# Supplementary material for: Neural circuit models for evidence accumulation through choice-selective sequences
Source: Nat Commun. 2026 Mar 17;17:4055. doi: 10.1038/s41467-026-70267-9 (PMC13139583; doi:10.1038/s41467-026-70267-9)
Supplement: Supplementary file 4 — Source Data [file 41467_2026_70267_MOESM4_ESM.zip]

Archive with 20 entries (20 files):
- FigS13.xlsx
- Fig1.xlsx
- Fig2.xlsx
- Fig3.xlsx
- Fig4.xlsx
- Fig5.xlsx
- Fig6.xlsx
- Fig7.xlsx
- FigS1.xlsx
- FigS2.xlsx
- FigS3.xlsx
- FigS4.xlsx
- FigS5.xlsx
- FigS6.xlsx
- FigS7.xlsx
- FigS8.xlsx
- FigS9.xlsx
- FigS10.xlsx
- FigS11.xlsx
- FigS12.xlsx
