# Supplementary material for: Neural circuit models for evidence accumulation through choice-selective sequences
Source: Nat Commun. 2026 Mar 17;17:4055. doi: 10.1038/s41467-026-70267-9 (PMC13139583; doi:10.1038/s41467-026-70267-9)
Supplement: Supplementary file 4 — Source Data [file 41467_2026_70267_MOESM4_ESM.zip › FigS13.xlsx]

## Sheet: FigS13A
position	R_kernel_lowE_mean	R_kernel_lowE_sem	L_kernel_lowE_mean	L_kernel_lowE_sem	R_kernel_medE_mean	R_kernel_medE_sem	L_kernel_medE_mean	L_kernel_medE_sem	R_kernel_highE_mean	R_kernel_highE_sem	L_kernel_highE_mean	L_kernel_highE_sem
0	-0.0389115	0.0127606	-0.0107693	0.0215376	0.00827568	0.012397	-0.000600235	0.0121887	-0.0130647	0.0164838	-3.33898e-05	0.015773
5	-0.0047901	0.012476	-0.0293936	0.015932	0.0066587	0.00908599	-0.0114673	0.0103724	-0.0135421	0.0135185	0.00576929	0.0110749
10	0.0251223	0.012731	-0.0467966	0.0131628	0.00746189	0.0103775	-0.0197617	0.011212	-0.0121631	0.0139024	0.0102265	0.0106129
15	0.051084	0.013025	-0.0629759	0.0129239	0.0102635	0.0124317	-0.0258654	0.0124282	-0.00934531	0.0148472	0.0134481	0.0111199
20	0.0733537	0.0131302	-0.0779292	0.0140455	0.0146417	0.013783	-0.0301605	0.0131313	-0.00550641	0.0151702	0.0155439	0.0112975
25	0.0921896	0.0130021	-0.091654	0.0154853	0.0201749	0.0143691	-0.033029	0.0132382	-0.00106403	0.0147644	0.0166237	0.0114796
30	0.10785	0.0127043	-0.104148	0.0167561	0.0264412	0.0144791	-0.0348529	0.012942	0.00356419	0.0139328	0.0167974	0.0124184
35	0.120594	0.0123665	-0.115408	0.0177175	0.0330189	0.0144508	-0.0360143	0.0125139	0.0079606	0.013105	0.0161747	0.014386
40	0.13068	0.0121526	-0.125433	0.0183856	0.0394863	0.0145231	-0.0368952	0.0121924	0.0117076	0.0126292	0.0148656	0.0169198
45	0.138366	0.0122204	-0.13422	0.0188397	0.0454216	0.0147465	-0.0378776	0.0120928	0.0143875	0.012556	0.0129797	0.0192464
50	0.143911	0.012669	-0.141767	0.0191773	0.0504043	0.0149944	-0.0393421	0.0121705	0.0155845	0.0125732	0.0106271	0.0206092
55	0.147573	0.0135009	-0.14807	0.0194863	0.0541791	0.0150933	-0.0414844	0.0123056	0.0151068	0.0122873	0.00792767	0.0205828
60	0.14961	0.0146283	-0.153128	0.0198273	0.0568102	0.0149908	-0.0441414	0.0124508	0.0131979	0.0115945	0.00502105	0.0193173
65	0.150281	0.0159127	-0.156938	0.0202231	0.0583991	0.0147509	-0.0471091	0.0126204	0.010151	0.0105439	0.00204903	0.0171035
70	0.149845	0.0172044	-0.159498	0.0206596	0.0590469	0.0144789	-0.050183	0.0128383	0.00625956	0.00925602	-0.000846547	0.0142926
75	0.14856	0.0183649	-0.160807	0.0210953	0.0588551	0.0142635	-0.0531591	0.0131048	0.00181683	0.00789281	-0.00352387	0.0113157
80	0.146631	0.0193053	-0.160908	0.0214813	0.0579247	0.0141334	-0.055833	0.0133814	-0.00288382	0.00663842	-0.00584112	0.00875043
85	0.144166	0.0200182	-0.159941	0.0217898	0.0563572	0.0140353	-0.0580006	0.0135934	-0.00754904	0.00566069	-0.00765647	0.00732978
90	0.14126	0.0205235	-0.158055	0.022021	0.0542538	0.013839	-0.0594576	0.013643	-0.0118855	0.00502742	-0.00882809	0.00738972
95	0.138006	0.0208516	-0.155399	0.0221922	0.0517157	0.0133623	-0.0599997	0.0134298	-0.0155998	0.00462583	-0.00921417	0.00822827
100	0.134501	0.0210368	-0.15212	0.022329	0.0488473	0.0124089	-0.0594333	0.0128813	-0.0184048	0.00422754	-0.00868259	0.00890225
105	0.130839	0.0211132	-0.148369	0.0224583	0.0458216	0.0109432	-0.0578076	0.012074	-0.0201512	0.0038424	-0.00732467	0.00905417
110	0.127114	0.0211115	-0.144294	0.0226027	0.0428806	0.00912954	-0.0554145	0.0112198	-0.0208287	0.00384873	-0.00545513	0.0088339
115	0.123422	0.0210563	-0.140044	0.0227767	0.0402692	0.00719927	-0.0525567	0.0105292	-0.0204324	0.00453342	-0.00339841	0.00850658
120	0.119858	0.0209648	-0.135768	0.0229837	0.0382325	0.00546994	-0.0495366	0.0101398	-0.0189579	0.00574811	-0.00147896	0.00827893
125	0.116517	0.0208452	-0.131614	0.0232151	0.0370153	0.00438053	-0.0466569	0.0100529	-0.0164004	0.00717522	-2.12024e-05	0.00817023
130	0.113492	0.020697	-0.127732	0.0234509	0.0368626	0.00426204	-0.04422	0.0101349	-0.0127553	0.00858421	0.000650412	0.00797814
135	0.11088	0.020512	-0.12427	0.0236612	0.0380193	0.00483677	-0.0425287	0.0102034	-0.00801803	0.00986708	0.000211444	0.00736247
140	0.108775	0.0202763	-0.121377	0.0238094	0.0407305	0.00560668	-0.0418853	0.0101483	-0.00218397	0.0110557	-0.00166255	0.00595865
145	0.107273	0.0199744	-0.119203	0.0238557	0.0452409	0.00646436	-0.0425926	0.0100783	0.00475154	0.0123702	-0.005296	0.00353669
150	0.106464	0.0195946	-0.11789	0.0237616	0.0517022	0.00777041	-0.0448861	0.0104988	0.0127274	0.0142203	-0.0108947	0.00235324
155	0.106372	0.0191489	-0.117475	0.0235198	0.0594529	0.00983644	-0.048419	0.0120477	0.0211103	0.0167216	-0.0176322	0.0067692
160	0.106953	0.018675	-0.117882	0.0231564	0.0674128	0.0123956	-0.0525447	0.014653	0.0289726	0.0194598	-0.0241503	0.0119623
165	0.108158	0.0182182	-0.119031	0.0227047	0.0744983	0.0148712	-0.0566141	0.0176509	0.0353839	0.0217986	-0.0290865	0.0164669
170	0.10994	0.0178252	-0.120843	0.0222012	0.0796259	0.016643	-0.059978	0.0202903	0.0394141	0.0231133	-0.0310784	0.0193943
175	0.112249	0.0175392	-0.123239	0.0216838	0.0817119	0.0171212	-0.0619872	0.0218989	0.0401328	0.0229666	-0.0287633	0.020091
180	0.11504	0.0173955	-0.126139	0.0211897	0.0796727	0.0157723	-0.0619926	0.0218845	0.0366099	0.0214523	-0.0207789	0.0185669
185	0.118262	0.0174169	-0.129464	0.0207548	0.0724247	0.0122282	-0.0593452	0.0197429	0.0279152	0.0202135	-0.00576248	0.0173403
190	0.121869	0.0176134	-0.133134	0.020412	0.0588844	0.00729011	-0.0533956	0.0151997	0.0131183	0.0238081	0.0176483	0.0238056
195	0.125812	0.0179837	-0.137069	0.0201917	0.0379681	0.0100677	-0.0434949	0.0094446	-0.00871096	0.0361168	0.050816	0.0416456
200	0.130044	0.0185211	-0.14119	0.0201222
205	0.134516	0.0192204	-0.145418	0.020232
210	0.13918	0.020086	-0.149672	0.0205523
215	0.143988	0.0211381	-0.153874	0.0211203
220	0.148893	0.0224181	-0.157944	0.0219821
225	0.153843	0.0239828	-0.161808	0.023186
230	0.158759	0.0258319	-0.165433	0.024706
235	0.163547	0.0278893	-0.168813	0.0264388
240	0.168114	0.0300297	-0.171938	0.0282395
245	0.172366	0.0320951	-0.1748	0.0299402
250	0.176209	0.0339131	-0.177391	0.0313685
255	0.179549	0.0353134	-0.179702	0.0323629
260	0.182293	0.0361424	-0.181725	0.03279
265	0.184347	0.0362815	-0.183451	0.0325685
270	0.185618	0.0356785	-0.184872	0.0317136
275	0.186011	0.0344036	-0.18598	0.0304204
280	0.185433	0.0327607	-0.186766	0.0292155
285	0.18379	0.0314756	-0.187222	0.0291403
290	0.180989	0.0318718	-0.18734	0.031676
295	0.176935	0.0356026	-0.18711	0.0380437

## Sheet: FigS13B
position	R_kernel_lowE_mean	R_kernel_lowE_sem	L_kernel_lowE_mean	L_kernel_lowE_sem	R_kernel_medE_mean	R_kernel_medE_sem	L_kernel_medE_mean	L_kernel_medE_sem	R_kernel_highE_mean	R_kernel_highE_sem	L_kernel_highE_mean	L_kernel_highE_sem
0	-0.00161158	0.0261252	0.0100299	0.0230021	-0.0152778	0.0183904	0.0140932	0.0106658	-0.0236645	0.0179345	-0.0008492	0.015399
5	0.0409338	0.0221857	-0.0391308	0.0193108	0.000131883	0.0136998	0.0105649	0.00985553	-0.0149769	0.0117247	-0.000999512	0.0128276
10	0.0768484	0.0197506	-0.0804324	0.017365	0.0121906	0.0127754	0.00475874	0.0115008	-0.00870035	0.0119272	-0.000981015	0.0145341
15	0.106658	0.018324	-0.114497	0.016583	0.0213305	0.013441	-0.00279943	0.0129559	-0.00446146	0.0135316	-0.000850334	0.0163005
20	0.130887	0.0174301	-0.141946	0.0163555	0.0279841	0.0143572	-0.0115837	0.0135793	-0.00188682	0.0140603	-0.000664096	0.0168636
25	0.150061	0.0167353	-0.163402	0.0162541	0.0325837	0.015294	-0.0210683	0.0134774	-0.000603038	0.0133501	-0.000478927	0.0162756
30	0.164706	0.0160791	-0.179486	0.0160675	0.0355616	0.016413	-0.0307272	0.0129811	-0.000236719	0.0119496	-0.000351452	0.0149899
35	0.175346	0.0154447	-0.190821	0.0157446	0.0373501	0.017803	-0.0400347	0.0124738	-0.000414463	0.0106871	-0.000338299	0.0136053
40	0.182508	0.0149132	-0.198029	0.015333	0.0383816	0.0193079	-0.0484648	0.0122535	-0.000762872	0.0103121	-0.000496094	0.0126767
45	0.186716	0.0146137	-0.201731	0.0149321	0.0390885	0.0205604	-0.0554916	0.0123933	-0.000908548	0.0108533	-0.000881462	0.0124159
50	0.188495	0.0146652	-0.202549	0.0146542	0.0399017	0.0210942	-0.0605917	0.0127122	-0.000479535	0.0115435	-0.00155065	0.0125083
55	0.188372	0.0151185	-0.201106	0.0145862	0.0410921	0.0206207	-0.0635217	0.0129652	0.000721511	0.0116635	-0.00251361	0.0124692
60	0.18687	0.0159273	-0.198023	0.0147585	0.042619	0.0192771	-0.0645826	0.0130885	0.00255281	0.0111493	-0.0036904	0.0121875
65	0.184516	0.0169651	-0.193923	0.0151318	0.0444063	0.0173211	-0.064138	0.0131292	0.00483363	0.01025	-0.00499077	0.0117948
70	0.181835	0.0180682	-0.189426	0.0156118	0.0463776	0.0150784	-0.0625514	0.0131686	0.00738322	0.00936906	-0.00632445	0.011512
75	0.179351	0.0190744	-0.185154	0.0160807	0.0484568	0.0129489	-0.0601865	0.0132742	0.0100208	0.00895331	-0.00760116	0.0115288
80	0.1774	0.0198692	-0.181515	0.0164489	0.0505675	0.0113846	-0.0574066	0.0134665	0.0125658	0.00924704	-0.00873065	0.0118929
85	0.175961	0.0204228	-0.178503	0.0167008	0.0526334	0.0107307	-0.0545754	0.0137059	0.0148372	0.0100829	-0.00962264	0.0124721
90	0.174968	0.020751	-0.176068	0.0168644	0.0545784	0.0109394	-0.0520565	0.0139003	0.0166545	0.011027	-0.0101869	0.0130136
95	0.174357	0.0208926	-0.174159	0.0169893	0.0563261	0.0115469	-0.0502133	0.0139276	0.0178369	0.0116417	-0.0103331	0.0132324
100	0.174062	0.020898	-0.172723	0.0171322	0.0578026	0.0119948	-0.0493979	0.0136659	0.0182118	0.0116159	-0.00997647	0.0128818
105	0.174019	0.0208206	-0.171709	0.0173456	0.0589861	0.0119838	-0.0496963	0.0130994	0.0177954	0.0110113	-0.00915761	0.0119439
110	0.174163	0.0207108	-0.171065	0.0176666	0.0599071	0.01152	-0.0509287	0.0123386	0.0167924	0.0102405	-0.00804251	0.0106568
115	0.174429	0.02061	-0.170741	0.01811	0.0605983	0.0107246	-0.0529036	0.0115323	0.015416	0.00977306	-0.00680263	0.00937073
120	0.174753	0.020545	-0.170684	0.0186651	0.0610926	0.00977655	-0.0554296	0.0108397	0.0138789	0.00991925	-0.00560943	0.00851603
125	0.175069	0.020525	-0.170843	0.0192974	0.0614227	0.00888424	-0.0583153	0.0103943	0.0123944	0.0106061	-0.00463436	0.00843822
130	0.175313	0.0205402	-0.171166	0.0199544	0.0616213	0.00824275	-0.0613692	0.0102571	0.0111753	0.0114382	-0.00404889	0.00911591
135	0.17542	0.0205625	-0.171602	0.0205715	0.0617214	0.00795889	-0.0643999	0.0103898	0.0104347	0.0119462	-0.00402446	0.0101788
140	0.175326	0.02055	-0.172099	0.0210786	0.0617555	0.00798776	-0.067216	0.0106781	0.0103856	0.0117414	-0.00473254	0.0112113
145	0.174964	0.0204512	-0.172606	0.0214048	0.0617566	0.00816451	-0.069626	0.0109925	0.0112409	0.0106119	-0.00634459	0.0119303
150	0.174275	0.0202131	-0.173073	0.0214845	0.0617741	0.00832876	-0.0714603	0.011259	0.0131831	0.00886556	-0.00899794	0.0122642
155	0.173262	0.0198188	-0.173486	0.021301	0.0620042	0.00845761	-0.0727381	0.0115143	0.0161276	0.00823852	-0.012533	0.0124781
160	0.172001	0.0192955	-0.173865	0.0208906	0.0627182	0.00854021	-0.0735761	0.0117929	0.0198528	0.0102584	-0.0166374	0.0128248
165	0.170566	0.0186828	-0.174233	0.0203003	0.0641883	0.00850523	-0.0740917	0.0120461	0.0241358	0.0137811	-0.0209974	0.0133167
170	0.169034	0.018027	-0.174614	0.0195829	0.0666864	0.00828924	-0.0744024	0.012149	0.0287535	0.0171937	-0.0252993	0.0137991
175	0.167482	0.0173771	-0.17503	0.0187944	0.0704848	0.0080092	-0.0746256	0.0119511	0.0334832	0.019567	-0.0292294	0.0141836
180	0.165985	0.0167802	-0.175505	0.0179916	0.0758553	0.00827333	-0.0748787	0.0113636	0.0381018	0.0205844	-0.0324739	0.0147912
185	0.16462	0.0162765	-0.17606	0.0172287	0.0830702	0.0102651	-0.0752792	0.0105299	0.0423866	0.0209475	-0.0347192	0.0167047
190	0.163464	0.0158939	-0.176718	0.0165538	0.0924013	0.0148512	-0.0759446	0.010189	0.0461145	0.02338	-0.0356516	0.0215412
195	0.162592	0.0156437	-0.177504	0.0160044	0.104121	0.0221608	-0.0769922	0.011905	0.0490627	0.03202	-0.0349573	0.0304316
200	0.162081	0.015519	-0.178438	0.0156036
205	0.162007	0.0154972	-0.179545	0.0153592
210	0.162446	0.0155454	-0.180847	0.0152657
215	0.163474	0.0156293	-0.182367	0.0153114
220	0.165169	0.0157224	-0.184127	0.0154886
225	0.167594	0.0158169	-0.186144	0.0158044
230	0.170716	0.015928	-0.188371	0.0162764
235	0.174449	0.0160728	-0.190733	0.0169147
240	0.178708	0.0162565	-0.19315	0.0177106
245	0.183408	0.0164722	-0.195546	0.0186363
250	0.188462	0.0167102	-0.197843	0.0196547
255	0.193785	0.0169763	-0.199963	0.0207345
260	0.199292	0.0173173	-0.20183	0.0218685
265	0.204897	0.0178509	-0.203365	0.0230919
270	0.210515	0.0187896	-0.204491	0.0245003
275	0.216059	0.0204382	-0.205131	0.0262628
280	0.221445	0.0231426	-0.205207	0.0286215
285	0.226587	0.0272088	-0.204642	0.0318701
290	0.231398	0.0328511	-0.203357	0.0363115
295	0.235795	0.0402015	-0.201276	0.0422155

## Sheet: FigS13C
position	R_kernel_early_mean	R_kernel_early_sem	L_kernel_early_mean	L_kernel_early_sem	R_kernel_mid_mean	R_kernel_mid_sem	L_kernel_mid_mean	L_kernel_mid_sem	R_kernel_late_mean	R_kernel_late_sem	L_kernel_late_mean	L_kernel_late_sem
0	-0.0562116	0.0170052	-0.00284426	0.0245542	0.0198766	0.0158887	-0.014853	0.00967515	0.0334267	0.00885247	-0.00955095	0.0111037
5	-0.0154238	0.0147607	-0.0279814	0.0180974	0.0196966	0.011707	-0.00847494	0.00906051	0.0299178	0.0112317	-0.0124095	0.00600753
10	0.0192576	0.0136973	-0.0502705	0.0142709	0.0224467	0.00941697	-0.00648965	0.0120248	0.0303317	0.0122407	-0.0144993	0.00676004
15	0.0482529	0.0133003	-0.0698364	0.012787	0.0275605	0.00895957	-0.00821804	0.0143356	0.0337744	0.0119419	-0.0160171	0.00810319
20	0.0719825	0.0131216	-0.0868037	0.0127448	0.0344714	0.00964319	-0.012981	0.0153907	0.0393516	0.0110023	-0.01716	0.0084276
25	0.0908667	0.0128844	-0.101297	0.0131814	0.042613	0.0106927	-0.0200995	0.0155018	0.0461694	0.0102852	-0.0181248	0.00821225
30	0.105326	0.0124676	-0.113442	0.0135672	0.0514188	0.0116857	-0.0288943	0.0152371	0.0533334	0.0104446	-0.0191082	0.00828209
35	0.115781	0.0118568	-0.123362	0.0137557	0.0603221	0.012463	-0.0386865	0.0152308	0.0599496	0.0113756	-0.0203073	0.00905037
40	0.122651	0.0111079	-0.131183	0.0138106	0.0687567	0.0129864	-0.0487969	0.0159393	0.0651269	0.0123622	-0.0219181	0.0101299
45	0.126358	0.0103254	-0.137029	0.0138908	0.0761558	0.0132678	-0.0585463	0.017391	0.0683475	0.0128486	-0.0240359	0.0109467
50	0.127321	0.00964579	-0.141026	0.0141665	0.081953	0.0133404	-0.0672558	0.0192094	0.0698186	0.0128818	-0.026561	0.011399
55	0.125961	0.00921036	-0.143297	0.0147469	0.0855819	0.0132507	-0.0742462	0.0208521	0.0698308	0.0127459	-0.0293709	0.0115558
60	0.122698	0.00911689	-0.143968	0.0156328	0.0865477	0.0130585	-0.0789098	0.0218209	0.0686744	0.0127628	-0.0323433	0.0114953
65	0.117952	0.00937029	-0.143163	0.0167176	0.0849813	0.0128098	-0.0812601	0.0219793	0.0666401	0.0131583	-0.0353559	0.0112506
70	0.112145	0.00987626	-0.141007	0.0178262	0.0813354	0.0125457	-0.0816305	0.0214393	0.0640183	0.0139763	-0.0382863	0.0107991
75	0.105695	0.0104853	-0.137625	0.0187574	0.0760656	0.0123104	-0.080357	0.0203773	0.0610995	0.0151156	-0.0410122	0.0100964
80	0.0989205	0.0110646	-0.133158	0.0193642	0.0696273	0.0121431	-0.0777757	0.0190042	0.0581694	0.0164653	-0.0434166	0.00918548
85	0.0919448	0.0115557	-0.127777	0.0196287	0.0624761	0.0120697	-0.0742225	0.0175474	0.0554022	0.0179869	-0.0455049	0.00855329
90	0.0848672	0.0119411	-0.121655	0.0195784	0.0550673	0.0120979	-0.0700335	0.0162273	0.0528606	0.0196617	-0.0474052	0.0089316
95	0.0777876	0.0122239	-0.114967	0.0192598	0.0478565	0.0122161	-0.0655447	0.015215	0.0506025	0.0214169	-0.0492508	0.0104072
100	0.0708058	0.0124182	-0.107887	0.0187307	0.0412991	0.0123974	-0.0610922	0.0145792	0.0486859	0.0230956	-0.051175	0.0123668
105	0.0640216	0.0125426	-0.100591	0.0180544	0.0358507	0.0126078	-0.057012	0.0142557	0.0471685	0.0244768	-0.0533112	0.0140983
110	0.057535	0.0126167	-0.0932519	0.0172958	0.0319667	0.0128165	-0.05364	0.0140784	0.0461083	0.0253125	-0.0557927	0.0150297
115	0.0514456	0.0126578	-0.0860443	0.016516	0.0300861	0.0130093	-0.0513024	0.0138696	0.0455632	0.0253684	-0.0587529	0.0147213
120	0.0458534	0.0126797	-0.0791427	0.0157671	0.0302665	0.0132338	-0.0500934	0.0135727	0.0455573	0.0245065	-0.0621983	0.012974
125	0.0408581	0.0126912	-0.0727214	0.0150859	0.0321846	0.0135627	-0.0498759	0.0132943	0.0458199	0.0228722	-0.0650326	0.0104936
130	0.0365596	0.0126962	-0.0669548	0.0144869	0.0355004	0.0140214	-0.0505027	0.013217	0.0459289	0.0205533	-0.0655914	0.00828244
135	0.0330578	0.0126945	-0.0620172	0.0139594	0.039874	0.0145813	-0.0518266	0.0135118	0.0454608	0.0173874	-0.0622058	0.00673606
140	0.0304524	0.0126837	-0.058083	0.0134671	0.0449653	0.0151699	-0.0537004	0.0142529	0.043992	0.0131369	-0.0532066	0.00582884
145	0.0288432	0.0126622	-0.0553266	0.0129545	0.0504345	0.0156885	-0.0559768	0.0153824	0.0410991	0.00865119	-0.0369249	0.00806482
150	0.0283252	0.0126335	-0.0539147	0.0123576	0.0559415	0.0160318	-0.0585087	0.0167435	0.0363585	0.0109989	-0.0116917	0.0167256
155	0.0288789	0.0126121	-0.0538371	0.0116566	0.0611464	0.0161039	-0.0611487	0.018143	0.0293469	0.0233229	0.0241621	0.0321167
160	0.0303705	0.0126222	-0.0549069	0.0108915	0.0657092	0.0158371	-0.0637498	0.0194
165	0.0326612	0.0126899	-0.0569294	0.0101241	0.06929	0.0152205	-0.0661647	0.0203746
170	0.0356124	0.0128379	-0.0597102	0.00943172	0.0715502	0.0143563	-0.0682468	0.0209938
175	0.0390853	0.0130818	-0.0630546	0.00889934	0.0723291	0.013583	-0.0699302	0.0213415
180	0.0429412	0.0134281	-0.0667679	0.00860557	0.0718114	0.0134094	-0.0713052	0.021619
185	0.0470413	0.0138747	-0.0706556	0.00860251	0.0702212	0.0141314	-0.0724804	0.0218897
190	0.0512469	0.0144132	-0.074523	0.00890199	0.0677829	0.0156159	-0.0735639	0.0220399
195	0.0554193	0.0150333	-0.0781756	0.00948172	0.0647207	0.0174371	-0.0746644	0.0218285
200	0.0594196	0.0157268	-0.0814188	0.0103098	0.0612589	0.019139	-0.0758902	0.0209863
205	0.0631093	0.0164925	-0.0840579	0.0113706	0.0576218	0.0203794	-0.0773497	0.0193754
210	0.0663495	0.0173398	-0.0858983	0.0126811	0.0540335	0.0210043	-0.0791513	0.0173318
215	0.0690015	0.0182926	-0.0867455	0.0142949	0.0507183	0.0211702	-0.0814034	0.0164728
220	0.0709266	0.0193912	-0.0864048	0.016298	0.0479006	0.021586	-0.0842144	0.0200149
225	0.0720101	0.0206838	-0.084719	0.0187837	0.0458046	0.023724	-0.0876928	0.0296577
230	0.0723479	0.0221339	-0.0818569	0.0217073
235	0.0721437	0.0236184	-0.078155	0.0248809
240	0.0716025	0.0249697	-0.0739511	0.0280602
245	0.070929	0.0259934	-0.0695833	0.0309819
250	0.0703282	0.026486	-0.0653894	0.0333862
255	0.0700048	0.0262494	-0.0617072	0.0350323
260	0.0701636	0.0251104	-0.0588748	0.0357163
265	0.0710095	0.0229571	-0.0572299	0.0353037
270	0.0727474	0.0198421	-0.0571106	0.0337999
275	0.075582	0.0163186	-0.0588546	0.0315115
280	0.0797182	0.014438	-0.0628	0.0293962
285	0.0853608	0.017893	-0.0692846	0.0295258
290	0.0927147	0.0273316	-0.0786462	0.0345779
295	0.101985	0.0411174	-0.0912229	0.0457726

## Sheet: FigS13D
position	R_kernel_early_mean	R_kernel_early_sem	L_kernel_early_mean	L_kernel_early_sem	R_kernel_mid_mean	R_kernel_mid_sem	L_kernel_mid_mean	L_kernel_mid_sem	R_kernel_late_mean	R_kernel_late_sem	L_kernel_late_mean	L_kernel_late_sem
0	0.000186348	0.0324551	0.0195961	0.0269482	-0.000707077	0.0178299	-0.000146721	0.013555	0.0135037	0.0142483	-0.0526895	0.0108685
5	0.0402673	0.029257	-0.0223399	0.0259982	0.0269378	0.0133863	-0.0279617	0.0118523	0.0422949	0.00976185	-0.0696896	0.011834
10	0.0730006	0.0273354	-0.0569815	0.0264083	0.0491615	0.0131449	-0.0510811	0.0130969	0.0586961	0.0134751	-0.0795569	0.0132101
15	0.0989937	0.0260837	-0.0848997	0.0271767	0.0664975	0.0146306	-0.0698694	0.0147908	0.065324	0.0157972	-0.0837325	0.014405
20	0.118854	0.025034	-0.106666	0.02771	0.0794796	0.0160127	-0.0846909	0.0159019	0.0647954	0.0158599	-0.0836578	0.0154651
25	0.13319	0.0239011	-0.12285	0.0277377	0.0886413	0.0167261	-0.09591	0.0162546	0.0597268	0.0146989	-0.0807741	0.0164517
30	0.142609	0.0225577	-0.134024	0.0271817	0.094516	0.016758	-0.103891	0.0159754	0.0527351	0.0136183	-0.0765226	0.0172368
35	0.147718	0.0209936	-0.140759	0.0260718	0.0976375	0.0162864	-0.108998	0.0153018	0.0464368	0.0133977	-0.0723447	0.0175107
40	0.149125	0.019282	-0.143626	0.0244989	0.0985393	0.0155436	-0.111596	0.0145032	0.0434388	0.0136036	-0.0696765	0.0168955
45	0.147438	0.0175568	-0.143195	0.0225918	0.097755	0.0147416	-0.112048	0.0138162	0.0451519	0.0133157	-0.0693236	0.0153195
50	0.143264	0.0159927	-0.140038	0.0205035	0.0958181	0.0140126	-0.11072	0.0133681	0.0506644	0.0124333	-0.0708676	0.0133838
55	0.137211	0.0147751	-0.134726	0.0184026	0.0932622	0.0133727	-0.107976	0.0131203	0.0587978	0.0114366	-0.0737491	0.0120283
60	0.129886	0.0140438	-0.127829	0.0164604	0.0905851	0.0127499	-0.104169	0.0128911	0.0683733	0.011031	-0.0774089	0.0121271
65	0.121898	0.0138251	-0.11992	0.0148278	0.0879724	0.0121234	-0.0995598	0.0125392	0.0782125	0.011661	-0.0812878	0.013664
70	0.113854	0.0140031	-0.111568	0.0135971	0.0854491	0.0115882	-0.0943629	0.0120372	0.0871368	0.0130761	-0.0848266	0.0157596
75	0.106359	0.0143672	-0.103343	0.0127635	0.083039	0.0112986	-0.088791	0.0114216	0.0939674	0.0145797	-0.087466	0.0174784
80	0.0998082	0.0147179	-0.0956392	0.0122247	0.0807657	0.0113909	-0.0830572	0.0107653	0.0975676	0.0154911	-0.0886662	0.0181604
85	0.094182	0.0149625	-0.0885048	0.0118654	0.0786529	0.0119034	-0.0773745	0.0101567	0.0977583	0.0155825	-0.0883342	0.0177307
90	0.0894151	0.0150876	-0.0819506	0.0116197	0.0767243	0.0127464	-0.0719561	0.00967629	0.0953183	0.0150581	-0.0868237	0.0166219
95	0.0854417	0.0151251	-0.0759867	0.0114673	0.0750035	0.0137408	-0.0670149	0.00937124	0.0910683	0.0141837	-0.0845081	0.0153337
100	0.0821959	0.0151317	-0.0706234	0.0114184	0.0735143	0.0146776	-0.0627642	0.00923448	0.0858287	0.0132025	-0.0817603	0.0142767
105	0.0796122	0.0151718	-0.0658709	0.0114968	0.0722804	0.0153558	-0.0594169	0.00920412	0.0804202	0.0122794	-0.0789537	0.013602
110	0.0776246	0.0153036	-0.0617394	0.0117232	0.0713253	0.0155972	-0.0571862	0.00918583	0.0756633	0.0114714	-0.0764615	0.0131295
115	0.0761675	0.0155661	-0.0582392	0.0121017	0.0706714	0.0152598	-0.0562757	0.00908961	0.0723785	0.0107787	-0.0746568	0.0125346
120	0.0751751	0.0159705	-0.0553805	0.0126134	0.070308	0.0143625	-0.0566714	0.00890301	0.0712465	0.0103423	-0.0738456	0.0118249
125	0.0745816	0.0164976	-0.0531735	0.013218	0.0701915	0.0130901	-0.0581419	0.00870193	0.0717313	0.0106034	-0.0737482	0.0118297
130	0.0743213	0.0171026	-0.0516285	0.0138586	0.0702768	0.0116783	-0.0604464	0.00858613	0.0726701	0.0116885	-0.0737833	0.0130484
135	0.0743284	0.0177231	-0.0507556	0.01447	0.070519	0.0104072	-0.0633439	0.00864024	0.0728948	0.0131246	-0.0733672	0.014783
140	0.0745372	0.0182886	-0.0505652	0.0149837	0.0708728	0.00956604	-0.0665934	0.00889975	0.0712376	0.0142837	-0.0719164	0.0158762
145	0.0748819	0.0187288	-0.0510675	0.0153329	0.0712933	0.00933886	-0.0699542	0.00933728	0.0665306	0.0148475	-0.0688469	0.0155309
150	0.0752978	0.0189821	-0.0522701	0.0154567	0.0717355	0.00966836	-0.0731852	0.00987771	0.0576058	0.0153087	-0.0635752	0.0142127
155	0.0757461	0.0190365	-0.0541238	0.0153418	0.0721542	0.0102809	-0.0760457	0.0104293	0.0432953	0.0176624	-0.0555176	0.0160462
160	0.0762137	0.0189297	-0.0565217	0.0150241	0.0725045	0.0108493	-0.0782946	0.0109138
165	0.0766885	0.0187075	-0.0593548	0.0145485	0.0727413	0.0111102	-0.0796911	0.011293
170	0.0771587	0.0184163	-0.062514	0.0139641	0.0728193	0.0109151	-0.0799957	0.0115972
175	0.0776121	0.0180972	-0.0658902	0.0133214	0.0726663	0.0103694	-0.0791386	0.0119577
180	0.0780369	0.0177814	-0.0693742	0.01267	0.0721576	0.00988212	-0.0773794	0.0125054
185	0.0784209	0.0174861	-0.0728569	0.0120548	0.0711626	0.00983915	-0.0750158	0.0132226
190	0.0787523	0.0172118	-0.0762292	0.0115116	0.0695506	0.010353	-0.0723453	0.0139488
195	0.079019	0.0169434	-0.079382	0.0110627	0.0671908	0.0111919	-0.0696656	0.0144577
200	0.079209	0.0166516	-0.0822062	0.0107145	0.0639527	0.0119699	-0.0672742	0.0145514
205	0.0793104	0.0162995	-0.0845925	0.0104574	0.0597056	0.0123667	-0.0654687	0.0141745
210	0.0793111	0.0158493	-0.086432	0.0102718	0.0543188	0.0122953	-0.0645467	0.0136265
215	0.0791992	0.0152736	-0.0876155	0.0101379	0.0476616	0.0121728	-0.0648058	0.0139317
220	0.0789627	0.0145707	-0.0880338	0.0100497	0.0396033	0.0133233	-0.0665435	0.0168179
225	0.078608	0.0137937	-0.0876065	0.0100322	0.0300133	0.0175616	-0.0700575	0.0234233
230	0.0783027	0.0130914	-0.0865012	0.0101438
235	0.0782971	0.0126408	-0.0850139	0.0104271
240	0.0788422	0.0125642	-0.0834414	0.0108763
245	0.0801892	0.012878	-0.0820805	0.0114406
250	0.082589	0.0134931	-0.0812281	0.0120493
255	0.0862927	0.0142713	-0.0811809	0.0126466
260	0.0915514	0.0150989	-0.0822359	0.0132268
265	0.098616	0.0159491	-0.0846898	0.0138746
270	0.107738	0.016935	-0.0888395	0.0148016
275	0.119168	0.0183511	-0.0949819	0.0163561
280	0.133157	0.0206644	-0.103414	0.0189586
285	0.149956	0.0244066	-0.114432	0.0229804
290	0.169816	0.0300173	-0.128333	0.0286652
295	0.192989	0.0377736	-0.145415	0.0361501

## Sheet: FigS13E
position	low_R_evidence_mean	low_R_evidence_sem	med_R_evidence_mean	med_R_evidence_sem	high_R_evidence_mean	high_R_evidence_sem	low_L_evidence_mean	low_L_evidence_sem	med_L_evidence_mean	med_L_evidence_sem	high_L_evidence_mean	high_L_evidence_sem
-27.5	-0.0559751	0.0961745	0.0494814	0.0565411	-0.0964152	0.0489086	-0.0444312	0.0786652	-0.0269317	0.0552944	0.0958304	0.0456714
-22.5	0.0242578	0.0797365	0.0171674	0.0508527	-0.0960563	0.0473327	-0.050748	0.083649	-0.0128446	0.0516218	0.100206	0.0447006
-17.5	0.0846314	0.0800298	0.0245686	0.0492802	-0.102515	0.0422655	-0.0555516	0.0736748	-0.00919251	0.0524962	0.0811807	0.0423449
-12.5	0.0962968	0.0797078	0.0249285	0.0488853	-0.047383	0.0413581	-0.066015	0.0723831	-0.036199	0.0516684	0.0303385	0.0388684
-7.5	0.0545426	0.0892133	0.0630557	0.0513715	0.0285298	0.0496159	-0.036966	0.0891774	-0.0612631	0.0521993	-0.0563911	0.0450759
-2.5	0.0888043	0.0797392	0.0180941	0.0482847	0.0399338	0.0426537	-0.0314053	0.0835571	-0.0152741	0.0503094	-0.072642	0.0446027
2.5	0.0795162	0.0805556	-0.00325991	0.0493044	0.0747654	0.0420501	0.0799103	0.0753628	-0.065831	0.0504958	-0.0828703	0.040577
7.5	0.0490426	0.0784933	-0.0344016	0.0508619	0.094993	0.0379822	0.092803	0.0703657	-0.0838166	0.0498032	-0.059558	0.0411742
12.5	-0.0377984	0.0766318	-0.0420516	0.0476235	0.11201	0.0364851	0.110315	0.0716919	-0.0586013	0.0476463	-0.0732943	0.0404816
17.5	-0.0536049	0.0926521	0.0124349	0.048311	0.10491	0.0396922	0.11476	0.0751382	-0.112888	0.0522026	-0.0610128	0.0449196
22.5	-0.0693252	0.0857818	0.0447013	0.0443727	0.139618	0.0346713	0.0799072	0.0712953	-0.132288	0.0464908	-0.0859592	0.0435395
27.5	-0.0681992	0.0811721	0.0974602	0.0488213	0.14307	0.0396363	-0.0181923	0.0725179	-0.0693121	0.0524051	-0.153521	0.0445841
32.5	-0.0529655	0.0834876	0.142813	0.0493984	0.141004	0.0421359	0.0221157	0.0729302	-0.060446	0.0494788	-0.212107	0.0455751
37.5	0.0488343	0.08341	0.137912	0.0529338	0.178076	0.0444693	-0.0158696	0.0756611	-0.073779	0.0497234	-0.252421	0.0499295
42.5	0.139709	0.0862872	0.122479	0.0521138	0.251693	0.0449703	-0.0852556	0.0793713	-0.0767937	0.0518276	-0.32121	0.0500254
47.5	0.185443	0.0870021	0.215873	0.053617	0.281002	0.04301	-0.172165	0.0844289	-0.162738	0.0528683	-0.344051	0.0506533
52.5	0.198651	0.0800945	0.252536	0.0581226	0.339651	0.0465156	-0.080263	0.0860263	-0.256689	0.053128	-0.405854	0.048922
57.5	0.212933	0.0964089	0.275863	0.0598439	0.372023	0.0440677	-0.105864	0.0861727	-0.2694	0.0551036	-0.448028	0.0475753
62.5	0.149273	0.0899586	0.328572	0.0596358	0.397949	0.0431387	-0.106887	0.0894571	-0.257891	0.0515831	-0.502168	0.04526
67.5	0.137033	0.0912609	0.348892	0.0564148	0.43466	0.0419158	-0.144693	0.0844721	-0.302989	0.047682	-0.504474	0.0429062
72.5	0.168438	0.0930192	0.413805	0.0564698	0.459104	0.0449465	-0.157499	0.0847657	-0.351948	0.0518961	-0.540285	0.0480859
77.5	0.259473	0.0870963	0.458935	0.0558851	0.48986	0.0468707	-0.22939	0.0853089	-0.385655	0.0545131	-0.585243	0.05121
82.5	0.273247	0.0878159	0.443638	0.0601095	0.514845	0.046379	-0.314451	0.0933937	-0.451437	0.0590013	-0.52877	0.0510968
87.5	0.352474	0.0882629	0.438459	0.0582893	0.555078	0.0443971	-0.377426	0.0852268	-0.522439	0.0579195	-0.516179	0.050974
92.5	0.353806	0.0924697	0.438913	0.0557126	0.576343	0.0456939	-0.411489	0.0879539	-0.536883	0.060194	-0.511504	0.0493607
97.5	0.360341	0.0933739	0.470219	0.0538842	0.500236	0.0460689	-0.383044	0.0848993	-0.469233	0.0600662	-0.52003	0.0485899
102.5	0.417445	0.0946442	0.494597	0.0558249	0.562344	0.048936	-0.379701	0.0770149	-0.507111	0.0609682	-0.6066	0.049463
107.5	0.339544	0.0953296	0.481979	0.0535603	0.547536	0.0456258	-0.340141	0.0709707	-0.433325	0.0568071	-0.630713	0.0510056
112.5	0.357136	0.103198	0.49952	0.0546168	0.551723	0.0457084	-0.337177	0.0796648	-0.406231	0.0580406	-0.679708	0.051878
117.5	0.403648	0.096553	0.489419	0.0515071	0.554291	0.0450824	-0.346762	0.0903584	-0.364569	0.0601317	-0.721248	0.0499552
122.5	0.285811	0.106321	0.422397	0.0514704	0.53068	0.0478013	-0.325204	0.0938546	-0.325018	0.0600057	-0.656229	0.0505069
127.5	0.353624	0.108876	0.379384	0.0593882	0.529782	0.0483436	-0.324378	0.0984157	-0.34671	0.0602408	-0.61419	0.0531078
132.5	0.347948	0.0912444	0.397598	0.0553813	0.517173	0.0472246	-0.315641	0.0870158	-0.366414	0.0554238	-0.594062	0.048495
137.5	0.304281	0.0890805	0.383652	0.0575932	0.52231	0.04727	-0.396262	0.0884453	-0.322594	0.0572931	-0.579656	0.0473543
142.5	0.225106	0.0885614	0.403018	0.0580741	0.558614	0.0486588	-0.455034	0.078573	-0.318839	0.0535792	-0.586585	0.0457558
147.5	0.174962	0.0971954	0.436021	0.0557722	0.581077	0.0491782	-0.447285	0.0772612	-0.356666	0.0559622	-0.590211	0.0473958
152.5	0.18389	0.0906627	0.463654	0.051527	0.566635	0.0468718	-0.391583	0.0818709	-0.382441	0.0526491	-0.590578	0.0488198
157.5	0.250548	0.0894546	0.457143	0.0524294	0.580229	0.0468822	-0.338719	0.0796187	-0.447259	0.0524868	-0.594316	0.0499787
162.5	0.197795	0.0840641	0.467135	0.0512316	0.572849	0.0406396	-0.353256	0.0725448	-0.485359	0.0504733	-0.553948	0.0474114
167.5	0.158673	0.0840078	0.49254	0.0484897	0.560651	0.0415349	-0.36515	0.0670143	-0.49963	0.0474341	-0.546551	0.046908
172.5	0.205535	0.0764575	0.428198	0.0471975	0.536357	0.0432998	-0.340762	0.0722158	-0.481969	0.0481375	-0.511863	0.0456391
177.5	0.244487	0.0793166	0.43494	0.0436439	0.519423	0.0418638	-0.329217	0.0816996	-0.443298	0.0493442	-0.535146	0.0441033
182.5	0.3127	0.0740292	0.441604	0.0472045	0.500349	0.0410367	-0.361613	0.0880681	-0.430413	0.0487959	-0.545158	0.0422856
187.5	0.308367	0.079461	0.448402	0.0498408	0.475941	0.0413656	-0.316933	0.0800341	-0.416171	0.0503685	-0.550994	0.0429464
192.5	0.249326	0.0810872	0.398762	0.0517108	0.490977	0.0408279	-0.281122	0.0774383	-0.365599	0.0491276	-0.553323	0.0454975
197.5	0.306713	0.0808849	0.413211	0.0511064	0.475368	0.0439261	-0.316264	0.084082	-0.429094	0.0505738	-0.486266	0.0462355
202.5	0.276364	0.0817164	0.42167	0.0503689	0.478696	0.0442787	-0.358928	0.0734894	-0.445886	0.0489425	-0.463405	0.0454855
207.5	0.358695	0.0815101	0.398641	0.0513946	0.479764	0.0434242	-0.389019	0.0725922	-0.432788	0.0517066	-0.478146	0.0457514
212.5	0.409317	0.0893865	0.405176	0.0520867	0.530403	0.0452467	-0.396387	0.0779373	-0.456896	0.0500298	-0.530827	0.0459286
217.5	0.445797	0.0862097	0.48006	0.0522088	0.59883	0.0432825	-0.471605	0.086422	-0.543879	0.0482734	-0.582725	0.044714
222.5	0.465242	0.0812676	0.490472	0.0518493	0.59283	0.0439038	-0.39062	0.0823968	-0.54773	0.046648	-0.611528	0.0432445
227.5	0.567058	0.0882095	0.502372	0.0548997	0.629071	0.0487085	-0.466365	0.110532	-0.557165	0.0544894	-0.650159	0.0486079
232.5	0.54694	0.0980205	0.482681	0.0565809	0.693815	0.0461844	-0.510313	0.111261	-0.57724	0.0567861	-0.672151	0.0500205
237.5	0.593504	0.118976	0.493015	0.0639027	0.804675	0.049669	-0.598358	0.115662	-0.63529	0.0776912	-0.741654	0.0658299
242.5	0.719753	0.115056	0.55788	0.0638393	0.819314	0.053292	-0.69163	0.123747	-0.688699	0.0826817	-0.783833	0.0654746
247.5	0.750434	0.109784	0.621377	0.0677323	0.806771	0.0549258	-0.663373	0.126996	-0.701505	0.0917071	-0.834787	0.0676347
252.5	0.586111	0.0780306	0.558253	0.0584117	0.688071	0.0480285	-0.597868	0.0836025	-0.587225	0.0606132	-0.714316	0.04767
257.5	0.614365	0.087444	0.611524	0.0539874	0.678863	0.0478805	-0.581754	0.0822191	-0.661304	0.0570192	-0.697751	0.0441119
262.5	0.586737	0.0860505	0.693006	0.0505745	0.67204	0.0454426	-0.634774	0.0776867	-0.710208	0.0529819	-0.688546	0.042613
267.5	0.60834	0.0902585	0.680122	0.0530042	0.696757	0.0452731	-0.733109	0.0764663	-0.665856	0.0537088	-0.717332	0.0444341
272.5	0.615869	0.0914418	0.644399	0.0502191	0.652536	0.044906	-0.735251	0.0795212	-0.597324	0.0485125	-0.692868	0.0432275
277.5	0.654051	0.0872443	0.584794	0.0520081	0.631448	0.0445311	-0.690527	0.0839341	-0.58371	0.0512644	-0.655592	0.0451393
282.5	0.65544	0.0975117	0.586626	0.0562196	0.634964	0.0459212	-0.675323	0.0965831	-0.655646	0.0603559	-0.618294	0.0487698
287.5	0.54624	0.103117	0.574522	0.0513782	0.586801	0.0487271	-0.658128	0.0793315	-0.624292	0.0698421	-0.552485	0.0521141
292.5	0.449599	0.0968876	0.427183	0.0576232	0.553692	0.0487919	-0.535003	0.0833787	-0.5901	0.0707356	-0.42789	0.0596364
297.5	0.373614	0.0987837	0.379403	0.0667391	0.466728	0.0533354	-0.441802	0.0870033	-0.435141	0.067641	-0.417898	0.0618141

## Sheet: FigS13F
position	low_R_evidence_mean	low_R_evidence_sem	med_R_evidence_mean	med_R_evidence_sem	high_R_evidence_mean	high_R_evidence_sem	low_L_evidence_mean	low_L_evidence_sem	med_L_evidence_mean	med_L_evidence_sem	high_L_evidence_mean	high_L_evidence_sem
-30	0.00997708	0.0937838	-0.0366553	0.0602513	0.0718984	0.0602764	-0.056486	0.10267	0.0229	0.065352	-0.0517748	0.0636247
-25	0.0908879	0.0970019	0.0441329	0.0555127	-0.0357937	0.0552916	0.00549686	0.0870387	-0.00230708	0.0527434	-0.0570727	0.0604934
-20	-0.0382574	0.0715245	-0.00396699	0.0480272	-0.0734818	0.0557574	0.115139	0.0694582	0.0135884	0.0470424	0.0142806	0.0470644
-15	-0.0155578	0.066627	0.0250003	0.0506199	-0.0437229	0.0548485	-0.0119944	0.0709219	0.00297163	0.0509945	0.0112999	0.0463288
-10	-0.0044757	0.060575	0.0323994	0.0452281	-0.0392044	0.0445005	0.0631284	0.0660949	-0.0568617	0.0419848	0.0164563	0.0395416
-5	-0.0458926	0.0553529	0.103983	0.0487501	-0.0612513	0.0468575	0.0462198	0.0741097	-0.076576	0.0448963	0.00267998	0.0457795
0	-0.00542758	0.0544553	0.0663527	0.0359675	0.0193135	0.0389277	-0.0401817	0.0582094	-0.0761401	0.0358566	0.0120047	0.0370979
5	-0.0272754	0.0616707	0.0909027	0.0431964	0.0633731	0.0439755	0.0175502	0.0590278	-0.101728	0.0441876	-0.0425553	0.044829
10	-0.0183119	0.0665639	0.0962178	0.0483644	0.0762601	0.0453425	0.0365406	0.0646728	-0.0761179	0.0476136	-0.0964306	0.0482139
15	-0.0199735	0.066519	0.130727	0.0531205	0.122439	0.044794	-0.00718637	0.064283	-0.153098	0.0507959	-0.103882	0.0525443
20	0.0588449	0.0596402	0.116462	0.0493645	0.165031	0.0456464	0.0141731	0.0656663	-0.172971	0.0538921	-0.144295	0.0477575
25	0.0372259	0.0599657	0.116676	0.0389163	0.154397	0.0382845	0.0174909	0.0614101	-0.127807	0.0397536	-0.180624	0.0394665
30	0.095298	0.0643465	0.184418	0.040297	0.183806	0.03679	-0.0401677	0.0665087	-0.149638	0.0395822	-0.255955	0.0392238
35	0.149245	0.0651303	0.226839	0.0363988	0.191251	0.0352373	-0.030295	0.0592515	-0.195766	0.0402503	-0.278978	0.0372141
40	0.165895	0.0565953	0.252613	0.0355263	0.309558	0.0344307	-0.0601592	0.0565758	-0.260733	0.03638	-0.343519	0.0367294
45	0.168638	0.0559427	0.267408	0.0379739	0.378785	0.0354094	-0.0385434	0.0576082	-0.299608	0.0380627	-0.390726	0.0354916
50	0.150692	0.0553028	0.35164	0.0432591	0.443833	0.0393731	-0.125847	0.0581895	-0.33789	0.0418796	-0.444893	0.0403102
55	0.234378	0.0532778	0.418364	0.0448757	0.509812	0.0409006	-0.216474	0.0551297	-0.395173	0.0408297	-0.52011	0.0397182
60	0.359295	0.058116	0.452399	0.0463005	0.517122	0.0419343	-0.186885	0.0578619	-0.453665	0.0431483	-0.568715	0.041444
65	0.383167	0.0668025	0.477941	0.0517132	0.543876	0.0456296	-0.231487	0.0603524	-0.451069	0.0432273	-0.598688	0.0426953
70	0.383536	0.06254	0.501582	0.0541718	0.555572	0.0451427	-0.283392	0.0576669	-0.433353	0.0416669	-0.613585	0.0443293
75	0.393584	0.0641152	0.457166	0.049309	0.546386	0.0429386	-0.258391	0.0611035	-0.416169	0.0453687	-0.600768	0.0447918
80	0.426474	0.0651479	0.474728	0.0457149	0.572606	0.0416056	-0.327198	0.0594987	-0.446814	0.0445005	-0.594285	0.0434069
85	0.395911	0.0581899	0.488711	0.0426116	0.573715	0.0397504	-0.322618	0.0559197	-0.455718	0.0404748	-0.596908	0.0421775
90	0.351932	0.0592419	0.473246	0.0397762	0.630339	0.0384159	-0.403695	0.0553642	-0.452201	0.0387607	-0.587313	0.0404102
95	0.327264	0.0605875	0.470831	0.0390638	0.646146	0.0382101	-0.32719	0.0536698	-0.474198	0.0404013	-0.604819	0.039413
100	0.327604	0.0541325	0.456777	0.0348304	0.658209	0.0357456	-0.368431	0.0541051	-0.465776	0.0378991	-0.591673	0.0355851
105	0.403068	0.0515623	0.435717	0.036108	0.632178	0.0354563	-0.494649	0.0656894	-0.431859	0.0374979	-0.553184	0.0359251
110	0.31062	0.0488362	0.467896	0.0343201	0.627778	0.034341	-0.492146	0.058428	-0.450377	0.0370562	-0.547628	0.0346546
115	0.348249	0.0507447	0.508612	0.0357881	0.621962	0.0356315	-0.476102	0.0553243	-0.475152	0.0364833	-0.579467	0.0351823
120	0.36209	0.0491874	0.529842	0.0351992	0.60012	0.0345598	-0.479746	0.0512758	-0.486126	0.036071	-0.565337	0.0352792
125	0.429352	0.0486456	0.561264	0.0350669	0.605838	0.0339168	-0.43415	0.0500139	-0.534641	0.0341456	-0.605991	0.0336279
130	0.409588	0.050569	0.564719	0.0350376	0.627039	0.0342643	-0.433972	0.0524917	-0.552183	0.0344574	-0.607748	0.0340397
135	0.431908	0.050779	0.573754	0.0340976	0.642314	0.0337081	-0.45742	0.0540627	-0.573511	0.0361634	-0.617758	0.0343938
140	0.432228	0.0504176	0.560659	0.0342314	0.658263	0.0345176	-0.426808	0.0551463	-0.583327	0.0364137	-0.627166	0.0327165
145	0.429456	0.0486173	0.572278	0.0323758	0.658068	0.0331434	-0.408247	0.0493313	-0.58442	0.0349588	-0.63071	0.0309333
150	0.4417	0.0476861	0.531573	0.0327415	0.679837	0.033763	-0.435478	0.049529	-0.565348	0.0348984	-0.613568	0.0317177
155	0.43935	0.0469802	0.53598	0.0331195	0.610168	0.0335176	-0.460961	0.0490441	-0.534526	0.0350564	-0.567126	0.0330212
160	0.424798	0.0457078	0.538419	0.0309895	0.598385	0.0324238	-0.4471	0.0493936	-0.529702	0.0334457	-0.559618	0.0321903
165	0.481537	0.0466496	0.527748	0.0317564	0.642512	0.0320767	-0.458138	0.0511379	-0.523023	0.033241	-0.608422	0.0313663
170	0.484084	0.0469223	0.552006	0.0331318	0.65666	0.0320652	-0.522713	0.0524715	-0.532371	0.0333509	-0.596555	0.0316524
175	0.481475	0.0446859	0.570314	0.0326628	0.676945	0.0320179	-0.516257	0.0501637	-0.543958	0.033351	-0.630777	0.0328537
180	0.515873	0.0461073	0.575764	0.0324466	0.653294	0.0331819	-0.518792	0.0476027	-0.552993	0.0346753	-0.624621	0.0323752
185	0.488366	0.0512308	0.59897	0.0334738	0.675909	0.0359582	-0.458851	0.0478309	-0.585563	0.0346072	-0.64462	0.033695
190	0.502487	0.0557658	0.588632	0.0342315	0.65177	0.0360665	-0.429222	0.0473942	-0.58561	0.0337411	-0.631823	0.0348398
195	0.584406	0.0576724	0.59678	0.0348779	0.64087	0.0370019	-0.468719	0.0514022	-0.585124	0.0349692	-0.653895	0.0373547
200	0.5939	0.0594786	0.618522	0.0358741	0.6776	0.0376577	-0.51243	0.053376	-0.625177	0.0361065	-0.661149	0.0362968
205	0.59728	0.0730705	0.559553	0.0410601	0.663811	0.0470745	-0.432956	0.0538619	-0.584568	0.0375016	-0.666105	0.0405924
210	0.580879	0.0760397	0.635736	0.0446413	0.690474	0.0499777	-0.420405	0.0602306	-0.654267	0.0451029	-0.699791	0.0461579
215	0.578835	0.0648989	0.62142	0.0429602	0.730202	0.0460671	-0.49747	0.0568068	-0.645033	0.0422867	-0.701415	0.043701
220	0.584803	0.0625995	0.58615	0.0397677	0.687927	0.0427098	-0.492557	0.0578573	-0.61957	0.0358165	-0.667341	0.0389192
225	0.586423	0.0508771	0.597326	0.0357679	0.681608	0.0333115	-0.531233	0.0540212	-0.613019	0.0342537	-0.642209	0.0345908
230	0.713561	0.0517195	0.664482	0.0352645	0.670605	0.0339944	-0.554304	0.051282	-0.673734	0.0346578	-0.679414	0.0345353
235	0.75256	0.0589903	0.711481	0.0384437	0.685516	0.0364312	-0.549833	0.0522412	-0.678651	0.0355362	-0.749028	0.0370192
240	0.739623	0.0547463	0.701122	0.0373833	0.755109	0.0380255	-0.526867	0.0512005	-0.715132	0.0347552	-0.781778	0.0384044
245	0.82195	0.0543931	0.704615	0.0360479	0.810818	0.0366086	-0.577657	0.0494129	-0.751716	0.0349846	-0.811844	0.0365485
250	0.83723	0.0540604	0.718894	0.036813	0.824177	0.0354193	-0.627757	0.0472288	-0.7609	0.0357842	-0.81909	0.034201
255	0.822625	0.0552526	0.774835	0.0362729	0.808198	0.0343389	-0.663821	0.0466676	-0.770468	0.0335435	-0.8247	0.0339977
260	0.8686	0.0545243	0.790125	0.0360828	0.836201	0.0347892	-0.728033	0.0464461	-0.792421	0.0317073	-0.847641	0.0336907
265	0.881702	0.0542207	0.815491	0.0385313	0.855017	0.0375433	-0.725086	0.0487279	-0.817275	0.034748	-0.867392	0.0346322
270	0.846774	0.0521168	0.780209	0.0389616	0.833015	0.0352417	-0.745015	0.046589	-0.786089	0.0337478	-0.816822	0.0343329
275	0.779719	0.0503487	0.732654	0.0350268	0.793508	0.0351374	-0.735391	0.0454296	-0.726256	0.033691	-0.770756	0.0331448
280	0.737184	0.0533304	0.76135	0.0350319	0.796034	0.0362601	-0.751823	0.0488287	-0.748192	0.0321852	-0.757733	0.0314554
285	0.655653	0.051584	0.676835	0.0349921	0.772667	0.0357617	-0.662299	0.0473787	-0.700098	0.0320793	-0.686609	0.0305587
290	0.620987	0.053066	0.602682	0.0336407	0.71143	0.034633	-0.57267	0.044195	-0.639845	0.0312585	-0.638929	0.0306102
295	0.656835	0.050677	0.568846	0.0331591	0.649117	0.0336961	-0.453678	0.044964	-0.646344	0.0313568	-0.597137	0.0299

## Sheet: FigS13G
position	left_decoding_mean	left_decoding_sem	right_decoding_mean	right_decoding_sem	left_shuffle_mean	left_shuffle_sem	right_shuffle_mean	right_shuffle_sem
-30
-25
-20
-15
-10
-5
0
5
10
15
20	-0.173012		0.133922	0.156291	-0.172268	0.258167	-0.0968239	0.0684035
25	-0.0930948	0.0518545	0.0897028	0.082872	0.0173846	0.0443677	-0.0248499	0.0328606
30	-0.047264	0.062743	0.0877849	0.0568414	0.015024	0.0276294	-0.0184149	0.0288444
35	-0.067488	0.0846024	0.0680509	0.0722655	0.0342413	0.031876	0.0239502	0.0360293
40	0.0340987	0.0676893	0.116736	0.0775957	-0.0156155	0.0283479	-0.011093	0.0327151
45	0.0915306	0.0268138	0.138704	0.07406	-0.0133978	0.0215935	-0.020825	0.0305493
50	0.14714	0.0277725	0.153974	0.0777926	-0.00401412	0.0265232	0.00945702	0.026369
55	0.0795568	0.0548555	0.185399	0.0459939	-0.00847959	0.0295035	0.0121761	0.0292677
60	0.100713	0.0589224	0.188736	0.0410227	-0.0144509	0.0281591	-0.00732585	0.0207038
65	0.108244	0.0431098	0.129869	0.0481842	-0.0133918	0.0252733	0.0508809	0.0278388
70	0.0666112	0.0364673	0.128634	0.0243414	0.00362092	0.0300848	0.0277332	0.0284166
75	0.143257	0.0384882	0.108567	0.0230134	0.00707295	0.0289708	0.0154786	0.0227783
80	0.118508	0.0259251	0.0922736	0.0429655	-0.0119341	0.0243332	0.0397985	0.0224254
85	0.111925	0.035543	0.104368	0.0466306	0.00139627	0.024468	0.0127251	0.0233339
90	0.16625	0.0360299	0.103549	0.0546909	0.0156713	0.0279461	0.0283266	0.0260815
95	0.0899558	0.0516661	0.107185	0.0608686	0.0408926	0.0287244	-0.0301525	0.0270844
100	0.0596262	0.0790922	0.0875175	0.054448	0.0246195	0.0308018	0.0570276	0.0237619
105	0.0774067	0.0953	0.122141	0.0520369	-0.0334917	0.0257028	0.0265145	0.0284839
110	0.0578091	0.0941513	0.143006	0.0588033	-0.0395211	0.0283848	-0.022824	0.0244624
115	0.0240383	0.090768	0.164511	0.0566382	-0.00932333	0.027766	0.00517832	0.0271827
120	0.00761242	0.0827765	0.22759	0.0412239	0.0164388	0.0323455	0.0125274	0.0210946
125	0.0195006	0.0674452	0.186282	0.0427063	0.000893469	0.0272665	-0.0503558	0.027408
130	0.0325549	0.0366182	0.174355	0.043924	-0.0279978	0.0256698	0.0144856	0.0296252
135	0.071689	0.0311119	0.171849	0.0448332	0.0245871	0.0275907	0.0472688	0.0236347
140	0.0494676	0.0257002	0.151739	0.0357503	-0.00520371	0.0267527	-0.0175361	0.024476
145	0.0702367	0.0287142	0.131244	0.0271523	-0.0234004	0.0244945	0.0155167	0.025111
150	0.0979314	0.046699	0.128815	0.0521205	-0.0239518	0.0223314	0.0135148	0.0258421
155	0.0882812	0.0615533	0.0867914	0.0647754	0.0304496	0.0191479	-0.0245291	0.0255388
160	0.0747597	0.0499259	0.0849872	0.0733042	0.00885529	0.0306712	0.0175339	0.0220194
165	0.0550164	0.0399684	0.0907275	0.0756967	0.0353018	0.0277468	-0.00867125	0.0274582
170	0.0409578	0.0487961	0.103549	0.0681016	0.00870841	0.0246455	-0.0155827	0.0231085
175	0.0127717	0.036061	0.0993864	0.060062	0.0598428	0.0213492	0.00681708	0.0242672
180	-0.0122457	0.0373723	0.0753555	0.0729121	-0.00789885	0.0275448	0.0192631	0.0242188
185	-0.0166948	0.0327964	0.0696005	0.0705707	0.0409213	0.0254203	0.00459277	0.0239554
190	-0.0314371	0.030315	0.00933641	0.0726845	0.0310484	0.0176029	0.0244404	0.0290477
195	-0.0265715	0.0335625	0.0431025	0.0606458	-0.0197709	0.0310676	-0.0151533	0.0302335
200	-0.0232818	0.0440679	0.0441206	0.0428961	0.0134319	0.0296818	0.0381065	0.0285693
205	-0.0202423	0.0505113	0.0365227	0.0348771	0.00445591	0.0289648	0.0482079	0.0249728
210	-0.0339731	0.0660573	0.000806906	0.052842	-0.0105105	0.0233912	-0.0133772	0.0241065
215	-0.0398783	0.0672994	0.00403726	0.055782	0.0498873	0.0274755	-0.0192121	0.0245374
220	-0.0433521	0.0579844	0.0240779	0.0553736	0.000114828	0.0269258	0.00622841	0.0224111
225	-0.0383925	0.0435598	0.0232724	0.0535196	0.0628327	0.0241535	0.0350892	0.0224751
230	-0.0420429	0.0321145	0.00831659	0.0643566	0.000772374	0.0307255	0.0114627	0.0235436
235	-0.057436	0.0478182	-0.00857775	0.0749765	0.0340842	0.0240989	-0.00750948	0.0251489
240	-0.0615327	0.0702954	-0.0156106	0.0673556	-0.00224988	0.0293009	0.023347	0.0283273
245	-0.050885	0.0769521	-0.0317827	0.0476104	0.00948128	0.0227452	0.0170327	0.0281877
250	-0.03347	0.0783358	-0.0235838	0.0406449	-0.0074798	0.0281695	0.00368448	0.026757
255	0.00291586	0.0743632	-0.000839168	0.0375048	0.0368775	0.0210464	0.0469624	0.0245845
260	0.0415463	0.0648446	0.0115347	0.0386245	-0.0418662	0.026183	-0.000801527	0.0267139
265	0.0198977	0.072896	0.0160586	0.0257262	-0.00393246	0.0265102	-0.000973052	0.0252657
270	-0.0186556	0.0941827	-0.0084581	0.04444	-0.0129894	0.0303537	-0.00814861	0.0252151
275	-0.0517149	0.0884444	0.0139142	0.0518043	-0.032916	0.0370522	-0.0436801	0.0329857
280	-0.0619161	0.0883952	0.0221484	0.0601719	0.038401	0.0265846	-0.00447227	0.0236444
285	-0.103453	0.0951034	0.0315401	0.0861059	0.0445525	0.021964	0.00761562	0.025077
290	-0.00954316	0.0939082	-0.0122738	0.0797944	0.007581	0.0261011	0.0228962	0.0240473
295	0.00767373	0.0714464	0.0902868	0.0773479	0.0154916	0.0286253	0.0386776	0.0252202

## Sheet: FigS13H
position	left_decoding_mean	left_decoding_sem	right_decoding_mean	right_decoding_sem	left_shuffle_mean	left_shuffle_sem	right_shuffle_mean	right_shuffle_sem
-30
-25
-20
-15
-10
-5
0
5
10
15
20	0.0426424	0.186755	0.56691		0.137775	0.0756671	-0.0879309	0.126199
25	-0.0210207	0.0648982	0.0595335	0.0715991	0.0224196	0.0329946	-0.0404127	0.0359934
30	0.0447658	0.0403597	0.0262082	0.0350949	-0.0244833	0.014913	0.0122637	0.0158818
35	0.0644727	0.0315036	0.0764731	0.0275154	0.00979252	0.0143618	-0.0265146	0.0136874
40	0.140781	0.0299687	0.0798921	0.025365	0.00602734	0.0120883	0.00964813	0.0119878
45	0.0960384	0.0312611	0.119991	0.0250891	-0.00061883	0.0119927	0.00679091	0.0120731
50	0.0957958	0.0333213	0.0905134	0.0284426	0.0198092	0.0128946	0.015146	0.0119864
55	0.0650503	0.0324443	0.106927	0.0287206	0.00876979	0.0119724	0.00181627	0.011707
60	0.100067	0.0273844	0.113424	0.0273022	0.00496255	0.0119074	0.00889519	0.0115302
65	0.0793675	0.0280835	0.0859539	0.0283686	0.0200063	0.0117566	0.00659115	0.0123003
70	0.113949	0.0246907	0.102479	0.0261977	-0.0052464	0.0119687	0.00473903	0.012302
75	0.0608173	0.0252496	0.0958863	0.029557	-0.00419188	0.0104379	-0.0103756	0.0113167
80	0.0610496	0.0236245	0.0955608	0.0272229	-0.0151937	0.0112475	-0.0118621	0.0111579
85	0.0751359	0.0269172	0.0947622	0.0263052	-0.00160484	0.0102393	-0.00311362	0.0122091
90	0.0593268	0.028752	0.1148	0.0250359	-0.00730774	0.0104832	0.0206707	0.0109778
95	0.0802604	0.0304695	0.0809569	0.0268357	0.0153924	0.0107155	-0.00594637	0.0113168
100	0.112217	0.0262493	0.085674	0.0269801	-0.0103473	0.0114574	0.00670756	0.0123897
105	0.113077	0.0281647	0.0660784	0.0300873	-0.00357994	0.010401	-0.0117801	0.0122482
110	0.0982581	0.0266813	0.0908321	0.0280679	0.0108537	0.0109066	-0.00848596	0.0112161
115	0.100814	0.0237824	0.0863178	0.0265369	0.000217142	0.0115471	-2.79641e-05	0.0108616
120	0.0844684	0.0248042	0.0795829	0.0257315	0.011868	0.0109202	0.0013885	0.0111194
125	0.0548033	0.0268241	0.0524441	0.0245402	-0.0150535	0.0110544	0.0146696	0.0104761
130	0.0697164	0.0275866	0.0545325	0.0261471	-0.00657334	0.010898	0.00373714	0.0127928
135	0.0663053	0.0253094	0.0288013	0.0289755	0.00543386	0.0116637	-0.00661437	0.0115999
140	0.0788463	0.0231781	0.0410189	0.0279011	0.0145482	0.00960272	-0.0118293	0.0112263
145	0.0736771	0.0220463	0.0333913	0.0257594	-0.0125499	0.0113761	-0.00037544	0.0113153
150	0.0609756	0.0276421	0.0440179	0.024836	-0.0126193	0.0116769	0.0171119	0.0111169
155	0.0516514	0.0297957	0.0598985	0.0251889	-0.00351798	0.0112837	-0.020054	0.0111598
160	0.036789	0.0296476	0.081284	0.0246387	-0.00309046	0.0118287	-0.00348404	0.0112324
165	0.0449374	0.0307963	0.0743513	0.0261571	0.00133745	0.010458	0.00854533	0.0113918
170	0.0396481	0.0295	0.0559137	0.0281676	0.00371468	0.0108025	-0.0155259	0.0101903
175	0.0330755	0.0286561	0.0391298	0.0305552	0.0147816	0.0107603	-0.00167373	0.0102534
180	0.0360657	0.0293289	0.0207829	0.0309622	-0.0132013	0.0114037	0.0141653	0.0109457
185	0.0374826	0.030974	0.0278356	0.0326446	-4.85995e-05	0.0109844	0.0160406	0.0110688
190	0.052562	0.0306164	0.0304636	0.0348247	-0.0116877	0.00971138	-0.0138958	0.0108609
195	0.0365397	0.0317928	0.0124207	0.032558	0.00016002	0.0110596	-0.0018469	0.0108999
200	0.0376403	0.0309623	0.011468	0.0275994	0.00669846	0.0108863	-0.0188473	0.0106079
205	0.0269564	0.0288769	0.0144926	0.0254342	0.00650722	0.0114376	0.0259901	0.011916
210	0.0228213	0.0289799	0.0109073	0.0333503	-0.0124088	0.0113693	-0.0170061	0.0103666
215	0.0276422	0.0269235	-0.00355383	0.030091	-0.019014	0.0116625	-0.00138317	0.0108758
220	0.0413753	0.0228893	-0.0103545	0.0283418	0.00532596	0.010781	-0.00932503	0.0114951
225	0.0509207	0.0218222	0.00587035	0.0254091	0.000902969	0.0100349	-0.00408549	0.0116765
230	0.0571928	0.0244809	0.027355	0.0237452	0.00914934	0.0107706	0.000302682	0.0107244
235	0.0535131	0.0264626	0.0317289	0.0255432	0.00264792	0.0106072	-0.00676741	0.0110024
240	0.0376829	0.0244263	0.0275068	0.0286168	0.0115676	0.0113328	0.00417445	0.0109746
245	0.0265109	0.0234051	0.0204052	0.0271743	-0.0094682	0.0107281	-0.00134359	0.0110026
250	0.0278548	0.0257063	0.0100001	0.027027	0.00149537	0.0114875	-0.014165	0.0107427
255	0.0338064	0.0249629	-0.00590255	0.0274973	-0.00670166	0.0118146	-0.00908854	0.0106632
260	0.0359628	0.0245866	-0.0127917	0.0266153	0.0240393	0.0108014	-0.0049435	0.0114753
265	0.0288202	0.0209579	-0.00487178	0.0247807	0.00738377	0.0110073	0.00868453	0.0112589
270	0.0244295	0.0222212	0.00850028	0.0249293	-0.0195725	0.0107947	0.00746175	0.010209
275	0.0265286	0.0241152	0.00223593	0.021956	0.0159878	0.0110765	-0.0169111	0.011615
280	0.0365358	0.0210201	-0.0313731	0.022725	-0.000658778	0.010068	-0.0100688	0.0107415
285	0.0362343	0.0224002	-0.037745	0.0236414	-0.00370737	0.0110274	-0.00435548	0.0115961
290	0.0181946	0.0222912	-0.0179355	0.0232736	-0.00952509	0.0111482	-0.00565419	0.0110566
295	0.00646481	0.0203898	-0.00886683	0.0205855	0.01591	0.0101993	0.0116754	0.0113817
