# Supplementary material for: Neural circuit models for evidence accumulation through choice-selective sequences
Source: Nat Commun. 2026 Mar 17;17:4055. doi: 10.1038/s41467-026-70267-9 (PMC13139583; doi:10.1038/s41467-026-70267-9)
Supplement: Supplementary file 4 — Source Data [file 41467_2026_70267_MOESM4_ESM.zip › Fig1.xlsx]

## Sheet: Fig1B-LeftPrefLeftChoice
	pos_1	pos_2	pos_3	pos_4	pos_5	pos_6	pos_7	pos_8	pos_9	pos_10	pos_11	pos_12	pos_13	pos_14	pos_15	pos_16	pos_17	pos_18	pos_19	pos_20	pos_21	pos_22	pos_23	pos_24	pos_25	pos_26	pos_27	pos_28	pos_29	pos_30	pos_31	pos_32	pos_33	pos_34	pos_35	pos_36	pos_37	pos_38	pos_39	pos_40	pos_41	pos_42	pos_43	pos_44	pos_45	pos_46	pos_47	pos_48	pos_49
neuron_1	0.737637	0.731106	0.713084	0.689083	0.679317	0.675305	0.675786	0.667496	0.667121	0.654927	0.648865	0.640199	0.650177	0.646435	0.638282	0.631802	0.624538	0.615459	0.600506	0.59374	0.584528	0.556112	0.533559	0.512992	0.488173	0.453262	0.40905	0.378016	0.350729	0.339977	0.329596	0.315122	0.30292	0.304891	0.312769	0.329116	0.353728	0.365942	0.385926	0.400057	0.413618	0.430591	0.44827	0.458676	0.476161	0.495411	0.514654	0.55187	0.595277
neuron_2	0.719581	0.648448	0.59915	0.555426	0.525112	0.49468	0.462403	0.423769	0.384014	0.351437	0.320217	0.277218	0.237056	0.213129	0.191173	0.183112	0.179629	0.17725	0.182829	0.191008	0.203218	0.216132	0.228689	0.237712	0.248264	0.257946	0.251478	0.252295	0.251199	0.264476	0.272558	0.273904	0.279567	0.292918	0.303748	0.307545	0.31746	0.323551	0.327162	0.32994	0.325561	0.320826	0.307302	0.29575	0.278334	0.273841	0.263355	0.256325	0.25734
neuron_3	0.810756	0.917952	0.992321	1	0.981988	0.973384	0.926608	0.891758	0.842503	0.775632	0.689745	0.609422	0.55146	0.509185	0.47351	0.411052	0.37561	0.353973	0.347797	0.327708	0.373098	0.432817	0.499369	0.565371	0.637429	0.695733	0.76071	0.834697	0.881118	0.941124	0.954916	0.951004	0.943892	0.909678	0.843596	0.810215	0.768577	0.744246	0.750067	0.734874	0.709709	0.707991	0.70974	0.71503	0.73416	0.727286	0.688088	0.661216	0.640046
neuron_4	1	0.970942	0.944057	0.898207	0.817617	0.743592	0.695675	0.644145	0.621381	0.582372	0.55209	0.530797	0.510981	0.484431	0.477182	0.456087	0.424104	0.39128	0.351354	0.32569	0.281119	0.246067	0.23056	0.204911	0.160265	0.110533	0.0859315	0.0777717	0.0732532	0.0612408	0.0675957	0.0726771	0.0673642	0.0842539	0.105846	0.117945	0.138348	0.154851	0.159603	0.176395	0.203389	0.23442	0.250341	0.26361	0.270913	0.265212	0.265928	0.258401	0.257407
neuron_5	0.918738	0.949978	0.968418	0.995669	0.995534	1	0.993792	0.979002	0.948013	0.931902	0.913847	0.895221	0.857614	0.839633	0.818783	0.79199	0.778748	0.760982	0.73304	0.711498	0.690016	0.654155	0.630337	0.611224	0.600019	0.586892	0.571709	0.566068	0.563576	0.548714	0.527982	0.521383	0.50553	0.496253	0.495102	0.485973	0.469677	0.465214	0.453726	0.432081	0.411218	0.400441	0.386534	0.363349	0.334251	0.30655	0.273289	0.237433	0.192231
neuron_6	0.820404	0.759435	0.744857	0.764474	0.794529	0.826052	0.848856	0.845768	0.840963	0.854929	0.874872	0.866993	0.865303	0.834254	0.8015	0.793112	0.788623	0.759474	0.722069	0.7056	0.667056	0.632521	0.609991	0.563422	0.532566	0.50572	0.485635	0.478126	0.449977	0.451994	0.457057	0.445079	0.43388	0.439686	0.446063	0.455699	0.478312	0.464772	0.445814	0.410376	0.389283	0.373946	0.363256	0.352063	0.304636	0.243356	0.21175	0.178356	0.128228
neuron_7	0.951648	0.987807	1	0.992647	0.970521	0.931874	0.882352	0.834547	0.779439	0.716829	0.665362	0.613819	0.566512	0.523547	0.479663	0.450481	0.421299	0.398503	0.377586	0.359507	0.342806	0.323104	0.296972	0.282344	0.263732	0.251223	0.234857	0.221024	0.193411	0.173647	0.152286	0.145354	0.13994	0.128834	0.127718	0.126571	0.131108	0.132378	0.143117	0.152152	0.159258	0.174877	0.188147	0.201967	0.199536	0.199	0.197781	0.192324	0.189065
neuron_8	0.858426	0.916297	0.956415	0.985339	0.997445	1	0.99967	0.990925	0.975012	0.954014	0.933452	0.912912	0.886889	0.862007	0.835866	0.810656	0.785974	0.763379	0.743982	0.725407	0.700705	0.677324	0.655185	0.637368	0.621272	0.605746	0.587076	0.569431	0.555558	0.544051	0.531406	0.517113	0.507799	0.495403	0.481385	0.468894	0.459904	0.452856	0.441901	0.433144	0.422581	0.409241	0.395769	0.381689	0.364214	0.345971	0.325771	0.305339	0.279861
neuron_9	0.770575	0.837189	0.899441	0.954729	0.985059	1	0.997337	0.984362	0.961914	0.927063	0.889297	0.850381	0.809929	0.774861	0.737147	0.703708	0.676714	0.655925	0.630844	0.600968	0.581638	0.574843	0.557728	0.547919	0.539111	0.525702	0.51923	0.510847	0.506969	0.498489	0.489591	0.485736	0.4822	0.473714	0.463037	0.456118	0.440645	0.422481	0.412757	0.397894	0.381659	0.362329	0.341737	0.320407	0.298917	0.27243	0.254073	0.241496	0.221875
neuron_10	0.988479	1	0.974871	0.931679	0.892515	0.850254	0.829632	0.7921	0.78004	0.757656	0.732822	0.698386	0.682357	0.666724	0.646219	0.61662	0.581053	0.551538	0.522588	0.490048	0.469656	0.438226	0.427317	0.423268	0.417424	0.411613	0.406316	0.407819	0.421228	0.425874	0.432506	0.438513	0.434066	0.425281	0.425517	0.41822	0.405864	0.398786	0.376179	0.356517	0.334309	0.306132	0.284547	0.265686	0.243955	0.221194	0.199702	0.183129	0.182642
neuron_11	1	0.968725	0.904585	0.811379	0.720699	0.665638	0.65837	0.622336	0.589763	0.519279	0.422678	0.294293	0.23994	0.162512	0.135085	0.109438	0.143846	0.18118	0.230827	0.264766	0.298815	0.373352	0.421139	0.405271	0.449085	0.438497	0.379861	0.339035	0.279099	0.246797	0.177313	0.135156	0.127809	0.145457	0.144607	0.180771	0.234857	0.271265	0.308519	0.329062	0.313385	0.308099	0.365035	0.422797	0.402761	0.362846	0.364441	0.379821	0.360663
neuron_12	1	0.972627	0.931111	0.898583	0.851545	0.776446	0.71271	0.642913	0.571701	0.515446	0.45312	0.394135	0.382852	0.386321	0.380543	0.410373	0.444142	0.492385	0.562654	0.596024	0.615135	0.617569	0.592346	0.536541	0.494167	0.441565	0.388934	0.344791	0.334905	0.380093	0.454843	0.533332	0.604299	0.699725	0.737094	0.731673	0.708913	0.675228	0.647592	0.613441	0.56607	0.596934	0.619814	0.63758	0.646583	0.676163	0.672895	0.627625	0.505268
neuron_13	0.969247	0.95264	0.937069	0.93827	0.931682	0.92725	0.912565	0.914943	0.875918	0.817823	0.777427	0.757522	0.712871	0.654141	0.567699	0.547238	0.502657	0.463739	0.438489	0.43014	0.390158	0.382023	0.367961	0.365802	0.366359	0.39522	0.43489	0.478806	0.505488	0.515905	0.516232	0.546681	0.553251	0.590417	0.623815	0.6286	0.638585	0.677318	0.695632	0.696313	0.698307	0.651274	0.613228	0.549728	0.476922	0.422383	0.3564	0.284116	0.222965
neuron_14	1	0.963292	0.922855	0.892702	0.827575	0.797556	0.738629	0.689855	0.662213	0.635695	0.570535	0.54668	0.55499	0.565457	0.529668	0.49226	0.46151	0.412061	0.368023	0.328459	0.29928	0.279518	0.257704	0.220509	0.205059	0.175093	0.162129	0.144729	0.109942	0.093812	0.0977555	0.085587	0.0659635	0.0514337	0.0401343	0.0209157	0.0274312	0.0320238	0.0223352	0.0177703	0.0161757	0.028385	0.076111	0.0983674	0.104387	0.126197	0.142837	0.177501	0.212156
neuron_15	0.985481	0.859463	0.733962	0.638972	0.550786	0.480517	0.417496	0.353705	0.295313	0.243169	0.208182	0.171396	0.139442	0.104096	0.0673037	0.0420192	0.0291042	0.01442	0.0089861	0.00095356	0	0.00209056	0.00182862	0.00447121	0.00473581	0.0078926	0.00966025	0.016217	0.0369168	0.0591105	0.0881652	0.117973	0.148398	0.172061	0.192134	0.2054	0.21155	0.207248	0.193416	0.185931	0.171522	0.158545	0.149436	0.150947	0.158414	0.171369	0.174523	0.187865	0.207551
neuron_16	1	0.763391	0.616203	0.497349	0.361771	0.288496	0.289187	0.303136	0.309105	0.315201	0.312009	0.347306	0.353597	0.344545	0.289584	0.301007	0.293887	0.237262	0.19976	0.187778	0.177023	0.184731	0.193946	0.180853	0.237729	0.287498	0.32449	0.399508	0.445182	0.465805	0.457434	0.430407	0.409678	0.376583	0.335777	0.32076	0.295061	0.264165	0.271748	0.275294	0.309022	0.313817	0.304994	0.258798	0.260956	0.28094	0.303794	0.306862	0.272207
neuron_17	0.666339	0.434822	0.28081	0.222908	0.170569	0.182001	0.204769	0.219949	0.221271	0.219741	0.22458	0.237637	0.238248	0.23476	0.233171	0.233686	0.234606	0.242271	0.252285	0.262277	0.284529	0.314479	0.324718	0.304549	0.327633	0.334273	0.34021	0.344897	0.332994	0.338988	0.351616	0.36574	0.376356	0.374369	0.373426	0.380346	0.375794	0.377498	0.353804	0.338317	0.334462	0.337456	0.319935	0.32332	0.327652	0.32801	0.326057	0.323898	0.328747
neuron_18	0.909923	0.868475	0.819478	0.788507	0.756457	0.70865	0.683034	0.634331	0.585565	0.543228	0.494693	0.467522	0.420611	0.358842	0.296562	0.245073	0.180599	0.12731	0.0924682	0.0631301	0.0384705	0.0302437	0.0192828	0.00692204	0	0.00274112	0.0221629	0.0322046	0.0440846	0.0661719	0.0955273	0.138788	0.174494	0.187602	0.205805	0.235361	0.255102	0.254561	0.266942	0.286264	0.30829	0.320964	0.329752	0.327469	0.325196	0.333319	0.336621	0.334208	0.33054
neuron_19	0.845995	0.664793	0.558664	0.46212	0.358706	0.286242	0.2005	0.17595	0.174384	0.148523	0.169979	0.186952	0.173455	0.179252	0.200667	0.194927	0.171844	0.182805	0.168399	0.119878	0.0992608	0.0734855	0.0526017	0.0354562	0.0344716	0.0145877	0.0129332	0	0.0365753	0.044777	0.0676237	0.0965139	0.152292	0.203956	0.285295	0.382842	0.493638	0.542522	0.56614	0.594352	0.640629	0.657054	0.671084	0.694285	0.692932	0.721453	0.742704	0.734437	0.675317
neuron_20	0.767374	0.556327	0.483756	0.388659	0.327065	0.280093	0.24571	0.203132	0.168161	0.12559	0.0934203	0.0644051	0.0546555	0.0645131	0.0892592	0.106683	0.142689	0.167596	0.174769	0.189447	0.202658	0.219572	0.235579	0.24244	0.243982	0.246617	0.267158	0.256531	0.234426	0.211631	0.192147	0.17582	0.156227	0.137214	0.12564	0.137997	0.185211	0.221514	0.260198	0.296911	0.334915	0.366202	0.368504	0.362056	0.33819	0.331662	0.311429	0.299573	0.303509
neuron_21	0.992819	1	0.990435	0.939621	0.893655	0.831432	0.771782	0.696866	0.635942	0.577227	0.524207	0.463807	0.422161	0.38141	0.333309	0.286775	0.24921	0.234461	0.194203	0.16035	0.132677	0.0969832	0.0889586	0.0882802	0.0953252	0.101784	0.129856	0.150842	0.167473	0.210278	0.250854	0.279702	0.308668	0.338935	0.373261	0.39691	0.422649	0.434326	0.442329	0.432528	0.403526	0.403236	0.389106	0.384173	0.377935	0.359724	0.35831	0.351033	0.35839
neuron_22	1	0.959166	0.923879	0.854427	0.797492	0.747606	0.655395	0.531068	0.478516	0.444869	0.406037	0.330416	0.272812	0.214929	0.180026	0.170471	0.203543	0.226209	0.289969	0.387726	0.456719	0.510673	0.548493	0.603824	0.617336	0.63063	0.605702	0.540458	0.483319	0.469465	0.485803	0.481825	0.426415	0.403315	0.394476	0.440824	0.478079	0.496635	0.517556	0.540342	0.616627	0.672126	0.639613	0.581773	0.550466	0.506114	0.551009	0.575051	0.588032
neuron_23	1	0.847426	0.701417	0.575486	0.447516	0.337029	0.252042	0.186867	0.142495	0.0973888	0.0789489	0.0690581	0.0637452	0.0781342	0.0908986	0.11319	0.153045	0.207642	0.257939	0.287121	0.317357	0.338849	0.343803	0.327912	0.298081	0.277673	0.264472	0.243989	0.24366	0.25804	0.285618	0.318321	0.350928	0.389555	0.431208	0.453338	0.48982	0.518035	0.535087	0.529107	0.501793	0.494987	0.468764	0.432174	0.407933	0.373341	0.341999	0.331129	0.321423
neuron_24	0.980559	0.867547	0.724617	0.613377	0.494251	0.391138	0.309286	0.247245	0.202858	0.167027	0.14146	0.137754	0.14462	0.169309	0.194864	0.228052	0.263392	0.282735	0.290865	0.295693	0.302135	0.296096	0.283786	0.26216	0.2441	0.22003	0.225976	0.238673	0.252887	0.263425	0.276109	0.300584	0.327188	0.343146	0.349826	0.347977	0.343347	0.328964	0.332322	0.320812	0.327638	0.340119	0.363868	0.386676	0.405773	0.427505	0.438675	0.438439	0.410603
neuron_25	1	0.779642	0.579891	0.419295	0.300562	0.21435	0.134912	0.104373	0.0917554	0.0791677	0.0703413	0.0861188	0.101233	0.11728	0.117021	0.11816	0.122815	0.144533	0.175363	0.205935	0.236876	0.259691	0.280027	0.292048	0.281734	0.275221	0.28244	0.258763	0.239133	0.22931	0.212988	0.220175	0.234502	0.249947	0.251532	0.267982	0.282691	0.281879	0.303385	0.30655	0.31317	0.3441	0.360285	0.358934	0.375333	0.386526	0.378152	0.355992	0.350566
neuron_26	0.926525	0.888891	0.735217	0.710662	0.705877	0.67711	0.634776	0.591641	0.564577	0.550069	0.544447	0.541885	0.524392	0.528906	0.518543	0.470739	0.410714	0.333306	0.252778	0.188664	0.128121	0.0739417	0.0225201	0	0.0236899	0.0527357	0.0944073	0.156055	0.223679	0.320044	0.431243	0.52313	0.556501	0.561655	0.545543	0.523673	0.50323	0.463574	0.420364	0.386075	0.409126	0.432669	0.437854	0.421343	0.365775	0.325904	0.289794	0.254796	0.200359
neuron_27	1	0.859881	0.711502	0.559055	0.421458	0.305594	0.212608	0.138875	0.0859613	0.0474072	0.0244492	0.0122122	0.00427265	0	0.000982985	0.00410522	0.00791138	0.0149859	0.0241498	0.0336711	0.0412827	0.0488189	0.0595308	0.0708093	0.0803214	0.0884832	0.0966224	0.102644	0.108352	0.110211	0.11024	0.114646	0.118125	0.122697	0.133549	0.147479	0.164833	0.181976	0.198641	0.213409	0.224926	0.23445	0.238944	0.241619	0.24031	0.239115	0.245444	0.257522	0.269384
neuron_28	1	0.766109	0.583142	0.469707	0.39092	0.3355	0.323969	0.331356	0.322333	0.315321	0.314948	0.314038	0.309745	0.305678	0.31085	0.290724	0.290046	0.289979	0.283858	0.275781	0.267239	0.258587	0.262931	0.285773	0.297557	0.303397	0.307303	0.336299	0.356432	0.364955	0.375148	0.379209	0.389923	0.40326	0.421966	0.458677	0.485092	0.513784	0.535101	0.579447	0.607219	0.629152	0.656959	0.653002	0.653844	0.662368	0.657122	0.620488	0.604219
neuron_29	1	0.803664	0.601178	0.491352	0.405496	0.29961	0.210002	0.139764	0.112891	0.100791	0.103462	0.136347	0.129415	0.132944	0.168175	0.198384	0.22005	0.241901	0.266042	0.285442	0.294282	0.300926	0.302623	0.287537	0.27265	0.267316	0.274729	0.27717	0.2565	0.236261	0.23067	0.211305	0.186714	0.147442	0.135579	0.126705	0.123692	0.144312	0.188311	0.259669	0.313577	0.409126	0.481128	0.554798	0.586298	0.61653	0.639914	0.647624	0.672093
neuron_30	0.774457	0.703828	0.583355	0.498713	0.420826	0.33318	0.252356	0.228936	0.196425	0.251033	0.318652	0.368476	0.406088	0.429326	0.47786	0.558179	0.657787	0.71716	0.793731	0.822925	0.841316	0.851562	0.860772	0.859739	0.834933	0.793912	0.748413	0.704253	0.646387	0.5691	0.518568	0.493337	0.433861	0.416249	0.414515	0.445246	0.470716	0.504533	0.491132	0.488295	0.446685	0.39307	0.368963	0.337577	0.330888	0.318897	0.272108	0.280414	0.294913
neuron_31	0.940461	0.843208	0.786624	0.773433	0.739912	0.796491	0.873612	0.949864	0.96885	0.979836	1	0.995494	0.953375	0.90656	0.898188	0.827242	0.788891	0.693451	0.622523	0.593069	0.568523	0.53811	0.5236	0.558978	0.561468	0.512992	0.475019	0.3949	0.34493	0.246682	0.190527	0.118117	0.0653606	0.0755089	0.0899886	0.116964	0.168026	0.278909	0.386282	0.466526	0.618109	0.745215	0.784996	0.812662	0.796629	0.769599	0.71539	0.679788	0.63316
neuron_32	0.994634	0.763727	0.566998	0.418933	0.301381	0.211403	0.146792	0.0981487	0.0723522	0.0581236	0.0549362	0.054567	0.0599571	0.0687401	0.0795148	0.0898453	0.106284	0.127477	0.148297	0.168943	0.197529	0.222841	0.252712	0.280077	0.308356	0.348676	0.392252	0.429053	0.462409	0.489364	0.510219	0.517632	0.520795	0.514519	0.502553	0.491079	0.488851	0.490768	0.506614	0.518776	0.533517	0.551255	0.578677	0.60226	0.624161	0.655838	0.674121	0.680141	0.676541
neuron_33	0.807585	0.689498	0.575984	0.466812	0.364033	0.276201	0.215909	0.169126	0.137268	0.10789	0.0899867	0.0908357	0.11258	0.136157	0.154959	0.182431	0.208068	0.228484	0.256253	0.279198	0.309608	0.326039	0.348285	0.365245	0.378851	0.388933	0.395674	0.407943	0.411602	0.414466	0.427025	0.422432	0.421436	0.427934	0.432292	0.4319	0.430429	0.433592	0.432188	0.444192	0.452767	0.46079	0.463701	0.451494	0.450614	0.448455	0.444514	0.441221	0.439324
neuron_34	0.85711	0.656914	0.509007	0.378067	0.278883	0.204476	0.140468	0.0783917	0.0358909	0.00842731	0	0.0145116	0.0277426	0.0618452	0.111297	0.143396	0.196635	0.229849	0.2551	0.274811	0.289026	0.296752	0.292265	0.305642	0.312931	0.323653	0.33877	0.353867	0.375029	0.382176	0.389603	0.396085	0.394237	0.376389	0.375718	0.373383	0.383349	0.397896	0.419541	0.446882	0.471073	0.514123	0.53693	0.563901	0.593976	0.595019	0.598833	0.571833	0.563159
neuron_35	0.885713	0.597093	0.392324	0.26374	0.173747	0.112225	0.0781275	0.0729079	0.0659698	0.0644298	0.0851284	0.105048	0.131228	0.146231	0.148786	0.164524	0.177461	0.191042	0.214338	0.212265	0.20762	0.206712	0.205482	0.202335	0.211917	0.232377	0.260057	0.297911	0.337486	0.371417	0.409274	0.45027	0.480926	0.502406	0.517051	0.50306	0.486658	0.484987	0.463198	0.422777	0.396008	0.400671	0.386889	0.384831	0.412486	0.460077	0.494471	0.511257	0.537202
neuron_36	0.972363	0.757475	0.568939	0.421057	0.294681	0.193733	0.124777	0.0786885	0.0551742	0.0499615	0.0397705	0.0428474	0.0501789	0.0651269	0.0824679	0.106824	0.131069	0.160315	0.192516	0.216998	0.246235	0.2709	0.287899	0.300272	0.316845	0.326696	0.345989	0.359273	0.370145	0.377906	0.390361	0.405688	0.418622	0.438947	0.450149	0.482432	0.492269	0.501824	0.498732	0.489273	0.472595	0.465403	0.461479	0.467699	0.464364	0.472215	0.491703	0.504369	0.503305
neuron_37	0.802817	0.712416	0.598986	0.513376	0.449515	0.378678	0.326854	0.260308	0.20448	0.143615	0.0954259	0.0449058	0.0176365	0	0.00398745	0.00251902	0.0192857	0.0466412	0.0937215	0.144108	0.18357	0.232551	0.280713	0.324752	0.351172	0.37737	0.401321	0.425098	0.429938	0.426519	0.424486	0.422432	0.432141	0.431161	0.426175	0.452222	0.449451	0.457858	0.4773	0.496419	0.518523	0.535988	0.542901	0.566442	0.593538	0.615946	0.628482	0.652723	0.678112
neuron_38	0.887948	0.620945	0.453401	0.369545	0.318123	0.26582	0.274151	0.313347	0.354477	0.414114	0.464296	0.540645	0.597142	0.641014	0.709388	0.747028	0.775211	0.776003	0.757786	0.747748	0.726868	0.702142	0.672614	0.640321	0.61278	0.582092	0.565368	0.565449	0.555195	0.561831	0.584181	0.613331	0.634855	0.667913	0.701829	0.747064	0.777676	0.794393	0.812156	0.832389	0.853915	0.841408	0.838289	0.828418	0.814621	0.784708	0.748595	0.72832	0.719971
neuron_39	1	0.855318	0.677658	0.528564	0.375988	0.256487	0.210633	0.144376	0.106855	0.0865268	0.0588979	0.0705124	0.0628451	0.0682648	0.124512	0.132118	0.160669	0.192344	0.227757	0.228642	0.252476	0.291402	0.315797	0.31909	0.359873	0.384302	0.388231	0.369312	0.333531	0.348209	0.357295	0.349717	0.332435	0.339065	0.316924	0.266452	0.240016	0.269773	0.253233	0.269816	0.281892	0.338452	0.374924	0.416788	0.484922	0.541922	0.609067	0.686158	0.719679
neuron_40	0.915839	1	0.994387	0.977011	0.924091	0.833536	0.76011	0.668958	0.587382	0.4916	0.423787	0.355932	0.315577	0.305365	0.290614	0.267386	0.254948	0.255862	0.241966	0.219506	0.20816	0.188824	0.173293	0.176596	0.176792	0.182396	0.199407	0.223631	0.242387	0.255929	0.250521	0.223789	0.181419	0.135466	0.109518	0.0957995	0.112987	0.133523	0.146134	0.164475	0.17655	0.15622	0.115837	0.0739841	0.0452792	0.037241	0.0307246	0.0608765	0.0878112
neuron_41	0.847281	0.720362	0.566693	0.431456	0.330059	0.270378	0.203102	0.150042	0.106236	0.0781081	0.0716721	0.0751286	0.10334	0.131714	0.154511	0.190759	0.219252	0.23082	0.246526	0.255031	0.219771	0.201451	0.215196	0.192654	0.158826	0.13086	0.0722571	0.0503061	0.0427924	0.0135343	0.0467772	0.0760486	0.141252	0.229708	0.266825	0.357179	0.435814	0.532704	0.614751	0.707513	0.76758	0.806692	0.826927	0.841541	0.843165	0.814259	0.789691	0.736411	0.680136
neuron_42	0.816322	0.768926	0.69229	0.616084	0.53555	0.454017	0.37417	0.299615	0.23797	0.166959	0.11906	0.0812971	0.0519987	0.0301488	0.0132632	0.00334881	0	0.00395599	0.0038988	0.00729839	0.00928194	0.0115497	0.0183831	0.0283354	0.0302977	0.0372746	0.0485054	0.0559771	0.0659853	0.0732211	0.0766267	0.0889364	0.101723	0.110643	0.120509	0.125333	0.125194	0.128213	0.130433	0.132425	0.13428	0.135842	0.138781	0.144708	0.151707	0.165611	0.179462	0.195598	0.21322
neuron_43	0.968652	0.778739	0.614	0.474878	0.373231	0.296578	0.229427	0.183796	0.149611	0.119485	0.09277	0.0664688	0.0357559	0.0227912	0.0140996	0.00283084	0	0.00128264	0.00749916	0.0319336	0.0520727	0.0634368	0.0950759	0.113559	0.157575	0.191491	0.22516	0.263997	0.30083	0.33722	0.376005	0.41911	0.451206	0.495174	0.532089	0.570889	0.607663	0.645393	0.677147	0.705655	0.742631	0.757056	0.77722	0.793672	0.814576	0.838737	0.841727	0.851186	0.852114
neuron_44	0.854803	0.904292	0.92449	0.935326	0.943437	0.942802	0.909457	0.843254	0.765861	0.666175	0.567137	0.482142	0.399563	0.336901	0.284324	0.263157	0.255392	0.271589	0.284065	0.304724	0.317524	0.331752	0.34406	0.332493	0.305977	0.294696	0.287065	0.283155	0.26234	0.276227	0.298551	0.308539	0.306352	0.306615	0.292177	0.279417	0.239465	0.196219	0.159976	0.134878	0.105354	0.0550599	0.00507353	0	0.0231096	0.0782378	0.14665	0.231644	0.325336
neuron_45	0.84911	0.752658	0.603172	0.464149	0.352572	0.257124	0.179467	0.122931	0.0990197	0.0812538	0.0774506	0.0905949	0.106802	0.118494	0.143411	0.174644	0.206412	0.228966	0.259219	0.288439	0.322387	0.363157	0.40431	0.43916	0.470712	0.498819	0.520467	0.549738	0.566723	0.583102	0.600047	0.6186	0.639711	0.664226	0.680359	0.703025	0.716631	0.71942	0.705633	0.67894	0.666042	0.667277	0.667142	0.673893	0.690263	0.727431	0.771049	0.800668	0.841428
neuron_46	0.752975	0.730026	0.609676	0.488231	0.402618	0.317373	0.234749	0.185951	0.12512	0.0764436	0.0675932	0.0108	0.00839857	0.0114272	0	0.0560286	0.10447	0.118538	0.142693	0.171465	0.213382	0.260882	0.289499	0.304745	0.368672	0.410568	0.443806	0.544318	0.594805	0.632033	0.6346	0.622442	0.627313	0.648749	0.681409	0.718398	0.739658	0.732114	0.733141	0.701398	0.716405	0.695834	0.699943	0.64879	0.617942	0.584171	0.573459	0.568873	0.543186
neuron_47	0.964669	1	0.878971	0.705687	0.54956	0.441949	0.370724	0.295523	0.260855	0.233352	0.195843	0.145408	0.11699	0.0775664	0.0586687	0.0343651	0.0397644	0.0531482	0.0656204	0.0703946	0.0756802	0.092677	0.104834	0.162551	0.198316	0.218142	0.247554	0.273094	0.274698	0.266846	0.236039	0.194386	0.160486	0.160991	0.187468	0.242817	0.275095	0.299395	0.32099	0.315586	0.290515	0.250282	0.224728	0.203648	0.207463	0.237354	0.307075	0.362187	0.388613
neuron_48	0.980953	1	0.974658	0.933463	0.867342	0.794018	0.697517	0.59016	0.472243	0.402204	0.338521	0.267317	0.219524	0.189452	0.164578	0.142778	0.144682	0.13353	0.130784	0.137703	0.145334	0.14617	0.164995	0.173678	0.187608	0.195222	0.202052	0.206511	0.21605	0.227972	0.23672	0.23878	0.256062	0.263171	0.259174	0.274222	0.289102	0.290429	0.297135	0.325888	0.328858	0.327177	0.322285	0.30584	0.297374	0.262508	0.224371	0.204392	0.175738
neuron_49	0.996457	1	0.956351	0.870404	0.765148	0.661058	0.558357	0.457551	0.370156	0.289735	0.22055	0.166483	0.121964	0.0890822	0.0621671	0.0444897	0.0302601	0.020013	0.0126042	0.00757572	0.00499429	0.00203221	0	0.000983842	0.00148973	0.00332643	0.00411234	0.00494083	0.00546754	0.00709361	0.0101481	0.0132718	0.018198	0.0235758	0.0316199	0.0380878	0.0475969	0.0600023	0.071895	0.0817183	0.0933178	0.103319	0.11546	0.127408	0.13825	0.147633	0.157019	0.165337	0.172333
neuron_50	1	0.98363	0.920766	0.832337	0.726525	0.61921	0.512954	0.419543	0.335363	0.261708	0.189562	0.134981	0.0884701	0.0572447	0.0365607	0.0212402	0.00394755	0	0.0037564	0.00181974	0.00105026	0.00365886	0.00654635	0.0154191	0.0238424	0.0326623	0.043342	0.055755	0.0716448	0.0822523	0.0922397	0.10027	0.109468	0.116348	0.12378	0.127004	0.136442	0.138538	0.137426	0.138757	0.139496	0.141901	0.139793	0.141026	0.141904	0.141781	0.142857	0.141797	0.140562
neuron_51	1	0.948204	0.874782	0.786415	0.680234	0.584714	0.487205	0.382018	0.294731	0.21791	0.138547	0.0841946	0.0387449	0.0082746	0.000538707	0	0.0118403	0.0243491	0.0470414	0.0655468	0.0870919	0.0972104	0.111628	0.122945	0.148447	0.169099	0.187119	0.222075	0.240761	0.27788	0.319103	0.366152	0.395002	0.4161	0.451326	0.461098	0.459585	0.461598	0.452392	0.436852	0.417708	0.404855	0.400744	0.384243	0.378775	0.35563	0.336983	0.328783	0.321021
neuron_52	0.99124	0.999761	0.948533	0.862867	0.764014	0.651323	0.539109	0.428501	0.340337	0.263165	0.189338	0.129477	0.0882013	0.057986	0.0351539	0.0170285	0.00969456	0.00634256	0.0096642	0.0157929	0.0262113	0.0307515	0.0376884	0.0430249	0.0577225	0.0735744	0.0900191	0.104721	0.121423	0.137733	0.155202	0.170213	0.177655	0.189849	0.195265	0.202124	0.20315	0.201356	0.20287	0.199989	0.193815	0.191058	0.200234	0.200761	0.204992	0.200215	0.196991	0.193027	0.19501
neuron_53	0.992555	0.999372	0.953553	0.857344	0.744541	0.632692	0.526242	0.418402	0.326342	0.244993	0.175628	0.121115	0.0863846	0.0596498	0.0403844	0.0287368	0.0198548	0.0139875	0.00940644	0.00586067	0.00375035	0.00152675	0.00033818	0	0.000236452	0.000905513	0.00167366	0.00291538	0.00406149	0.00563274	0.00757473	0.0105453	0.013414	0.0180958	0.0232351	0.0280036	0.0352495	0.0423897	0.0499854	0.0570164	0.0654635	0.0726689	0.0816757	0.0899378	0.0978461	0.104933	0.112174	0.120942	0.129412
neuron_54	1	0.992307	0.938898	0.847656	0.744493	0.639214	0.540251	0.442861	0.35578	0.281918	0.212788	0.157578	0.109757	0.075996	0.049856	0.0291156	0.01462	0.00923865	0.0058494	0	0.000238936	0.00606228	0.0112743	0.019528	0.031474	0.0453186	0.0577686	0.0775036	0.0958339	0.120011	0.14225	0.161896	0.178009	0.196264	0.211219	0.223241	0.237036	0.24715	0.250039	0.254958	0.266137	0.269478	0.275237	0.283087	0.295641	0.301374	0.312248	0.319994	0.323703
neuron_55	1	0.946666	0.864548	0.760273	0.630849	0.504618	0.402985	0.311397	0.2328	0.177258	0.120898	0.0876216	0.0578793	0.0316546	0.0283372	0.0189776	0.0192808	0.0238947	0.0186431	0.00711407	0.00441092	0.00137839	0	0.00645206	0.0115291	0.0203347	0.0368356	0.0525993	0.0594532	0.0858576	0.101948	0.123536	0.141994	0.163213	0.189265	0.204618	0.207602	0.212845	0.218849	0.224227	0.228591	0.225805	0.220917	0.211564	0.215382	0.218409	0.218066	0.217573	0.215747
neuron_56	1	0.986389	0.980083	0.95068	0.883525	0.813694	0.720177	0.65813	0.591432	0.496758	0.412893	0.374394	0.322964	0.272373	0.21061	0.159512	0.147731	0.131768	0.154375	0.110161	0.0770989	0.0898043	0.0774752	0.0702982	0.0742894	0.1026	0.094342	0.110719	0.154611	0.181591	0.201343	0.236318	0.258736	0.283618	0.309904	0.347948	0.348793	0.353138	0.378336	0.358978	0.354107	0.332231	0.3513	0.282968	0.248215	0.220492	0.203066	0.18343	0.146308
neuron_57	0.974228	0.955535	0.856184	0.744941	0.609576	0.476167	0.351913	0.243269	0.167366	0.110677	0.0795101	0.0572168	0.0571156	0.0587031	0.0604964	0.0694537	0.0722211	0.0844017	0.100799	0.11713	0.133587	0.150801	0.168121	0.189837	0.213236	0.236328	0.259809	0.278596	0.292768	0.308431	0.324819	0.338228	0.35199	0.359772	0.369195	0.373741	0.369592	0.35157	0.323132	0.300056	0.273659	0.246821	0.230887	0.237413	0.249154	0.266029	0.30185	0.33667	0.370241
neuron_58	0.762415	0.904744	0.973865	1	0.975489	0.919874	0.823746	0.711941	0.604616	0.526076	0.448008	0.389364	0.337192	0.322462	0.340815	0.348342	0.371647	0.392034	0.412893	0.402151	0.383297	0.373188	0.324872	0.287814	0.257702	0.23326	0.200567	0.203533	0.207666	0.229248	0.275456	0.293828	0.349877	0.382741	0.419134	0.413356	0.388629	0.365212	0.321091	0.29395	0.251603	0.187343	0.117168	0.0663596	0.0373392	0.0226298	0.00611669	0.00235308	0
neuron_59	0.954631	0.927366	0.873584	0.816726	0.727623	0.607006	0.464435	0.331261	0.191808	0.0827756	0.0298267	0	0.00583112	0.0358585	0.0899914	0.161286	0.272704	0.365784	0.493884	0.656986	0.743938	0.823913	0.850917	0.847923	0.829304	0.790984	0.724029	0.641556	0.576194	0.558239	0.594554	0.62899	0.651126	0.7023	0.703163	0.712893	0.664261	0.652723	0.614037	0.519702	0.475574	0.451362	0.490923	0.558424	0.620071	0.670004	0.704351	0.756392	0.761409
neuron_60	1	0.926817	0.833868	0.725768	0.583049	0.461926	0.363361	0.280001	0.217682	0.179752	0.148387	0.111118	0.0715645	0.0600619	0.0625179	0.0504999	0.0611676	0.0666167	0.0548101	0.068247	0.0782393	0.0871569	0.0745253	0.063171	0.0463692	0.0310674	0.0122947	0.0066055	0.0208901	0.0195687	0.0118635	0.0180978	0.0249593	0.0528323	0.0879167	0.132092	0.185505	0.23197	0.258585	0.306701	0.332382	0.354182	0.328365	0.330822	0.325942	0.312755	0.283587	0.253427	0.251357
neuron_61	0.926514	0.907788	0.869101	0.828546	0.784442	0.719858	0.657372	0.591547	0.52815	0.463371	0.409568	0.361282	0.30992	0.25318	0.200702	0.162911	0.127069	0.0955953	0.0607308	0.0395878	0.0280106	0.0175425	0.0177276	0.0274341	0.0352768	0.0469598	0.060517	0.0750802	0.093681	0.116304	0.13353	0.154543	0.166009	0.171478	0.191578	0.197339	0.198464	0.192696	0.185183	0.187097	0.188562	0.201798	0.218776	0.223286	0.232247	0.248172	0.26806	0.294077	0.324156
neuron_62	0.972504	0.995973	0.957302	0.865089	0.747831	0.630448	0.518348	0.409238	0.312511	0.225706	0.154929	0.0971358	0.0554884	0.03137	0.0154326	0.00596424	0.00297682	0.0065401	0.0121743	0.0185758	0.0274759	0.0369516	0.0460387	0.0578005	0.0672534	0.0788427	0.0906712	0.10234	0.111726	0.123509	0.132762	0.141648	0.15017	0.160816	0.17125	0.183019	0.192485	0.200995	0.213156	0.229498	0.241027	0.252806	0.270348	0.283011	0.298075	0.309806	0.321004	0.333421	0.341327
neuron_63	0.768302	0.762002	0.736577	0.69242	0.625519	0.549963	0.479114	0.392297	0.304823	0.232549	0.14784	0.109967	0.0746591	0.0520378	0.0191055	0.00867777	0.0146888	0	0.00132681	0.021605	0.0429676	0.0588713	0.0831952	0.0829263	0.0893332	0.0995658	0.103096	0.119442	0.12752	0.130154	0.12226	0.126381	0.134749	0.163817	0.175002	0.191216	0.207636	0.226544	0.241443	0.255079	0.281415	0.327942	0.370897	0.41687	0.434108	0.452313	0.473123	0.489344	0.482149
neuron_64	0.840878	0.919875	0.966432	0.973396	0.946165	0.897677	0.84636	0.788567	0.726333	0.665663	0.610573	0.56438	0.521767	0.484449	0.447097	0.421759	0.392247	0.369045	0.357375	0.345079	0.335202	0.328812	0.328147	0.328273	0.33821	0.345525	0.354238	0.365375	0.372784	0.376151	0.376374	0.376131	0.375713	0.372875	0.368954	0.364031	0.362524	0.359767	0.357945	0.360047	0.357198	0.348517	0.33801	0.326283	0.308427	0.289382	0.267801	0.250502	0.22606
neuron_65	0.976566	0.958185	1	0.937634	0.853079	0.75756	0.616243	0.447685	0.261483	0.105569	0.0137555	0	0.0310803	0.0621238	0.0941607	0.17099	0.243201	0.3073	0.357118	0.396524	0.421278	0.431683	0.432995	0.471038	0.503258	0.540825	0.563702	0.582302	0.578939	0.571597	0.553229	0.522714	0.483888	0.468586	0.442066	0.448294	0.471937	0.484127	0.503336	0.507817	0.544892	0.542837	0.51351	0.490198	0.466044	0.42941	0.443712	0.436999	0.411295
neuron_66	0.981709	0.990033	0.974093	0.940339	0.881557	0.805033	0.72529	0.641108	0.551443	0.461339	0.383666	0.313118	0.244918	0.193169	0.141953	0.106481	0.0854273	0.0734946	0.067568	0.0700432	0.0811753	0.096118	0.113586	0.140541	0.172072	0.19976	0.229087	0.261312	0.292029	0.320152	0.348739	0.370673	0.394292	0.415482	0.439665	0.455429	0.471632	0.480183	0.489357	0.495257	0.499952	0.504859	0.508853	0.514674	0.51245	0.514039	0.511642	0.508751	0.504936
neuron_67	0.791797	0.790235	0.77166	0.731318	0.640338	0.535178	0.430592	0.325216	0.246567	0.175619	0.11083	0.0619045	0.0322237	0.00636034	0	0.0125517	0.0288144	0.0370021	0.0425941	0.0579015	0.0683946	0.0923718	0.117736	0.141844	0.161629	0.182941	0.199477	0.227474	0.242322	0.264931	0.286849	0.28914	0.308707	0.335911	0.342883	0.335404	0.333253	0.326914	0.330891	0.323033	0.315535	0.306946	0.319451	0.324242	0.320226	0.324094	0.335748	0.350438	0.365624
neuron_68	0.937227	0.972435	0.968803	0.924749	0.841051	0.743344	0.639611	0.534806	0.450842	0.374144	0.307098	0.257135	0.216408	0.193378	0.186895	0.177233	0.172073	0.18155	0.19149	0.185728	0.188643	0.193076	0.201129	0.204898	0.219858	0.22915	0.230809	0.240479	0.256385	0.273384	0.283835	0.299659	0.310912	0.335376	0.365606	0.38431	0.391099	0.403936	0.42114	0.427614	0.442267	0.460048	0.475362	0.48513	0.481703	0.477933	0.465428	0.447989	0.428188
neuron_69	0.954489	0.987695	0.984388	0.961599	0.909794	0.832698	0.729431	0.630831	0.535486	0.442634	0.35553	0.286268	0.229562	0.180441	0.139939	0.112811	0.088915	0.0720516	0.0540989	0.0372198	0.0244219	0.0166384	0.0116802	0.00735782	0.00356407	0.00423732	0.0094903	0.0194018	0.0320303	0.0444148	0.0540513	0.0645519	0.0756125	0.0849673	0.0899877	0.0919204	0.090673	0.0952066	0.096105	0.0966721	0.10126	0.104955	0.109531	0.116352	0.124378	0.127862	0.130257	0.135889	0.140685
neuron_70	0.722843	0.764411	0.774258	0.770308	0.743502	0.694168	0.627257	0.573004	0.504983	0.415163	0.327501	0.235643	0.163648	0.112212	0.0828831	0.067406	0.0584388	0.0379133	0.0284089	0.0312379	0.0698542	0.0872626	0.107104	0.139586	0.149743	0.161068	0.166089	0.169411	0.157867	0.143371	0.140235	0.138284	0.120859	0.109454	0.0878866	0.0850992	0.0996826	0.108527	0.128103	0.140748	0.150559	0.180079	0.201964	0.233243	0.243611	0.247631	0.267651	0.283138	0.274179
neuron_71	0.924609	0.994104	1	0.942337	0.850162	0.740787	0.62577	0.509208	0.403723	0.305845	0.222993	0.156954	0.105534	0.0711608	0.0502027	0.0406961	0.0369192	0.0385594	0.0423377	0.0478191	0.0529242	0.0599941	0.0669469	0.0741126	0.0808469	0.0881938	0.0943233	0.0995445	0.104399	0.109087	0.114721	0.121259	0.129094	0.138294	0.1466	0.157066	0.167923	0.178659	0.192141	0.203381	0.216627	0.226635	0.235905	0.245721	0.253821	0.260795	0.263656	0.267851	0.270213
neuron_72	0.785813	0.716555	0.709929	0.693069	0.634676	0.635157	0.62239	0.66423	0.677857	0.64188	0.587493	0.537228	0.479323	0.43312	0.381638	0.271846	0.220757	0.183447	0.132756	0.152998	0.246228	0.345786	0.408779	0.516382	0.580105	0.636947	0.698578	0.679434	0.600787	0.518145	0.553701	0.484252	0.396655	0.421348	0.487417	0.55006	0.627789	0.715574	0.773928	0.777201	0.827814	0.768612	0.679343	0.572587	0.393074	0.164987	0.0105603	0.0226911	0.00444883
neuron_73	0.842427	0.877704	0.886264	0.870058	0.836641	0.779623	0.721837	0.632754	0.532877	0.453679	0.400701	0.348858	0.287257	0.256142	0.236733	0.221305	0.207081	0.192181	0.197748	0.211062	0.216209	0.233779	0.233425	0.24659	0.243917	0.25385	0.248218	0.245024	0.26391	0.259034	0.260049	0.279819	0.27504	0.27751	0.282507	0.313941	0.340996	0.35928	0.365835	0.392767	0.420514	0.444207	0.456888	0.454318	0.50091	0.537328	0.588858	0.611515	0.631366
neuron_74	0.718481	0.805766	0.880564	0.930833	0.953712	0.952514	0.93059	0.896297	0.850866	0.801759	0.747892	0.696847	0.638771	0.586987	0.544515	0.507483	0.471051	0.440616	0.410978	0.389761	0.371558	0.349214	0.334772	0.316941	0.304684	0.288825	0.273708	0.259877	0.249565	0.239367	0.227511	0.216036	0.201793	0.19005	0.188591	0.18262	0.172929	0.163691	0.157231	0.151003	0.14518	0.135914	0.127771	0.121644	0.110323	0.0995242	0.0913662	0.0802886	0.0701535
neuron_75	0.89681	0.978034	1	0.957509	0.87998	0.783152	0.675391	0.562368	0.46039	0.365471	0.278403	0.201358	0.139432	0.0973302	0.0657244	0.0390652	0.0240259	0.0130814	0.00676412	0.000160782	0	0.000207146	0.00398113	0.00768525	0.012174	0.0140241	0.0178283	0.0223247	0.0278519	0.0313495	0.035462	0.0392886	0.0439929	0.0474637	0.0530386	0.0529303	0.0562208	0.0617386	0.0640457	0.0696475	0.0776757	0.0827404	0.0889546	0.0945841	0.101331	0.113998	0.123748	0.128555	0.135996
neuron_76	0.941793	0.980593	1	0.981098	0.914889	0.832703	0.730471	0.622936	0.519257	0.432865	0.341109	0.276016	0.219365	0.175892	0.146914	0.128415	0.123206	0.128387	0.131054	0.120732	0.12106	0.128903	0.12217	0.114251	0.103942	0.105624	0.102041	0.110837	0.105313	0.102184	0.102314	0.112825	0.119348	0.122993	0.124963	0.123599	0.129436	0.136825	0.137116	0.13325	0.123479	0.121505	0.103746	0.0854268	0.0723498	0.0700025	0.0767	0.0800027	0.0711025
neuron_77	0.86188	0.910155	0.933209	0.933112	0.915174	0.878414	0.832774	0.773657	0.71	0.64417	0.584319	0.528115	0.472209	0.422319	0.373393	0.336248	0.299087	0.263937	0.237278	0.223503	0.203258	0.178151	0.157938	0.144283	0.131234	0.123619	0.121628	0.117556	0.127822	0.131808	0.137616	0.149755	0.160715	0.173751	0.187106	0.199138	0.21263	0.227952	0.239432	0.246362	0.251936	0.251013	0.244235	0.239604	0.226529	0.208065	0.185844	0.172649	0.150303
neuron_78	0.765722	0.844082	0.89194	0.920044	0.929992	0.92326	0.903911	0.874261	0.835534	0.786054	0.741174	0.694686	0.646501	0.602934	0.562637	0.527546	0.49409	0.463032	0.436565	0.413013	0.38956	0.367233	0.346922	0.329905	0.306347	0.285702	0.264884	0.24396	0.227636	0.21425	0.200992	0.188391	0.177192	0.168259	0.161953	0.153244	0.14553	0.138338	0.131027	0.124771	0.120443	0.111935	0.106299	0.100813	0.0944378	0.0874895	0.0835126	0.0819517	0.0812988
neuron_79	0.801639	0.897071	0.953914	0.969561	0.942641	0.883427	0.803425	0.710951	0.620691	0.52535	0.434422	0.358328	0.289916	0.237299	0.191146	0.153235	0.129824	0.113578	0.101425	0.0867437	0.0781241	0.0667379	0.0507863	0.0404512	0.027522	0.0206137	0.00633443	0	0.00382506	0.00429202	0.00653604	0.0122859	0.0227469	0.0373356	0.0526405	0.0646322	0.0811635	0.0979403	0.105134	0.118237	0.132711	0.144934	0.150724	0.165801	0.176903	0.186054	0.185607	0.179766	0.182566
neuron_80	0.74478	0.779833	0.799746	0.841608	0.896293	0.900141	0.886501	0.828277	0.739722	0.6715	0.597488	0.505114	0.430007	0.35356	0.258079	0.172241	0.0919056	0.0401364	0.00848607	0	0.0209411	0.0433572	0.0830071	0.114309	0.178993	0.261802	0.306801	0.362881	0.425792	0.483662	0.524225	0.528502	0.552134	0.560298	0.535126	0.532444	0.54177	0.530928	0.548359	0.566613	0.575951	0.572527	0.5599	0.573149	0.57255	0.572754	0.558351	0.516737	0.498882
neuron_81	0.753556	0.799215	0.827351	0.854764	0.864556	0.865134	0.837151	0.812108	0.774023	0.71127	0.657862	0.611614	0.548268	0.497255	0.432538	0.363118	0.316583	0.306692	0.304847	0.293661	0.287007	0.31667	0.365538	0.413409	0.450604	0.496126	0.557522	0.619005	0.670092	0.716382	0.761778	0.796221	0.831036	0.867132	0.872114	0.87645	0.871336	0.871921	0.866031	0.869406	0.868157	0.864313	0.886552	0.900693	0.907587	0.934932	0.964108	0.986606	1
neuron_82	0.642851	0.65928	0.680226	0.700572	0.707972	0.681771	0.665279	0.644123	0.618139	0.613802	0.626413	0.586641	0.557661	0.548148	0.535402	0.52533	0.511863	0.505276	0.516641	0.504885	0.501717	0.502002	0.520544	0.527588	0.539064	0.546816	0.545695	0.545108	0.564604	0.573688	0.575646	0.606997	0.618963	0.6301	0.650298	0.653283	0.654693	0.642297	0.627485	0.622078	0.583506	0.580417	0.544455	0.521806	0.510128	0.48783	0.473447	0.458534	0.46883
neuron_83	0.777958	0.869	0.937815	0.981188	1	0.988877	0.947079	0.892656	0.828426	0.761531	0.6939	0.636771	0.585619	0.546382	0.514931	0.495747	0.480071	0.467753	0.462125	0.460473	0.463158	0.466079	0.470178	0.475114	0.478794	0.482349	0.485986	0.490747	0.49826	0.504478	0.511021	0.512802	0.509864	0.506716	0.508263	0.506086	0.50254	0.501703	0.504251	0.500519	0.497185	0.50081	0.502863	0.502542	0.500277	0.494742	0.488452	0.478592	0.467951
neuron_84	0.335946	0.497261	0.628521	0.743646	0.840068	0.906472	0.957819	0.978785	0.944028	0.922292	0.866619	0.782765	0.710341	0.645112	0.576408	0.526872	0.49169	0.483043	0.495722	0.51653	0.537625	0.572099	0.603382	0.60483	0.596932	0.583249	0.549347	0.511921	0.469926	0.423041	0.406657	0.392692	0.368405	0.357245	0.338929	0.31881	0.312547	0.309968	0.3127	0.30294	0.307355	0.306591	0.302413	0.28753	0.267872	0.242601	0.235971	0.223501	0.211288
neuron_85	0.643588	0.802736	0.917158	0.980956	1	0.979243	0.944302	0.891484	0.814276	0.738481	0.667563	0.602465	0.531448	0.467909	0.408478	0.361091	0.324821	0.302603	0.276905	0.250177	0.229125	0.214053	0.195975	0.177561	0.153436	0.132814	0.114765	0.0891026	0.0720833	0.0355277	0.0219592	0.00914411	0.00130257	0	0.00745689	0.0187895	0.0413306	0.0722507	0.104093	0.137222	0.155836	0.167189	0.176087	0.181697	0.184523	0.169957	0.15199	0.124613	0.121583
neuron_86	0.636257	0.717009	0.814202	0.891953	0.951756	0.985138	0.997007	1	0.953586	0.902612	0.837516	0.754551	0.684587	0.587291	0.489178	0.403284	0.331232	0.234272	0.140336	0.0671681	0.0306893	0.00859013	0.00413905	0	0.00750492	0.0263838	0.0533918	0.0920989	0.109871	0.159145	0.205844	0.242406	0.277015	0.31082	0.334638	0.348405	0.354106	0.362412	0.382599	0.392227	0.390514	0.387647	0.375357	0.368283	0.385904	0.342004	0.319121	0.296403	0.275149
neuron_87	0.783467	0.886294	0.955818	0.992348	1	0.983876	0.944198	0.892972	0.840499	0.789992	0.727204	0.666647	0.59569	0.543786	0.494593	0.457032	0.419204	0.386733	0.356269	0.332107	0.308192	0.288428	0.264445	0.248372	0.235868	0.219867	0.200675	0.18934	0.18047	0.171722	0.163923	0.17024	0.176166	0.177314	0.181909	0.177816	0.182782	0.19489	0.198894	0.203159	0.213247	0.216931	0.22151	0.228548	0.240863	0.258142	0.282957	0.306323	0.334945
neuron_88	0.741956	0.809311	0.869803	0.940706	0.980954	0.986616	1	0.98208	0.964317	0.919439	0.838284	0.744219	0.653933	0.559438	0.469339	0.382256	0.33298	0.310735	0.300557	0.275852	0.277644	0.312773	0.332151	0.342831	0.34341	0.371357	0.364322	0.359851	0.342777	0.319565	0.291765	0.265265	0.240981	0.181293	0.138451	0.0731769	0.0452795	0.0365247	0.0464994	0.083038	0.131741	0.167871	0.215345	0.267218	0.283097	0.304714	0.293962	0.285146	0.247676
neuron_89	0.694546	0.824674	0.924044	0.982917	1	0.992787	0.96338	0.918359	0.865449	0.805982	0.742968	0.679041	0.611681	0.554507	0.500446	0.455866	0.410312	0.371771	0.33406	0.302583	0.273709	0.251268	0.232542	0.216978	0.204504	0.192316	0.183333	0.179229	0.174174	0.170818	0.166649	0.166144	0.16399	0.164704	0.164568	0.163741	0.162402	0.162286	0.160751	0.159291	0.158154	0.159723	0.158332	0.158572	0.156077	0.159668	0.16049	0.166225	0.172326
neuron_90	0.719126	0.794313	0.852751	0.90503	0.918735	0.921099	0.904395	0.889027	0.882809	0.860689	0.837278	0.81028	0.76799	0.719134	0.676973	0.61553	0.583617	0.546744	0.513244	0.475116	0.43376	0.391067	0.338146	0.308187	0.291688	0.272292	0.249304	0.240545	0.20738	0.190645	0.161385	0.14345	0.12929	0.106088	0.113115	0.123359	0.119566	0.15646	0.188522	0.240792	0.269863	0.305919	0.338205	0.355527	0.354373	0.336354	0.316427	0.300243	0.260289
neuron_91	0.586731	0.724779	0.816026	0.890407	0.951369	0.978611	1	0.969664	0.955413	0.918306	0.861375	0.815999	0.747505	0.675691	0.614588	0.582241	0.532183	0.490476	0.411283	0.347459	0.333114	0.304115	0.270846	0.209309	0.18909	0.159389	0.116623	0.0692704	0.0388405	0.0155686	0.011292	0	0.0214487	0.0475122	0.052748	0.0847573	0.1473	0.190332	0.204967	0.194256	0.185693	0.174938	0.150868	0.125687	0.0955795	0.0969306	0.118808	0.135655	0.176499
neuron_92	0.65051	0.758207	0.866869	0.953001	0.990133	1	0.967625	0.928682	0.867916	0.801531	0.739458	0.670851	0.595301	0.518921	0.461027	0.417984	0.392366	0.363944	0.352195	0.345832	0.328536	0.313371	0.299143	0.283207	0.269582	0.249981	0.231742	0.22176	0.21026	0.184689	0.171567	0.164356	0.164568	0.167159	0.169178	0.178308	0.198277	0.204013	0.20757	0.214617	0.227624	0.227319	0.228255	0.223914	0.214577	0.207463	0.202043	0.205387	0.201727
neuron_93	0.781829	0.868437	0.936086	0.974698	0.993346	1	0.990067	0.963287	0.920658	0.871852	0.830641	0.793072	0.741722	0.697221	0.649383	0.613167	0.575182	0.546416	0.51733	0.494558	0.475111	0.458223	0.441887	0.422362	0.403249	0.387752	0.369352	0.351396	0.337127	0.325888	0.320161	0.321094	0.317286	0.320467	0.32496	0.327446	0.336489	0.33129	0.341083	0.347014	0.351512	0.350809	0.339761	0.330085	0.321904	0.313407	0.298263	0.287891	0.276817
neuron_94	0.553056	0.586204	0.602347	0.617538	0.636738	0.613192	0.59387	0.598937	0.578418	0.560253	0.549715	0.526192	0.486525	0.449909	0.418489	0.38551	0.36662	0.344105	0.329472	0.314353	0.300675	0.299854	0.283527	0.306059	0.314418	0.327583	0.324617	0.337307	0.328422	0.350621	0.32362	0.315812	0.318559	0.316052	0.294324	0.281544	0.250466	0.230088	0.204571	0.188314	0.178819	0.171241	0.172759	0.195518	0.214431	0.23436	0.243442	0.242774	0.249276
neuron_95	0.642115	0.767827	0.867562	0.92988	0.971284	1	0.989426	0.952434	0.903883	0.839149	0.766873	0.690151	0.597183	0.509022	0.438224	0.367283	0.310485	0.257507	0.197075	0.138942	0.10394	0.0609735	0.0246074	0.00490178	0.00409057	0	0.00418038	0.00805954	0.0276126	0.0318326	0.0468258	0.0590533	0.0764037	0.0868607	0.11453	0.129043	0.155226	0.191507	0.233	0.270575	0.300902	0.323091	0.321532	0.316247	0.286875	0.247665	0.216154	0.195911	0.154725
neuron_96	0.645459	0.732336	0.820238	0.896986	0.956036	0.982428	0.995855	1	0.979781	0.958455	0.92044	0.891026	0.858078	0.81371	0.775168	0.734729	0.685784	0.637193	0.600876	0.554429	0.524284	0.48307	0.441526	0.413087	0.38147	0.355465	0.332888	0.313903	0.304864	0.289964	0.277651	0.273845	0.261551	0.253416	0.243706	0.231107	0.208485	0.18118	0.161259	0.138469	0.120828	0.102826	0.100802	0.0937615	0.0931499	0.0959002	0.0932503	0.111823	0.12142
neuron_97	0.690425	0.784442	0.86427	0.92143	0.967726	0.99545	1	0.980688	0.957193	0.913651	0.852897	0.796993	0.7475	0.709771	0.661848	0.621892	0.581423	0.540388	0.518471	0.503822	0.481176	0.471841	0.461622	0.430697	0.414115	0.410682	0.401424	0.3942	0.386756	0.369055	0.351223	0.321489	0.295344	0.278402	0.258457	0.234295	0.21642	0.194273	0.187506	0.159732	0.139083	0.108536	0.0840998	0.0667295	0.0433092	0.014867	0.00797694	0.00325285	0
neuron_98	0.432802	0.651861	0.842966	0.937648	0.992466	1	0.970533	0.922466	0.858476	0.788522	0.704268	0.634509	0.578286	0.53702	0.511083	0.483081	0.469906	0.465232	0.454262	0.439823	0.423328	0.405826	0.380575	0.361155	0.344984	0.328419	0.322006	0.319363	0.307555	0.293006	0.27536	0.26563	0.249547	0.217716	0.196886	0.182886	0.176589	0.168017	0.181449	0.196382	0.221212	0.252729	0.279991	0.285455	0.294755	0.293696	0.286411	0.268213	0.24748
neuron_99	0.951975	0.969793	0.984283	1	0.992366	0.962727	0.954075	0.94896	0.936991	0.926949	0.894417	0.864867	0.850258	0.822992	0.783282	0.74026	0.7129	0.681219	0.683784	0.673508	0.722709	0.763706	0.776387	0.770477	0.754268	0.716868	0.69202	0.645392	0.581939	0.538537	0.514989	0.508183	0.541283	0.581811	0.627837	0.733655	0.805866	0.886995	0.92219	0.897137	0.874488	0.825294	0.782569	0.738192	0.713998	0.692682	0.666012	0.619615	0.628079
neuron_100	0.606604	0.718497	0.82867	0.918966	0.977005	1	0.983026	0.971063	0.932123	0.88371	0.851042	0.806069	0.760481	0.731165	0.681201	0.667887	0.644867	0.617748	0.604778	0.57074	0.540404	0.524073	0.501218	0.470708	0.441196	0.402925	0.350737	0.310606	0.276225	0.25715	0.217547	0.191119	0.179411	0.15176	0.131641	0.120287	0.0941683	0.106823	0.11966	0.133477	0.130777	0.136058	0.155167	0.167148	0.159673	0.1477	0.137178	0.127798	0.14801
neuron_101	0.645124	0.549838	0.46093	0.530515	0.598168	0.692174	0.763194	0.851462	0.945017	1	0.984116	0.919759	0.824662	0.725821	0.735078	0.748016	0.730164	0.705225	0.667986	0.641219	0.612964	0.546596	0.426921	0.349854	0.301956	0.265783	0.222038	0.240578	0.293073	0.359979	0.381964	0.405704	0.410137	0.396673	0.381315	0.344376	0.324589	0.315393	0.314862	0.273489	0.355463	0.372805	0.464308	0.610025	0.70027	0.777075	0.825788	0.877987	0.844406
neuron_102	0.49889	0.581805	0.689209	0.78802	0.879598	0.93691	0.960878	1	0.998731	0.962157	0.921415	0.865043	0.798608	0.71942	0.64787	0.573516	0.488964	0.412299	0.334365	0.271904	0.232184	0.197054	0.171289	0.13669	0.119589	0.106606	0.101127	0.0961347	0.0949272	0.0873903	0.0981088	0.096772	0.0970086	0.103413	0.118889	0.136766	0.156081	0.184255	0.205103	0.213876	0.225615	0.237191	0.226246	0.218871	0.197416	0.172381	0.139202	0.120433	0.0904767
neuron_103	0.476558	0.539547	0.629046	0.720975	0.811111	0.884462	0.959676	0.991356	1	0.967568	0.915013	0.8647	0.792251	0.713639	0.616639	0.526814	0.453769	0.390792	0.332143	0.277287	0.242349	0.210806	0.186988	0.178111	0.17447	0.176747	0.179389	0.198415	0.213413	0.23986	0.254814	0.267018	0.272924	0.278225	0.258972	0.225998	0.188	0.143515	0.0917728	0.0527558	0.0175912	0	0.00112233	0.00160318	0.0121131	0.0380385	0.0755362	0.119556	0.148027
neuron_104	0.412532	0.542704	0.659722	0.755273	0.819226	0.860256	0.879427	0.889835	0.867281	0.849616	0.817285	0.768044	0.736988	0.68849	0.639513	0.589944	0.531468	0.488931	0.44237	0.38302	0.347271	0.301264	0.262393	0.22721	0.201326	0.184873	0.182961	0.183703	0.192391	0.221401	0.243671	0.26276	0.273518	0.280124	0.274792	0.255061	0.23037	0.208225	0.192861	0.18867	0.201198	0.209987	0.232688	0.259843	0.284044	0.302438	0.289029	0.281637	0.27597
neuron_105	0.486673	0.621004	0.730708	0.824681	0.900369	0.958419	0.988769	1	0.99502	0.97131	0.936999	0.889033	0.831699	0.778868	0.71309	0.649442	0.595221	0.543646	0.498422	0.458517	0.42237	0.391437	0.371609	0.356367	0.340861	0.333132	0.326086	0.323418	0.32898	0.327654	0.324961	0.325827	0.325388	0.322942	0.314734	0.315549	0.314999	0.317059	0.320614	0.315907	0.322156	0.331404	0.33339	0.336911	0.343972	0.354103	0.362933	0.369717	0.376543
neuron_106	0.670064	0.688074	0.705021	0.719982	0.750088	0.778291	0.793735	0.809353	0.815819	0.800764	0.791013	0.789407	0.774267	0.756122	0.736173	0.724838	0.709227	0.700592	0.700439	0.714378	0.72177	0.733089	0.734837	0.727029	0.714243	0.691882	0.670882	0.643871	0.617032	0.592634	0.579769	0.565508	0.563664	0.569568	0.575653	0.584104	0.595444	0.599184	0.595419	0.601798	0.598646	0.604486	0.609616	0.604227	0.60334	0.59025	0.577495	0.565563	0.543819
neuron_107	0.397532	0.422457	0.466798	0.533191	0.631866	0.720603	0.813058	0.884252	0.9596	0.987185	1	0.996541	0.981362	0.942719	0.889395	0.840174	0.778657	0.720595	0.634478	0.571532	0.507881	0.456847	0.381827	0.323572	0.256013	0.213	0.164561	0.11928	0.0874631	0.0759528	0.0838176	0.0914641	0.104736	0.117675	0.12096	0.148567	0.198542	0.232185	0.257015	0.262459	0.275829	0.267172	0.253183	0.233681	0.204145	0.172868	0.151921	0.125743	0.098938
neuron_108	0.775123	0.864702	0.938229	0.924349	0.885737	0.796197	0.680033	0.577634	0.491924	0.461571	0.46052	0.483798	0.563799	0.651544	0.745912	0.782669	0.841332	0.864992	0.851135	0.890428	0.874925	0.887782	0.843409	0.843594	0.867556	0.915206	0.966165	0.987229	1	0.978949	0.987397	0.934435	0.861193	0.789266	0.711385	0.649048	0.617468	0.574761	0.520047	0.433448	0.436965	0.468662	0.524286	0.578674	0.587822	0.612772	0.552169	0.457375	0.402078
neuron_109	1	0.867454	0.774448	0.728681	0.657259	0.594261	0.530224	0.476673	0.40509	0.32779	0.253271	0.19628	0.127655	0.0511277	0.0187716	0	0.0288564	0.0715118	0.157118	0.250888	0.311854	0.37452	0.480467	0.608244	0.686064	0.788565	0.868159	0.919094	0.945151	0.93361	0.926211	0.91183	0.889754	0.881087	0.902145	0.870564	0.797989	0.713928	0.668115	0.61985	0.605328	0.634823	0.639538	0.667435	0.651924	0.592498	0.557519	0.565396	0.613959
neuron_110	0.144637	0.231158	0.336701	0.457571	0.601366	0.722516	0.833807	0.910794	0.967467	1	0.999339	0.981145	0.953002	0.913224	0.854426	0.794212	0.733213	0.685379	0.636855	0.592821	0.550706	0.521779	0.498112	0.485033	0.472626	0.45741	0.452118	0.440826	0.419016	0.397003	0.3772	0.350307	0.324116	0.307685	0.290538	0.27956	0.285608	0.296275	0.309651	0.32467	0.342874	0.353469	0.355966	0.348754	0.337122	0.323987	0.313215	0.297692	0.280783
neuron_111	0.36195	0.460134	0.559571	0.662728	0.74864	0.820963	0.878315	0.927674	0.96299	0.986955	1	0.998709	0.983063	0.973356	0.947239	0.917163	0.876043	0.830268	0.786537	0.742745	0.699834	0.64644	0.611277	0.572377	0.538576	0.510554	0.489754	0.468343	0.453926	0.442215	0.424698	0.411065	0.400233	0.383011	0.361996	0.342902	0.318104	0.300541	0.273283	0.249591	0.23085	0.218696	0.201761	0.190575	0.177511	0.161319	0.143115	0.12111	0.102186
neuron_112	0	0.156595	0.311788	0.461297	0.591135	0.635687	0.635556	0.667017	0.678631	0.68513	0.709122	0.675951	0.667894	0.657282	0.607476	0.539075	0.480869	0.426391	0.319989	0.253246	0.164103	0.167646	0.175723	0.25248	0.379299	0.519899	0.673565	0.798658	0.896359	0.950464	0.987334	1	0.997478	0.954813	0.918738	0.927961	0.980119	0.981141	0.958075	0.903132	0.877343	0.785097	0.752576	0.637774	0.537659	0.39696	0.282549	0.236446	0.266341
neuron_113	0.553738	0.696375	0.817078	0.913362	0.970471	0.995599	1	0.989468	0.958937	0.923006	0.880089	0.839715	0.800325	0.768315	0.735967	0.715258	0.698266	0.686565	0.682228	0.68114	0.688057	0.698035	0.70562	0.719435	0.737845	0.752465	0.763026	0.774345	0.789633	0.799699	0.808803	0.817237	0.824694	0.832025	0.839851	0.843616	0.855537	0.868844	0.880863	0.887131	0.888576	0.891782	0.890284	0.884436	0.874385	0.863564	0.853101	0.836361	0.82281
neuron_114	0.51476	0.582669	0.662319	0.745294	0.818186	0.879935	0.933285	0.963613	0.993213	1	0.97921	0.965724	0.931396	0.893113	0.848955	0.789434	0.740584	0.6895	0.629757	0.558695	0.508503	0.466275	0.431121	0.39027	0.365679	0.341349	0.303831	0.26264	0.227809	0.213089	0.211199	0.206953	0.195081	0.176285	0.156609	0.164731	0.15615	0.141801	0.128302	0.121837	0.113438	0.120754	0.124565	0.120044	0.121952	0.1187	0.143753	0.169668	0.198051
neuron_115	0.314024	0.404356	0.508056	0.622469	0.727189	0.813406	0.882771	0.936004	0.972183	0.993814	1	0.991179	0.968886	0.938512	0.898817	0.855334	0.812079	0.767438	0.730595	0.692108	0.664553	0.639751	0.614654	0.595808	0.579901	0.568508	0.555587	0.548094	0.539279	0.533807	0.526331	0.522317	0.519914	0.514015	0.512019	0.50831	0.507757	0.505306	0.500088	0.496697	0.491586	0.484043	0.47203	0.459572	0.443151	0.42323	0.400102	0.374153	0.343248
neuron_116	0.402406	0.503994	0.587988	0.676126	0.764109	0.830536	0.883734	0.924981	0.949739	0.98157	1	0.998093	0.989274	0.979366	0.95166	0.93121	0.908496	0.883975	0.856619	0.832944	0.808986	0.772753	0.732522	0.712032	0.678752	0.64451	0.598421	0.563587	0.535708	0.516189	0.495314	0.469164	0.454167	0.433871	0.405913	0.394445	0.36789	0.361295	0.351851	0.332063	0.300292	0.269125	0.248187	0.214708	0.169566	0.127046	0.092488	0.072966	0.0562161
neuron_117	0.186803	0.273936	0.384373	0.507674	0.620073	0.729119	0.818467	0.885285	0.93715	0.974057	0.99096	1	0.985313	0.954672	0.919062	0.884783	0.841663	0.788411	0.745037	0.698403	0.660293	0.621081	0.583042	0.551542	0.51779	0.490883	0.467464	0.446954	0.419467	0.391181	0.369183	0.358382	0.355074	0.353943	0.353923	0.35456	0.36644	0.364277	0.362318	0.36711	0.369512	0.372017	0.360342	0.355039	0.350946	0.342691	0.333572	0.327022	0.326492
neuron_118	0.551392	0.504607	0.453133	0.40553	0.367932	0.323792	0.304178	0.285602	0.26971	0.272561	0.26539	0.26344	0.277682	0.283028	0.28682	0.30283	0.320594	0.367924	0.403324	0.44731	0.475636	0.492743	0.524502	0.534944	0.549544	0.547882	0.54763	0.544411	0.533903	0.507768	0.511043	0.503172	0.510548	0.513192	0.517287	0.511364	0.51789	0.515419	0.498331	0.464378	0.444748	0.393433	0.340403	0.306296	0.281937	0.258478	0.239885	0.229445	0.229889
neuron_119	0.0554412	0.219176	0.25984	0.342443	0.394292	0.499958	0.637413	0.748509	0.845331	0.915192	0.945933	0.978247	1	0.989915	0.933162	0.88481	0.857409	0.847134	0.800183	0.730837	0.716667	0.713886	0.639839	0.611193	0.591296	0.53331	0.495882	0.448548	0.420564	0.417983	0.396684	0.4044	0.407872	0.414546	0.420272	0.391138	0.378388	0.375134	0.387251	0.389908	0.323078	0.261889	0.210271	0.125415	0.100298	0.00856828	0	0.0154749	0.0536837
neuron_120	0.135244	0.231915	0.354832	0.452853	0.573635	0.674317	0.740937	0.803777	0.866024	0.91791	0.953483	0.975302	0.986937	0.993598	1	0.987125	0.967712	0.950874	0.902459	0.864512	0.80387	0.75819	0.712288	0.672988	0.638695	0.615271	0.607575	0.603248	0.600595	0.592407	0.595507	0.584454	0.574663	0.570975	0.570925	0.552093	0.526469	0.495929	0.482923	0.493448	0.4589	0.44004	0.419507	0.397731	0.416125	0.402269	0.37489	0.378463	0.372034
neuron_121	0.419598	0.466219	0.520716	0.60242	0.661212	0.72087	0.816793	0.89143	0.926389	0.961413	0.980655	0.98028	0.991844	1	0.995495	0.958393	0.925024	0.885582	0.874022	0.819901	0.777401	0.741918	0.692438	0.658527	0.61141	0.553078	0.506028	0.461103	0.408538	0.360114	0.317746	0.277573	0.247839	0.247516	0.259531	0.272929	0.300288	0.357523	0.417623	0.50173	0.556841	0.598677	0.620832	0.607702	0.598906	0.572615	0.537338	0.507033	0.441637
neuron_122	0.274227	0.331687	0.394762	0.497383	0.607403	0.720744	0.83516	0.897336	0.95534	0.997305	1	0.974244	0.930622	0.88815	0.874751	0.856121	0.852665	0.822967	0.806367	0.817566	0.811797	0.765539	0.715199	0.674656	0.642123	0.591983	0.573618	0.582724	0.614355	0.641073	0.676466	0.699416	0.693066	0.693519	0.681225	0.668471	0.65566	0.637959	0.609876	0.599612	0.577763	0.52644	0.474534	0.392104	0.346975	0.356093	0.420757	0.397985	0.403927
neuron_123	0.251133	0.329488	0.406597	0.486754	0.577683	0.65233	0.732418	0.797921	0.856979	0.910698	0.954374	0.981835	1	0.998636	0.987258	0.974079	0.942535	0.914212	0.883042	0.85158	0.816441	0.780297	0.735982	0.704027	0.667966	0.621243	0.578964	0.541716	0.516057	0.493898	0.471416	0.443443	0.416361	0.395818	0.367283	0.345932	0.319479	0.294444	0.271205	0.246574	0.216615	0.188589	0.157995	0.12813	0.100959	0.0762396	0.0532527	0.0383676	0.0294037
neuron_124	0.654508	0.746028	0.828797	0.881177	0.912316	0.965171	0.98072	1	0.996222	0.995803	0.99348	0.974018	0.934351	0.906368	0.887528	0.876075	0.868979	0.84714	0.802446	0.780253	0.761974	0.727303	0.714093	0.688549	0.672141	0.667139	0.648859	0.623505	0.607079	0.587973	0.575121	0.537587	0.498831	0.46701	0.430248	0.397215	0.362206	0.329879	0.299547	0.256677	0.232576	0.199335	0.168258	0.147601	0.145174	0.148781	0.148156	0.134791	0.126197
neuron_125	0.217106	0.310123	0.41398	0.543504	0.664532	0.778833	0.881057	0.950938	0.988096	1	0.990361	0.972901	0.945325	0.894721	0.854195	0.813745	0.771315	0.721373	0.696752	0.664148	0.639133	0.627533	0.616566	0.597908	0.581271	0.564806	0.560761	0.554616	0.544266	0.534337	0.525502	0.503152	0.487646	0.477418	0.474911	0.468507	0.452545	0.450413	0.453796	0.452913	0.454208	0.450449	0.442746	0.434288	0.431862	0.437558	0.436676	0.434538	0.43413
neuron_126	0.57058	0.653247	0.71928	0.769302	0.803836	0.823578	0.833874	0.833463	0.83927	0.834165	0.816557	0.806544	0.798054	0.782906	0.762624	0.742596	0.728113	0.720004	0.702881	0.69327	0.684658	0.675947	0.664629	0.658903	0.66004	0.653579	0.648455	0.649852	0.649544	0.642133	0.64066	0.64657	0.63907	0.625335	0.610681	0.597633	0.585448	0.560174	0.537848	0.508039	0.483483	0.449236	0.427903	0.410913	0.385605	0.363986	0.342155	0.329833	0.316306
neuron_127	0.311873	0.425925	0.543411	0.643605	0.735999	0.804005	0.86308	0.907279	0.953549	0.986613	1	0.999304	0.995691	0.991018	0.989032	0.988047	0.975054	0.945	0.916401	0.880269	0.832593	0.786016	0.751934	0.724558	0.671462	0.634052	0.595372	0.549588	0.510351	0.473187	0.432862	0.389533	0.355062	0.337553	0.323267	0.303615	0.283586	0.270102	0.260804	0.245099	0.228089	0.218985	0.210456	0.20227	0.190282	0.188376	0.179642	0.175086	0.166437
neuron_128	0.570418	0.540424	0.562876	0.570393	0.601512	0.662113	0.712094	0.724212	0.764232	0.758945	0.770863	0.739053	0.721547	0.645478	0.599798	0.54935	0.509943	0.457762	0.417385	0.380001	0.352162	0.319411	0.314646	0.342497	0.334553	0.320699	0.309777	0.285032	0.262075	0.24398	0.222117	0.200324	0.17788	0.181671	0.168158	0.181173	0.196175	0.231226	0.242593	0.239941	0.243743	0.246874	0.235565	0.193752	0.173169	0.152843	0.130791	0.12105	0.136071
neuron_129	0.251631	0.245223	0.209477	0.25339	0.323946	0.389541	0.455423	0.534055	0.590725	0.629281	0.670298	0.66754	0.682737	0.703499	0.741568	0.765048	0.763175	0.799797	0.858871	0.885159	0.907724	0.965614	0.965918	1	0.993333	0.951209	0.952437	0.938593	0.893458	0.836637	0.779108	0.759594	0.706091	0.658224	0.629136	0.6162	0.602387	0.620354	0.599758	0.613616	0.593108	0.593371	0.577136	0.55279	0.533176	0.502787	0.462622	0.455386	0.420416
neuron_130	0.268467	0.344797	0.431419	0.531932	0.62389	0.709572	0.785468	0.852981	0.891502	0.92416	0.953198	0.968861	0.983209	1	0.986131	0.976513	0.952686	0.938895	0.919973	0.887523	0.84645	0.820734	0.787806	0.754958	0.71609	0.672732	0.642763	0.602697	0.565167	0.515344	0.485598	0.458747	0.426987	0.399339	0.389305	0.368456	0.362293	0.356208	0.349757	0.343428	0.355539	0.36415	0.37892	0.389256	0.394379	0.402948	0.412538	0.406227	0.405512
neuron_131	0.512096	0.569403	0.653646	0.711444	0.781145	0.826137	0.88304	0.908669	0.918365	0.923206	0.945821	0.950152	0.979811	0.957114	0.938241	0.937497	0.952625	0.992017	1	0.98495	0.974006	0.949056	0.917679	0.901876	0.871161	0.844916	0.787151	0.745849	0.727042	0.709458	0.670615	0.624353	0.597815	0.579863	0.564032	0.557093	0.518842	0.481598	0.497477	0.499819	0.511947	0.510654	0.522831	0.522836	0.525015	0.565666	0.579362	0.59818	0.61163
neuron_132	0.318146	0.37887	0.462668	0.554492	0.636912	0.71286	0.775437	0.838804	0.888366	0.92827	0.958175	0.974883	0.994529	0.999841	1	0.996766	0.980593	0.960614	0.936436	0.901929	0.869046	0.840913	0.814671	0.786265	0.756997	0.725953	0.695632	0.668351	0.64596	0.625414	0.59249	0.574523	0.549552	0.526653	0.502927	0.481802	0.451899	0.414366	0.37566	0.345013	0.311791	0.283935	0.259567	0.232037	0.204658	0.174956	0.147219	0.126966	0.110719
neuron_133	0.34574	0.414628	0.48127	0.531587	0.596626	0.675965	0.761912	0.838023	0.878364	0.938919	0.974954	1	0.989802	0.971085	0.955507	0.914949	0.873796	0.816996	0.776265	0.732107	0.692871	0.658346	0.618578	0.60156	0.589786	0.573944	0.564675	0.558123	0.569568	0.571433	0.593722	0.620524	0.639045	0.642377	0.647565	0.615199	0.565245	0.482593	0.417223	0.328206	0.306568	0.330018	0.348166	0.399018	0.468928	0.511098	0.547056	0.563971	0.576025
neuron_134	0.363682	0.464136	0.563352	0.648304	0.723784	0.789649	0.850022	0.900547	0.94554	0.969188	0.982993	0.992206	1	0.994904	0.972308	0.958855	0.93031	0.897608	0.868572	0.843302	0.820966	0.7982	0.777197	0.749487	0.729239	0.71695	0.704004	0.688279	0.68574	0.682693	0.677567	0.673038	0.669806	0.657291	0.653543	0.637237	0.620953	0.610366	0.59634	0.573293	0.543921	0.521228	0.490649	0.455268	0.42506	0.384273	0.352807	0.319964	0.289403
neuron_135	0.734872	0.741246	0.731361	0.733814	0.750787	0.757804	0.773009	0.804561	0.856294	0.878968	0.895906	0.929979	0.964042	0.987391	1	0.989206	0.97201	0.955558	0.923219	0.897509	0.87513	0.835492	0.808726	0.790653	0.785325	0.806142	0.822731	0.827547	0.808837	0.828156	0.845148	0.845058	0.825902	0.806374	0.800026	0.785996	0.761203	0.754297	0.740223	0.746025	0.727954	0.723981	0.707328	0.699573	0.674777	0.673833	0.630509	0.604735	0.567753
neuron_136	0	0.0501585	0.145897	0.193925	0.308672	0.39752	0.498861	0.624887	0.72489	0.79245	0.877027	0.949833	0.997822	0.98655	1	0.989278	0.977735	0.994662	0.99666	0.996779	0.990467	0.972298	0.899054	0.831649	0.734957	0.667044	0.56496	0.466385	0.465837	0.468849	0.460843	0.497563	0.542661	0.579568	0.603554	0.654079	0.716584	0.762157	0.820735	0.845567	0.874659	0.867593	0.816388	0.696535	0.564547	0.460864	0.364908	0.294547	0.292532
neuron_137	1	0.997024	0.987954	0.963813	0.918833	0.884785	0.852637	0.830628	0.7894	0.770308	0.753833	0.706613	0.666641	0.655369	0.645328	0.635291	0.612733	0.575261	0.546103	0.525399	0.548737	0.582034	0.618641	0.676992	0.759185	0.822381	0.875608	0.928991	0.953904	0.97924	0.98815	0.981966	0.948611	0.906433	0.875226	0.855742	0.838548	0.827708	0.80564	0.76912	0.766277	0.733058	0.729437	0.716684	0.70631	0.695249	0.674027	0.691012	0.694627
neuron_138	0.293131	0.408261	0.524043	0.637614	0.728496	0.796786	0.843708	0.878672	0.898249	0.905454	0.90593	0.892747	0.874646	0.857697	0.833084	0.810488	0.788147	0.770959	0.757545	0.745927	0.739782	0.732421	0.730241	0.725034	0.715824	0.713258	0.707046	0.701992	0.694085	0.6877	0.684483	0.677664	0.671848	0.674139	0.671419	0.669813	0.666778	0.664897	0.662973	0.659301	0.65345	0.645362	0.637829	0.629345	0.628979	0.62841	0.626235	0.622078	0.616435
neuron_139	0.271124	0.384419	0.505717	0.618524	0.713096	0.793443	0.86032	0.914144	0.949992	0.981455	0.999459	1	0.998523	0.990039	0.981327	0.963455	0.946354	0.927877	0.905837	0.880431	0.858098	0.836333	0.811087	0.780377	0.759064	0.738126	0.714105	0.688381	0.674191	0.651248	0.630323	0.61641	0.602185	0.588142	0.576055	0.564683	0.55324	0.54427	0.536522	0.534019	0.521879	0.523867	0.514128	0.501301	0.487522	0.463718	0.437918	0.409629	0.37961
neuron_140	0.554455	0.609272	0.655097	0.693963	0.730012	0.76736	0.803608	0.838349	0.871213	0.902497	0.928906	0.953937	0.975902	0.981684	0.995971	1	0.994141	0.985379	0.967001	0.94382	0.920648	0.899586	0.876157	0.846565	0.827803	0.814065	0.802297	0.786667	0.77616	0.764704	0.755252	0.74975	0.74048	0.736521	0.742632	0.737523	0.723596	0.700375	0.676674	0.655278	0.640022	0.621648	0.592131	0.567964	0.539292	0.510049	0.479717	0.446274	0.407753
neuron_141	0.554109	0.623687	0.67541	0.720307	0.757458	0.785797	0.805946	0.807733	0.802326	0.814214	0.818922	0.831271	0.848062	0.861486	0.869681	0.879757	0.894142	0.912303	0.923308	0.932383	0.945888	0.96331	0.975706	0.976151	0.979874	0.989107	0.9969	0.997132	1	0.998241	0.977805	0.970148	0.953747	0.933413	0.910088	0.893001	0.873539	0.854335	0.819035	0.788085	0.761064	0.737643	0.703079	0.675575	0.657162	0.63046	0.597318	0.563756	0.519524
neuron_142	0.54461	0.562159	0.589517	0.597031	0.605489	0.604049	0.601979	0.633324	0.687926	0.72912	0.75231	0.743536	0.747125	0.78201	0.801753	0.798751	0.800063	0.759106	0.734941	0.695849	0.698416	0.660196	0.650615	0.680852	0.712	0.724121	0.73459	0.736336	0.74958	0.758668	0.75102	0.730323	0.717744	0.704741	0.687903	0.655902	0.65148	0.658399	0.680869	0.713595	0.745589	0.782194	0.773894	0.793991	0.766799	0.724886	0.687183	0.616859	0.562823
neuron_143	0.382432	0.349127	0.373703	0.330563	0.35114	0.356575	0.367768	0.340786	0.30218	0.258766	0.207264	0.176706	0.194133	0.229014	0.288307	0.386785	0.472876	0.561943	0.636222	0.685635	0.700126	0.724321	0.734994	0.71522	0.67084	0.652018	0.635743	0.585005	0.522857	0.481289	0.404079	0.357585	0.322205	0.290762	0.310487	0.395692	0.491312	0.606091	0.67018	0.698649	0.757737	0.754973	0.717491	0.605991	0.514981	0.390409	0.337151	0.29607	0.251555
neuron_144	0.382088	0.558151	0.63732	0.690169	0.711315	0.691509	0.697493	0.717066	0.745492	0.802571	0.843735	0.915492	0.949724	0.975594	0.994889	0.996993	0.982902	0.96029	0.91926	0.88939	0.876107	0.839565	0.828862	0.823214	0.84478	0.868396	0.869563	0.844471	0.862332	0.857256	0.86937	0.897045	0.914857	0.948585	0.96363	0.963457	0.973889	1	0.996733	0.955173	0.961834	0.974918	0.94304	0.867043	0.83066	0.741175	0.629947	0.536753	0.469915
neuron_145	0.326973	0.287955	0.280722	0.30848	0.361008	0.396613	0.457672	0.518857	0.565448	0.614808	0.67163	0.710425	0.765075	0.801115	0.845439	0.872818	0.874178	0.901154	0.93664	0.963036	0.943478	0.948134	0.951087	0.957126	0.966532	0.978058	1	0.987734	0.992667	0.957864	0.919847	0.905982	0.909774	0.883122	0.847806	0.802767	0.763506	0.714006	0.692069	0.705764	0.682272	0.665558	0.627006	0.617601	0.680004	0.678902	0.652462	0.646007	0.644713
neuron_146	0	0.0359617	0.109509	0.198398	0.335517	0.479361	0.613418	0.652756	0.670715	0.652169	0.648375	0.623256	0.578261	0.533252	0.499791	0.499482	0.532971	0.602096	0.662637	0.699445	0.732763	0.748166	0.754872	0.758109	0.733802	0.677105	0.662114	0.630375	0.57769	0.546474	0.493204	0.45672	0.398219	0.322549	0.259207	0.177449	0.155887	0.129347	0.111101	0.143811	0.231086	0.295367	0.406675	0.530923	0.636111	0.71525	0.740823	0.771003	0.758244
neuron_147	0.216552	0.270906	0.332996	0.40019	0.468473	0.531469	0.587904	0.646141	0.693562	0.754627	0.800347	0.842436	0.884766	0.9225	0.949258	0.970521	0.984474	0.994831	1	0.999997	0.992531	0.98389	0.9676	0.949498	0.935715	0.921556	0.902281	0.882529	0.870028	0.856311	0.835547	0.814889	0.7961	0.769923	0.744345	0.71528	0.683772	0.652012	0.614668	0.585853	0.552719	0.51454	0.481603	0.44481	0.40831	0.377734	0.344132	0.309316	0.276789
neuron_148	0.650488	0.674117	0.694231	0.7243	0.746975	0.765116	0.773799	0.791936	0.816795	0.844508	0.843757	0.8466	0.843033	0.842346	0.839151	0.841579	0.824211	0.821162	0.801321	0.790508	0.783218	0.772704	0.747297	0.717475	0.712029	0.70483	0.705246	0.708508	0.706928	0.693792	0.688971	0.702228	0.722254	0.745165	0.796649	0.835328	0.898458	0.9462	0.975511	1	0.998105	0.956832	0.908067	0.839497	0.737874	0.626605	0.52239	0.425639	0.348678
neuron_149	0.307416	0.296437	0.301036	0.321712	0.360077	0.398129	0.440614	0.496551	0.543562	0.599302	0.654946	0.717033	0.771797	0.816858	0.866735	0.909994	0.942717	0.965873	0.983388	0.996366	1	0.994247	0.984533	0.979534	0.976797	0.965709	0.950571	0.942085	0.92502	0.905812	0.876508	0.853095	0.820642	0.782208	0.745054	0.703371	0.661498	0.621985	0.585965	0.552119	0.515604	0.478118	0.435741	0.401391	0.366035	0.331211	0.30111	0.281324	0.268934
neuron_150	0.721119	0.792121	0.829448	0.884391	0.925715	0.925511	0.915812	0.924089	0.914125	0.905058	0.882811	0.85036	0.837281	0.828375	0.866762	0.869858	0.827766	0.8241	0.835589	0.781196	0.782546	0.814907	0.825837	0.834551	0.851485	0.886342	0.925309	0.951871	0.972467	0.999908	1	0.969344	0.968038	0.945971	0.961358	0.954663	0.94493	0.954026	0.973076	0.92452	0.845471	0.764846	0.688305	0.633436	0.569643	0.55038	0.585457	0.611586	0.626272
neuron_151	0.222214	0.264687	0.301778	0.351594	0.392075	0.414418	0.439295	0.447442	0.452095	0.45165	0.443541	0.445868	0.427542	0.427027	0.420553	0.406115	0.409922	0.408217	0.401241	0.396055	0.397488	0.394547	0.417684	0.415002	0.427568	0.422677	0.426676	0.439632	0.446767	0.43288	0.425928	0.417718	0.395102	0.365213	0.343595	0.295031	0.254178	0.225316	0.203949	0.195798	0.19879	0.207319	0.218821	0.235067	0.260644	0.276559	0.30597	0.308267	0.315677
neuron_152	0.109938	0.115236	0.155716	0.183332	0.222459	0.286781	0.341526	0.385717	0.423229	0.474916	0.519101	0.576617	0.627289	0.670029	0.719637	0.749345	0.780416	0.816517	0.854992	0.900132	0.936418	0.961215	0.97316	0.998178	1	0.984149	0.941321	0.885771	0.838064	0.785589	0.735479	0.69021	0.643564	0.613177	0.582017	0.548334	0.506478	0.480445	0.460846	0.415081	0.40068	0.384997	0.379106	0.376771	0.363453	0.326706	0.276993	0.23545	0.175461
neuron_153	0.0746161	0.0536338	0.0232336	0.00610447	0	0.0090594	0.0324621	0.0868261	0.139999	0.197372	0.272403	0.354131	0.432924	0.494786	0.55778	0.621978	0.671819	0.700948	0.729462	0.74729	0.761412	0.753773	0.762997	0.764955	0.749154	0.757867	0.743268	0.746954	0.755557	0.737312	0.722082	0.698783	0.645437	0.593669	0.541501	0.478995	0.408973	0.356682	0.307441	0.259952	0.215637	0.185333	0.17858	0.195587	0.196183	0.206664	0.208832	0.203659	0.210902
neuron_154	0.185945	0.22146	0.26893	0.324084	0.395738	0.467608	0.533302	0.600404	0.6592	0.717508	0.777697	0.830493	0.875909	0.911271	0.944875	0.966724	0.983205	0.993504	0.997918	1	0.995847	0.988464	0.975538	0.954399	0.932312	0.909032	0.885692	0.861521	0.834408	0.802118	0.770769	0.742803	0.713631	0.672655	0.641314	0.615961	0.586492	0.555636	0.534066	0.512966	0.49805	0.487943	0.471632	0.456877	0.444852	0.427543	0.421244	0.410214	0.398025
neuron_155	0.617326	0.6222	0.608423	0.581587	0.540295	0.51016	0.49093	0.481202	0.4776	0.475575	0.49853	0.515627	0.534546	0.573035	0.611759	0.644821	0.7016	0.760481	0.808232	0.860444	0.897366	0.921224	0.931323	0.929863	0.908788	0.885766	0.869524	0.851398	0.821432	0.793422	0.780715	0.782257	0.790897	0.795582	0.796081	0.779547	0.778901	0.785248	0.786552	0.808188	0.834444	0.892374	0.91356	0.948948	0.969147	0.992684	1	0.994908	0.99294
neuron_156	0.348973	0.398426	0.467947	0.557275	0.667336	0.728877	0.790746	0.856521	0.895564	0.923445	0.957315	0.992314	0.983556	1	0.959001	0.946729	0.942006	0.90759	0.867347	0.811708	0.760184	0.706858	0.680098	0.680149	0.647665	0.643996	0.645392	0.665429	0.69161	0.71818	0.77126	0.827254	0.887351	0.931385	0.949766	0.958946	0.98816	0.987578	0.9689	0.944902	0.921331	0.882195	0.82893	0.77204	0.718624	0.663662	0.613096	0.582495	0.554854
neuron_157	0.267802	0.291563	0.332947	0.37659	0.418744	0.466799	0.514373	0.554618	0.587416	0.618725	0.640949	0.657478	0.67705	0.695883	0.71505	0.744042	0.776378	0.79713	0.825979	0.855976	0.896193	0.914085	0.929821	0.93182	0.942085	0.959921	0.974973	0.98515	0.981753	0.986613	1	0.992122	0.954769	0.917783	0.882165	0.825225	0.77011	0.728369	0.697487	0.683217	0.685097	0.686174	0.702012	0.708227	0.695408	0.680483	0.651335	0.609769	0.556497
neuron_158	0.962843	0.917592	0.848803	0.740395	0.6504	0.541695	0.476474	0.425372	0.435618	0.431436	0.395544	0.361213	0.329272	0.313001	0.276402	0.247982	0.248808	0.252944	0.267072	0.311422	0.413554	0.516104	0.652548	0.787	0.88827	0.968489	1	0.981699	0.940131	0.856912	0.774848	0.639445	0.512843	0.415636	0.396114	0.394109	0.451525	0.527932	0.638385	0.692303	0.743001	0.771193	0.744796	0.723122	0.709198	0.664894	0.707972	0.780495	0.83414
neuron_159	0.16878	0.0890018	0.0182709	0.0191069	0.0158175	0.0717849	0.0967919	0.131367	0.179167	0.204655	0.23914	0.279697	0.314806	0.355263	0.380745	0.423443	0.489664	0.557168	0.649216	0.706497	0.735865	0.804164	0.86698	0.934042	0.958516	0.979583	1	0.990742	0.959202	0.942584	0.869684	0.802559	0.740146	0.663952	0.603811	0.586226	0.538091	0.507307	0.511783	0.510462	0.554951	0.57061	0.585218	0.580578	0.589548	0.595596	0.604329	0.554559	0.583148
neuron_160	0.167322	0.174593	0.184322	0.193251	0.203627	0.218949	0.242956	0.276824	0.308969	0.342781	0.384072	0.428596	0.472804	0.51322	0.563914	0.619021	0.669866	0.71627	0.758473	0.799008	0.844632	0.885991	0.914284	0.942433	0.963196	0.983004	1	0.996412	0.990549	0.977789	0.956175	0.931167	0.894106	0.856154	0.81408	0.767189	0.717271	0.660532	0.614801	0.562704	0.508447	0.457773	0.41237	0.371964	0.331101	0.279968	0.240636	0.20556	0.170953
neuron_161	0.528678	0.478024	0.467566	0.465723	0.463832	0.430717	0.477166	0.532333	0.57839	0.613294	0.684405	0.76725	0.846686	0.917919	0.978908	0.981087	0.987222	0.996848	1	0.966896	0.945112	0.876938	0.85055	0.862232	0.856623	0.858681	0.859801	0.841885	0.842212	0.811792	0.756156	0.733423	0.750809	0.715095	0.678754	0.673589	0.690538	0.680899	0.707713	0.678903	0.67012	0.65059	0.622011	0.561426	0.494891	0.474782	0.443813	0.43219	0.430885
neuron_162	0.884385	0.7919	0.730415	0.704202	0.716681	0.700215	0.674619	0.689519	0.69766	0.684944	0.677104	0.652116	0.637984	0.640637	0.654573	0.691033	0.731145	0.766239	0.812627	0.870395	0.928212	0.959065	0.982912	0.992341	1	0.982528	0.949403	0.907803	0.842724	0.7791	0.700326	0.63039	0.592351	0.569508	0.557816	0.553889	0.547469	0.577515	0.587941	0.608562	0.629404	0.626844	0.594489	0.571909	0.560784	0.53298	0.552249	0.582389	0.599145
neuron_163	1	0.942412	0.86453	0.790027	0.707786	0.611687	0.526975	0.464394	0.416532	0.387027	0.39342	0.401964	0.412655	0.437409	0.481922	0.53561	0.578851	0.590102	0.592544	0.574373	0.512211	0.475225	0.378012	0.278587	0.187519	0.120487	0.0638733	0.0206356	0	0.025528	0.0879971	0.14446	0.237016	0.298297	0.339179	0.36805	0.390347	0.389208	0.391778	0.40136	0.395073	0.384378	0.376579	0.377637	0.375508	0.368289	0.386498	0.423338	0.427959
neuron_164	0.55384	0.510374	0.470316	0.483244	0.501527	0.526481	0.538667	0.55535	0.592667	0.617609	0.663742	0.694103	0.716119	0.753051	0.771844	0.829877	0.869856	0.902132	0.915188	0.949009	0.956816	0.944731	0.961441	0.984648	1	0.985353	0.966469	0.955185	0.954756	0.960113	0.960051	0.967683	0.975808	0.986304	0.981051	0.960644	0.940421	0.914348	0.910165	0.906696	0.886017	0.860477	0.860609	0.857975	0.832073	0.804048	0.741218	0.672125	0.587165
neuron_165	0.392126	0.36166	0.349838	0.322374	0.302994	0.294317	0.300262	0.335645	0.363124	0.402757	0.469389	0.53047	0.603941	0.66977	0.741154	0.798991	0.850682	0.879152	0.92123	0.949804	0.974537	0.992757	1	0.987744	0.969086	0.944171	0.940696	0.93726	0.918801	0.879504	0.840692	0.808685	0.790855	0.796287	0.781174	0.735248	0.685625	0.647073	0.624764	0.598883	0.57346	0.548637	0.528251	0.513813	0.497521	0.482451	0.459645	0.444333	0.414051
neuron_166	0.183317	0.150394	0.156694	0.157142	0.218189	0.231964	0.233896	0.245894	0.244581	0.24567	0.24416	0.240014	0.236759	0.219945	0.21667	0.21631	0.20556	0.210976	0.226691	0.243457	0.262481	0.288107	0.327795	0.367414	0.401352	0.445371	0.469077	0.491534	0.492514	0.479336	0.460747	0.432049	0.407161	0.390094	0.382009	0.360048	0.351263	0.346726	0.352074	0.370904	0.375743	0.377387	0.381554	0.386776	0.393166	0.392107	0.401164	0.377113	0.360744
neuron_167	0.356347	0.387294	0.432162	0.428068	0.411936	0.400149	0.380155	0.370106	0.410419	0.452541	0.495313	0.537059	0.619752	0.698474	0.730184	0.740525	0.738919	0.741743	0.765456	0.756746	0.738734	0.750497	0.78192	0.8129	0.867188	0.913759	0.974018	1	0.990027	0.980919	0.939887	0.862926	0.78564	0.72132	0.640549	0.606198	0.58738	0.558178	0.531324	0.512662	0.528783	0.560278	0.596077	0.596081	0.621711	0.65013	0.612647	0.566944	0.527925
neuron_168	0.340351	0.351392	0.366166	0.378009	0.39977	0.424975	0.457904	0.498202	0.54278	0.584478	0.62412	0.664661	0.709876	0.745162	0.785391	0.822988	0.857493	0.89438	0.919236	0.93595	0.956785	0.967811	0.97418	0.984098	0.99204	0.99207	0.997613	1	0.993941	0.986891	0.972261	0.960538	0.942025	0.930103	0.91388	0.895422	0.875157	0.864244	0.840419	0.812153	0.785333	0.758866	0.736017	0.712786	0.684029	0.657378	0.626245	0.594009	0.555225
neuron_169	0.850499	0.94229	0.991241	0.999199	1	0.944867	0.915282	0.906582	0.817874	0.662236	0.564513	0.489226	0.389647	0.303746	0.229486	0.210787	0.169163	0.151346	0.144063	0.16236	0.185393	0.232889	0.302197	0.347002	0.39368	0.450981	0.515805	0.556024	0.597746	0.589274	0.684706	0.743349	0.788955	0.78992	0.78534	0.787231	0.799888	0.79837	0.740538	0.65396	0.569356	0.467571	0.372342	0.325656	0.264817	0.20415	0.175517	0.244748	0.268851
neuron_170	0.635143	0.566915	0.510922	0.468189	0.475517	0.478995	0.506989	0.551723	0.597547	0.648222	0.689222	0.740788	0.780013	0.802599	0.825404	0.846001	0.864844	0.868647	0.866902	0.855664	0.861138	0.865998	0.876093	0.891315	0.898734	0.907106	0.924119	0.937344	0.960095	0.976515	0.984358	0.989229	1	0.998702	0.97128	0.94129	0.907937	0.895152	0.870016	0.847975	0.842801	0.811069	0.779516	0.767948	0.756317	0.758136	0.738524	0.721556	0.710676
neuron_171	0.376012	0.431465	0.410205	0.460173	0.497889	0.495335	0.509103	0.495099	0.479258	0.450593	0.400591	0.365892	0.296065	0.235371	0.188147	0.146402	0.123288	0.139827	0.170244	0.185303	0.250417	0.309078	0.379835	0.440725	0.498298	0.538454	0.560102	0.576781	0.576572	0.567056	0.545757	0.516177	0.477445	0.419787	0.325719	0.216923	0.149863	0.0781366	0.0183671	0	0.0420963	0.148643	0.208629	0.257996	0.286907	0.297818	0.285875	0.264997	0.220417
neuron_172	0.391239	0.514473	0.644784	0.753664	0.826502	0.865241	0.877629	0.873882	0.866199	0.855587	0.835951	0.799789	0.769069	0.741038	0.732061	0.738369	0.760626	0.793269	0.834559	0.883225	0.923336	0.960861	0.988328	0.999363	1	0.995784	0.974871	0.929187	0.908413	0.872174	0.833525	0.84038	0.867453	0.878684	0.895073	0.91519	0.938907	0.961308	0.967378	0.952666	0.935507	0.924971	0.945079	0.939879	0.933596	0.919458	0.871119	0.790645	0.716712
neuron_173	0.116087	0.0590503	0.0383109	0.0566388	0.0896322	0.147136	0.222806	0.304119	0.404872	0.507537	0.556276	0.622024	0.663934	0.699662	0.729957	0.753609	0.760646	0.778884	0.814797	0.848885	0.865936	0.890587	0.914588	0.954001	0.980612	0.986596	0.99993	1	0.980728	0.954053	0.916286	0.886293	0.835147	0.778678	0.739194	0.689621	0.648645	0.612307	0.592052	0.586112	0.605904	0.603166	0.585117	0.538365	0.514454	0.471883	0.43455	0.4153	0.370193
neuron_174	0.729491	0.646429	0.570582	0.449074	0.354028	0.318736	0.281003	0.298684	0.31725	0.28451	0.282305	0.252327	0.231722	0.226193	0.271931	0.316037	0.355041	0.395646	0.439161	0.517265	0.589723	0.634785	0.6828	0.758619	0.790255	0.856499	0.91216	0.963221	0.995018	1	0.991528	0.97572	0.938693	0.934949	0.917578	0.87684	0.862535	0.822473	0.75026	0.672851	0.586061	0.490539	0.465891	0.410233	0.38455	0.351871	0.334554	0.325368	0.345479
neuron_175	0.228241	0.272435	0.331657	0.396675	0.465496	0.521788	0.59244	0.656705	0.703373	0.751191	0.793452	0.826307	0.856178	0.877785	0.892111	0.909786	0.919228	0.926111	0.936319	0.940961	0.95176	0.953213	0.96483	0.979808	0.983806	0.993463	0.998892	0.998817	0.998544	1	0.996623	0.982774	0.971191	0.969625	0.963087	0.940413	0.928367	0.922957	0.913414	0.91386	0.912684	0.913732	0.910396	0.895637	0.881646	0.876272	0.862286	0.849235	0.821684
neuron_176	0.228859	0.224558	0.232157	0.252549	0.282317	0.328298	0.370207	0.420978	0.463976	0.507232	0.534114	0.571002	0.602577	0.637082	0.667576	0.693176	0.720454	0.747462	0.777405	0.804608	0.829994	0.863177	0.902032	0.932233	0.952751	0.965322	0.977458	0.987916	1	0.991612	0.988367	0.995311	0.985598	0.991495	0.980256	0.970796	0.96803	0.954548	0.941656	0.928589	0.91291	0.903217	0.881357	0.857115	0.819519	0.784722	0.735208	0.680958	0.623954
neuron_177	0.337774	0.316962	0.290592	0.337174	0.364261	0.379785	0.402346	0.448154	0.447865	0.478374	0.497874	0.527325	0.545464	0.584799	0.616576	0.66384	0.711954	0.768273	0.79519	0.809216	0.824569	0.852382	0.88098	0.884422	0.879951	0.882976	0.864698	0.861024	0.835931	0.815452	0.787344	0.775121	0.777496	0.782455	0.783783	0.796728	0.79585	0.845086	0.910664	0.936599	0.970269	0.995913	1	0.963652	0.919008	0.884163	0.827025	0.764538	0.672056
neuron_178	0.781901	0.571564	0.365619	0.209919	0.0788531	0.000306407	0	0.009672	0.0385238	0.0948194	0.160153	0.227986	0.311719	0.394158	0.476214	0.539838	0.566448	0.595564	0.590342	0.568936	0.57563	0.574548	0.558999	0.563501	0.5815	0.614273	0.627687	0.669909	0.728893	0.782923	0.834947	0.857866	0.884045	0.869638	0.843982	0.820249	0.817064	0.789404	0.7595	0.734234	0.729654	0.713667	0.743659	0.770727	0.807184	0.822756	0.862331	0.851522	0.835433
neuron_179	0.648043	0.738828	0.766878	0.809895	0.755801	0.709693	0.679867	0.634812	0.565765	0.510734	0.447047	0.362405	0.332725	0.319231	0.374542	0.442647	0.515896	0.623509	0.700906	0.801691	0.889747	0.966195	0.993616	1	0.976699	0.947285	0.8932	0.836615	0.77787	0.78348	0.798428	0.778714	0.744214	0.744823	0.736975	0.695336	0.679795	0.663328	0.665679	0.661184	0.600336	0.567966	0.523239	0.530088	0.531712	0.53843	0.591159	0.681867	0.714714
neuron_180	0.164196	0.202709	0.256463	0.302161	0.340665	0.395725	0.448426	0.511814	0.570491	0.633944	0.706487	0.77667	0.83397	0.877441	0.922428	0.949756	0.986821	0.995239	0.998369	1	0.991116	0.980833	0.967278	0.948097	0.940701	0.938976	0.950388	0.952665	0.956204	0.963374	0.971974	0.962748	0.957711	0.955071	0.947417	0.934241	0.93617	0.941451	0.938445	0.913656	0.919156	0.934705	0.934912	0.939315	0.932591	0.908163	0.879807	0.84961	0.814937
neuron_181	0.432851	0.498113	0.556688	0.610097	0.647113	0.676156	0.686791	0.690084	0.698164	0.692785	0.682843	0.672542	0.661198	0.63747	0.613424	0.604206	0.609709	0.627018	0.641907	0.665213	0.68581	0.7248	0.760626	0.803059	0.835558	0.848679	0.857712	0.858981	0.857014	0.855873	0.844811	0.846652	0.868469	0.890278	0.886933	0.905652	0.916527	0.922596	0.936416	0.944514	0.942167	0.957874	0.960005	0.97639	0.996685	1	0.970182	0.92026	0.877876
neuron_182	0.339474	0.31098	0.312562	0.313332	0.320458	0.348071	0.402941	0.454052	0.47484	0.501029	0.524383	0.540074	0.570875	0.584577	0.604738	0.639803	0.663045	0.685542	0.695612	0.708211	0.741274	0.76525	0.782248	0.797494	0.801428	0.809338	0.809679	0.847792	0.880351	0.869931	0.881268	0.901171	0.933696	0.952999	0.965568	0.985178	0.984896	1	0.997436	0.991864	0.969592	0.951633	0.912722	0.888099	0.861048	0.823451	0.797606	0.750017	0.729188
neuron_183	0.390128	0.379842	0.388857	0.377312	0.340843	0.317613	0.292432	0.296982	0.295676	0.290633	0.3083	0.326096	0.352101	0.395987	0.435999	0.481393	0.554467	0.600746	0.647137	0.695467	0.736849	0.787047	0.865995	0.9104	0.937816	0.970116	0.991733	0.998942	1	0.998545	0.979323	0.970714	0.956006	0.936265	0.905253	0.906691	0.895392	0.881747	0.856056	0.837743	0.825524	0.812136	0.822339	0.810835	0.770134	0.753373	0.718658	0.670374	0.623275
neuron_184	0.607891	0.829024	0.927439	0.928343	0.878679	0.759958	0.591674	0.46654	0.298693	0.201233	0.124958	0.0474753	0	0.0331223	0.0856938	0.168252	0.235351	0.310783	0.369058	0.449753	0.546431	0.554738	0.65929	0.710539	0.715068	0.668758	0.679919	0.691227	0.665444	0.658441	0.651903	0.670647	0.666527	0.631257	0.626524	0.655631	0.640597	0.631994	0.601586	0.554038	0.459883	0.585442	0.5273	0.456919	0.461942	0.561246	0.591827	0.599014	0.505511
neuron_185	0.558329	0.554384	0.568063	0.586847	0.622008	0.66046	0.70915	0.748558	0.777427	0.797632	0.816235	0.829831	0.830642	0.836184	0.840106	0.836583	0.838097	0.842458	0.850923	0.857574	0.864745	0.868131	0.864428	0.868399	0.871011	0.863028	0.85638	0.847062	0.834525	0.829543	0.818215	0.798764	0.781836	0.768998	0.754191	0.74333	0.737078	0.735988	0.739043	0.745218	0.747123	0.751265	0.758074	0.768506	0.783617	0.793048	0.793958	0.808727	0.825652
neuron_186	0.213614	0.234302	0.242736	0.258193	0.272856	0.291679	0.309856	0.347219	0.387386	0.426789	0.466518	0.497321	0.539222	0.580635	0.627863	0.673759	0.732706	0.784662	0.831017	0.866747	0.896924	0.923584	0.939265	0.95615	0.979466	0.987531	0.990239	1	0.99616	0.985702	0.977475	0.968876	0.951593	0.936342	0.91668	0.898665	0.881233	0.865187	0.847772	0.82672	0.799904	0.779564	0.749343	0.722464	0.703056	0.677117	0.655323	0.618064	0.583675
neuron_187	0.166217	0.210886	0.250795	0.277659	0.284261	0.278532	0.28348	0.280278	0.27549	0.280663	0.314183	0.34964	0.410964	0.501134	0.590888	0.678843	0.759129	0.828386	0.894875	0.957335	0.980973	1	0.997086	0.986381	0.96247	0.953394	0.931076	0.892238	0.872883	0.839681	0.81235	0.779334	0.763226	0.742134	0.739104	0.733822	0.725679	0.736684	0.750311	0.769519	0.733368	0.740113	0.71141	0.69911	0.670563	0.655104	0.640256	0.64622	0.632628
neuron_188	0.415411	0.550806	0.522367	0.577488	0.52171	0.488941	0.488325	0.456548	0.490941	0.490382	0.511125	0.520168	0.500551	0.472053	0.48858	0.519899	0.592446	0.619138	0.604103	0.702717	0.778943	0.831225	0.86122	0.872639	0.855769	0.799508	0.777205	0.756837	0.741165	0.703637	0.688555	0.643927	0.617761	0.573526	0.49942	0.438459	0.407903	0.398994	0.433424	0.475994	0.57326	0.687777	0.795118	0.907021	0.98725	1	0.997914	0.953918	0.904569
neuron_189	0.756735	0.785688	0.787245	0.686141	0.638568	0.552632	0.428179	0.35378	0.303234	0.294798	0.324175	0.381913	0.404652	0.448406	0.546334	0.584385	0.657286	0.681854	0.736531	0.797641	0.849276	0.893877	0.929136	0.937673	0.921682	0.917386	0.910666	0.855863	0.775833	0.760512	0.710498	0.711141	0.708232	0.686585	0.690723	0.709453	0.735783	0.754992	0.782885	0.77519	0.735601	0.696473	0.647058	0.618548	0.563743	0.518445	0.481225	0.442396	0.388725
neuron_190	0.164829	0.285425	0.407608	0.512031	0.595618	0.667605	0.729587	0.784378	0.816429	0.849818	0.874463	0.888205	0.896042	0.896022	0.887923	0.870787	0.863283	0.855468	0.852189	0.859296	0.870586	0.88201	0.898426	0.917089	0.93588	0.959261	0.975289	0.980435	0.986203	0.987168	0.990311	0.985957	0.983261	0.980486	0.968436	0.954132	0.942215	0.936416	0.932314	0.931121	0.935439	0.949625	0.970813	0.986516	0.99672	0.997145	1	0.991645	0.985531
neuron_191	0.456995	0.477701	0.477465	0.489933	0.484807	0.495671	0.492932	0.476762	0.42882	0.423716	0.403399	0.375574	0.373305	0.355507	0.332389	0.292715	0.274714	0.247116	0.231293	0.23138	0.211696	0.210872	0.198778	0.194996	0.189608	0.205886	0.207052	0.205381	0.201104	0.175254	0.177598	0.178912	0.173935	0.185654	0.21837	0.236285	0.268633	0.303072	0.367383	0.426469	0.481083	0.514787	0.574597	0.620775	0.664074	0.681827	0.665003	0.622982	0.559354
neuron_192	0.164126	0.284799	0.104844	0.0533677	0.0378632	0.0270986	0.0547254	0.132354	0.16248	0.279897	0.371826	0.447112	0.525951	0.575555	0.600809	0.598605	0.596068	0.598761	0.595367	0.568996	0.56699	0.603797	0.644595	0.639106	0.65806	0.720396	0.776326	0.822433	0.844282	0.833382	0.832705	0.84899	0.822824	0.768918	0.695566	0.625235	0.541707	0.459131	0.393635	0.427257	0.495986	0.551493	0.633831	0.713231	0.813685	0.857381	0.846029	0.773941	0.695953
neuron_193	0.644821	0.70517	0.706722	0.657581	0.604013	0.546816	0.504302	0.47279	0.441371	0.420157	0.380032	0.360347	0.348824	0.329547	0.324765	0.300295	0.247074	0.239464	0.234418	0.251844	0.3163	0.365039	0.424397	0.479234	0.514766	0.586035	0.647574	0.672421	0.730188	0.787175	0.883486	0.946393	0.992482	1	0.999664	0.977714	0.932369	0.827643	0.741555	0.669076	0.585914	0.568289	0.517222	0.511352	0.553405	0.570958	0.598577	0.608007	0.671734
neuron_194	0.824221	0.794421	0.827667	0.758348	0.67363	0.598649	0.530378	0.513739	0.540444	0.568635	0.538366	0.514412	0.473281	0.454775	0.453447	0.429814	0.417578	0.396147	0.414098	0.447887	0.484835	0.538517	0.605165	0.667159	0.740749	0.811374	0.837384	0.85044	0.851603	0.847092	0.837085	0.814013	0.785566	0.759136	0.754235	0.776059	0.782373	0.757348	0.719004	0.635796	0.573274	0.512095	0.515684	0.531038	0.538633	0.628195	0.67088	0.709279	0.785812
neuron_195	0.742573	0.685276	0.607974	0.508633	0.449516	0.435567	0.390971	0.370583	0.328892	0.312445	0.324138	0.340008	0.325661	0.305141	0.305986	0.311115	0.319514	0.341538	0.397037	0.418651	0.467187	0.495779	0.556184	0.595557	0.666709	0.704131	0.739445	0.8055	0.870725	0.886439	0.85676	0.881161	0.929763	0.978205	0.961812	0.94297	0.874596	0.818902	0.801032	0.771576	0.76661	0.751811	0.727837	0.682749	0.656391	0.695463	0.707229	0.71784	0.712818
neuron_196	0.0980161	0.0896336	0.0833274	0.0786228	0.0808853	0.0910072	0.11066	0.141938	0.173995	0.211836	0.240913	0.283171	0.318787	0.365117	0.422058	0.470457	0.519641	0.570094	0.614236	0.65283	0.692513	0.726196	0.769093	0.803634	0.843737	0.877081	0.906504	0.937873	0.961498	0.976162	0.994349	0.997602	1	0.996735	0.982586	0.96855	0.950863	0.931722	0.903342	0.887337	0.86239	0.831498	0.808834	0.788729	0.769067	0.732589	0.699067	0.66851	0.633355
neuron_197	0.403491	0.33443	0.314614	0.292074	0.280335	0.279367	0.305394	0.310944	0.321789	0.339998	0.357524	0.38358	0.42275	0.440287	0.41607	0.40194	0.435925	0.479918	0.513052	0.574694	0.63708	0.69757	0.770394	0.858164	0.873962	0.893932	0.909314	0.881792	0.883897	0.849489	0.824131	0.842506	0.868546	0.906478	0.933137	0.986873	1	0.988026	0.912519	0.846774	0.791133	0.69107	0.591814	0.467473	0.375718	0.369732	0.384252	0.3942	0.416554
neuron_198	0.142962	0.137599	0.148538	0.145562	0.153587	0.134596	0.0885086	0.043123	0	7.84142e-05	0.0296689	0.0449894	0.0848678	0.14827	0.223675	0.322712	0.434885	0.537897	0.629588	0.721083	0.78781	0.838532	0.880667	0.883917	0.891629	0.921585	0.951257	0.943717	0.935247	0.946674	0.957554	0.99512	0.988588	0.992936	0.996451	1	0.996324	0.993177	0.964146	0.946589	0.935035	0.915717	0.873192	0.821997	0.753933	0.67317	0.586922	0.476892	0.396135
neuron_199	0.45327	0.35707	0.275762	0.303827	0.335025	0.388978	0.405148	0.359973	0.354168	0.36916	0.363862	0.341711	0.31591	0.329201	0.334177	0.345978	0.369318	0.368779	0.430222	0.467884	0.488153	0.497431	0.497121	0.492235	0.547547	0.569069	0.600727	0.670829	0.72196	0.769493	0.848433	0.955066	1	0.986888	0.96831	0.931169	0.904742	0.834962	0.734399	0.655673	0.620006	0.572279	0.557787	0.590489	0.595221	0.595519	0.640765	0.562105	0.470792
neuron_200	0.887371	0.799439	0.700628	0.630006	0.563286	0.516657	0.480617	0.439988	0.401737	0.348624	0.318543	0.297636	0.295242	0.270295	0.261813	0.25802	0.250182	0.237268	0.23961	0.245201	0.235059	0.234328	0.223015	0.227161	0.231414	0.239445	0.2417	0.252096	0.263768	0.284318	0.300844	0.322549	0.337144	0.352028	0.353999	0.35732	0.359999	0.36662	0.353428	0.330336	0.313131	0.289776	0.269761	0.258813	0.231956	0.208256	0.199211	0.202712	0.192355
neuron_201	0.669807	0.644433	0.625168	0.600634	0.577076	0.55349	0.53088	0.517606	0.510681	0.505562	0.510009	0.521161	0.533414	0.548263	0.557045	0.575675	0.592632	0.599835	0.610653	0.617903	0.620778	0.617713	0.617934	0.615402	0.614326	0.60868	0.609378	0.612144	0.61314	0.621681	0.628121	0.641557	0.654039	0.662881	0.674014	0.681731	0.690752	0.705744	0.718629	0.724966	0.741903	0.762566	0.774116	0.787267	0.801081	0.818501	0.838552	0.861811	0.883969
neuron_202	0.36354	0.342235	0.293858	0.28509	0.288663	0.262363	0.267959	0.27904	0.312574	0.298349	0.272834	0.267392	0.328547	0.365991	0.368377	0.375903	0.382645	0.409713	0.449968	0.488999	0.544009	0.608835	0.647708	0.749275	0.808807	0.844891	0.885925	0.892803	0.922787	0.936288	0.934261	0.935258	0.93078	1	0.975328	0.953316	0.925636	0.967498	0.954051	0.946624	0.940211	0.925121	0.90316	0.904348	0.888999	0.845932	0.79811	0.746093	0.660469
neuron_203	0.36409	0.226454	0.113581	0.052764	0.0195771	0.0280632	0.0446448	0.0790404	0.130132	0.201014	0.275003	0.35662	0.436629	0.510315	0.578174	0.638516	0.697967	0.752892	0.798911	0.850491	0.869791	0.875412	0.873084	0.870469	0.860505	0.836405	0.803272	0.790934	0.771039	0.745862	0.732122	0.73299	0.743152	0.757134	0.78436	0.812393	0.831901	0.856659	0.893588	0.92475	0.955831	0.976582	0.989824	0.996027	1	0.997519	0.976206	0.939358	0.912696
neuron_204	0.501556	0.480918	0.420897	0.34902	0.284635	0.241349	0.214255	0.177993	0.179576	0.200382	0.229024	0.290121	0.346806	0.356467	0.388707	0.421477	0.46894	0.510531	0.515258	0.52153	0.518943	0.522488	0.509784	0.496429	0.486363	0.495465	0.544633	0.599565	0.673759	0.74338	0.803148	0.874739	0.924617	0.96337	1	0.984864	0.990142	0.997725	0.994709	0.976538	0.940014	0.941243	0.963218	0.949769	0.900999	0.847751	0.774278	0.71071	0.658374
neuron_205	0.396604	0.464114	0.523006	0.582688	0.611359	0.62513	0.621657	0.594346	0.605338	0.597938	0.567913	0.535745	0.48796	0.454781	0.419611	0.376145	0.337344	0.304843	0.29556	0.276542	0.247065	0.251564	0.252227	0.269979	0.299236	0.350547	0.395002	0.424942	0.482045	0.539201	0.600187	0.638756	0.676555	0.685499	0.683301	0.651669	0.618022	0.552194	0.464128	0.379839	0.295304	0.227996	0.194641	0.148086	0.131843	0.126985	0.135931	0.153638	0.188351
neuron_206	0.0563343	0.0933825	0.129245	0.158767	0.19816	0.230699	0.257531	0.275881	0.285607	0.294157	0.278976	0.285287	0.284667	0.28278	0.300883	0.330255	0.379915	0.418099	0.472949	0.53186	0.587586	0.652249	0.720822	0.775253	0.818446	0.867334	0.905764	0.934058	0.954421	0.975936	0.989348	1	0.995207	0.989898	0.970161	0.955803	0.938813	0.952603	0.957463	0.949866	0.953225	0.963372	0.96264	0.945563	0.947051	0.948881	0.938324	0.922222	0.889088
neuron_207	0.705412	0.606346	0.517801	0.46657	0.437196	0.385614	0.326599	0.290621	0.262748	0.230095	0.177165	0.159261	0.174748	0.183266	0.205903	0.225307	0.276478	0.33016	0.392221	0.437073	0.482476	0.502841	0.517504	0.547702	0.584461	0.631513	0.651291	0.666821	0.714924	0.743702	0.786517	0.81288	0.798389	0.805249	0.828372	0.851225	0.867812	0.919561	0.976325	0.962961	0.952476	0.918516	0.815183	0.715074	0.6151	0.516437	0.444601	0.421016	0.43955
neuron_208	0	0.030702	0.0864531	0.160679	0.253802	0.339985	0.397424	0.42957	0.444616	0.487081	0.506611	0.512906	0.490857	0.49547	0.493558	0.519919	0.543677	0.57755	0.610486	0.643806	0.685818	0.748237	0.79229	0.84525	0.887299	0.90877	0.94434	0.958611	0.97154	0.991753	0.98523	1	0.981818	0.974062	0.963242	0.928778	0.899755	0.872168	0.825171	0.781784	0.733696	0.68527	0.661432	0.656365	0.649069	0.640754	0.673394	0.691896	0.713931
neuron_209	0.416967	0.339647	0.316526	0.31852	0.369451	0.430458	0.506992	0.575629	0.592583	0.575386	0.52639	0.493793	0.452736	0.371208	0.306939	0.239468	0.235648	0.256813	0.31213	0.383912	0.473696	0.540684	0.595936	0.664486	0.701645	0.691073	0.661904	0.627083	0.557099	0.505096	0.463679	0.407078	0.382747	0.385809	0.412796	0.49416	0.562385	0.620007	0.68972	0.777233	0.841317	0.819989	0.882164	0.908079	0.855306	0.780064	0.613067	0.528528	0.522726
neuron_210	0.735692	0.796896	0.900669	0.961655	0.994455	1	0.962385	0.930772	0.87787	0.815585	0.715349	0.607532	0.527653	0.445147	0.378342	0.327064	0.303852	0.273911	0.260121	0.26066	0.246393	0.269474	0.318388	0.367916	0.41244	0.461836	0.527412	0.617984	0.693597	0.745522	0.80011	0.836646	0.884339	0.8921	0.943385	0.983137	0.969654	0.962754	0.92729	0.891637	0.880518	0.826987	0.773248	0.726263	0.704959	0.699193	0.691503	0.649844	0.591373
neuron_211	0.431422	0.418659	0.434332	0.457441	0.491378	0.505817	0.529305	0.566658	0.58895	0.608293	0.625579	0.640245	0.654561	0.654465	0.657242	0.657682	0.652024	0.638875	0.641356	0.651277	0.658955	0.66156	0.652424	0.645586	0.648475	0.652787	0.665266	0.678109	0.693684	0.700852	0.702522	0.707242	0.736989	0.75392	0.776393	0.798274	0.829723	0.873524	0.890028	0.910718	0.935337	0.947801	0.971315	0.98156	1	0.990794	0.959058	0.940911	0.908338
neuron_212	0.100165	0.113693	0.126398	0.134631	0.143996	0.164224	0.187063	0.210946	0.244895	0.280408	0.315765	0.360072	0.406708	0.447463	0.481489	0.50995	0.544935	0.569615	0.599268	0.619465	0.636544	0.654393	0.668421	0.68383	0.699864	0.718842	0.730119	0.741809	0.757132	0.779443	0.805219	0.832084	0.852435	0.870961	0.898441	0.919545	0.942677	0.95806	0.967254	0.985907	0.99255	1	0.997519	0.99233	0.988113	0.966945	0.946243	0.918928	0.885584
neuron_213	0.693758	0.624856	0.554391	0.49846	0.440049	0.375865	0.321679	0.276516	0.246842	0.21981	0.209134	0.2105	0.223272	0.242066	0.26669	0.298722	0.335168	0.372649	0.419132	0.467501	0.516831	0.560219	0.603673	0.650103	0.695209	0.737113	0.779428	0.823468	0.858395	0.890726	0.918396	0.941222	0.961437	0.979158	0.989646	0.997102	0.99752	1	0.997086	0.98715	0.973658	0.962115	0.948895	0.928272	0.912126	0.888202	0.86786	0.848858	0.82195
neuron_214	0.973948	1	0.961857	0.85101	0.748405	0.622455	0.512052	0.416765	0.32557	0.265018	0.221031	0.16821	0.145529	0.152911	0.19371	0.237943	0.281345	0.314622	0.356306	0.408697	0.463167	0.491076	0.51227	0.54037	0.553388	0.550339	0.568405	0.582113	0.582584	0.58674	0.594506	0.597884	0.609472	0.649525	0.680094	0.705298	0.728246	0.746813	0.777183	0.790605	0.79659	0.786341	0.780539	0.76415	0.752533	0.749392	0.744755	0.745478	0.748059
neuron_215	0.437405	0.441981	0.437724	0.428252	0.410874	0.384599	0.357041	0.330471	0.310607	0.284295	0.260787	0.243298	0.220263	0.20908	0.206022	0.210739	0.222454	0.246336	0.26988	0.299011	0.35244	0.394808	0.432814	0.482356	0.535409	0.595628	0.658691	0.708125	0.758343	0.814642	0.856551	0.898047	0.934286	0.961366	0.985994	0.995707	0.997637	1	0.993792	0.990816	0.9773	0.968624	0.949213	0.937809	0.920187	0.896667	0.875192	0.857417	0.832579
neuron_216	0.522498	0.519959	0.50711	0.496354	0.48628	0.468106	0.456063	0.4512	0.459042	0.471037	0.472611	0.495033	0.526788	0.543699	0.593897	0.625458	0.642649	0.652236	0.653567	0.62702	0.614909	0.59157	0.558825	0.531575	0.521221	0.524419	0.545663	0.566875	0.591951	0.632347	0.645403	0.690205	0.738055	0.746769	0.766806	0.790939	0.814848	0.813153	0.783386	0.749726	0.732254	0.708389	0.647923	0.605525	0.559596	0.515218	0.457921	0.433471	0.432068
neuron_217	0.0326027	0.115625	0.257628	0.354775	0.444472	0.495527	0.583502	0.649682	0.640083	0.691989	0.713674	0.688231	0.634793	0.589401	0.56011	0.533206	0.469071	0.45449	0.413323	0.420365	0.403911	0.409296	0.411024	0.358931	0.34265	0.29279	0.334151	0.347111	0.360619	0.393887	0.370742	0.34039	0.333942	0.34794	0.35063	0.35316	0.360831	0.364034	0.371111	0.381606	0.400563	0.377446	0.385783	0.366508	0.395326	0.412929	0.457545	0.449833	0.452738
neuron_218	0.217575	0.17098	0.138211	0.167484	0.152771	0.119178	0.0661808	0.0571171	0.031742	0.00937614	0	0.0596321	0.0713142	0.105374	0.228589	0.372147	0.53129	0.64905	0.765852	0.876021	0.973172	1	0.949625	0.920838	0.875201	0.829488	0.786964	0.753543	0.741819	0.769414	0.761338	0.779557	0.822327	0.854388	0.912048	0.975387	0.990529	0.9868	0.911546	0.928667	0.92859	0.857266	0.798006	0.801557	0.780999	0.741394	0.762833	0.784483	0.816671
neuron_219	0.490318	0.549333	0.556525	0.541424	0.5404	0.534201	0.48913	0.397124	0.313544	0.204546	0.140197	0.0753538	0.0171878	0.00887801	0.0299871	0.0409137	0.0529387	0.106638	0.167224	0.219246	0.265252	0.281743	0.269248	0.277251	0.311227	0.323293	0.312745	0.298617	0.33785	0.329204	0.321981	0.331141	0.352659	0.397076	0.430403	0.493874	0.552652	0.594147	0.630025	0.63972	0.642554	0.638883	0.602095	0.528091	0.420943	0.27682	0.135613	0.0394273	0
neuron_220	0.106772	0.0877779	0.0777717	0.0787925	0.0783441	0.0833209	0.107042	0.120189	0.144312	0.169143	0.192068	0.221795	0.25653	0.270925	0.294743	0.335695	0.375954	0.411976	0.442872	0.487462	0.533948	0.585158	0.626389	0.670152	0.695937	0.726854	0.759589	0.793074	0.804844	0.809015	0.801497	0.784683	0.767045	0.750067	0.722409	0.689723	0.671217	0.67381	0.699128	0.745807	0.787192	0.835717	0.888938	0.94391	0.990039	1	0.982735	0.961486	0.923636
neuron_221	0.257143	0.257474	0.246619	0.223462	0.217244	0.202234	0.204745	0.180026	0.18043	0.196516	0.215431	0.230546	0.255164	0.295744	0.344236	0.379734	0.439214	0.493764	0.539028	0.593072	0.626562	0.673997	0.71031	0.733046	0.762432	0.789653	0.806379	0.817869	0.818423	0.810379	0.792897	0.788019	0.785159	0.788058	0.777364	0.778624	0.787052	0.801482	0.809373	0.833589	0.842085	0.865446	0.87549	0.868433	0.874336	0.88959	0.895167	0.907333	0.936073
neuron_222	0.255239	0.276615	0.295897	0.329185	0.365391	0.386804	0.392352	0.40401	0.414769	0.445915	0.463832	0.452424	0.454988	0.450537	0.436879	0.430836	0.424963	0.420664	0.407966	0.418631	0.441294	0.472236	0.510146	0.560613	0.602718	0.641767	0.695901	0.746208	0.784349	0.810824	0.816772	0.821847	0.823301	0.816806	0.838156	0.86717	0.88707	0.921356	0.941026	0.978625	1	0.997076	0.987109	0.984579	0.996651	0.982883	0.955819	0.933861	0.893094
neuron_223	0.324511	0.373716	0.221272	0.135112	0.13997	0.148801	0.191734	0.254411	0.330957	0.412973	0.487046	0.505092	0.517222	0.520362	0.470436	0.435638	0.397734	0.3689	0.342498	0.356276	0.383713	0.453213	0.511935	0.559167	0.600881	0.66668	0.733228	0.799088	0.838284	0.886244	0.906982	0.953141	0.98195	0.986887	0.987068	0.966528	0.93777	0.89975	0.863673	0.84552	0.814461	0.81701	0.866186	0.927347	0.953681	0.959759	0.982166	1	0.980314
neuron_224	0.276342	0.303337	0.379339	0.380871	0.378369	0.36392	0.317002	0.278318	0.261664	0.277541	0.326917	0.374104	0.453768	0.500112	0.557655	0.619926	0.649705	0.656181	0.695543	0.690008	0.66955	0.630764	0.628653	0.637675	0.632447	0.621188	0.653404	0.711586	0.74939	0.813861	0.878531	0.882736	0.910307	0.942245	0.958486	0.917662	0.893384	0.866241	0.871198	0.899045	0.885864	0.877173	0.891968	0.97184	0.998173	1	0.96159	0.950384	0.921606
neuron_225	0.174067	0.172446	0.167852	0.163206	0.15844	0.161523	0.166687	0.181511	0.201034	0.231002	0.262501	0.302765	0.333541	0.366264	0.403922	0.430398	0.455631	0.478292	0.501651	0.521064	0.538239	0.551906	0.571482	0.596497	0.617108	0.636597	0.657332	0.674597	0.697845	0.735197	0.769638	0.795612	0.83191	0.862773	0.874352	0.889038	0.89719	0.900943	0.904428	0.902209	0.899294	0.915885	0.92012	0.945721	0.969846	0.987408	1	0.991079	0.980175
neuron_226	0.614672	0.579707	0.532789	0.470593	0.396755	0.349901	0.301312	0.267788	0.332143	0.403158	0.440347	0.45403	0.474637	0.52766	0.557492	0.552673	0.564401	0.575528	0.589083	0.580495	0.585797	0.643234	0.705792	0.74765	0.767854	0.796259	0.859363	0.922648	0.97056	0.99804	1	0.991552	0.987814	0.992834	0.968224	0.941499	0.913518	0.907112	0.882441	0.749486	0.750484	0.763435	0.821225	0.860705	0.922854	0.939886	0.948237	0.9121	0.861806
neuron_227	0.941497	0.876747	0.814081	0.734738	0.610481	0.492165	0.368688	0.284896	0.215206	0.148217	0.100023	0.0532475	0.0271255	0.0230926	0.0386286	0.0552346	0.111842	0.14048	0.191582	0.249353	0.289377	0.350048	0.39402	0.435966	0.479219	0.518789	0.541086	0.57483	0.612635	0.646387	0.682763	0.733923	0.767718	0.799632	0.840787	0.863037	0.890981	0.924968	0.960726	0.983631	0.998231	1	0.990133	0.97204	0.965331	0.938828	0.908728	0.896874	0.87376
neuron_228	0.279543	0.192687	0.125146	0.122327	0.104958	0.0896318	0.0689816	0.0818301	0.0625521	0.0476288	0.0361355	0.0395889	0.045836	0.0376518	0.0638193	0.100248	0.140677	0.175499	0.231345	0.309246	0.360064	0.406841	0.446831	0.530834	0.562917	0.58338	0.607372	0.634614	0.650954	0.634876	0.604919	0.615208	0.631101	0.623686	0.647103	0.707825	0.751229	0.823137	0.910536	0.971866	1	0.991695	0.958905	0.875474	0.754674	0.655434	0.571642	0.451992	0.369051
neuron_229	0.0522859	0.0625435	0.0745039	0.0815818	0.0908915	0.0890855	0.0881331	0.0880691	0.0809191	0.0775121	0.0886642	0.106119	0.124183	0.125196	0.147404	0.177206	0.20798	0.232616	0.265615	0.301353	0.353162	0.379578	0.412937	0.469538	0.504489	0.549575	0.597526	0.646523	0.70176	0.760386	0.808142	0.847722	0.87881	0.905172	0.933784	0.966529	0.998259	1	0.987089	0.979845	0.967321	0.934999	0.911392	0.897152	0.869203	0.854391	0.842827	0.832737	0.824799
neuron_230	0	0.0481628	0.102943	0.154602	0.178407	0.18966	0.209099	0.226474	0.241895	0.26465	0.29062	0.34168	0.395618	0.448163	0.483842	0.506133	0.546959	0.594863	0.601585	0.601772	0.588843	0.60055	0.601735	0.601799	0.609082	0.59898	0.642701	0.676217	0.717807	0.758468	0.790552	0.848175	0.886412	0.90842	0.948743	0.975021	1	0.986426	0.990446	0.987701	0.955653	0.914706	0.844969	0.796836	0.765716	0.728175	0.722149	0.711562	0.72586
neuron_231	0.436945	0.461838	0.452073	0.449123	0.429796	0.405126	0.372692	0.345586	0.314686	0.280876	0.259884	0.239578	0.234033	0.241018	0.246758	0.26568	0.295073	0.326117	0.360032	0.392396	0.438651	0.478917	0.519201	0.549581	0.591021	0.627864	0.661706	0.694063	0.726981	0.758474	0.787535	0.812739	0.833321	0.858101	0.877274	0.898906	0.90845	0.92386	0.937262	0.954931	0.9718	0.985619	0.992044	0.995644	1	0.988861	0.982564	0.959305	0.929952
neuron_232	0.103635	0.111622	0.112463	0.109733	0.0994558	0.0927868	0.0829571	0.0778245	0.0707662	0.0745347	0.0772248	0.0836955	0.0969836	0.114503	0.134503	0.15904	0.18796	0.217797	0.247884	0.282686	0.322822	0.359188	0.392971	0.43308	0.470062	0.513957	0.55581	0.588121	0.628692	0.668853	0.717722	0.754387	0.789005	0.83105	0.865309	0.897501	0.923106	0.94688	0.971502	0.989467	0.998152	1	0.999927	0.992249	0.980801	0.955134	0.927788	0.897681	0.863766
neuron_233	0.224801	0.131745	0.070788	0.0536283	0.0983553	0.125486	0.133938	0.150675	0.170147	0.194985	0.251572	0.300362	0.359415	0.414511	0.473575	0.534507	0.591949	0.64931	0.67222	0.707542	0.75378	0.77226	0.772739	0.793058	0.800855	0.838317	0.867629	0.8461	0.836017	0.837613	0.835716	0.805192	0.795191	0.776019	0.790436	0.839005	0.875689	0.90979	0.938925	0.971445	1	0.959529	0.956143	0.945113	0.955037	0.959779	0.951437	0.949215	0.922736
neuron_234	0.167167	0.162172	0.12115	0.0685329	0.0229858	0	0.0108759	0.00525735	0.0450279	0.095782	0.16382	0.219374	0.297009	0.379638	0.438076	0.493097	0.51873	0.548139	0.588926	0.560525	0.534799	0.561805	0.574942	0.637442	0.674285	0.705752	0.732355	0.762081	0.748099	0.695962	0.628191	0.595617	0.572711	0.534296	0.528415	0.601051	0.692133	0.795221	0.884348	0.943397	1	0.974142	0.893785	0.878723	0.833783	0.757616	0.742295	0.711064	0.734155
neuron_235	0.0984067	0.0946991	0.0731168	0.0358581	0.0347044	0.113944	0.181647	0.259382	0.26861	0.307397	0.339385	0.373561	0.399225	0.372662	0.369386	0.372845	0.367898	0.348176	0.332723	0.319704	0.356163	0.400663	0.442253	0.472728	0.511149	0.562358	0.632884	0.699584	0.761276	0.822784	0.879032	0.94091	1	0.997198	0.989836	0.957481	0.966873	0.981813	0.959808	0.9617	0.970839	0.97252	0.953818	0.929745	0.951174	0.960898	0.933019	0.902341	0.862874
neuron_236	0.842759	0.733614	0.599414	0.527903	0.485472	0.377732	0.320603	0.295755	0.216439	0.120017	0.0427098	0.0147789	0	0.112963	0.231139	0.333365	0.473091	0.623215	0.725851	0.812356	0.85835	0.925365	0.930404	0.904673	0.853921	0.794768	0.718318	0.669467	0.658963	0.656073	0.684401	0.702359	0.727585	0.770164	0.827149	0.861634	0.908078	1	0.996628	0.957574	0.921368	0.92136	0.872151	0.813181	0.733349	0.718347	0.700927	0.621732	0.591617
neuron_237	0.545392	0.501326	0.468612	0.431131	0.406815	0.377644	0.336008	0.322533	0.309459	0.298712	0.289827	0.308372	0.327773	0.342066	0.370655	0.400995	0.431706	0.450375	0.469455	0.504747	0.514909	0.520206	0.544007	0.561304	0.57522	0.596129	0.608438	0.609914	0.630474	0.669491	0.715129	0.766429	0.813413	0.854598	0.899827	0.935775	0.950493	0.969521	0.955746	0.965835	0.976102	0.976378	0.993294	1	0.982553	0.97971	0.97587	0.978572	0.985898
neuron_238	0.178931	0.133806	0.0814643	0.0486324	0.0284771	0.0111703	0.0180622	0.0573187	0.083188	0.133584	0.208297	0.256734	0.348232	0.3979	0.407785	0.413184	0.43371	0.453511	0.491829	0.558561	0.604177	0.636698	0.682129	0.713369	0.723301	0.707166	0.737801	0.748461	0.717047	0.68682	0.6708	0.65501	0.658918	0.691313	0.684839	0.700345	0.752772	0.836642	0.882773	0.916344	0.949883	0.978332	0.963852	0.975981	0.99895	1	0.962997	0.960013	0.96889
neuron_239	1	0.904432	0.897418	0.853025	0.76396	0.717193	0.674176	0.682834	0.679031	0.674822	0.656265	0.587587	0.472328	0.425349	0.366815	0.267974	0.227102	0.247444	0.305493	0.344917	0.408481	0.473615	0.558003	0.603509	0.587053	0.535405	0.49869	0.419238	0.354078	0.307278	0.28782	0.313056	0.330328	0.368704	0.388711	0.363186	0.363321	0.351881	0.369283	0.347881	0.350206	0.293675	0.312647	0.329335	0.334456	0.331205	0.407268	0.481245	0.506232
neuron_240	0.238803	0.244637	0.244223	0.240416	0.237602	0.23286	0.223078	0.214755	0.205807	0.200587	0.193423	0.191968	0.191664	0.193984	0.197653	0.208633	0.22598	0.244243	0.272276	0.299332	0.333085	0.366751	0.402515	0.445227	0.48994	0.534479	0.578408	0.62135	0.665547	0.707766	0.739713	0.770395	0.79945	0.830488	0.855883	0.881013	0.902448	0.91376	0.929304	0.945916	0.952199	0.965592	0.975484	0.984637	0.994759	1	0.998201	0.992596	0.983392
neuron_241	0.213279	0.14482	0.0944983	0.0566705	0.0270719	0.0240831	0.0252591	0.0281216	0.0254229	0.0186654	0.015518	0.0127014	0.0115797	0.0380365	0.0711584	0.0961438	0.130896	0.164474	0.19684	0.217244	0.249492	0.263672	0.299301	0.336378	0.375715	0.431067	0.50435	0.586685	0.649722	0.698812	0.755807	0.808963	0.832253	0.828395	0.82627	0.79461	0.771805	0.758488	0.738341	0.731079	0.719678	0.755288	0.787175	0.839821	0.881774	0.924939	0.967876	0.995576	1
neuron_242	0.00765553	0.025914	0.0516425	0.0685083	0.0862552	0.10185	0.126836	0.157246	0.182152	0.213242	0.242442	0.27163	0.30891	0.341363	0.378774	0.411546	0.434088	0.455569	0.480697	0.500746	0.5092	0.525978	0.542453	0.555824	0.565589	0.569455	0.577283	0.590067	0.594983	0.607665	0.621962	0.637258	0.661949	0.683469	0.707714	0.735798	0.756678	0.78223	0.811714	0.839864	0.871695	0.905692	0.928685	0.952363	0.973566	0.982906	0.991926	0.997218	1
neuron_243	0.343502	0.327747	0.322895	0.31114	0.294355	0.273767	0.242315	0.215769	0.212441	0.202056	0.178155	0.157311	0.142749	0.158591	0.186925	0.243339	0.305681	0.361927	0.424095	0.505539	0.569242	0.608663	0.650364	0.695939	0.727086	0.737856	0.750455	0.765518	0.791597	0.814494	0.852711	0.896853	0.92493	0.94611	0.956653	0.964664	0.970116	0.943702	0.907162	0.915943	0.93418	0.924553	0.925885	0.931072	0.966841	0.99947	0.99601	1	0.992321
neuron_244	0.074992	0.0711629	0.063178	0.0566312	0.0595203	0.0614584	0.062955	0.0665016	0.0808174	0.0905826	0.102549	0.113128	0.128375	0.142585	0.154203	0.171573	0.195436	0.215433	0.237071	0.25863	0.286109	0.319613	0.347205	0.385729	0.421258	0.461503	0.498845	0.534511	0.579112	0.623861	0.674927	0.720707	0.763571	0.796292	0.829856	0.864255	0.894815	0.91988	0.941998	0.95774	0.969879	0.979016	0.988273	0.991798	0.993773	0.993963	0.992996	1	0.986248
neuron_245	0.319764	0.1362	0.0149615	0	0.0447187	0.138081	0.196955	0.282669	0.334332	0.419252	0.41762	0.48998	0.589723	0.662977	0.761726	0.882448	0.980449	1	0.996166	0.991207	0.96668	0.90017	0.860346	0.763003	0.74014	0.734458	0.739783	0.783263	0.833562	0.912686	0.924002	0.938317	0.935784	0.922609	0.898951	0.857432	0.864753	0.875107	0.882832	0.906166	0.896208	0.913902	0.965435	0.99112	0.964795	0.934097	0.968729	0.866834	0.838567
neuron_246	0.0384292	0.0323613	0.0397244	0.0420877	0.0493798	0.0568274	0.0644423	0.0840548	0.110598	0.136854	0.17888	0.213335	0.257893	0.300596	0.352313	0.397319	0.431833	0.443631	0.467023	0.481327	0.481757	0.485098	0.486099	0.476982	0.477928	0.481565	0.489312	0.519201	0.546206	0.572834	0.600632	0.625377	0.655432	0.693482	0.722587	0.748374	0.771432	0.809341	0.814128	0.819627	0.830346	0.829568	0.842971	0.855262	0.86071	0.868339	0.911083	0.958944	0.984051
neuron_247	0.106664	0.0758762	0.0481177	0.0313123	0.0152259	0.013643	0	0.000713341	0.0115929	0.0285121	0.051881	0.0898526	0.119959	0.146532	0.166907	0.190751	0.222243	0.242908	0.274237	0.298972	0.32738	0.355028	0.383013	0.419215	0.463112	0.499927	0.51916	0.54789	0.581556	0.61515	0.642756	0.678787	0.713764	0.746885	0.770789	0.787151	0.803047	0.821802	0.837484	0.844999	0.868124	0.889036	0.916412	0.946222	0.968438	0.983604	0.994827	0.997282	1
neuron_248	0.180132	0.156838	0.153204	0.167031	0.142603	0.101846	0.0543214	0.0292459	0.0346162	0.0498282	0.0744789	0.11051	0.161993	0.222914	0.28617	0.352146	0.400639	0.425239	0.393711	0.383258	0.379362	0.360396	0.356982	0.360946	0.37109	0.397082	0.446378	0.504039	0.538348	0.597252	0.622459	0.657315	0.665986	0.699524	0.741029	0.767101	0.777369	0.776792	0.800309	0.79311	0.830955	0.912537	0.98768	1	0.995262	0.968603	0.948593	0.88877	0.865515
neuron_249	0.858923	0.79106	0.732148	0.654508	0.54435	0.433303	0.347808	0.278058	0.255215	0.229224	0.223107	0.241525	0.275903	0.291806	0.311499	0.392983	0.444681	0.408885	0.335363	0.33157	0.330376	0.273682	0.233993	0.189436	0.15581	0.0963143	0.100986	0.111522	0.195624	0.263082	0.339044	0.454897	0.539513	0.647154	0.703013	0.788169	0.873221	0.941379	0.971276	1	0.986625	0.96272	0.93767	0.913541	0.898519	0.848663	0.784913	0.670169	0.559858
neuron_250	1	0.826715	0.705844	0.651588	0.636364	0.656912	0.673202	0.678736	0.705563	0.755333	0.778196	0.772339	0.770216	0.752834	0.789217	0.810699	0.827153	0.839188	0.870662	0.866745	0.907354	0.905525	0.887906	0.870866	0.877054	0.850566	0.861589	0.865833	0.88857	0.883811	0.873429	0.873206	0.905079	0.91895	0.9082	0.922611	0.888481	0.866705	0.854371	0.827946	0.749262	0.710512	0.629105	0.606101	0.59399	0.574072	0.512578	0.446139	0.410627
neuron_251	0.4011	0.361441	0.313478	0.276968	0.243876	0.208637	0.176672	0.155904	0.148995	0.173306	0.20819	0.242938	0.286324	0.336907	0.365966	0.373234	0.39033	0.398629	0.414455	0.431563	0.440151	0.443716	0.454984	0.482719	0.483408	0.533292	0.552944	0.559941	0.586228	0.625834	0.658069	0.687354	0.708631	0.731721	0.719008	0.747081	0.788274	0.857377	0.912346	0.929051	0.958375	0.989769	0.984391	0.981136	0.979897	0.979874	0.964892	0.954951	0.943779
neuron_252	0.254559	0.19775	0.148039	0.0971066	0.063477	0.0442752	0.0396553	0.0288291	0.0230299	0.0415111	0.0643518	0.0912856	0.113791	0.15219	0.183628	0.218249	0.247003	0.275143	0.308537	0.338501	0.355685	0.385481	0.408553	0.434987	0.45794	0.476299	0.494298	0.511767	0.518728	0.53732	0.549574	0.560194	0.564416	0.582523	0.595426	0.618336	0.643336	0.675925	0.713492	0.750806	0.793567	0.842734	0.885657	0.928405	0.960049	0.975541	0.986901	1	0.992312
neuron_253	0.583224	0.452976	0.428207	0.390863	0.330473	0.28352	0.28036	0.323426	0.366145	0.401055	0.427753	0.42551	0.450102	0.446266	0.476109	0.475401	0.455493	0.459618	0.44896	0.447632	0.429897	0.427413	0.440159	0.474867	0.497595	0.541652	0.610628	0.686449	0.73729	0.745614	0.75035	0.738524	0.672896	0.602373	0.540662	0.518839	0.519838	0.546624	0.656729	0.718456	0.813161	0.869392	0.873862	0.885606	0.849333	0.907219	0.967846	0.984064	0.992355
neuron_254	0.132862	0.175112	0.224318	0.248907	0.25215	0.217611	0.1813	0.157921	0.13065	0.115789	0.0935901	0.0669133	0.0464604	0.0347804	0.0310937	0.0359478	0.0447091	0.0473381	0.065033	0.102813	0.151812	0.185107	0.200183	0.242984	0.26608	0.284745	0.309356	0.343732	0.385518	0.42733	0.468084	0.517541	0.561355	0.599683	0.662868	0.715763	0.769059	0.823514	0.879449	0.918446	0.961432	0.974877	0.988822	1	0.977801	0.970655	0.947388	0.912278	0.849809
neuron_255	0.441235	0.461699	0.438075	0.394956	0.363323	0.369921	0.377032	0.36942	0.354619	0.339208	0.318674	0.28958	0.287244	0.292183	0.274141	0.277617	0.286053	0.299701	0.287195	0.277835	0.310196	0.305147	0.321274	0.33425	0.351088	0.409665	0.444917	0.497401	0.556302	0.600634	0.60069	0.622048	0.634568	0.65076	0.648808	0.64813	0.68588	0.713567	0.725265	0.754747	0.717704	0.751264	0.811647	0.848577	0.867673	0.90154	0.965007	0.995439	1
neuron_256	0.101865	0.0671899	0.0463223	0.0453778	0.0421467	0.0368829	0.0469448	0.0452309	0.0489777	0.0914739	0.120653	0.149163	0.183427	0.222305	0.253693	0.29245	0.346954	0.386437	0.404449	0.443402	0.47191	0.470938	0.485014	0.498001	0.495452	0.482863	0.471153	0.451852	0.430222	0.409672	0.411627	0.406065	0.413876	0.428314	0.452108	0.497721	0.52881	0.569803	0.602487	0.616055	0.624887	0.643009	0.633214	0.633089	0.635165	0.638196	0.63853	0.630895	0.634691
neuron_257	0.15939	0.0804783	0.0614284	0.0686252	0.0767719	0.082922	0.0622124	0.0610755	0.0375565	0.0168428	0.0158586	0.0200934	0.0456602	0.0695299	0.118979	0.160452	0.22048	0.264013	0.309643	0.362129	0.40652	0.43888	0.492325	0.518524	0.553096	0.582144	0.586889	0.601452	0.605022	0.617987	0.609537	0.610269	0.621715	0.616878	0.64891	0.713681	0.733524	0.726829	0.731311	0.730961	0.748463	0.761991	0.750928	0.742505	0.784112	0.842723	0.906612	0.973485	1
neuron_258	0.293803	0.167463	0.146732	0.207079	0.259597	0.320727	0.393466	0.49145	0.565309	0.61789	0.660583	0.675677	0.612681	0.566907	0.539511	0.491499	0.4085	0.33604	0.296087	0.295069	0.25717	0.257354	0.28049	0.319188	0.366675	0.424674	0.473194	0.509551	0.541873	0.578748	0.621592	0.667791	0.699173	0.729008	0.761133	0.778914	0.794745	0.792673	0.795503	0.809443	0.775553	0.792853	0.77313	0.757011	0.761589	0.781986	0.842359	0.889862	0.938869
neuron_259	1	0.89447	0.784707	0.689293	0.598316	0.528837	0.440215	0.367653	0.324968	0.294707	0.257831	0.222963	0.214809	0.210663	0.215775	0.228845	0.252128	0.286566	0.33558	0.365122	0.400128	0.445858	0.475486	0.50537	0.525882	0.559621	0.593606	0.6237	0.661803	0.697379	0.731709	0.766071	0.78471	0.794524	0.810665	0.824129	0.843503	0.855479	0.867701	0.876327	0.868799	0.871185	0.87494	0.874011	0.873036	0.862007	0.874634	0.891926	0.903479
neuron_260	0.265063	0.281186	0.286241	0.285975	0.27206	0.257881	0.237841	0.222871	0.206591	0.189291	0.167965	0.149248	0.137068	0.122702	0.101762	0.0888225	0.0770592	0.0743468	0.0813764	0.0777831	0.0833954	0.0915696	0.106215	0.123678	0.150147	0.173784	0.193673	0.217124	0.248456	0.283122	0.315725	0.340301	0.365484	0.389226	0.414119	0.444822	0.467734	0.484936	0.502254	0.515467	0.524887	0.5426	0.551357	0.5608	0.566022	0.570296	0.565617	0.560178	0.553157
neuron_261	0.537728	0.674032	0.744375	0.760369	0.699094	0.647558	0.530043	0.407868	0.223441	0.122763	0.0553003	0.0137533	0.019758	0	0.0202451	0.0411675	0.0631386	0.107613	0.142958	0.207804	0.255659	0.321166	0.373122	0.420694	0.442699	0.456617	0.432532	0.412764	0.381408	0.365609	0.353803	0.301317	0.281695	0.263319	0.233069	0.237808	0.246004	0.281179	0.341786	0.439548	0.581183	0.713251	0.806057	0.884944	0.966964	1	0.97948	0.940696	0.875054
neuron_262	0.119894	0.0976861	0.0931395	0.0909477	0.0813204	0.0743479	0.0763411	0.0686519	0.0709449	0.0590212	0.0596636	0.0627696	0.0549792	0.0528441	0.056127	0.0553954	0.0562761	0.0659408	0.0883357	0.0978581	0.120131	0.149077	0.177976	0.19963	0.22551	0.261861	0.296002	0.328854	0.36675	0.40375	0.418129	0.431339	0.447743	0.460201	0.471981	0.493078	0.515643	0.532078	0.55608	0.595126	0.638974	0.678731	0.719552	0.784588	0.842971	0.89234	0.93785	0.970823	0.99745
neuron_263	0.22753	0.17182	0.132732	0.134586	0.143721	0.138128	0.120772	0.0945506	0.0937572	0.0854239	0.0828423	0.0708761	0.0623866	0.0732403	0.0919303	0.111007	0.138884	0.195851	0.240788	0.299405	0.351511	0.393426	0.43304	0.467905	0.514977	0.551802	0.586635	0.614745	0.642595	0.667899	0.694399	0.698787	0.694878	0.703331	0.708571	0.711703	0.713341	0.743813	0.777407	0.78924	0.800898	0.823434	0.853828	0.880589	0.900221	0.918477	0.956901	0.978846	0.998656
neuron_264	0.259633	0.270753	0.265286	0.250539	0.249641	0.240509	0.215692	0.213532	0.212251	0.211357	0.232616	0.249428	0.282537	0.307111	0.331551	0.35211	0.384645	0.418578	0.444527	0.455813	0.462235	0.476225	0.464051	0.450793	0.438009	0.426314	0.415617	0.424235	0.42451	0.426932	0.44339	0.44289	0.448168	0.45785	0.476565	0.515374	0.54276	0.568085	0.587341	0.620766	0.659358	0.685418	0.72761	0.771922	0.808634	0.847046	0.884327	0.91789	0.955563
neuron_265	0.847565	0.779837	0.713005	0.645541	0.585142	0.521376	0.442165	0.393163	0.348829	0.327012	0.301169	0.29439	0.271655	0.26292	0.268013	0.278273	0.287352	0.325615	0.375729	0.409885	0.445342	0.510742	0.590597	0.655863	0.697922	0.719989	0.708493	0.718053	0.72804	0.725208	0.708524	0.700621	0.684305	0.678686	0.673138	0.682192	0.687572	0.686927	0.716064	0.767188	0.819101	0.882989	0.917147	0.955428	1	0.999004	0.972927	0.929459	0.908224
neuron_266	0.674617	0.65949	0.596427	0.514973	0.425365	0.338086	0.273298	0.208464	0.139174	0.0882554	0.0534269	0.0313749	0.00341186	0	0.0299919	0.0639802	0.106147	0.1459	0.189524	0.222544	0.264865	0.306842	0.356928	0.393682	0.412202	0.443553	0.464876	0.478191	0.491814	0.497217	0.507805	0.534989	0.564715	0.576403	0.609434	0.623349	0.6595	0.694395	0.714086	0.725697	0.715262	0.719629	0.748269	0.765379	0.788453	0.778972	0.792912	0.830315	0.8684
neuron_267	0.962079	0.766054	0.603608	0.515192	0.473576	0.424476	0.380853	0.36175	0.35203	0.325933	0.294003	0.244697	0.201752	0.157054	0.123705	0.0983727	0.0792186	0.0676501	0.0776399	0.134816	0.198838	0.256466	0.324627	0.387118	0.481865	0.542647	0.577913	0.599828	0.582465	0.578875	0.552998	0.525694	0.472468	0.415058	0.375781	0.373536	0.390718	0.405935	0.446976	0.475828	0.518709	0.57283	0.619465	0.606658	0.625839	0.656072	0.694124	0.711311	0.712722
neuron_268	0.397797	0.366538	0.324528	0.261066	0.179302	0.123239	0.0740889	0.0611763	0.0504972	0.0658996	0.0919473	0.116033	0.179606	0.288674	0.378838	0.435102	0.508017	0.54342	0.558458	0.535901	0.515887	0.46587	0.402271	0.3456	0.282963	0.241227	0.195213	0.20258	0.21726	0.227568	0.272724	0.33526	0.427785	0.504439	0.538834	0.60628	0.671903	0.736797	0.792696	0.849953	0.863609	0.91445	0.952232	1	0.988529	0.968174	0.936236	0.89327	0.89276
neuron_269	0.742358	0.609282	0.474723	0.358396	0.279294	0.244419	0.207458	0.188521	0.192448	0.210791	0.235452	0.235641	0.250428	0.286403	0.348513	0.377196	0.400401	0.414352	0.418413	0.426061	0.43168	0.43814	0.450872	0.463848	0.470765	0.517746	0.550117	0.55281	0.589424	0.611591	0.60487	0.607315	0.614902	0.621727	0.643044	0.707827	0.762084	0.818147	0.873523	0.911354	0.963637	0.992923	0.995617	1	0.980316	0.957721	0.925033	0.911995	0.904439
neuron_270	0.0520683	0.0421645	0.039285	0.0477166	0.0544218	0.0644043	0.076158	0.0865385	0.0896231	0.0944655	0.0948822	0.0985671	0.0943556	0.0881701	0.0801354	0.0740699	0.0762463	0.0735005	0.0741307	0.0770829	0.0789892	0.0872947	0.106604	0.125433	0.149741	0.174677	0.206094	0.242443	0.270953	0.309467	0.351043	0.391606	0.431112	0.473356	0.516849	0.559586	0.607611	0.654119	0.702955	0.751877	0.795969	0.837599	0.877731	0.913439	0.943901	0.971096	0.988254	0.996991	1
neuron_271	0.890642	0.959812	0.977127	0.980542	0.920415	0.847279	0.803382	0.764606	0.734747	0.703182	0.718364	0.727561	0.741763	0.738312	0.725089	0.707394	0.714789	0.683567	0.628567	0.591025	0.528583	0.455155	0.400191	0.370649	0.386351	0.40331	0.375655	0.383178	0.38722	0.362144	0.338203	0.350511	0.336537	0.29075	0.238032	0.200145	0.206132	0.242313	0.305759	0.396174	0.424422	0.449714	0.507132	0.520997	0.516971	0.529219	0.569776	0.659934	0.736983
neuron_272	0.66805	0.605319	0.557811	0.506709	0.446352	0.402306	0.345999	0.311684	0.303386	0.296714	0.24321	0.201843	0.192215	0.224434	0.265682	0.283982	0.284253	0.296046	0.285792	0.298416	0.277894	0.285518	0.250593	0.279392	0.278459	0.275107	0.297787	0.312078	0.315284	0.327995	0.355263	0.361624	0.362526	0.360204	0.403964	0.472869	0.52694	0.57218	0.58158	0.572045	0.608625	0.651411	0.708887	0.728319	0.776224	0.8316	0.867229	0.88166	0.918785
neuron_273	0.202127	0.181844	0.177222	0.169584	0.164986	0.182948	0.162574	0.151071	0.137092	0.126857	0.107432	0.0962785	0.0894132	0.0861774	0.0894172	0.114889	0.147249	0.184007	0.222549	0.260311	0.294131	0.324574	0.359435	0.377084	0.400416	0.409176	0.415519	0.426859	0.427989	0.433219	0.445264	0.458839	0.47973	0.510005	0.5465	0.563865	0.610638	0.656448	0.697157	0.733916	0.786414	0.827348	0.872721	0.904304	0.931566	0.970507	0.987633	1	0.989395
neuron_274	1	0.905272	0.828791	0.749985	0.691353	0.617642	0.566229	0.494405	0.389651	0.262417	0.162444	0.0760823	0.0119201	0.0175626	0.10123	0.221668	0.326052	0.44676	0.590779	0.664599	0.699211	0.705277	0.618722	0.506766	0.39585	0.284569	0.255461	0.267958	0.282228	0.279497	0.321284	0.37513	0.419455	0.434792	0.378464	0.292952	0.190445	0.103555	0.0727873	0	0.0547403	0.065366	0.171965	0.301349	0.444151	0.5785	0.717202	0.845752	0.869806
neuron_275	0.944397	0.900753	0.778229	0.651901	0.543444	0.425998	0.366546	0.327871	0.347993	0.373809	0.419123	0.463352	0.533693	0.593603	0.625068	0.628043	0.678146	0.721505	0.76419	0.77932	0.757061	0.707043	0.666735	0.63871	0.611787	0.57814	0.529702	0.521447	0.55351	0.595855	0.619208	0.65843	0.689343	0.709001	0.731543	0.708741	0.690557	0.659394	0.67685	0.704782	0.632588	0.675914	0.659019	0.697724	0.726632	0.753386	0.792952	0.861774	0.922897
neuron_276	0.296101	0.317785	0.316358	0.35109	0.424968	0.497661	0.516407	0.533322	0.562441	0.605031	0.633973	0.643612	0.633192	0.610223	0.572078	0.504943	0.415246	0.351756	0.303322	0.276258	0.261402	0.25661	0.314933	0.412806	0.480364	0.53024	0.567276	0.56079	0.520728	0.512166	0.474101	0.451178	0.437304	0.440144	0.479014	0.523627	0.575124	0.673521	0.764535	0.799895	0.844454	0.861728	0.856996	0.829695	0.79291	0.714588	0.607441	0.567422	0.549871
neuron_277	0.823462	0.744538	0.657024	0.59432	0.56077	0.540939	0.551697	0.528191	0.520445	0.535702	0.504838	0.505662	0.491106	0.473427	0.44205	0.394978	0.338535	0.314942	0.286082	0.2626	0.26153	0.245271	0.233748	0.212882	0.226526	0.234044	0.226821	0.201182	0.202055	0.192967	0.21228	0.1783	0.210799	0.236562	0.230709	0.213316	0.226444	0.236642	0.237688	0.232386	0.289117	0.296572	0.320665	0.33809	0.335477	0.354297	0.37012	0.378399	0.420695
neuron_278	0.258441	0.257647	0.231209	0.188645	0.145624	0.109857	0.0663041	0.0282595	0.00107248	0	0.00142634	0.0139473	0.0364388	0.0638074	0.105457	0.146696	0.201262	0.238142	0.277823	0.311081	0.342509	0.372644	0.391927	0.411846	0.433538	0.453785	0.467651	0.473421	0.492847	0.506246	0.509843	0.519049	0.544621	0.564969	0.593251	0.624103	0.646666	0.668091	0.685829	0.697331	0.696674	0.715893	0.735289	0.773167	0.811811	0.850635	0.883865	0.927771	0.968934
neuron_279	0.208268	0.170151	0.136716	0.0874064	0.0532966	0.0105056	0.000918405	0.00342563	0	0.00386337	0.0220076	0.033757	0.0468644	0.0673404	0.106248	0.131899	0.156285	0.175262	0.201494	0.236736	0.270397	0.292703	0.320196	0.353537	0.372556	0.386756	0.397718	0.414091	0.442984	0.456325	0.464702	0.481365	0.50196	0.506795	0.50995	0.536152	0.554951	0.562662	0.578682	0.581257	0.608874	0.635725	0.676931	0.711309	0.752643	0.799501	0.833226	0.865751	0.896743
neuron_280	0.315642	0.275536	0.182902	0.124227	0.0861833	0.106753	0.120911	0.122714	0.165692	0.215007	0.228129	0.248644	0.237529	0.269667	0.305071	0.345238	0.3713	0.377201	0.364319	0.402631	0.45843	0.515404	0.556134	0.579357	0.652039	0.710796	0.720415	0.740373	0.767584	0.793324	0.854824	0.879076	0.921532	0.947103	0.952894	0.954231	0.903481	0.853566	0.789138	0.747887	0.756409	0.734909	0.776061	0.827321	0.853583	0.842689	0.769737	0.73473	0.661689
neuron_281	0.113153	0.101061	0.0940381	0.0872514	0.0672462	0.0505673	0.0458262	0.0335775	0.0321929	0.0425869	0.0452883	0.0618838	0.078662	0.103662	0.131848	0.152995	0.187611	0.200529	0.219723	0.22925	0.242025	0.25875	0.284678	0.294967	0.305515	0.321638	0.326424	0.339194	0.343411	0.357624	0.388738	0.38958	0.404928	0.421968	0.438056	0.455157	0.464523	0.479929	0.505407	0.52863	0.560911	0.601799	0.650897	0.681583	0.724686	0.761943	0.797178	0.844057	0.884161
neuron_282	0.137824	0.122437	0.104375	0.0942845	0.0851272	0.0698876	0.0566721	0.0376809	0.0224864	0.00744948	0.00136985	0	0.00707563	0.0182622	0.0240175	0.0323971	0.040308	0.0543814	0.0768734	0.0909439	0.101066	0.113551	0.128934	0.149442	0.168695	0.183216	0.197882	0.207397	0.227093	0.246382	0.274114	0.308094	0.349869	0.385905	0.434971	0.471994	0.50953	0.556252	0.604733	0.658475	0.707172	0.750275	0.790211	0.832289	0.872024	0.913578	0.952261	0.970523	0.98556
neuron_283	0.903911	0.797128	0.671582	0.567171	0.453278	0.397512	0.382166	0.389613	0.442977	0.451276	0.482053	0.499237	0.512998	0.46985	0.419742	0.359472	0.296508	0.269072	0.21109	0.161126	0.151426	0.162435	0.173594	0.195569	0.207136	0.243307	0.314234	0.363071	0.413259	0.475777	0.537784	0.579453	0.601946	0.629202	0.647399	0.678257	0.689576	0.63168	0.564196	0.495666	0.446189	0.395032	0.336062	0.362844	0.395255	0.423887	0.402794	0.440061	0.47774
neuron_284	0.73844	0.729955	0.604766	0.42985	0.297361	0.214714	0.140574	0.105074	0.114088	0.133962	0.131946	0.166675	0.193604	0.247407	0.299512	0.373591	0.4363	0.486697	0.509049	0.489712	0.468208	0.444484	0.392716	0.354116	0.303404	0.275812	0.254667	0.227601	0.210709	0.161788	0.104579	0.0485692	0	0.00377911	0.0675486	0.16576	0.301625	0.469721	0.630103	0.708704	0.766167	0.792717	0.763903	0.7835	0.79317	0.816973	0.815447	0.8207	0.855058
neuron_285	0.352861	0.241994	0.136446	0.0596782	0.0112545	0	0.012066	0.0329004	0.0611761	0.093632	0.142991	0.189681	0.241538	0.28283	0.319819	0.355941	0.390968	0.421744	0.450005	0.485993	0.514149	0.544454	0.574497	0.609701	0.63786	0.66807	0.688876	0.714219	0.735734	0.755812	0.780447	0.801374	0.813743	0.823532	0.832143	0.843635	0.851422	0.854739	0.859962	0.865058	0.865273	0.862598	0.863823	0.871035	0.875314	0.872123	0.869677	0.868864	0.865906
neuron_286	0.536296	0.420235	0.375621	0.368163	0.400239	0.429905	0.460733	0.408946	0.351209	0.282727	0.195102	0.0957736	0.00720153	0.00468618	0	0.0317304	0.089719	0.157126	0.212452	0.274905	0.320006	0.349368	0.371451	0.395474	0.411642	0.442349	0.497579	0.596604	0.65398	0.719944	0.761752	0.788808	0.771387	0.714557	0.591682	0.495595	0.418156	0.336031	0.306641	0.301486	0.363186	0.392746	0.470607	0.554217	0.610977	0.673301	0.766695	0.839761	0.823924
neuron_287	0.65666	0.658199	0.639166	0.612289	0.559676	0.496079	0.396676	0.339232	0.258632	0.204133	0.172907	0.157657	0.1229	0.127474	0.0985737	0.0920125	0.124729	0.142701	0.182824	0.220282	0.252933	0.28469	0.32239	0.368706	0.399993	0.438389	0.459623	0.463471	0.491848	0.475513	0.456655	0.435717	0.414896	0.385893	0.366959	0.367896	0.389413	0.424579	0.469998	0.532806	0.574717	0.642467	0.72885	0.80665	0.866075	0.931682	0.965247	0.99165	1
neuron_288	0.457667	0.435022	0.404148	0.377891	0.361532	0.336489	0.316772	0.332922	0.350092	0.371197	0.410132	0.434071	0.444638	0.445025	0.41085	0.374389	0.341164	0.287446	0.226394	0.162865	0.134098	0.113641	0.0778321	0.0889527	0.0812689	0.112847	0.162964	0.234516	0.306927	0.368472	0.413101	0.487031	0.57663	0.641945	0.700911	0.736588	0.773383	0.824509	0.839403	0.871181	0.861514	0.870909	0.870581	0.863119	0.883688	0.896375	0.924562	0.939139	0.970245
neuron_289	0.00174782	0	0.0476066	0.0698623	0.0886003	0.13484	0.149063	0.164732	0.170426	0.161951	0.115011	0.0651227	0.0378729	0.061895	0.105212	0.13978	0.187098	0.236541	0.287929	0.33905	0.35922	0.385046	0.433514	0.448425	0.445675	0.473274	0.492764	0.547376	0.577845	0.598398	0.601485	0.60121	0.585769	0.574379	0.547972	0.537135	0.579122	0.625512	0.669723	0.691819	0.70125	0.67957	0.66732	0.644331	0.634004	0.610642	0.590027	0.622661	0.673211
neuron_290	0.616723	0.634914	0.645124	0.620227	0.578212	0.546685	0.494494	0.434254	0.39222	0.36604	0.362805	0.366045	0.36936	0.379145	0.403962	0.430342	0.450248	0.453952	0.454228	0.438538	0.43144	0.413987	0.396996	0.379003	0.376845	0.376838	0.401024	0.430207	0.463319	0.498455	0.526405	0.549627	0.569138	0.593339	0.609454	0.611196	0.60827	0.590235	0.571261	0.564611	0.569599	0.569787	0.580301	0.60584	0.634014	0.661131	0.710732	0.75473	0.806187
neuron_291	0.544539	0.480732	0.424285	0.363895	0.32148	0.305769	0.265636	0.223501	0.191186	0.158541	0.12184	0.0841424	0.0471245	0.0284388	0.0187839	0.0312197	0.0546941	0.101995	0.162805	0.218188	0.274736	0.30075	0.331449	0.331077	0.32209	0.300097	0.282286	0.285867	0.303401	0.342888	0.386864	0.465494	0.529592	0.586443	0.637218	0.695316	0.7191	0.709027	0.660136	0.628171	0.591873	0.568209	0.554243	0.537099	0.553692	0.575699	0.636469	0.703844	0.768331
neuron_292	0.148254	0.134035	0.12516	0.110796	0.105916	0.0952773	0.0807505	0.0694371	0.0528119	0.0365496	0.0271645	0.0232467	0.0277726	0.0382739	0.050722	0.062915	0.0849338	0.103268	0.117361	0.131812	0.142441	0.150682	0.163102	0.170785	0.18073	0.197547	0.215023	0.228885	0.253292	0.274101	0.290615	0.318456	0.35818	0.386446	0.413241	0.446687	0.480203	0.515014	0.549395	0.573281	0.590391	0.625712	0.651043	0.684739	0.722118	0.766153	0.814805	0.855886	0.898338
neuron_293	0.171302	0.159173	0.152119	0.131549	0.122733	0.112346	0.122629	0.112647	0.0895452	0.0871761	0.105166	0.111671	0.122531	0.144308	0.15678	0.14587	0.177168	0.189329	0.196758	0.183652	0.18475	0.166846	0.156429	0.137362	0.125183	0.115648	0.11735	0.116336	0.125448	0.165303	0.189546	0.229002	0.284269	0.351169	0.424621	0.454993	0.50157	0.550667	0.576596	0.59392	0.608718	0.643092	0.677237	0.704824	0.749644	0.794675	0.871308	0.930216	0.976805
neuron_294	0.15953	0.159153	0.172678	0.176035	0.188144	0.172459	0.161741	0.159143	0.15735	0.177325	0.181481	0.190622	0.196214	0.19611	0.170365	0.160797	0.153415	0.15183	0.153031	0.170156	0.175736	0.199199	0.223954	0.232631	0.260231	0.294638	0.327193	0.359521	0.408401	0.446235	0.489184	0.535554	0.560358	0.566163	0.593032	0.623549	0.642959	0.665809	0.691439	0.72685	0.729862	0.748375	0.758081	0.794194	0.845191	0.867443	0.900823	0.943746	0.96144
neuron_295	0.183098	0.225778	0.256268	0.263463	0.274914	0.28056	0.273007	0.284997	0.296376	0.301415	0.299751	0.303949	0.313931	0.333501	0.350814	0.357936	0.361448	0.356827	0.365687	0.366748	0.377703	0.395902	0.40347	0.414038	0.438201	0.463641	0.504853	0.540973	0.565851	0.578247	0.593129	0.595597	0.596882	0.581831	0.569961	0.551246	0.559209	0.576593	0.578681	0.601082	0.641484	0.684327	0.737215	0.776003	0.816739	0.872565	0.91971	0.941003	0.976844
neuron_296	0.720931	0.638581	0.619308	0.577067	0.58664	0.553408	0.573208	0.600772	0.679101	0.710699	0.729961	0.736353	0.70413	0.707918	0.706516	0.720732	0.752541	0.801884	0.824292	0.856623	0.900396	0.914024	0.940875	0.951801	0.913014	0.900957	0.901592	0.892311	0.816662	0.751344	0.675119	0.597063	0.519919	0.482737	0.430846	0.438465	0.486056	0.576751	0.658567	0.754006	0.776919	0.781046	0.813561	0.872746	0.933539	0.937488	0.92039	0.868086	0.885052
neuron_297	0.181491	0.102133	0.048651	0.0152264	0.00426151	0.00656098	0	0.0244649	0.0434073	0.0602177	0.0960505	0.129356	0.153065	0.196778	0.249176	0.277726	0.317663	0.352941	0.397262	0.433898	0.46866	0.5057	0.535457	0.561193	0.580184	0.596795	0.615139	0.638349	0.649813	0.65787	0.66924	0.678605	0.688973	0.700435	0.716089	0.730202	0.728464	0.747314	0.753116	0.765618	0.780915	0.793682	0.811274	0.83025	0.83081	0.835784	0.846617	0.851279	0.859087
neuron_298	0.276459	0.277495	0.238889	0.170441	0.15293	0.0901906	0.0532457	0.0102574	0	0.0212401	0.0168857	2.29575e-06	0.026317	0.0731638	0.10671	0.16502	0.243024	0.298612	0.338281	0.412462	0.481491	0.529093	0.56206	0.559872	0.53034	0.489278	0.43381	0.388303	0.336975	0.304424	0.277784	0.253041	0.270643	0.324627	0.391892	0.434606	0.513121	0.560719	0.624425	0.665926	0.65982	0.659569	0.64259	0.622608	0.621617	0.617876	0.621793	0.663946	0.729597
neuron_299	0.227294	0.260702	0.290283	0.303813	0.309976	0.309937	0.298064	0.283226	0.267312	0.246592	0.221567	0.196787	0.177589	0.15959	0.14584	0.132266	0.123177	0.117016	0.11804	0.12596	0.134316	0.144183	0.155422	0.168969	0.182482	0.197552	0.212026	0.223183	0.230781	0.240928	0.24794	0.256975	0.267738	0.286154	0.302352	0.326696	0.355948	0.389746	0.428398	0.4648	0.506232	0.546287	0.590658	0.624549	0.662599	0.699662	0.733597	0.768864	0.806462
neuron_300	0.440072	0.35384	0.29622	0.243072	0.227231	0.216287	0.194693	0.17416	0.155037	0.126713	0.130808	0.136586	0.133479	0.141062	0.145009	0.146946	0.152501	0.161208	0.188468	0.223363	0.25602	0.297677	0.329871	0.360241	0.380011	0.388227	0.39758	0.403357	0.414087	0.429776	0.462883	0.501887	0.548756	0.589584	0.610491	0.626416	0.662038	0.677049	0.701898	0.720484	0.729799	0.748234	0.785457	0.810853	0.835803	0.856531	0.904988	0.953171	0.981363
neuron_301	0.417484	0.390539	0.347193	0.317991	0.306886	0.283388	0.270803	0.279696	0.297053	0.325685	0.347644	0.377573	0.406486	0.414976	0.39106	0.359784	0.326601	0.309943	0.288763	0.282706	0.280558	0.302694	0.333792	0.358189	0.415675	0.460392	0.528289	0.589217	0.647632	0.683205	0.716541	0.756341	0.775854	0.771025	0.747861	0.760438	0.730555	0.727961	0.733734	0.743866	0.741014	0.739113	0.765173	0.788473	0.798479	0.813813	0.80884	0.799745	0.815008
neuron_302	0.479936	0.454447	0.41313	0.348588	0.272577	0.186364	0.131444	0.084905	0.0463302	0.0208251	0.00540143	0.00386643	0	0.0049976	0.0324549	0.0618146	0.0937334	0.121932	0.137387	0.152402	0.177214	0.188955	0.18693	0.186441	0.191634	0.191639	0.190276	0.187913	0.193557	0.201073	0.224227	0.248384	0.275462	0.308392	0.33824	0.375217	0.402959	0.418079	0.446679	0.464782	0.477966	0.499972	0.513932	0.523451	0.552312	0.572531	0.607674	0.655281	0.707651
neuron_303	0.131896	0.122178	0.331342	0.406724	0.497638	0.554574	0.644223	0.6868	0.629873	0.665093	0.665643	0.652784	0.578778	0.527025	0.470912	0.424029	0.367967	0.297574	0.268478	0.278523	0.27608	0.320392	0.411509	0.484182	0.607945	0.725966	0.823139	0.877547	0.859412	0.813212	0.738452	0.611905	0.509521	0.470354	0.424623	0.437524	0.49781	0.541544	0.623985	0.684916	0.689986	0.77648	0.849461	0.861623	0.852186	0.78189	0.728572	0.649975	0.566867
neuron_304	0.96622	0.830204	0.689213	0.56409	0.462803	0.375477	0.348745	0.337249	0.311627	0.26585	0.273158	0.281293	0.287264	0.29995	0.306623	0.301608	0.340142	0.372052	0.404162	0.461254	0.483877	0.479023	0.480849	0.452729	0.445594	0.44348	0.427139	0.449598	0.485193	0.522448	0.579397	0.572934	0.594031	0.581472	0.551791	0.523746	0.467329	0.428216	0.398466	0.366136	0.350189	0.364103	0.425549	0.499167	0.581935	0.636426	0.701177	0.743109	0.764157
neuron_305	0	0.124965	0.255717	0.43878	0.53629	0.590571	0.630107	0.58991	0.554972	0.526034	0.49471	0.447193	0.432112	0.394881	0.336747	0.32573	0.330755	0.351735	0.343386	0.333789	0.314551	0.302181	0.358197	0.406573	0.428574	0.463643	0.51524	0.565908	0.592703	0.611346	0.629708	0.652764	0.671591	0.665188	0.677927	0.686129	0.685494	0.664702	0.592718	0.534827	0.533317	0.482651	0.462098	0.400259	0.415366	0.458007	0.487434	0.561378	0.620038
neuron_306	0.102695	0.0972676	0.0956144	0.0888244	0.0969908	0.098644	0.102368	0.104323	0.109731	0.105852	0.111155	0.114065	0.104661	0.115348	0.122674	0.116232	0.119436	0.146419	0.167481	0.180937	0.204528	0.233966	0.253272	0.275507	0.302118	0.324424	0.336901	0.343918	0.335589	0.320246	0.297074	0.278839	0.26115	0.264031	0.256796	0.263966	0.271513	0.308232	0.348001	0.393236	0.443923	0.496323	0.543569	0.583095	0.615866	0.641693	0.674402	0.725687	0.775787
neuron_307	0.612396	0.503916	0.388219	0.288	0.209036	0.108401	0.0428002	0.000904734	0	0.00526334	0.0469977	0.0920416	0.139643	0.196745	0.256649	0.298204	0.344072	0.373726	0.39713	0.415195	0.430771	0.429394	0.407384	0.40669	0.402858	0.404221	0.439734	0.477527	0.503269	0.507397	0.530104	0.563047	0.584165	0.61127	0.610954	0.609492	0.613294	0.589454	0.585425	0.611748	0.628636	0.649328	0.650313	0.689961	0.716715	0.728027	0.725968	0.720932	0.719392
neuron_308	0.363675	0.455887	0.55395	0.660298	0.777159	0.858916	0.934348	0.981897	1	0.987065	0.957117	0.91593	0.84973	0.78223	0.7075	0.638592	0.586721	0.554471	0.502989	0.453789	0.418949	0.395199	0.378253	0.363824	0.353009	0.349148	0.340497	0.345497	0.34292	0.343897	0.348922	0.347712	0.324679	0.320343	0.307761	0.294231	0.280944	0.273626	0.258171	0.244268	0.243216	0.244025	0.25544	0.274781	0.275023	0.282668	0.295671	0.316509	0.328953
neuron_309	0.647212	0.571333	0.534281	0.5187	0.499838	0.452574	0.417046	0.411516	0.377066	0.295806	0.215725	0.17592	0.12206	0.0940085	0.0540272	0.0501503	0.0538348	0.0966417	0.201727	0.268596	0.316053	0.347582	0.411193	0.459475	0.454836	0.455803	0.403745	0.399235	0.344559	0.322783	0.296447	0.272026	0.319444	0.342083	0.416961	0.49424	0.576359	0.663547	0.755121	0.832732	0.865783	0.84477	0.851186	0.850633	0.83846	0.795913	0.733747	0.691995	0.652915
neuron_310	0.339144	0.334006	0.358051	0.34948	0.310274	0.262056	0.201935	0.180801	0.154175	0.119555	0.0959361	0.0627471	0.0254861	0.0132509	0.00329267	0	0.00895095	0.0283561	0.0762217	0.0974408	0.134099	0.190643	0.228203	0.270255	0.327726	0.391935	0.450582	0.498714	0.518315	0.525999	0.531092	0.554118	0.578333	0.603309	0.615172	0.628791	0.630716	0.632326	0.639848	0.656778	0.661869	0.694787	0.733688	0.76689	0.805678	0.832012	0.865724	0.909294	0.931912
neuron_311	0.647495	0.618363	0.6096	0.560911	0.501685	0.471508	0.436523	0.389924	0.328328	0.308654	0.307377	0.29655	0.303954	0.305177	0.335973	0.404105	0.4596	0.525187	0.584708	0.657784	0.702535	0.70862	0.718372	0.720681	0.709549	0.711978	0.701827	0.663003	0.645129	0.600285	0.5784	0.563229	0.570492	0.593641	0.571684	0.537327	0.547215	0.559444	0.531317	0.527912	0.507752	0.493371	0.473029	0.459715	0.466332	0.46791	0.486099	0.534528	0.569907
neuron_312	0.855315	0.771609	0.678434	0.601418	0.530016	0.472361	0.431346	0.395092	0.36673	0.337512	0.309938	0.284665	0.257255	0.231686	0.20848	0.190568	0.170933	0.15455	0.143668	0.132952	0.125679	0.12686	0.124213	0.127443	0.13014	0.137891	0.146954	0.155059	0.162032	0.169966	0.184468	0.195522	0.210189	0.230352	0.256333	0.268316	0.28866	0.315801	0.348579	0.379406	0.415895	0.460073	0.504805	0.55615	0.597278	0.646051	0.686133	0.723052	0.764187
neuron_313	0.0410211	0.052259	0.0566632	0.0574996	0.0526081	0.0496921	0.0465123	0.0396867	0.0328356	0.0262226	0.0200472	0.0152637	0.0113415	0.0101677	0.0109509	0.0127455	0.0179963	0.0234564	0.0304227	0.0397302	0.046319	0.0587332	0.0687126	0.0789324	0.0902345	0.101953	0.115661	0.128332	0.141217	0.153132	0.163865	0.178246	0.193224	0.207848	0.2231	0.238066	0.253998	0.271997	0.293369	0.319077	0.346925	0.380847	0.416141	0.455646	0.50339	0.554424	0.606356	0.663609	0.722092
neuron_314	0.26849	0.257301	0.229908	0.16036	0.11029	0.0626636	0.0360759	0.0402171	0.039665	0.0479582	0.0803319	0.1074	0.155782	0.189487	0.224094	0.242157	0.26249	0.245723	0.254042	0.246935	0.241067	0.2019	0.180219	0.170354	0.175428	0.170467	0.170186	0.183404	0.193443	0.174792	0.162385	0.148587	0.146486	0.152505	0.180707	0.215525	0.253374	0.322238	0.348734	0.364953	0.43485	0.47685	0.518261	0.554399	0.577083	0.574967	0.602333	0.660587	0.691128
neuron_315	1	0.892746	0.765885	0.656997	0.528853	0.418122	0.332362	0.292433	0.257448	0.239886	0.224332	0.236746	0.222583	0.222001	0.23532	0.233831	0.256322	0.276082	0.280147	0.27718	0.309825	0.298364	0.298385	0.299261	0.289707	0.304649	0.306222	0.284998	0.259468	0.274308	0.244572	0.223544	0.216972	0.21927	0.20925	0.17073	0.157433	0.112609	0.136672	0.177195	0.201854	0.252658	0.323026	0.404896	0.475102	0.529796	0.562567	0.610171	0.631293
neuron_316	0.0791022	0.0706822	0.0630855	0.0568377	0.0448907	0.0335852	0.0293877	0.0237888	0.0197069	0.0155826	0.0104767	0.00940799	0.00512612	0.00323053	0.00259169	0	0.00262918	0.00477021	0.00727745	0.0086012	0.0136413	0.0203587	0.0280034	0.0355423	0.0396727	0.0514354	0.0611494	0.0690459	0.0822221	0.0961897	0.115435	0.133539	0.151884	0.177116	0.199447	0.223768	0.250813	0.285438	0.323983	0.364218	0.402058	0.448958	0.498009	0.545251	0.594544	0.651319	0.702768	0.751918	0.79701
neuron_317	0.323202	0.462207	0.627599	0.7192	0.732727	0.760599	0.696837	0.633617	0.560237	0.453042	0.403674	0.352009	0.318193	0.342769	0.345893	0.356541	0.355551	0.344868	0.325466	0.328943	0.324355	0.283995	0.241951	0.227648	0.251272	0.269028	0.303125	0.336233	0.335563	0.346147	0.348216	0.344363	0.329947	0.26726	0.211602	0.185835	0.205668	0.206415	0.244082	0.254265	0.290056	0.343465	0.389909	0.43884	0.501483	0.584778	0.714279	0.840325	0.922379
neuron_318	0.33609	0.325702	0.278072	0.207709	0.146339	0.0930653	0.0549586	0.0418897	0.0238718	0.0186384	0	0.0203439	0.088024	0.138026	0.216751	0.262317	0.337131	0.39825	0.431161	0.474424	0.508416	0.514366	0.513631	0.531939	0.536895	0.525867	0.507983	0.492278	0.474819	0.453936	0.426947	0.41026	0.402091	0.393375	0.403331	0.438708	0.481009	0.509713	0.545716	0.592953	0.617975	0.678363	0.717546	0.818174	0.869139	0.900191	0.936517	0.967243	0.979356
neuron_319	0.296588	0.246183	0.201028	0.158525	0.123085	0.0951334	0.0662994	0.049514	0.0343669	0.0428169	0.0642955	0.0892747	0.104437	0.114762	0.133129	0.151211	0.165453	0.181919	0.205529	0.236995	0.275687	0.301671	0.333022	0.361994	0.403841	0.435562	0.456772	0.48625	0.513191	0.53627	0.562048	0.590786	0.600206	0.604315	0.620808	0.619003	0.630302	0.633224	0.639833	0.652088	0.687146	0.70855	0.73561	0.775616	0.802885	0.827673	0.846258	0.870163	0.890684
neuron_320	0.279703	0.218906	0.164877	0.106143	0.0467198	0.0160348	0.00636267	0.00531564	0	0.0140125	0.0412679	0.0616865	0.090683	0.105327	0.127305	0.153739	0.173687	0.18948	0.210488	0.217779	0.238187	0.25615	0.26481	0.276607	0.285988	0.296502	0.30671	0.309096	0.310671	0.316828	0.307117	0.303447	0.324476	0.32071	0.329624	0.320193	0.3247	0.339443	0.353718	0.358998	0.356054	0.351989	0.347184	0.346584	0.368258	0.402934	0.451671	0.495776	0.567001
neuron_321	0.10568	0.0948666	0.0780356	0.072426	0.0618521	0.0497403	0.0413657	0.0405158	0.0351139	0.0294887	0.0279983	0.0256509	0.0233441	0.0315734	0.037571	0.0368416	0.034209	0.0294278	0.0278325	0.0394486	0.0403606	0.0438168	0.0451697	0.0454686	0.0490187	0.0539602	0.0653421	0.0744959	0.087388	0.109641	0.124579	0.140644	0.161517	0.18094	0.199509	0.224	0.247688	0.269984	0.292696	0.309038	0.33379	0.364573	0.394731	0.422181	0.45917	0.497456	0.542215	0.586638	0.640666
neuron_322	0.0787144	0.0726874	0.0659097	0.0679263	0.0827805	0.0945185	0.117902	0.140123	0.153545	0.183085	0.217693	0.246911	0.273946	0.290484	0.302989	0.307292	0.317631	0.319756	0.3223	0.333204	0.34549	0.349407	0.35684	0.378511	0.40788	0.43776	0.455302	0.489608	0.52148	0.555362	0.570608	0.592295	0.623898	0.6455	0.654022	0.670727	0.68895	0.705318	0.719959	0.734732	0.731592	0.725126	0.731351	0.736934	0.738134	0.740734	0.746538	0.758255	0.779583
neuron_323	0.833063	0.916273	0.79064	0.772404	0.804288	0.836186	0.823556	0.7794	0.75917	0.739817	0.705154	0.67562	0.663507	0.639406	0.613747	0.593643	0.561822	0.532243	0.538051	0.488441	0.461994	0.434029	0.431094	0.419934	0.437879	0.479804	0.506692	0.541243	0.581002	0.583555	0.590271	0.616073	0.605913	0.492896	0.386484	0.284829	0.248701	0.267448	0.317884	0.337023	0.36448	0.414848	0.454649	0.430821	0.393719	0.394833	0.416941	0.475691	0.6214
neuron_324	0.918533	0.887377	0.860196	0.819755	0.773335	0.74756	0.714855	0.685212	0.643153	0.631515	0.588379	0.525123	0.462747	0.396346	0.321478	0.248056	0.164147	0.108989	0.0856354	0.0621588	0.0621739	0.0570609	0.0818749	0.129798	0.191585	0.278375	0.343782	0.44162	0.512756	0.594276	0.650488	0.705743	0.718478	0.743023	0.709113	0.691426	0.669732	0.63373	0.58959	0.545629	0.52043	0.544158	0.593793	0.63454	0.696298	0.750441	0.814404	0.882061	0.904469
neuron_325	0.60786	0.611291	0.696578	0.759729	0.792309	0.758651	0.737101	0.757373	0.758473	0.789152	0.793287	0.808206	0.848915	0.844747	0.794748	0.764519	0.732454	0.745501	0.714438	0.663336	0.625854	0.614857	0.555577	0.506808	0.479027	0.42751	0.393833	0.382683	0.367777	0.356825	0.369444	0.422807	0.484664	0.576313	0.637339	0.683094	0.728288	0.745325	0.749068	0.752681	0.723014	0.699608	0.654282	0.627504	0.638793	0.635874	0.645395	0.691584	0.731287
neuron_326	0.555422	0.494813	0.426846	0.36191	0.330521	0.313005	0.290093	0.279013	0.262945	0.257038	0.275915	0.267067	0.249072	0.256215	0.27267	0.296482	0.336775	0.379259	0.422706	0.47054	0.52043	0.55137	0.574578	0.590237	0.58351	0.572242	0.554521	0.529234	0.483933	0.462763	0.439199	0.396098	0.362838	0.341754	0.311607	0.32247	0.317292	0.324504	0.355143	0.401107	0.467032	0.536332	0.643057	0.730364	0.838923	0.9198	0.974594	1	0.992093
neuron_327	0.43411	0.394927	0.34628	0.303578	0.258293	0.227416	0.200654	0.181433	0.175691	0.161035	0.151608	0.167155	0.183356	0.193121	0.19925	0.205797	0.212658	0.221623	0.235966	0.23526	0.226132	0.215385	0.200701	0.182003	0.179725	0.17647	0.169576	0.171352	0.173353	0.161332	0.157319	0.15395	0.153514	0.164683	0.183768	0.188348	0.199704	0.202075	0.203167	0.213301	0.240279	0.272575	0.307338	0.340444	0.376625	0.433128	0.497097	0.570596	0.636783
neuron_328	0.26925	0.238804	0.196047	0.145608	0.10273	0.0813245	0.0530017	0.0288265	0.0175019	0.00802482	0.00655417	0.0161271	0.0404956	0.0640778	0.0840098	0.106852	0.146938	0.185498	0.227189	0.26747	0.311094	0.356669	0.402465	0.44977	0.490319	0.516704	0.552696	0.573588	0.604212	0.626555	0.654293	0.672879	0.704218	0.724064	0.739533	0.745699	0.750072	0.771965	0.769299	0.761819	0.783696	0.79057	0.804151	0.827622	0.828628	0.843518	0.858847	0.87325	0.883579
neuron_329	0.203035	0.179485	0.147936	0.120157	0.0976837	0.0796479	0.0538018	0.0498663	0.0694869	0.103024	0.120958	0.171409	0.228205	0.287421	0.344214	0.373816	0.401313	0.432642	0.469544	0.485981	0.503738	0.504535	0.507222	0.521918	0.523515	0.498797	0.488758	0.4651	0.444974	0.430092	0.396357	0.386645	0.383008	0.358053	0.34138	0.312852	0.291683	0.294705	0.294755	0.293856	0.317627	0.345341	0.383914	0.445367	0.487347	0.541464	0.599218	0.638152	0.665129
neuron_330	0.905191	0.925626	0.906472	0.862587	0.774422	0.697525	0.602514	0.517562	0.462033	0.396841	0.345097	0.32365	0.327549	0.338967	0.358793	0.35556	0.384973	0.415258	0.440936	0.452063	0.44949	0.458103	0.443664	0.43783	0.422265	0.409247	0.408557	0.41664	0.400546	0.412243	0.429947	0.472528	0.495062	0.523428	0.551534	0.564865	0.587947	0.625382	0.653977	0.688744	0.70176	0.696104	0.717972	0.769529	0.80973	0.821683	0.829941	0.843413	0.847934
neuron_331	0.231563	0.22506	0.224366	0.233629	0.255285	0.282895	0.316473	0.360304	0.40435	0.419677	0.451496	0.474573	0.480404	0.484148	0.483318	0.473345	0.452722	0.41667	0.385902	0.371144	0.323952	0.300315	0.272749	0.269607	0.284436	0.294262	0.304181	0.334266	0.360077	0.398406	0.429804	0.460451	0.473506	0.49717	0.524006	0.544063	0.565215	0.589133	0.621715	0.646421	0.676007	0.720167	0.757774	0.796015	0.812743	0.84267	0.876691	0.909978	0.91898
neuron_332	0.220818	0.227076	0.230724	0.23335	0.234236	0.227688	0.21734	0.20858	0.204026	0.188825	0.178939	0.162578	0.145485	0.130167	0.112529	0.100641	0.0975857	0.090954	0.0818035	0.0761404	0.0738096	0.0685727	0.0674482	0.0665989	0.0714289	0.0735365	0.0737924	0.072468	0.0784124	0.077805	0.0785626	0.0778326	0.0804627	0.0834682	0.0814764	0.0854736	0.0893292	0.0947502	0.0966457	0.101882	0.107556	0.117022	0.129107	0.143976	0.162306	0.1821	0.207835	0.247062	0.297932
neuron_333	0.315812	0.340316	0.341811	0.362649	0.379319	0.385766	0.405844	0.414444	0.435819	0.442606	0.468995	0.464	0.460793	0.459259	0.464379	0.43797	0.408725	0.390978	0.34309	0.286418	0.238711	0.179758	0.133857	0.0745195	0.0277163	0.00364065	0	0.0160102	0.0140186	0.03825	0.083964	0.107636	0.130231	0.14367	0.146539	0.151099	0.148658	0.124566	0.130707	0.13358	0.129656	0.139376	0.149102	0.166457	0.211621	0.260503	0.317381	0.402119	0.474241
neuron_334	0.224887	0.252035	0.253009	0.254444	0.238122	0.20743	0.184306	0.163875	0.138744	0.11456	0.0910298	0.0786093	0.0605197	0.0589331	0.064855	0.0699857	0.070923	0.0675948	0.071107	0.0791672	0.093046	0.111482	0.119932	0.123933	0.125488	0.135701	0.141636	0.146613	0.153819	0.160605	0.166229	0.170531	0.16968	0.164607	0.173255	0.178189	0.1849	0.192256	0.211178	0.230517	0.249611	0.272888	0.29782	0.336281	0.373381	0.424105	0.465915	0.512171	0.570444
neuron_335	0.12013	0.133784	0.131337	0.121707	0.12082	0.109146	0.0974183	0.093007	0.0845179	0.0779434	0.0710683	0.0643682	0.0655447	0.0690711	0.0690139	0.0676622	0.0664487	0.0675085	0.0612344	0.0505792	0.0452469	0.0452146	0.0458787	0.0400706	0.0376868	0.0298224	0.0319695	0.0356971	0.0432425	0.0565036	0.0778556	0.0949233	0.109007	0.131266	0.142305	0.163133	0.176598	0.19379	0.205533	0.204124	0.202251	0.20043	0.19774	0.190529	0.203888	0.217044	0.230775	0.243347	0.270112
neuron_336	0.831214	0.678553	0.542399	0.41059	0.29096	0.19427	0.130562	0.0756046	0.0495746	0.00745108	0	0.00365958	0.0204174	0.050021	0.0809233	0.120112	0.130009	0.149767	0.180244	0.215268	0.23555	0.271427	0.301684	0.340521	0.357285	0.36632	0.409183	0.466195	0.480664	0.50805	0.512658	0.543663	0.564138	0.571464	0.571264	0.558773	0.5645	0.588628	0.615212	0.650867	0.660729	0.669178	0.667765	0.67069	0.700032	0.713987	0.75055	0.769687	0.781241
neuron_337	0.180448	0.159426	0.180829	0.226328	0.250435	0.259618	0.25868	0.261629	0.278116	0.262092	0.262413	0.266109	0.273432	0.313672	0.350292	0.371326	0.376978	0.358453	0.360194	0.354907	0.33419	0.322198	0.314219	0.322349	0.349311	0.407121	0.465393	0.544693	0.603492	0.676745	0.74646	0.805831	0.842847	0.843233	0.833604	0.833339	0.839705	0.841807	0.881132	0.890243	0.920614	0.990413	1	0.984786	0.980087	0.94586	0.911826	0.86424	0.827786
neuron_338	0.057771	0.0712631	0.0881554	0.106454	0.119365	0.129088	0.131283	0.128219	0.125086	0.120527	0.118233	0.112469	0.106644	0.105059	0.102607	0.0993413	0.095246	0.0895701	0.0845061	0.0820174	0.0838495	0.0872357	0.0871708	0.0931212	0.0979314	0.0993809	0.104903	0.108717	0.11515	0.122722	0.130663	0.137456	0.141738	0.149445	0.162489	0.172773	0.184145	0.199147	0.215993	0.232132	0.244083	0.262519	0.282003	0.305905	0.337292	0.369621	0.40307	0.437108	0.47053
neuron_339	0.175718	0.13471	0.0921986	0.0910912	0.14162	0.18935	0.236418	0.287578	0.351209	0.410709	0.463459	0.511837	0.544971	0.589462	0.631815	0.641202	0.649081	0.656626	0.663134	0.657611	0.654073	0.62229	0.584185	0.560578	0.5033	0.447538	0.403475	0.382191	0.310338	0.264035	0.242823	0.209141	0.157406	0.126317	0.123994	0.135705	0.139398	0.146998	0.16471	0.20506	0.222452	0.249064	0.2835	0.315952	0.346856	0.385911	0.456083	0.507691	0.554302
neuron_340	0.894823	0.915352	0.93275	0.974953	0.999376	0.960926	0.947119	0.949464	0.984389	1	0.94986	0.898666	0.867079	0.829506	0.763013	0.745975	0.630513	0.541818	0.487591	0.443633	0.397155	0.35483	0.324498	0.347451	0.350387	0.292426	0.266736	0.241126	0.189816	0.151304	0.138933	0.113102	0.0637641	0.0573741	0.0651034	0.0477773	0.0866158	0.117536	0.164051	0.195921	0.275707	0.346666	0.40754	0.484585	0.552032	0.56205	0.563082	0.54563	0.472882
neuron_341	0.145551	0.186331	0.190538	0.18649	0.156635	0.143462	0.161149	0.190873	0.195442	0.210758	0.251069	0.302975	0.336291	0.354072	0.360547	0.35942	0.351914	0.355879	0.336994	0.322839	0.302574	0.26676	0.222741	0.189886	0.183189	0.192194	0.192467	0.189014	0.185088	0.204883	0.231338	0.277456	0.322161	0.345945	0.402794	0.440447	0.482491	0.501597	0.49929	0.502168	0.508486	0.508555	0.503274	0.503545	0.505966	0.518627	0.554064	0.574408	0.597976
neuron_342	0.295012	0.245551	0.195669	0.150739	0.117913	0.099474	0.0871636	0.0763936	0.0779339	0.0832854	0.087978	0.0978178	0.0971289	0.104321	0.108251	0.116017	0.121346	0.117279	0.117481	0.112059	0.113248	0.11505	0.119054	0.117916	0.130834	0.146295	0.164074	0.183285	0.19749	0.216152	0.226669	0.24004	0.240302	0.234438	0.230622	0.231055	0.228384	0.222011	0.211929	0.211578	0.217927	0.222633	0.232821	0.23893	0.255244	0.273564	0.292563	0.321177	0.356266
neuron_343	0.789582	0.881459	0.953981	0.964649	0.971708	0.972957	0.973429	0.91655	0.902384	0.869571	0.797208	0.683148	0.574267	0.487742	0.447098	0.394714	0.375515	0.389732	0.408919	0.414838	0.417326	0.404569	0.406245	0.406643	0.401835	0.336244	0.283833	0.245078	0.229342	0.270746	0.331766	0.377047	0.392176	0.419348	0.434222	0.435003	0.38269	0.308223	0.261088	0.206765	0.246227	0.314959	0.394586	0.500817	0.607301	0.707553	0.751265	0.722458	0.684671
neuron_344	0.437381	0.443475	0.437345	0.402975	0.367912	0.321026	0.282075	0.237599	0.195756	0.151718	0.110401	0.0861773	0.0571678	0.0472423	0.0329036	0.019159	0.0142885	0.00518219	0	0.00163936	0.00895288	0.0136538	0.0205535	0.0329479	0.0390848	0.057686	0.0750613	0.0884489	0.0966241	0.109938	0.121469	0.130442	0.1462	0.166639	0.172907	0.190174	0.199612	0.215255	0.218764	0.218985	0.216681	0.219317	0.221148	0.232563	0.246631	0.260268	0.27821	0.301738	0.337355
neuron_345	0.387046	0.323066	0.304921	0.283693	0.254683	0.237945	0.178896	0.185262	0.172791	0.163126	0.145786	0.152596	0.224443	0.283694	0.327966	0.413465	0.50928	0.58563	0.659987	0.766475	0.845877	0.893908	0.872446	0.83486	0.764724	0.695191	0.625377	0.52893	0.4441	0.38689	0.378927	0.409741	0.477037	0.560601	0.619459	0.655264	0.736209	0.738099	0.697595	0.61692	0.607675	0.560729	0.546128	0.467598	0.442611	0.396907	0.374367	0.370506	0.345431
neuron_346	0.912436	0.835222	0.7588	0.686864	0.632532	0.556031	0.514007	0.491071	0.455801	0.428073	0.426977	0.449647	0.445027	0.480351	0.501205	0.489144	0.47901	0.474445	0.466452	0.450928	0.406584	0.37731	0.33594	0.337944	0.342038	0.340216	0.344892	0.356853	0.380732	0.404257	0.435475	0.455541	0.476751	0.500388	0.564688	0.553406	0.582255	0.617377	0.64924	0.682675	0.703354	0.714673	0.73883	0.742088	0.724536	0.670552	0.605438	0.550363	0.521736
neuron_347	0.836177	0.798377	0.75279	0.739981	0.779726	0.739684	0.720504	0.730691	0.710996	0.695109	0.654908	0.634601	0.605625	0.570952	0.550062	0.508668	0.457184	0.422665	0.399594	0.370484	0.356363	0.327289	0.272934	0.208164	0.177528	0.151787	0.146335	0.170198	0.143926	0.133624	0.120627	0.135254	0.176603	0.210052	0.223946	0.256673	0.267696	0.303646	0.344167	0.354219	0.356583	0.344573	0.352062	0.326225	0.280918	0.208212	0.16757	0.131867	0.0842205
neuron_348	0.535768	0.343409	0.243419	0.198005	0.116086	0.0801146	0.100116	0.216062	0.317052	0.34646	0.363607	0.383565	0.377551	0.363225	0.293607	0.243349	0.212355	0.197084	0.17281	0.150404	0.168224	0.164448	0.183616	0.255423	0.306664	0.385179	0.48535	0.595819	0.67391	0.777187	0.892717	0.956264	1	0.975799	0.947543	0.928025	0.876903	0.816542	0.744504	0.644356	0.592908	0.501584	0.435274	0.37019	0.32593	0.22595	0.121059	0.0184195	0
neuron_349	0.376536	0.309618	0.254376	0.286349	0.300973	0.274276	0.273811	0.310803	0.266203	0.271601	0.325046	0.362736	0.4271	0.492018	0.506692	0.518348	0.527023	0.534435	0.563369	0.613214	0.63005	0.569829	0.539334	0.488398	0.482046	0.48384	0.43738	0.455308	0.504875	0.619365	0.633622	0.687004	0.768041	0.81137	0.808471	0.829681	0.826459	0.781539	0.695607	0.592517	0.511465	0.372499	0.262093	0.183794	0.157373	0.0849203	0.0209981	0	0.0442381
neuron_350	0.316032	0.313043	0.319519	0.321789	0.332549	0.343846	0.342301	0.32425	0.305859	0.305943	0.297837	0.287096	0.262281	0.229397	0.203182	0.161284	0.123693	0.0998495	0.0739293	0.0296682	0.00624992	0.00178909	0	0.00318059	0.017969	0.034787	0.0560009	0.0896298	0.124962	0.154742	0.183875	0.226042	0.26523	0.30561	0.3518	0.38799	0.426804	0.456798	0.490624	0.522624	0.558697	0.579211	0.588351	0.599662	0.600385	0.616906	0.618289	0.598364	0.618291
neuron_351	0.249464	0.240993	0.256761	0.284321	0.316742	0.328004	0.315406	0.31175	0.298306	0.282127	0.272267	0.254064	0.238065	0.21565	0.19917	0.188052	0.190641	0.177676	0.170969	0.18343	0.182911	0.18175	0.164115	0.175697	0.170517	0.162528	0.154647	0.165378	0.167688	0.166922	0.169093	0.169725	0.170471	0.179198	0.195532	0.213295	0.228167	0.243206	0.271076	0.28907	0.310574	0.339339	0.386212	0.425867	0.471594	0.517876	0.567817	0.616377	0.669711
neuron_352	0.21736	0.213368	0.205174	0.194134	0.177106	0.156801	0.135037	0.115297	0.0991669	0.0804288	0.0644816	0.0508114	0.0447514	0.0418563	0.0424464	0.0457744	0.0479753	0.045602	0.0438315	0.0422386	0.0446425	0.0515689	0.0567011	0.0652942	0.0804674	0.0937839	0.109769	0.122635	0.131293	0.13489	0.134549	0.130741	0.126828	0.125358	0.123646	0.123877	0.131946	0.147344	0.160669	0.180541	0.200872	0.219053	0.236283	0.255227	0.277158	0.295732	0.316049	0.345188	0.378127
neuron_353	0.437397	0.434631	0.415173	0.383248	0.343965	0.307771	0.26831	0.22924	0.196846	0.165273	0.13064	0.106263	0.0885996	0.0739996	0.0618198	0.0500203	0.0418251	0.0374104	0.0315969	0.0232934	0.017391	0.0213544	0.024664	0.0311187	0.0394462	0.049411	0.0590834	0.0692036	0.0793129	0.0862919	0.0907419	0.09872	0.101653	0.102414	0.106435	0.106223	0.112372	0.123625	0.135162	0.152266	0.169997	0.195407	0.22621	0.250813	0.274779	0.289609	0.310371	0.335395	0.363334
neuron_354	0.0628185	0.0620441	0.0679736	0.0686771	0.0675279	0.0699383	0.0718299	0.0727978	0.0729053	0.0715406	0.0663045	0.0672664	0.0668966	0.0694865	0.0711854	0.0675855	0.0634854	0.0626137	0.0642491	0.0658105	0.0696742	0.0736782	0.0771723	0.0799261	0.0847338	0.0852721	0.0906821	0.0955523	0.101264	0.111696	0.123089	0.129885	0.135591	0.144026	0.148093	0.157062	0.159363	0.163375	0.168336	0.1766	0.181082	0.194128	0.21237	0.231589	0.257771	0.286551	0.320066	0.349136	0.384336
neuron_355	0.46263	0.364843	0.322821	0.354979	0.398502	0.429244	0.475735	0.522857	0.562341	0.584427	0.5905	0.615647	0.60471	0.555894	0.532501	0.520032	0.479556	0.450983	0.424614	0.436023	0.404011	0.396584	0.428102	0.446965	0.455281	0.462522	0.497246	0.542373	0.526745	0.549511	0.590432	0.625009	0.640974	0.631104	0.638368	0.666693	0.660111	0.631678	0.626624	0.614324	0.636475	0.60957	0.642354	0.707876	0.77927	0.864697	0.95172	1	0.992323
neuron_356	0.456812	0.460326	0.481729	0.489354	0.499315	0.530955	0.581588	0.617523	0.673302	0.725038	0.744081	0.77045	0.777855	0.806641	0.807263	0.84141	0.850965	0.807057	0.753492	0.677643	0.642752	0.632213	0.625021	0.622564	0.639161	0.642773	0.65504	0.648328	0.64724	0.635181	0.619037	0.572933	0.494406	0.413619	0.341776	0.273604	0.196296	0.151885	0.0886752	0.043543	0.0102749	0	0.00417753	0.0296259	0.087693	0.151037	0.232868	0.325728	0.401559
neuron_357	0.123578	0.119096	0.113939	0.109115	0.0995506	0.0875269	0.0774687	0.0693564	0.0624514	0.0573572	0.0552971	0.0554262	0.0558124	0.0568503	0.0596699	0.064359	0.0682553	0.0720469	0.0769022	0.078736	0.0770726	0.0754558	0.0757778	0.077147	0.0756082	0.0719087	0.0694192	0.0693426	0.0663395	0.0626679	0.0681988	0.0700299	0.0753045	0.0811312	0.0831427	0.0892149	0.0901662	0.0947488	0.10152	0.110443	0.119508	0.134293	0.145401	0.161455	0.180737	0.20409	0.22625	0.25715	0.29391
neuron_358	0.52879	0.444392	0.413759	0.411341	0.393407	0.38722	0.385427	0.401167	0.423484	0.427193	0.386876	0.388323	0.390262	0.346753	0.2886	0.237671	0.251465	0.252802	0.251673	0.27962	0.370899	0.448725	0.541169	0.611072	0.630964	0.6226	0.627927	0.605327	0.574907	0.574669	0.564927	0.556554	0.591527	0.643109	0.716452	0.79898	0.809634	0.8196	0.800626	0.766107	0.721401	0.7085	0.689712	0.680502	0.663891	0.665481	0.695669	0.761537	0.812759
neuron_359	0	0.019161	0.0463423	0.0779298	0.107394	0.136273	0.162182	0.185672	0.197282	0.201364	0.204826	0.206528	0.206204	0.206899	0.208453	0.211465	0.219662	0.227514	0.23643	0.258379	0.279397	0.304342	0.322436	0.349538	0.375529	0.398138	0.427162	0.454151	0.479366	0.512549	0.537778	0.566298	0.583571	0.601885	0.621078	0.646588	0.671874	0.691473	0.708911	0.725106	0.738939	0.751789	0.758989	0.775397	0.783737	0.789504	0.812364	0.830423	0.853344
neuron_360	0.197368	0.243679	0.261247	0.241799	0.263421	0.261039	0.267348	0.291995	0.281994	0.294069	0.293319	0.293782	0.30341	0.301524	0.288297	0.27117	0.258123	0.261363	0.24224	0.229366	0.235173	0.224671	0.219548	0.242682	0.246862	0.214592	0.180324	0.15259	0.106598	0.0496452	0.0195023	0.0149962	0.0377753	0.0795608	0.117445	0.191432	0.277751	0.327936	0.355622	0.338872	0.286587	0.227601	0.150619	0.0779777	0.0338258	0.0420838	0.099794	0.156114	0.231202
neuron_361	0.0927827	0.12228	0.164251	0.22036	0.273127	0.319095	0.3547	0.369021	0.360168	0.344451	0.304785	0.267505	0.220333	0.190253	0.13185	0.0955068	0.0689091	0.0673211	0.0565948	0.0575457	0.0763618	0.0943576	0.144483	0.160642	0.206604	0.235493	0.259225	0.253767	0.242028	0.235354	0.231946	0.213958	0.189913	0.181281	0.183195	0.177532	0.189886	0.203989	0.235216	0.25683	0.271109	0.265997	0.254023	0.231674	0.210185	0.182758	0.150515	0.139962	0.145956
neuron_362	0.517642	0.513995	0.526129	0.54385	0.572012	0.615402	0.608968	0.596026	0.578215	0.537884	0.493387	0.43666	0.391354	0.351976	0.319862	0.291553	0.275888	0.273399	0.282878	0.29266	0.278757	0.300627	0.32203	0.347162	0.369828	0.374965	0.393337	0.419384	0.451833	0.468913	0.472682	0.458185	0.461739	0.448356	0.431679	0.417624	0.375911	0.31965	0.296483	0.300927	0.288429	0.290734	0.302705	0.315041	0.335738	0.368301	0.394036	0.415153	0.410537
neuron_363	0.220465	0.304275	0.384522	0.506003	0.617175	0.71871	0.795808	0.832772	0.857725	0.898781	0.879993	0.865702	0.846999	0.803202	0.739326	0.673673	0.586972	0.498363	0.40519	0.338173	0.26051	0.22053	0.173092	0.126311	0.113703	0.0854921	0.0885347	0.104495	0.103537	0.118712	0.156234	0.175578	0.196839	0.20255	0.22938	0.254798	0.311223	0.316636	0.309667	0.311915	0.319206	0.284989	0.277844	0.275986	0.244561	0.206063	0.218077	0.201573	0.192025
neuron_364	0.44374	0.571985	0.579905	0.553636	0.471067	0.374808	0.319868	0.223403	0.187295	0.126487	0.0681712	0.0355016	0.0275395	0.00925954	0	0.0144649	0.042643	0.0439596	0.0913476	0.109797	0.116088	0.155628	0.204906	0.259077	0.300933	0.331242	0.341046	0.385152	0.404706	0.433165	0.445147	0.511592	0.558703	0.645396	0.70627	0.818417	0.906505	0.943546	0.978949	0.978854	0.910383	0.837769	0.757606	0.67307	0.596303	0.583799	0.532871	0.477573	0.459071
neuron_365	0.531443	0.544849	0.546041	0.518664	0.472055	0.416309	0.352576	0.290862	0.236919	0.184683	0.145807	0.120774	0.0961609	0.0873643	0.0765892	0.0826576	0.0836037	0.0929092	0.0940084	0.0911236	0.0955045	0.0942083	0.095137	0.0972696	0.103737	0.107995	0.11173	0.115863	0.125775	0.129427	0.131694	0.139434	0.146608	0.149614	0.152704	0.161248	0.173409	0.185207	0.19905	0.207836	0.220165	0.232392	0.256696	0.2788	0.29717	0.318767	0.345899	0.379828	0.41625
neuron_366	0.0557936	0.0661903	0.0934382	0.117414	0.105746	0.111553	0.135121	0.165138	0.191172	0.222239	0.211247	0.207066	0.235596	0.209691	0.208247	0.189101	0.160216	0.132021	0.0896489	0.0481083	0.0536963	0.0290429	0.0164376	0.0361823	0.0614317	0.104192	0.154321	0.206146	0.262324	0.318019	0.340654	0.385921	0.428148	0.447648	0.448199	0.4426	0.451355	0.427191	0.438855	0.444281	0.440377	0.442132	0.415885	0.396582	0.455492	0.490719	0.493608	0.488471	0.501715
neuron_367	0.312523	0.294638	0.278287	0.233836	0.198524	0.177315	0.160418	0.151929	0.14785	0.151671	0.153781	0.155404	0.155345	0.166844	0.176034	0.176839	0.177486	0.186581	0.204386	0.211078	0.222733	0.225977	0.2285	0.231539	0.236436	0.228629	0.224515	0.246387	0.250105	0.259092	0.267	0.274475	0.287206	0.273632	0.257338	0.247667	0.235448	0.228741	0.216597	0.20864	0.208585	0.218012	0.241573	0.269022	0.259548	0.260087	0.266247	0.306097	0.355875
neuron_368	0.760824	0.812259	0.874974	0.939082	0.973416	1	0.997665	0.995212	0.971624	0.891738	0.817035	0.730574	0.659674	0.59769	0.544236	0.505075	0.470839	0.464411	0.478643	0.478437	0.501787	0.545034	0.580516	0.616721	0.622359	0.611125	0.576969	0.522527	0.486209	0.42438	0.345648	0.289281	0.258719	0.268438	0.293774	0.333937	0.356471	0.372624	0.384672	0.385909	0.395446	0.41338	0.406257	0.386145	0.419471	0.447992	0.441847	0.420273	0.384377
neuron_369	0.151097	0.172708	0.187039	0.206423	0.223119	0.231176	0.23639	0.238493	0.24294	0.24008	0.236483	0.225436	0.203288	0.180445	0.167382	0.142564	0.106656	0.0790143	0.0534369	0.0288831	0.0181054	0.0144368	0.0189902	0.0182423	0.0206437	0.0408652	0.0675459	0.08805	0.107162	0.126684	0.1375	0.14024	0.133628	0.128788	0.130533	0.108634	0.104806	0.100737	0.0981525	0.0893808	0.0896287	0.087418	0.0851803	0.0612863	0.0500404	0.052885	0.0689143	0.0749371	0.0849665
neuron_370	1	0.849632	0.709364	0.543698	0.343612	0.246388	0.20397	0.196724	0.185052	0.223942	0.296689	0.339099	0.349079	0.354176	0.33769	0.343732	0.376631	0.372966	0.335032	0.333537	0.308966	0.293724	0.295667	0.28114	0.299011	0.307303	0.313305	0.339297	0.329612	0.322696	0.345062	0.360724	0.363749	0.355607	0.344708	0.327295	0.253139	0.214449	0.208362	0.202391	0.197618	0.19707	0.161282	0.20352	0.241749	0.292362	0.38296	0.463992	0.579629
neuron_371	0.122924	0.198608	0.24431	0.286472	0.304142	0.297723	0.296529	0.297648	0.303226	0.295712	0.285957	0.291292	0.29875	0.31845	0.332686	0.337857	0.299509	0.270854	0.253665	0.244065	0.219061	0.190585	0.174752	0.182409	0.153609	0.137936	0.138344	0.135058	0.129158	0.137991	0.144334	0.133084	0.15971	0.180983	0.188858	0.171147	0.159179	0.150592	0.101196	0.0919699	0.126637	0.131827	0.175423	0.237883	0.262143	0.276628	0.286931	0.300862	0.278882
neuron_372	0.307017	0.283148	0.236463	0.190342	0.153257	0.106185	0.0838016	0.0852749	0.0932497	0.0879621	0.0969418	0.128376	0.165759	0.202852	0.232689	0.234753	0.240723	0.246649	0.247894	0.234089	0.223387	0.20874	0.201872	0.179684	0.154424	0.123728	0.101432	0.0922098	0.0786841	0.0772264	0.0698168	0.0730994	0.0998336	0.117731	0.142095	0.165818	0.198021	0.213941	0.232569	0.250201	0.265677	0.278429	0.277444	0.268055	0.262135	0.271374	0.286303	0.296292	0.31629
neuron_373	0.685396	0.651744	0.554022	0.524008	0.464737	0.365809	0.295699	0.250533	0.245507	0.155721	0.0613187	0.00432962	0.000282164	0	0.0260333	0.110303	0.211471	0.305939	0.383589	0.488105	0.565057	0.58889	0.634689	0.687084	0.719412	0.719061	0.721891	0.708	0.715955	0.701613	0.670966	0.627805	0.578297	0.512328	0.471951	0.439321	0.427138	0.454365	0.54596	0.677665	0.744596	0.793119	0.831064	0.813648	0.794097	0.73889	0.676555	0.608782	0.535785
neuron_374	0.313192	0.364076	0.440657	0.506935	0.575005	0.626477	0.661224	0.684905	0.688381	0.678495	0.652433	0.610203	0.572729	0.530985	0.488067	0.43696	0.390451	0.355007	0.319497	0.284337	0.253181	0.228512	0.207383	0.188989	0.18701	0.169892	0.156255	0.144564	0.138016	0.123958	0.116286	0.115687	0.118185	0.120408	0.14001	0.146225	0.152791	0.174411	0.196431	0.219381	0.241884	0.269056	0.290871	0.318357	0.339208	0.370798	0.385134	0.399564	0.413768
neuron_375	0.582275	0.540073	0.458677	0.377194	0.32387	0.232019	0.141125	0.134933	0.137167	0.112171	0.109561	0.134476	0.18771	0.221476	0.253973	0.293892	0.343458	0.37919	0.421028	0.449456	0.478528	0.509334	0.520088	0.549634	0.574449	0.597363	0.622541	0.629461	0.610735	0.623869	0.623341	0.638056	0.651232	0.658951	0.642788	0.631521	0.616595	0.626347	0.662323	0.697642	0.753609	0.77934	0.81229	0.86791	0.885584	0.912621	0.911567	0.900401	0.875394
neuron_376	0.393292	0.356595	0.403658	0.322634	0.245769	0.17931	0.140908	0.070223	0.0361619	0.00760265	0	0.0251037	0.0652527	0.0900678	0.126255	0.171332	0.213494	0.243681	0.271901	0.273396	0.283176	0.307025	0.31875	0.339748	0.352222	0.363345	0.387365	0.38691	0.381806	0.373231	0.395593	0.37892	0.38301	0.415341	0.450972	0.473527	0.531902	0.534639	0.540082	0.52193	0.528878	0.491397	0.522407	0.557177	0.613024	0.646135	0.621943	0.607942	0.551028
neuron_377	0	0.033177	0.0473471	0.0706302	0.0956883	0.119683	0.135704	0.143446	0.156373	0.149365	0.153879	0.157036	0.15416	0.154151	0.163965	0.166983	0.176973	0.189601	0.211139	0.237873	0.258993	0.278184	0.283148	0.290816	0.312111	0.32242	0.331254	0.340742	0.345745	0.364088	0.395692	0.423919	0.455883	0.489939	0.517616	0.534511	0.545837	0.547343	0.538278	0.527328	0.524139	0.51251	0.508184	0.533889	0.56581	0.613234	0.667149	0.719206	0.77444
neuron_378	0.596929	0.577419	0.547126	0.527301	0.576648	0.615921	0.626609	0.669743	0.690844	0.70707	0.741677	0.781476	0.784222	0.772379	0.737833	0.685957	0.625623	0.591907	0.558859	0.488803	0.434653	0.398228	0.325745	0.276855	0.272804	0.268495	0.292432	0.295808	0.288389	0.273018	0.280674	0.288732	0.328794	0.355059	0.376154	0.403387	0.423499	0.425159	0.389852	0.35159	0.305433	0.236502	0.154322	0.081303	0.0603737	0.0487583	0.0674255	0.0992118	0.174459
neuron_379	0.0827332	0.115622	0.155075	0.192907	0.237153	0.254872	0.256529	0.254537	0.257374	0.231881	0.216162	0.20467	0.187094	0.166853	0.166868	0.155252	0.121778	0.114932	0.0782088	0.0641299	0.0658853	0.0458463	0.0152262	0.0123475	0.0121062	0.00665108	0.00309292	0	0.0285905	0.0383001	0.0558292	0.0575576	0.0845219	0.116299	0.130051	0.157633	0.188086	0.204714	0.201464	0.197905	0.193701	0.187747	0.210935	0.217539	0.21487	0.220468	0.21037	0.234799	0.260566
neuron_380	0.113024	0.108004	0.165186	0.224271	0.273208	0.325401	0.332296	0.395879	0.389683	0.370697	0.401857	0.405263	0.390999	0.381612	0.432895	0.454867	0.519863	0.54999	0.572715	0.60591	0.659941	0.724593	0.77206	0.781512	0.777923	0.775468	0.76327	0.701908	0.66054	0.635962	0.609239	0.590164	0.589244	0.561851	0.559058	0.559713	0.534941	0.527606	0.516695	0.525122	0.551437	0.462489	0.428619	0.388191	0.32319	0.256274	0.207092	0.153055	0.153186
neuron_381	0.237726	0.286084	0.36265	0.476335	0.543559	0.58391	0.604292	0.605684	0.599072	0.567758	0.554845	0.498574	0.459944	0.413426	0.369002	0.332772	0.296764	0.246858	0.217473	0.189226	0.164683	0.154357	0.154331	0.148989	0.134871	0.153646	0.163983	0.180998	0.176089	0.164232	0.170934	0.161981	0.16191	0.159695	0.134219	0.136128	0.135548	0.147478	0.149925	0.149249	0.123406	0.125717	0.090735	0.0668019	0.0684916	0.0815154	0.0579457	0.0597617	0.0492371
neuron_382	0.295978	0.301559	0.323821	0.317638	0.275824	0.228565	0.205012	0.200659	0.211971	0.214659	0.188692	0.190386	0.192863	0.187967	0.192519	0.202579	0.194336	0.18526	0.197587	0.202367	0.202487	0.220323	0.239069	0.245732	0.248026	0.242746	0.232501	0.22175	0.224542	0.252032	0.264131	0.305019	0.33915	0.355843	0.366809	0.343741	0.297377	0.22092	0.155955	0.115687	0.0849849	0.0789962	0.105024	0.175261	0.209257	0.242901	0.274132	0.287701	0.282033
neuron_383	0.024164	0.0123034	0.00153634	0.00272895	0.00063788	0	0.0067674	0.0133967	0.0150166	0.0197171	0.0257805	0.0316444	0.0432433	0.0529993	0.0629631	0.074769	0.087254	0.10579	0.124603	0.144561	0.156404	0.166726	0.172772	0.173993	0.174289	0.173118	0.165262	0.155381	0.145968	0.134743	0.123788	0.11676	0.111051	0.103361	0.0947913	0.0897878	0.081299	0.0791524	0.0799277	0.0761243	0.0772677	0.0747408	0.0750397	0.0773017	0.0723862	0.0812195	0.0923143	0.0977262	0.106603
neuron_384	0.3262	0.348907	0.33603	0.32059	0.270744	0.236973	0.214193	0.192518	0.18273	0.17066	0.171287	0.164493	0.152609	0.152552	0.175145	0.182528	0.179673	0.18817	0.205638	0.221681	0.24252	0.273571	0.309531	0.347863	0.372772	0.385859	0.390941	0.405519	0.428646	0.432869	0.439159	0.458096	0.461358	0.4534	0.448537	0.44045	0.430229	0.412516	0.37649	0.33224	0.282966	0.237935	0.201171	0.159898	0.133218	0.117377	0.115287	0.11532	0.124824
neuron_385	0.269772	0.255118	0.254875	0.261134	0.285348	0.301878	0.326361	0.343034	0.354787	0.368492	0.378262	0.393656	0.407879	0.405706	0.404904	0.410254	0.404446	0.398451	0.392121	0.390482	0.382123	0.37246	0.364365	0.357401	0.350473	0.336305	0.325368	0.314091	0.308233	0.296887	0.276564	0.271843	0.270248	0.246996	0.227709	0.218121	0.209363	0.19069	0.176218	0.170216	0.154773	0.15526	0.148323	0.14256	0.133788	0.132699	0.144871	0.16071	0.16916
neuron_386	0.259986	0.36469	0.377468	0.397314	0.444035	0.478149	0.491394	0.480769	0.493604	0.493038	0.477991	0.477523	0.431636	0.416673	0.390348	0.373509	0.372642	0.403164	0.396555	0.440361	0.504893	0.553802	0.593594	0.615871	0.66453	0.695436	0.710206	0.70689	0.705603	0.705603	0.684442	0.641458	0.623012	0.643177	0.657031	0.624571	0.605443	0.56005	0.496431	0.430783	0.403813	0.320242	0.277584	0.263166	0.288467	0.290307	0.328819	0.414664	0.490376
neuron_387	0.960191	1	0.970383	0.902137	0.823924	0.730732	0.651283	0.571956	0.493026	0.423692	0.367107	0.328938	0.298805	0.278731	0.253175	0.249515	0.246802	0.253017	0.260103	0.259527	0.27468	0.287007	0.298263	0.30218	0.311636	0.322113	0.327001	0.331254	0.342094	0.356074	0.358859	0.36125	0.363758	0.367069	0.367965	0.377085	0.373897	0.37364	0.385535	0.389663	0.388826	0.398759	0.403352	0.41157	0.42266	0.431767	0.422482	0.420662	0.416799
neuron_388	0.53122	0.502132	0.494747	0.499071	0.506201	0.520723	0.508609	0.487333	0.468736	0.460046	0.443694	0.439368	0.410416	0.384263	0.401085	0.397567	0.383177	0.369892	0.372631	0.40293	0.404853	0.412277	0.424404	0.427176	0.42872	0.427782	0.426821	0.439721	0.456295	0.479171	0.473786	0.474438	0.465096	0.454281	0.462443	0.464114	0.454254	0.43869	0.415684	0.397048	0.414988	0.435273	0.440119	0.464672	0.492536	0.502318	0.490098	0.488993	0.496552
neuron_389	0.417119	0.354211	0.24013	0.108259	0.0258574	0	0.0332629	0.0545718	0.117467	0.171469	0.24663	0.301352	0.34403	0.388167	0.407321	0.38576	0.36728	0.36415	0.335264	0.3177	0.318197	0.34124	0.366037	0.357595	0.388722	0.42013	0.45119	0.45782	0.465079	0.486079	0.49733	0.515469	0.536558	0.542503	0.566677	0.595568	0.611866	0.655139	0.637296	0.649095	0.680891	0.700159	0.669851	0.640607	0.624092	0.605164	0.615168	0.625063	0.627454
neuron_390	0.233572	0.25761	0.250797	0.23755	0.232301	0.237677	0.233483	0.262869	0.295053	0.314345	0.343732	0.379119	0.402887	0.422027	0.437914	0.455266	0.446097	0.446721	0.438103	0.406813	0.370475	0.335269	0.303525	0.262732	0.243657	0.218889	0.19201	0.182925	0.173168	0.176697	0.176883	0.176611	0.181328	0.178539	0.194137	0.211648	0.244903	0.252819	0.25387	0.257857	0.255413	0.251256	0.258721	0.260274	0.250185	0.226651	0.228914	0.221174	0.202643
neuron_391	0.326092	0.306118	0.299941	0.287665	0.252027	0.21039	0.151802	0.105489	0.0787998	0.072414	0.0435058	0.0231801	0.0223423	0.0276115	0.0332568	0.0682406	0.11651	0.159705	0.196624	0.221346	0.291788	0.334316	0.336689	0.353816	0.347885	0.345847	0.340882	0.338502	0.325287	0.286336	0.291171	0.302407	0.304946	0.336089	0.335597	0.352067	0.389482	0.39306	0.387581	0.412651	0.380044	0.390987	0.408265	0.447935	0.473745	0.477992	0.521307	0.595918	0.634259
neuron_392	0.503778	0.598413	0.680381	0.726486	0.75999	0.794993	0.805533	0.799006	0.779508	0.747805	0.714173	0.676981	0.645062	0.606734	0.540335	0.476254	0.425072	0.402243	0.358889	0.316452	0.274961	0.250927	0.22835	0.201745	0.178194	0.164239	0.149633	0.131939	0.117672	0.112722	0.0950452	0.088595	0.0929609	0.0985697	0.108219	0.119002	0.126232	0.13336	0.140267	0.150031	0.152272	0.135498	0.119872	0.0987852	0.0852682	0.0658221	0.0506037	0.0346024	0.0220444
neuron_393	0.48876	0.416257	0.37861	0.376012	0.381187	0.384557	0.377888	0.379695	0.391485	0.408618	0.404551	0.389188	0.390264	0.391103	0.381101	0.371891	0.377353	0.369184	0.35744	0.384737	0.393317	0.406079	0.4026	0.411373	0.387056	0.34831	0.29854	0.251161	0.215816	0.188188	0.186441	0.196803	0.208111	0.217919	0.261094	0.30741	0.338294	0.335707	0.334583	0.329068	0.310814	0.26668	0.258534	0.273179	0.293067	0.312963	0.375681	0.46332	0.523448
neuron_394	0.0546545	0.0669545	0.0798555	0.0872177	0.0935235	0.0981936	0.0992543	0.0982153	0.0963954	0.0953295	0.092907	0.0887121	0.0875153	0.0884146	0.0862878	0.0823294	0.0838326	0.0816891	0.0877633	0.0876201	0.0883655	0.0830409	0.0864759	0.0838471	0.0825302	0.0765397	0.0690005	0.063168	0.0596902	0.0553166	0.0509386	0.0519775	0.0558934	0.054863	0.0575035	0.0591743	0.0628465	0.064007	0.0630196	0.057396	0.0525168	0.051981	0.0519085	0.0531059	0.0499584	0.0575334	0.0678365	0.0875984	0.105924
neuron_395	0.98582	1	0.968188	0.89684	0.804713	0.721263	0.635761	0.528261	0.423437	0.335203	0.257879	0.189673	0.136846	0.0853063	0.0474405	0.0226862	0	0.00147246	0.00653272	0.00296097	0.0133066	0.0326807	0.0508294	0.0564716	0.0776045	0.0840022	0.0925759	0.111939	0.125841	0.138564	0.137954	0.144605	0.159195	0.163127	0.17529	0.185641	0.183335	0.182798	0.191684	0.197938	0.198936	0.21567	0.236871	0.243041	0.256997	0.247598	0.24873	0.249298	0.256312
neuron_396	0.128667	0.131571	0.108857	0.106068	0.0983364	0.0896708	0.0873555	0.0799213	0.0823277	0.0805903	0.0862375	0.0909593	0.0878752	0.0882158	0.0974103	0.0959884	0.092145	0.086949	0.0858126	0.0734316	0.0616252	0.0564858	0.0463689	0.0375782	0.0343787	0.0401438	0.0563734	0.0659898	0.0801388	0.083801	0.0813702	0.0841716	0.0859553	0.0905891	0.0892519	0.0935164	0.100777	0.105605	0.107162	0.112845	0.123608	0.112914	0.11636	0.107924	0.113528	0.102467	0.0950786	0.105326	0.124309
neuron_397	0.511363	0.485009	0.477106	0.472948	0.477878	0.485239	0.470332	0.466603	0.482138	0.491071	0.485768	0.476454	0.484165	0.483489	0.462272	0.437199	0.418012	0.408225	0.404476	0.377173	0.354507	0.336947	0.310425	0.29401	0.300105	0.304966	0.315795	0.335858	0.336436	0.327507	0.327212	0.343474	0.334752	0.331854	0.300242	0.281093	0.245159	0.222955	0.197932	0.186999	0.187736	0.168139	0.171363	0.179818	0.186263	0.17978	0.175749	0.188056	0.186917
neuron_398	0.235652	0.237795	0.242744	0.221651	0.220947	0.196313	0.187061	0.187741	0.182507	0.193252	0.205403	0.194677	0.197617	0.179998	0.184256	0.193259	0.184095	0.164945	0.135278	0.112809	0.113446	0.116447	0.102695	0.106947	0.0977923	0.11181	0.143659	0.157686	0.160085	0.183538	0.21519	0.234767	0.259352	0.296569	0.321923	0.312588	0.335477	0.354096	0.360872	0.354159	0.349606	0.343494	0.344292	0.349071	0.356446	0.359359	0.378457	0.415479	0.450008
neuron_399	0.168571	0.160348	0.144393	0.121303	0.102449	0.0834264	0.074453	0.0712294	0.0654236	0.064578	0.0676877	0.0750507	0.0918927	0.115747	0.135294	0.160679	0.178917	0.195701	0.20537	0.214919	0.227694	0.229997	0.224529	0.206751	0.189842	0.171759	0.160512	0.147234	0.133757	0.122376	0.118599	0.119372	0.117068	0.114757	0.115596	0.122337	0.121768	0.117147	0.111697	0.111035	0.110207	0.103882	0.10359	0.0991708	0.102192	0.113026	0.129934	0.143396	0.164545
neuron_400	0.281402	0.242843	0.191437	0.133908	0.10714	0.101298	0.0953759	0.091767	0.115996	0.156161	0.186199	0.21419	0.228423	0.238573	0.245609	0.254115	0.231734	0.205642	0.195374	0.178452	0.161097	0.122813	0.0936338	0.0917712	0.0750389	0.0649568	0.0441484	0.0432108	0.033863	0.0206251	0.00925146	0.00315122	0	0.00219457	0.0342489	0.07753	0.119561	0.190039	0.233452	0.275239	0.30564	0.332733	0.318513	0.265521	0.210284	0.161329	0.104419	0.0719012	0.0580884
neuron_401	0.459756	0.546428	0.575161	0.573452	0.53877	0.49493	0.432594	0.406595	0.355866	0.297817	0.247378	0.227262	0.215895	0.223964	0.252553	0.295054	0.328333	0.369696	0.411088	0.445008	0.480428	0.492926	0.481454	0.460905	0.422518	0.38268	0.317734	0.244044	0.167945	0.115358	0.0553145	0.0138515	0	0.0109392	0.0251893	0.0331176	0.0457218	0.0694069	0.0795923	0.0966712	0.103397	0.10275	0.0946072	0.114771	0.134138	0.136529	0.149725	0.170962	0.170617
neuron_402	0.241453	0.208399	0.14072	0.0944182	0.0790739	0.0606826	0.0422925	0.0462897	0.0591568	0.0974648	0.143156	0.198289	0.233279	0.262643	0.287018	0.312772	0.327589	0.335131	0.335118	0.323499	0.321972	0.287536	0.248182	0.218427	0.186117	0.161208	0.116379	0.075836	0.0619643	0.0465644	0.0280703	0.0458865	0.0634771	0.0960397	0.119061	0.146462	0.164987	0.197521	0.210669	0.220036	0.216322	0.222077	0.238146	0.206831	0.143078	0.119577	0.110607	0.101827	0.112053
neuron_403	0.240858	0.259315	0.253663	0.23737	0.215898	0.19553	0.175193	0.15502	0.141606	0.132575	0.11451	0.0951867	0.0846757	0.067654	0.0574972	0.0507621	0.0388391	0.0339457	0.0349185	0.0272105	0.0387672	0.0564627	0.0637778	0.0813504	0.100925	0.109981	0.113442	0.118685	0.113546	0.11129	0.111357	0.108376	0.103438	0.0997308	0.0985916	0.102853	0.111729	0.125091	0.134663	0.141748	0.15336	0.160278	0.176714	0.189457	0.199476	0.20791	0.208195	0.221852	0.244282
neuron_404	0.846908	0.86863	0.8556	0.818376	0.769735	0.71898	0.66331	0.595045	0.530293	0.458631	0.417851	0.378568	0.339045	0.298972	0.254437	0.22201	0.183244	0.162659	0.148057	0.127763	0.107102	0.0945098	0.0885269	0.0941238	0.106946	0.128826	0.14272	0.165298	0.180445	0.205703	0.238817	0.251027	0.256733	0.267868	0.260755	0.245976	0.226452	0.197311	0.187598	0.186053	0.191996	0.17391	0.170258	0.186696	0.204156	0.219657	0.246139	0.261878	0.287183
neuron_405	0.859084	0.828929	0.806896	0.768388	0.72062	0.650854	0.602391	0.543223	0.501264	0.447974	0.372607	0.287314	0.232808	0.192376	0.149503	0.102245	0.0747053	0.0649702	0.0714044	0.0838018	0.0958341	0.0970276	0.0970228	0.114105	0.152029	0.15754	0.157732	0.163651	0.169651	0.156838	0.151565	0.129904	0.117376	0.0979616	0.100054	0.106825	0.112789	0.130808	0.152446	0.167883	0.22171	0.274159	0.302148	0.345684	0.377449	0.413256	0.431173	0.455414	0.472166
neuron_406	0.146288	0.13954	0.129907	0.115408	0.108164	0.0973071	0.0961008	0.110583	0.115567	0.123709	0.131029	0.147048	0.149218	0.147377	0.143628	0.13956	0.126943	0.120536	0.119419	0.112202	0.100221	0.0859324	0.0776811	0.0792252	0.0792992	0.0711458	0.0616317	0.0478143	0.0443354	0.0403591	0.0353187	0.0280918	0.017096	0.013789	0.00941287	0.00039498	0.000199217	0	0.0131457	0.0292453	0.0424911	0.063338	0.0817548	0.0871043	0.0953748	0.102567	0.104123	0.108526	0.110639
neuron_407	0.376568	0.35207	0.330947	0.300754	0.267839	0.245769	0.253719	0.264451	0.29272	0.300887	0.305837	0.320295	0.339461	0.361568	0.394637	0.407783	0.431609	0.442725	0.459264	0.470236	0.483337	0.486607	0.505305	0.517213	0.521929	0.532361	0.5473	0.547295	0.547252	0.560725	0.574271	0.585196	0.606242	0.622973	0.651006	0.663335	0.679851	0.716272	0.736036	0.748285	0.764833	0.783534	0.807007	0.815856	0.820642	0.816106	0.810291	0.799621	0.787449
neuron_408	0.478989	0.527727	0.569573	0.59124	0.588039	0.564567	0.524863	0.479493	0.43481	0.383638	0.334779	0.293762	0.258242	0.225109	0.194006	0.171462	0.152042	0.145307	0.145197	0.140989	0.152705	0.157561	0.16242	0.169223	0.179626	0.186128	0.177048	0.176584	0.183316	0.185339	0.196972	0.201188	0.197246	0.188738	0.173747	0.165034	0.159484	0.155882	0.155668	0.148698	0.143936	0.125242	0.130956	0.126955	0.128576	0.125932	0.138254	0.145909	0.156843
neuron_409	0.270975	0.262871	0.236748	0.210185	0.186883	0.16266	0.149812	0.142773	0.1354	0.132427	0.1323	0.135862	0.135561	0.142927	0.151769	0.161085	0.160418	0.162035	0.164973	0.160871	0.152031	0.140413	0.126291	0.107952	0.0940717	0.0742989	0.0583766	0.046909	0.0374905	0.0329999	0.0338791	0.0361093	0.0384422	0.0413302	0.0404656	0.0332051	0.031561	0.0287151	0.029303	0.0350659	0.0406345	0.0579836	0.0747334	0.0895385	0.106631	0.130045	0.152021	0.173017	0.194585
neuron_410	0.733074	0.630167	0.542854	0.432078	0.324057	0.25422	0.19033	0.131678	0.0955464	0.0552016	0.0684176	0.0912449	0.0823411	0.103975	0.117431	0.146635	0.182231	0.207734	0.245177	0.273594	0.290707	0.300108	0.304868	0.308956	0.288909	0.269695	0.245164	0.214993	0.181361	0.146863	0.12596	0.109365	0.0935002	0.0858355	0.079726	0.0734116	0.0760955	0.124116	0.160801	0.190978	0.248699	0.291562	0.345062	0.391873	0.435124	0.469331	0.491753	0.521613	0.548993
neuron_411	0.0745292	0.0891874	0.101056	0.10512	0.107746	0.103087	0.0938484	0.0840617	0.077251	0.0729469	0.0693119	0.0664178	0.0689456	0.0692437	0.0736253	0.0771315	0.0758204	0.0770239	0.0757194	0.0714337	0.0635688	0.0530034	0.0439122	0.0347175	0.0278914	0.0199244	0.0172463	0.0166588	0.0159383	0.0206233	0.0240725	0.023167	0.0253539	0.029294	0.0318487	0.0319536	0.0354812	0.0365476	0.0363452	0.0368618	0.0336456	0.0324657	0.031854	0.0306402	0.0317419	0.0329122	0.0341506	0.0337069	0.0349315
neuron_412	0.0198976	0.012719	0.00661589	0.00470509	0.000841443	0	0.00157569	0.00289315	0.00349047	0.00375053	0.00525336	0.00708058	0.00872608	0.00901886	0.0093521	0.0105655	0.0117432	0.0129986	0.0140146	0.014413	0.016046	0.01703	0.0167683	0.019523	0.0221014	0.0239187	0.026604	0.0285732	0.029743	0.0309056	0.0325267	0.0332134	0.0339982	0.0328497	0.0316858	0.0284433	0.0232614	0.0212844	0.0164742	0.014145	0.0128265	0.0128859	0.0160955	0.0229331	0.0316048	0.0397408	0.0493833	0.0599621	0.0712475
neuron_413	0.451277	0.383414	0.330566	0.300293	0.298431	0.297649	0.289848	0.276038	0.273308	0.276629	0.272985	0.28123	0.285032	0.279629	0.269946	0.258253	0.236148	0.206763	0.171737	0.171107	0.1539	0.145322	0.152649	0.163641	0.165022	0.194525	0.22013	0.238706	0.253063	0.240176	0.215625	0.19506	0.200146	0.217048	0.217008	0.196548	0.201072	0.19218	0.185323	0.180535	0.196441	0.207853	0.250284	0.299972	0.304134	0.318965	0.310501	0.324959	0.333231
neuron_414	0.258262	0.198883	0.145243	0.0970409	0.0562357	0.0278984	0.00931915	0	0.00113316	0.00550256	0.0125464	0.019963	0.0318669	0.0489143	0.063621	0.078009	0.0925523	0.104534	0.116985	0.131821	0.144178	0.155949	0.169398	0.179545	0.192217	0.205392	0.215323	0.226326	0.232405	0.244609	0.26027	0.274054	0.287733	0.299387	0.316309	0.33014	0.347503	0.366609	0.385921	0.405174	0.429407	0.460447	0.482902	0.510446	0.542467	0.570818	0.599229	0.629774	0.660435
neuron_415	0.405505	0.410635	0.39504	0.371284	0.334011	0.288656	0.219716	0.170893	0.135145	0.101172	0.0580864	0.0426329	0.0388358	0.0276483	0.0204213	0.0245492	0.0331042	0.0494694	0.0645672	0.0691591	0.065529	0.0747917	0.0744897	0.0834921	0.0716877	0.0674013	0.0609685	0.0694058	0.070696	0.0766515	0.0790613	0.101425	0.114637	0.125633	0.140613	0.161905	0.181117	0.186618	0.194661	0.199398	0.212988	0.227564	0.231632	0.230554	0.238583	0.258492	0.28324	0.299155	0.308947
neuron_416	0.631071	0.574316	0.526239	0.474898	0.421423	0.365337	0.319353	0.269435	0.231339	0.193615	0.157219	0.125963	0.094534	0.0677716	0.0479217	0.0369985	0.0227913	0.0155025	0.0116588	0.0138198	0.0173501	0.0220419	0.0331877	0.0467534	0.0593245	0.0717712	0.0857377	0.101676	0.113505	0.128817	0.140856	0.151953	0.163298	0.175058	0.18259	0.193413	0.196987	0.201908	0.20752	0.2083	0.212988	0.216501	0.223656	0.230902	0.239917	0.250649	0.265196	0.281072	0.29947
neuron_417	0.687959	0.674655	0.599706	0.504618	0.408836	0.301031	0.210991	0.130433	0.0650206	0.0172067	0	0.00217992	0.0284048	0.0707365	0.124038	0.172352	0.22712	0.262	0.281256	0.301468	0.292248	0.27436	0.255257	0.234376	0.222031	0.230415	0.231375	0.27052	0.291146	0.298029	0.294102	0.306252	0.304223	0.304619	0.299921	0.286462	0.291844	0.319402	0.351671	0.382948	0.438172	0.452943	0.451839	0.481291	0.478329	0.45152	0.431598	0.415731	0.423857
neuron_418	0.533095	0.437649	0.346615	0.258309	0.197193	0.122369	0.0544367	0.0204981	0.00510048	0	0.0153042	0.0522875	0.0854135	0.144935	0.20049	0.244465	0.289491	0.340099	0.393799	0.442219	0.483223	0.506019	0.521198	0.521401	0.527905	0.538712	0.521607	0.510434	0.501743	0.514333	0.519545	0.537946	0.559408	0.616746	0.685126	0.738428	0.798836	0.83682	0.84024	0.845937	0.855939	0.875035	0.865456	0.838788	0.814537	0.784424	0.749289	0.717033	0.6919
neuron_419	0.0304393	0.0326707	0.0373462	0.0280261	0.0236563	0.0214322	0.0207738	0.0168077	0.0257172	0.0377341	0.0406188	0.05072	0.0734423	0.0937907	0.10721	0.114836	0.125146	0.132101	0.13448	0.124709	0.116344	0.115707	0.116703	0.117386	0.12042	0.127035	0.126145	0.12434	0.123822	0.138255	0.147246	0.145353	0.160163	0.1681	0.17783	0.185627	0.192082	0.197267	0.201058	0.204461	0.203639	0.201726	0.201029	0.20651	0.214073	0.225218	0.237131	0.243035	0.255389
neuron_420	0.612999	0.532245	0.425291	0.38424	0.300065	0.24794	0.222208	0.174901	0.121148	0.0705773	0.0373775	0	0.0275122	0.0105405	0.0249971	0.0181082	0.055511	0.0967168	0.148883	0.190983	0.239633	0.305073	0.372806	0.425791	0.495554	0.546297	0.591336	0.622004	0.665297	0.700451	0.711862	0.737667	0.752431	0.795622	0.752686	0.764672	0.740222	0.715357	0.669389	0.616487	0.575957	0.52971	0.477557	0.449177	0.421708	0.393651	0.382788	0.380725	0.395872
neuron_421	0.213588	0.1894	0.153733	0.122632	0.0946163	0.0679854	0.0461734	0.0303846	0.0320947	0.0413076	0.0519649	0.0600151	0.0764377	0.0965024	0.121523	0.13723	0.160945	0.181637	0.198881	0.233651	0.258665	0.275859	0.290013	0.302362	0.314057	0.318183	0.326444	0.321405	0.317888	0.297309	0.285421	0.269759	0.252958	0.239068	0.237306	0.235214	0.230977	0.222393	0.232425	0.250214	0.278659	0.290748	0.307961	0.32443	0.342711	0.353997	0.368653	0.38064	0.395445
neuron_422	0	0.0144699	0.0362613	0.062191	0.134064	0.175518	0.230603	0.301936	0.341266	0.352155	0.324295	0.288517	0.247153	0.17935	0.11498	0.0525324	0.0235371	0.0285984	0.0505763	0.113312	0.183645	0.278372	0.398723	0.498904	0.578674	0.627997	0.652385	0.653956	0.6281	0.577842	0.517928	0.455309	0.375843	0.301808	0.275835	0.229359	0.213205	0.229894	0.239659	0.277327	0.313418	0.363583	0.398201	0.428025	0.450377	0.474863	0.479583	0.496933	0.483378
neuron_423	0.364907	0.402555	0.408379	0.385088	0.362567	0.327382	0.292854	0.227588	0.166724	0.115534	0.0515283	0.0306977	0.0063193	0.0069477	0.00805945	0	0.00371323	0.0305488	0.0578538	0.0863435	0.128161	0.158154	0.183906	0.200856	0.217638	0.243456	0.256524	0.283964	0.281491	0.28372	0.280789	0.282152	0.292922	0.297301	0.305805	0.330442	0.345359	0.365903	0.358528	0.347829	0.351403	0.329594	0.301183	0.285162	0.270896	0.258697	0.252139	0.25192	0.269214
neuron_424	0.0960254	0.0979106	0.097004	0.0940972	0.0825398	0.0767462	0.065358	0.049417	0.0221893	0.00783358	0.00380898	0.0115226	0.0165182	0.0198435	0.0354077	0.041159	0.0582123	0.0792889	0.0949527	0.104938	0.118832	0.126786	0.139613	0.143565	0.153258	0.172688	0.177176	0.192593	0.208247	0.219338	0.217176	0.215788	0.231144	0.239565	0.227082	0.227024	0.217483	0.211478	0.205422	0.195554	0.175784	0.164526	0.159787	0.152575	0.138069	0.106976	0.0888533	0.0802474	0.0756974
neuron_425	0.143462	0.129443	0.121023	0.118195	0.116613	0.108088	0.0986912	0.113624	0.123162	0.127677	0.126213	0.126725	0.134878	0.149594	0.153071	0.153089	0.153782	0.151196	0.146358	0.157315	0.154056	0.156042	0.17444	0.18036	0.180471	0.186777	0.20202	0.207999	0.196003	0.189093	0.164093	0.143663	0.134893	0.135579	0.140761	0.149993	0.1597	0.187299	0.207008	0.21534	0.222234	0.230769	0.233217	0.218061	0.198681	0.197485	0.199393	0.215034	0.234759
neuron_426	0.107248	0.135134	0.154761	0.161002	0.168877	0.169005	0.159434	0.152715	0.141973	0.136176	0.124704	0.119773	0.107224	0.0923432	0.0920953	0.0851014	0.0805123	0.0841139	0.0898076	0.0858726	0.0865287	0.0823667	0.0818557	0.0876392	0.0826828	0.0761133	0.0661881	0.0569009	0.0415638	0.0291421	0.0221877	0.0253819	0.0236495	0.0118649	0.00391591	0	0.00604116	0.016765	0.0132841	0.015571	0.014783	0.0161573	0.0201382	0.031435	0.0446853	0.0506871	0.0577571	0.0620675	0.0699674
neuron_427	0.57505	0.604654	0.594685	0.571735	0.539449	0.49721	0.455482	0.388326	0.342748	0.267367	0.184564	0.090423	0.0412459	0.0271793	0.0101722	0	0.00588298	0.0368433	0.0582559	0.0810382	0.0960692	0.106975	0.121948	0.128332	0.141166	0.163152	0.181433	0.191769	0.210151	0.202988	0.191994	0.194882	0.213152	0.223396	0.243798	0.255976	0.27781	0.291185	0.294327	0.274708	0.275547	0.270571	0.262846	0.259197	0.273597	0.276441	0.272781	0.261389	0.271348
neuron_428	0.00663679	0.00552292	0.00921229	0.0134271	0.0216801	0.0330199	0.0483351	0.0606193	0.0751565	0.089881	0.100348	0.105869	0.110096	0.113709	0.118347	0.122785	0.126983	0.129104	0.133596	0.136415	0.141315	0.155672	0.169674	0.186269	0.196119	0.210601	0.226511	0.248381	0.26838	0.285089	0.300076	0.312062	0.32584	0.345515	0.365847	0.383059	0.399295	0.413429	0.430656	0.444748	0.461114	0.482276	0.501249	0.520141	0.538669	0.559086	0.571593	0.585381	0.603276
neuron_429	0.215583	0.18233	0.16486	0.151557	0.147885	0.142353	0.141047	0.146174	0.143547	0.149307	0.15473	0.149537	0.152243	0.155216	0.158415	0.159735	0.168034	0.170338	0.160061	0.159884	0.158811	0.161703	0.164404	0.157464	0.153725	0.152188	0.148306	0.142175	0.140214	0.133209	0.119998	0.11232	0.101739	0.0937588	0.0856704	0.0791606	0.0741501	0.0629985	0.0595336	0.0571887	0.0574636	0.0591889	0.0508368	0.0666074	0.0839552	0.0971452	0.100158	0.110258	0.121352
neuron_430	0.237366	0.268255	0.299803	0.294725	0.262072	0.257791	0.252766	0.239569	0.211132	0.157531	0.145901	0.155125	0.152769	0.141687	0.153427	0.177261	0.210489	0.258407	0.283749	0.310579	0.357649	0.399345	0.427002	0.43473	0.443188	0.433457	0.418988	0.395818	0.370475	0.366463	0.369385	0.385293	0.405539	0.415975	0.469723	0.504354	0.542688	0.54592	0.53034	0.518936	0.495628	0.476591	0.452405	0.401913	0.360778	0.380417	0.368782	0.397801	0.440369
neuron_431	0.196877	0.184167	0.18162	0.18177	0.190906	0.198287	0.2058	0.202853	0.193974	0.188438	0.179271	0.172136	0.156067	0.147861	0.151623	0.169057	0.181727	0.209264	0.246171	0.284425	0.317848	0.339932	0.353377	0.371601	0.379578	0.359102	0.34865	0.337716	0.322935	0.306236	0.279259	0.263768	0.266658	0.268016	0.275025	0.287415	0.281606	0.286366	0.283166	0.267697	0.255858	0.250726	0.249204	0.235707	0.240694	0.249949	0.270813	0.288429	0.319213
neuron_432	0.429794	0.430633	0.42852	0.409897	0.386836	0.36206	0.327517	0.298789	0.255047	0.234089	0.224201	0.223858	0.2158	0.217669	0.210548	0.203359	0.181312	0.16308	0.148497	0.128493	0.1268	0.122389	0.118627	0.127794	0.130246	0.136743	0.168763	0.181439	0.18349	0.196989	0.206847	0.208544	0.209144	0.208902	0.209426	0.192212	0.207367	0.23216	0.217112	0.209633	0.232747	0.256818	0.282172	0.319553	0.359316	0.384764	0.399739	0.42325	0.430404
neuron_433	0.526873	0.5471	0.534544	0.496775	0.437065	0.383216	0.328979	0.274898	0.235538	0.205628	0.199853	0.187386	0.166929	0.160152	0.152414	0.147702	0.143905	0.144646	0.145591	0.135557	0.124744	0.121111	0.116571	0.0942573	0.0737968	0.095923	0.123509	0.143936	0.163365	0.191901	0.227577	0.257796	0.282584	0.299238	0.314186	0.327217	0.354498	0.356362	0.377712	0.405953	0.425375	0.445289	0.480639	0.498238	0.509453	0.486073	0.468565	0.446779	0.403818
neuron_434	0.562388	0.562525	0.561646	0.563312	0.583413	0.627586	0.666635	0.681495	0.680768	0.698017	0.719398	0.730335	0.745572	0.750377	0.720102	0.687736	0.650141	0.619073	0.589779	0.527836	0.506653	0.482276	0.46381	0.494795	0.500242	0.503094	0.533749	0.552962	0.606645	0.632318	0.660767	0.670782	0.705334	0.721805	0.697015	0.703871	0.715032	0.707707	0.699355	0.701382	0.72812	0.71797	0.695307	0.694872	0.707703	0.687139	0.688267	0.714596	0.717303
neuron_435	0.0164488	0.0149925	0.0160227	0.00761302	0.00647191	0.0128527	0.022858	0.0274461	0.023482	0.0194394	0.018775	0.0242027	0.0262436	0.0184275	0.0200308	0.0258109	0.0231435	0.0187934	0.0138542	0.0105107	0.00431105	0.00155579	0.00129403	0	0.00615162	0.00939177	0.0109104	0.0181258	0.0254008	0.033966	0.0455394	0.0535685	0.0518278	0.0553062	0.0587755	0.0615634	0.0611477	0.0605392	0.0595135	0.0622201	0.0643052	0.0703925	0.0809404	0.0877383	0.107552	0.11808	0.130061	0.137728	0.144656
neuron_436	0.369953	0.38783	0.395278	0.394607	0.37585	0.352749	0.330274	0.306435	0.280072	0.249038	0.211228	0.169202	0.132578	0.102527	0.0649744	0.0483342	0.0225314	0	0.00788836	0.010268	0.0279081	0.0464668	0.0706305	0.0833413	0.0996029	0.120986	0.137146	0.162465	0.176384	0.18784	0.19218	0.188786	0.19052	0.185082	0.186909	0.172589	0.167467	0.167003	0.168639	0.160971	0.158458	0.166697	0.171535	0.181981	0.18303	0.169654	0.18378	0.197925	0.203867
neuron_437	0.398315	0.348168	0.314605	0.284658	0.258378	0.241629	0.222976	0.200199	0.172093	0.140874	0.114149	0.093266	0.0740516	0.0711841	0.0690119	0.061912	0.0550262	0.0637635	0.0733784	0.0781107	0.0829809	0.0924822	0.102646	0.107155	0.110653	0.117608	0.118263	0.116692	0.11384	0.0981908	0.0965861	0.0919067	0.0942697	0.0912831	0.0904505	0.112261	0.123394	0.153815	0.197832	0.236082	0.263119	0.298162	0.339469	0.374896	0.393279	0.402662	0.400069	0.408152	0.409647
neuron_438	0.201225	0.225709	0.234146	0.23272	0.21965	0.195547	0.167006	0.137332	0.106215	0.077234	0.0536673	0.0355075	0.0211891	0.00868726	0.000741962	0	0.00182493	0.00363549	0.00774912	0.0121794	0.0144498	0.0167559	0.0211966	0.0279539	0.0352579	0.0452023	0.0510403	0.060447	0.0687882	0.0768294	0.0851045	0.0912288	0.0973001	0.101075	0.102645	0.103152	0.0981232	0.0939727	0.0884532	0.0807687	0.0733488	0.0642871	0.0598818	0.0555967	0.0521824	0.0548701	0.0620285	0.0762172	0.095443
neuron_439	0.399998	0.370685	0.296912	0.220317	0.123553	0.0573238	0.00549851	0	0.0119432	0.0352741	0.0629273	0.0894149	0.10741	0.119327	0.122424	0.107027	0.0824314	0.0796263	0.0959114	0.0971686	0.121237	0.154186	0.182048	0.257668	0.307565	0.361682	0.392418	0.422132	0.445411	0.489127	0.499943	0.519247	0.516721	0.54521	0.572956	0.593081	0.619861	0.63939	0.635656	0.608507	0.574389	0.556425	0.557814	0.569987	0.560872	0.556632	0.551734	0.571337	0.585516
neuron_440	0.439494	0.404422	0.391664	0.364164	0.317981	0.245188	0.169213	0.096007	0.0617942	0.0349032	0.0285967	0.0272857	0.041362	0.0593958	0.0969391	0.11615	0.147723	0.192065	0.229123	0.246117	0.272904	0.308121	0.332466	0.360884	0.389776	0.408703	0.434084	0.470886	0.492585	0.555638	0.603347	0.63655	0.641945	0.646435	0.647632	0.626697	0.587368	0.552238	0.533782	0.520211	0.499803	0.492292	0.50657	0.523082	0.558262	0.603575	0.657414	0.676252	0.696514
neuron_441	0.077776	0.0567233	0.0473863	0.0437764	0.0406642	0.0380383	0.0414663	0.0466026	0.0526087	0.0586947	0.0623125	0.0667822	0.0691107	0.069556	0.072321	0.0715928	0.0666912	0.0631877	0.0570813	0.0543515	0.0523729	0.0502761	0.0521852	0.053694	0.0543225	0.057622	0.0631114	0.0702629	0.0772985	0.0843967	0.0929555	0.0999683	0.107228	0.112686	0.115952	0.119115	0.117886	0.117567	0.116818	0.116888	0.116147	0.116142	0.119043	0.122318	0.126577	0.132388	0.14669	0.164141	0.18789
neuron_442	0.143807	0.102937	0.0712605	0.0439163	0.0226275	0.0129406	0.0102424	0.0111078	0.0161726	0.0201946	0.0309628	0.0408225	0.0608898	0.075333	0.0976515	0.115732	0.134901	0.146199	0.155007	0.163758	0.176949	0.181047	0.190395	0.195564	0.202478	0.211988	0.218634	0.226179	0.232445	0.242656	0.2489	0.256878	0.265047	0.270594	0.271674	0.275103	0.274703	0.28255	0.286	0.290192	0.294887	0.300153	0.306909	0.315781	0.323694	0.328592	0.338232	0.34192	0.349161
neuron_443	0.486626	0.474695	0.45763	0.429223	0.391094	0.350256	0.314232	0.271728	0.233395	0.201505	0.172527	0.142511	0.117109	0.100074	0.0861613	0.0756505	0.0687505	0.0617458	0.0580756	0.0536367	0.0463771	0.0444703	0.0465784	0.0463508	0.0475507	0.0583666	0.0697306	0.0765396	0.0894939	0.0996644	0.109473	0.119613	0.133996	0.147288	0.15759	0.163965	0.173903	0.179343	0.185551	0.194251	0.198057	0.201887	0.206029	0.210851	0.215518	0.220264	0.22682	0.237799	0.250114
neuron_444	0.214478	0.207356	0.197839	0.188473	0.182493	0.179324	0.169888	0.159078	0.147409	0.136525	0.126437	0.113667	0.0983082	0.0886867	0.0764411	0.0650881	0.0524999	0.0394388	0.0328004	0.0223239	0.0139621	0.00456625	0.00033445	0	0.00748656	0.0140602	0.023893	0.0270968	0.042348	0.0601773	0.0745791	0.0902395	0.101131	0.113003	0.132713	0.150006	0.159324	0.161686	0.165677	0.175465	0.181985	0.179075	0.177358	0.176652	0.178311	0.182973	0.18652	0.195303	0.211821
neuron_445	0.621673	0.579259	0.572392	0.570567	0.54652	0.486198	0.430679	0.41294	0.371555	0.35134	0.3451	0.3314	0.336051	0.307237	0.271225	0.241036	0.239625	0.218973	0.231939	0.227658	0.21323	0.194895	0.179534	0.160606	0.156664	0.172387	0.177695	0.183087	0.210492	0.235916	0.244999	0.289842	0.318577	0.344558	0.369799	0.413589	0.418322	0.413747	0.373425	0.348761	0.319739	0.286382	0.244947	0.234644	0.244914	0.241961	0.273103	0.285143	0.334563
neuron_446	0.113114	0.0910776	0.0831526	0.0769372	0.0758546	0.0764248	0.0841179	0.0783517	0.0827117	0.077018	0.0660695	0.0848063	0.0651745	0.062804	0.0394098	0.0340216	0.031091	0.0228027	0.0121057	0.0209315	0.00972128	0.0109183	0.00121353	0.0183921	0.0257511	0.0742326	0.0933754	0.0935862	0.104438	0.119659	0.146938	0.181662	0.195163	0.212133	0.216976	0.221915	0.226082	0.210121	0.221821	0.220536	0.222538	0.228386	0.228066	0.23704	0.255352	0.288855	0.340535	0.380612	0.44628
neuron_447	0.154508	0.181393	0.200291	0.200017	0.20467	0.201146	0.190412	0.17783	0.162005	0.14392	0.12991	0.119187	0.101467	0.0825377	0.0627855	0.0555901	0.0529297	0.0460683	0.0375312	0.0424458	0.0484413	0.0530423	0.0561332	0.0645489	0.082426	0.0869258	0.087373	0.0929625	0.095947	0.100997	0.100741	0.0906214	0.0868584	0.0834523	0.0760938	0.0659516	0.0674071	0.0635304	0.0629729	0.0617395	0.0700994	0.0766096	0.0818206	0.0935879	0.102849	0.120756	0.13868	0.151239	0.169561
neuron_448	0.143231	0.198612	0.23568	0.260495	0.256448	0.258778	0.243769	0.238203	0.228649	0.18839	0.15928	0.143528	0.125557	0.108428	0.0945446	0.0887591	0.0933217	0.0976456	0.126726	0.148775	0.194932	0.232933	0.248571	0.280475	0.323964	0.359992	0.400416	0.420287	0.451775	0.474951	0.48873	0.513553	0.523309	0.518835	0.521567	0.528147	0.529631	0.519141	0.508068	0.509028	0.512633	0.5311	0.551046	0.558049	0.57052	0.61166	0.638178	0.659481	0.691973
neuron_449	0.170672	0.143565	0.116381	0.0961255	0.0674676	0.0408624	0.0168071	0.00900137	0	0.000691915	0.00155561	0.00356087	0.0210687	0.0380543	0.0551139	0.0651596	0.0827398	0.104354	0.121805	0.151166	0.164079	0.182263	0.193128	0.19946	0.213465	0.216688	0.223975	0.227788	0.232321	0.241458	0.245473	0.251029	0.259637	0.276838	0.296711	0.314609	0.334505	0.357511	0.379373	0.400718	0.418228	0.437841	0.45778	0.469262	0.475405	0.490743	0.498542	0.504857	0.514495
neuron_450	0.0401898	0.0495732	0.0579441	0.0684453	0.0763106	0.077914	0.0717797	0.0640576	0.0577519	0.0510709	0.0503315	0.0483367	0.0445254	0.0474247	0.0508268	0.0563225	0.0622854	0.0674439	0.0686835	0.0716365	0.0758414	0.0808334	0.0879263	0.0954219	0.101094	0.10844	0.113987	0.118802	0.123406	0.131387	0.139267	0.151727	0.166793	0.171606	0.181655	0.187831	0.188358	0.194853	0.196848	0.198617	0.205273	0.208429	0.214358	0.225338	0.235434	0.250187	0.261199	0.277222	0.296383
neuron_451	0.0078843	0.00443842	0	0.0134911	0.0291219	0.0448848	0.0623301	0.0801623	0.0918697	0.111375	0.132236	0.15438	0.177677	0.190888	0.195975	0.213804	0.2254	0.231583	0.242644	0.239334	0.247691	0.258457	0.263714	0.273852	0.278077	0.294671	0.302584	0.30303	0.303048	0.30726	0.312064	0.314684	0.32473	0.329636	0.333381	0.348153	0.342027	0.346419	0.349586	0.354464	0.358149	0.359029	0.36704	0.386798	0.401356	0.423018	0.44645	0.449597	0.469821
neuron_452	0.0700751	0.0692185	0.0309123	0.00206167	0.0221232	0.0462703	0.0620224	0.0715393	0.0685783	0.081145	0.0728	0.0780122	0.0696098	0.0578161	0.060338	0.0511934	0.0558549	0.0652793	0.06277	0.073127	0.0929808	0.0963815	0.11532	0.150581	0.173502	0.20799	0.236858	0.251474	0.26139	0.291683	0.305252	0.308955	0.311371	0.31361	0.332777	0.356815	0.349448	0.360981	0.362188	0.349805	0.339359	0.355764	0.36686	0.373945	0.394831	0.42386	0.450675	0.476163	0.5127
neuron_453	0.060844	0.0448932	0.0300613	0.0183931	0.0112199	0.0111218	0.00545037	0.00097113	0	0.00370122	0.00694154	0.00666241	0.00690579	0.0086256	0.0109876	0.0192273	0.020645	0.0237221	0.0287493	0.0348994	0.0374415	0.0461067	0.051361	0.0527045	0.0535687	0.0566569	0.0559666	0.0640222	0.0710344	0.0759693	0.081595	0.0821212	0.0813081	0.084479	0.0864223	0.0928305	0.100264	0.0985732	0.0964613	0.0970636	0.100649	0.105445	0.112812	0.116103	0.116117	0.119717	0.123493	0.138576	0.150412
neuron_454	0.074644	0.0725298	0.0706446	0.0724043	0.0777188	0.0787133	0.0838443	0.0808019	0.0749293	0.0634316	0.0491728	0.0331711	0.0170541	0.00652226	0	0.00573038	0.0146172	0.0262411	0.043506	0.0619068	0.0815318	0.0964513	0.107936	0.118428	0.127844	0.135456	0.138134	0.134874	0.12656	0.117031	0.107984	0.0980351	0.0861603	0.07455	0.0588826	0.0486708	0.0498203	0.0464633	0.046059	0.0525097	0.0622908	0.0792706	0.0973436	0.109394	0.124792	0.135521	0.146724	0.16527	0.177954
neuron_455	0.278054	0.309889	0.297238	0.320634	0.333626	0.359956	0.350218	0.358171	0.359109	0.335067	0.285561	0.235209	0.19101	0.160642	0.102425	0.0877218	0.0546055	0.0364017	0.0312118	0.0116541	0	0.0294609	0.0804371	0.132914	0.194755	0.258815	0.293871	0.351831	0.413692	0.45918	0.487017	0.487083	0.479113	0.465737	0.450591	0.434801	0.424014	0.432245	0.424111	0.454551	0.469364	0.489003	0.510553	0.5115	0.493692	0.492554	0.462486	0.428545	0.406668
neuron_456	0.512761	0.54244	0.52286	0.465909	0.357517	0.295349	0.209894	0.131294	0.0794595	0.0493446	0	0.00214417	0.0716021	0.10212	0.155893	0.213422	0.281727	0.355754	0.432707	0.511206	0.569873	0.634648	0.673025	0.669063	0.682504	0.634286	0.583294	0.569131	0.542666	0.504642	0.44967	0.428939	0.409274	0.388009	0.392952	0.381824	0.395061	0.431503	0.430572	0.440806	0.486896	0.513841	0.595589	0.66583	0.739329	0.78123	0.794178	0.802339	0.776959
neuron_457	0.985132	0.859785	0.753143	0.673833	0.593715	0.535064	0.482407	0.463919	0.431149	0.412733	0.396459	0.357777	0.338766	0.329553	0.363965	0.352479	0.352901	0.363563	0.373769	0.400122	0.419217	0.456225	0.494636	0.505553	0.516943	0.552345	0.579144	0.628564	0.673518	0.713555	0.701878	0.705283	0.68147	0.672367	0.67984	0.660814	0.639192	0.611116	0.580157	0.537296	0.512712	0.506686	0.509246	0.500277	0.513707	0.534229	0.566373	0.612055	0.6433
neuron_458	0.18852	0.192998	0.188632	0.190215	0.177749	0.171176	0.168096	0.165444	0.156456	0.146034	0.144576	0.146213	0.143197	0.138184	0.131867	0.13522	0.133255	0.130255	0.120396	0.110552	0.107441	0.0983201	0.0928892	0.084226	0.078605	0.0724112	0.0633747	0.0459912	0.0348227	0.029367	0.0264148	0.028226	0.0300355	0.0124045	0.00400711	0.00254072	0	0.00664006	0.00998782	0.0190287	0.0238167	0.0352037	0.0463866	0.0565456	0.060045	0.0731093	0.0786584	0.0834806	0.092371
neuron_459	0.170903	0.163649	0.154708	0.148976	0.143747	0.139542	0.137802	0.137031	0.135688	0.134462	0.132379	0.12635	0.127956	0.126222	0.127382	0.132554	0.143742	0.149982	0.162053	0.175371	0.184853	0.19644	0.207765	0.21832	0.225923	0.233575	0.236068	0.240597	0.248281	0.251184	0.255031	0.256376	0.258139	0.257901	0.262737	0.266685	0.267566	0.275017	0.28188	0.297291	0.307737	0.322286	0.334149	0.346826	0.36942	0.395676	0.424331	0.450376	0.479063
neuron_460	0.225489	0.22064	0.216384	0.210719	0.197811	0.186463	0.174697	0.16096	0.147977	0.135004	0.124545	0.119571	0.115436	0.118503	0.12115	0.121136	0.124602	0.126069	0.126679	0.132895	0.134929	0.13639	0.13986	0.14782	0.152171	0.154373	0.157947	0.16356	0.169771	0.17638	0.181698	0.184409	0.188895	0.199978	0.205604	0.211541	0.211401	0.210207	0.221229	0.22267	0.223351	0.224899	0.224201	0.223012	0.224712	0.224209	0.223957	0.225621	0.228772
neuron_461	0.253999	0.188197	0.109695	0.0588286	0.0290346	0.0237232	0.0181135	0.0407038	0.0723264	0.104928	0.135115	0.171489	0.211486	0.25163	0.303191	0.348878	0.394961	0.416701	0.454756	0.471796	0.485153	0.494577	0.490489	0.48652	0.49127	0.487864	0.474489	0.476438	0.483195	0.493073	0.49738	0.506075	0.49204	0.516663	0.547862	0.565281	0.591169	0.614503	0.642007	0.648014	0.636723	0.647813	0.644176	0.63495	0.630551	0.63064	0.612698	0.594109	0.57716
neuron_462	0.33781	0.290192	0.240015	0.182526	0.136448	0.0959748	0.0694083	0.0522471	0.0372194	0.0266211	0.0246244	0.0275061	0.027994	0.03408	0.0383516	0.0495784	0.0522001	0.0548742	0.0637714	0.0724824	0.0770088	0.102615	0.112756	0.132364	0.144464	0.157734	0.169362	0.181045	0.18935	0.199412	0.209629	0.220182	0.225253	0.228456	0.236183	0.248825	0.249874	0.252521	0.271145	0.291024	0.304973	0.316936	0.339652	0.369289	0.387012	0.404307	0.429433	0.446641	0.469483
neuron_463	0	0.00399981	0.014279	0.0242651	0.0355033	0.0421492	0.0535019	0.0610037	0.0652927	0.0663315	0.0636358	0.0658677	0.0629781	0.0603777	0.0599969	0.0568961	0.0594728	0.0605585	0.0620974	0.0675165	0.066027	0.0661198	0.0687	0.0713664	0.0736628	0.0748699	0.0786479	0.0826903	0.0889695	0.094758	0.100592	0.103204	0.101926	0.100369	0.104981	0.10885	0.107048	0.104544	0.105679	0.106768	0.10668	0.103452	0.107192	0.10748	0.108864	0.115256	0.117474	0.125773	0.138765
neuron_464	0.15378	0.131879	0.160702	0.183897	0.187727	0.185446	0.186922	0.182137	0.171233	0.175317	0.166774	0.148181	0.111936	0.0691392	0.0510714	0.0388321	0.0213334	0.00961961	0	0.00412909	0.0145745	0.0329266	0.0483401	0.0712243	0.113162	0.149125	0.187782	0.2285	0.255975	0.28198	0.302631	0.315536	0.324372	0.328411	0.346361	0.344689	0.366066	0.374482	0.36779	0.376892	0.380593	0.380031	0.372926	0.379533	0.404192	0.436173	0.49366	0.546957	0.596956
neuron_465	0.268388	0.203161	0.153378	0.141462	0.126602	0.110019	0.11912	0.100644	0.0748018	0.0591485	0.0464435	0.0366577	0.0221584	0.0177011	0.00293726	0.0111597	0.0226654	0.0597829	0.0926438	0.12698	0.149127	0.195461	0.217882	0.216886	0.230633	0.24712	0.251502	0.284035	0.30538	0.31846	0.339884	0.363588	0.385791	0.404951	0.384417	0.368525	0.34457	0.317119	0.294983	0.29689	0.289756	0.311631	0.327901	0.356571	0.380634	0.39388	0.397921	0.406386	0.413238
neuron_466	1	0.815297	0.66008	0.535664	0.421172	0.32012	0.245858	0.198355	0.1482	0.113604	0.0827735	0.0505162	0.0200594	0.0122939	0	0.0179579	0.0334331	0.0585335	0.0904926	0.114506	0.14874	0.187258	0.221686	0.250927	0.287202	0.320204	0.345058	0.363578	0.380968	0.398015	0.393921	0.374245	0.365384	0.350919	0.319223	0.282038	0.254094	0.227839	0.190722	0.174127	0.198249	0.196851	0.210064	0.25302	0.2838	0.314544	0.344118	0.375593	0.398623
neuron_467	0.130524	0.0992307	0.0707799	0.0504213	0.0358966	0.0203816	0.0116174	0.00532568	0.00108567	0.00267279	0.00332581	0.00894659	0.0117884	0.020444	0.0302851	0.0428712	0.0620643	0.0739686	0.084367	0.0904744	0.0977595	0.101294	0.0994772	0.096301	0.101926	0.10708	0.116308	0.122311	0.129663	0.142416	0.160299	0.170474	0.182102	0.198418	0.211477	0.219154	0.230235	0.23959	0.245621	0.245431	0.253778	0.260371	0.269076	0.276026	0.28136	0.287995	0.30005	0.316962	0.3359
neuron_468	0.182957	0.192509	0.198959	0.189535	0.16875	0.14614	0.139343	0.115294	0.105794	0.110355	0.107	0.105186	0.115044	0.114187	0.105859	0.0944506	0.0792315	0.0597547	0.0379131	0.0269173	0.00946338	0	0.00754477	0.0118992	0.0239203	0.0540947	0.0851622	0.101013	0.119609	0.135467	0.146231	0.160032	0.175584	0.188632	0.208323	0.231552	0.242768	0.247369	0.248349	0.235162	0.24419	0.234465	0.231914	0.225643	0.236999	0.264797	0.307441	0.335174	0.353603
neuron_469	0.211668	0.130234	0.0735447	0.0357821	0.0183769	0.00795827	0	0.00547527	0.0127918	0.0171799	0.0333239	0.0504105	0.0653589	0.079816	0.095275	0.111998	0.127177	0.134857	0.143191	0.148242	0.150673	0.151058	0.149784	0.149589	0.151638	0.154292	0.157294	0.161366	0.168867	0.177388	0.189496	0.203851	0.224215	0.248749	0.265132	0.274258	0.287352	0.301869	0.313591	0.319606	0.326196	0.337627	0.355001	0.365993	0.386797	0.402669	0.410877	0.425931	0.439815
neuron_470	0.158085	0.176303	0.1902	0.199545	0.208938	0.203513	0.19522	0.185027	0.164542	0.141306	0.135955	0.129305	0.131	0.122454	0.129412	0.136736	0.146111	0.15119	0.147486	0.148519	0.13685	0.123052	0.112865	0.109704	0.101504	0.0957892	0.0841639	0.0844768	0.0931855	0.108419	0.124875	0.138665	0.164091	0.179967	0.191198	0.203485	0.22502	0.222417	0.220023	0.213801	0.202444	0.198587	0.200498	0.207139	0.22871	0.241126	0.24668	0.255608	0.26467
neuron_471	0.120686	0.147678	0.167204	0.173354	0.183696	0.183633	0.184591	0.180133	0.174004	0.161339	0.160124	0.16247	0.151491	0.142626	0.1371	0.133899	0.130338	0.124586	0.110452	0.111625	0.115082	0.125149	0.136158	0.149653	0.157235	0.175315	0.186549	0.193098	0.195332	0.189703	0.173745	0.158561	0.144302	0.136225	0.134827	0.129858	0.134281	0.134148	0.138323	0.150913	0.173083	0.19541	0.214562	0.242065	0.26032	0.273529	0.287025	0.30412	0.320374
neuron_472	0.145068	0.130869	0.138737	0.153179	0.173037	0.181352	0.191749	0.193536	0.212165	0.222047	0.224158	0.232913	0.236719	0.233689	0.226572	0.227552	0.228167	0.225495	0.219133	0.205543	0.197942	0.206912	0.196983	0.194569	0.187911	0.185771	0.179278	0.163417	0.158101	0.15565	0.16367	0.162947	0.174169	0.187042	0.203167	0.215133	0.227842	0.241829	0.247587	0.245487	0.248843	0.232488	0.214471	0.185478	0.171407	0.165202	0.177849	0.217657	0.257109
neuron_473	0.298562	0.360502	0.403157	0.437845	0.449364	0.437213	0.416452	0.391223	0.357726	0.346089	0.363406	0.388725	0.398494	0.417412	0.421528	0.461161	0.541217	0.576783	0.614539	0.63961	0.650332	0.627337	0.61374	0.586519	0.534612	0.458779	0.379288	0.313485	0.26141	0.235246	0.229516	0.249241	0.270557	0.320507	0.375845	0.385739	0.377461	0.3352	0.330151	0.303894	0.258661	0.252574	0.219292	0.251408	0.283126	0.302343	0.30366	0.289806	0.283871
neuron_474	0.0411563	0.0570194	0.067321	0.0705197	0.075547	0.0736436	0.0701854	0.0610042	0.055195	0.0522698	0.0522282	0.0501345	0.045867	0.0477913	0.0456797	0.040954	0.0489331	0.0566149	0.0623759	0.0711168	0.0768408	0.0862718	0.0977502	0.102981	0.105548	0.106398	0.107999	0.113737	0.119709	0.123299	0.133843	0.140671	0.151186	0.155905	0.161202	0.172937	0.17797	0.177169	0.175214	0.174507	0.176589	0.174514	0.176773	0.174726	0.162184	0.149042	0.141953	0.136836	0.119266
neuron_475	0.159418	0.161344	0.158019	0.130486	0.094067	0.067582	0.0456849	0.0300635	0.00767605	0	0.00541615	0.0117121	0.0140876	0.0293397	0.0500535	0.0769553	0.101937	0.122098	0.133338	0.154739	0.169349	0.185423	0.199758	0.200388	0.200573	0.202056	0.209033	0.221433	0.207306	0.205935	0.205597	0.213393	0.223153	0.228989	0.240357	0.246872	0.260348	0.267118	0.285303	0.302917	0.296054	0.291549	0.279561	0.269166	0.263232	0.239692	0.224679	0.207122	0.212816
neuron_476	0.328405	0.413331	0.433857	0.420302	0.401546	0.365307	0.319825	0.274223	0.232095	0.191129	0.139502	0.104898	0.0840076	0.0804443	0.0761701	0.0802895	0.0955986	0.129425	0.133636	0.157446	0.173649	0.201782	0.229545	0.247633	0.253983	0.232724	0.207584	0.197843	0.195767	0.192534	0.190498	0.202899	0.233279	0.257285	0.293809	0.304512	0.335652	0.35029	0.329563	0.290448	0.251283	0.228855	0.196568	0.170661	0.184998	0.203503	0.238976	0.322844	0.418836
[truncated: 17 more columns]

## Sheet: Fig1B-LeftPrefRightChoice
	pos_1	pos_2	pos_3	pos_4	pos_5	pos_6	pos_7	pos_8	pos_9	pos_10	pos_11	pos_12	pos_13	pos_14	pos_15	pos_16	pos_17	pos_18	pos_19	pos_20	pos_21	pos_22	pos_23	pos_24	pos_25	pos_26	pos_27	pos_28	pos_29	pos_30	pos_31	pos_32	pos_33	pos_34	pos_35	pos_36	pos_37	pos_38	pos_39	pos_40	pos_41	pos_42	pos_43	pos_44	pos_45	pos_46	pos_47	pos_48	pos_49
neuron_1	1	0.956635	0.900158	0.842794	0.780764	0.711577	0.660566	0.620016	0.587689	0.555103	0.531246	0.514114	0.498044	0.481064	0.46574	0.441259	0.425585	0.412103	0.376255	0.346531	0.307529	0.269725	0.229005	0.197378	0.168731	0.149408	0.137174	0.127161	0.120059	0.118831	0.128292	0.132156	0.126198	0.119478	0.112762	0.101696	0.084067	0.0583847	0.0298111	0.0151002	0.0077721	0	0.00368698	0.0164682	0.0357363	0.0622485	0.107982	0.146169	0.184685
neuron_2	1	0.877956	0.768825	0.689377	0.602872	0.532419	0.462702	0.406621	0.351678	0.303371	0.252015	0.202192	0.16292	0.124683	0.0906129	0.0743418	0.0585431	0.0478936	0.0306249	0.022272	0.0224646	0.0219669	0.026164	0.0281027	0.0386019	0.0484776	0.0585283	0.0658694	0.0811902	0.0945496	0.110923	0.120929	0.147799	0.17351	0.200895	0.225438	0.253674	0.284342	0.308232	0.328176	0.346256	0.362937	0.369438	0.369615	0.36612	0.363548	0.357804	0.348863	0.338696
neuron_3	0.781658	0.920094	0.987428	0.952517	0.886393	0.79015	0.67833	0.587314	0.477117	0.349279	0.255931	0.205399	0.137288	0.0958075	0.0804436	0.0768429	0.0709479	0.0658771	0.0843295	0.11484	0.143847	0.138064	0.147406	0.165543	0.180376	0.16741	0.152945	0.138781	0.116067	0.109115	0.108033	0.0930871	0.064046	0.0368849	0.0500229	0.0538321	0.0335575	0.0183841	0	0.0153658	0.0249803	0.0329565	0.0460335	0.100201	0.160613	0.208092	0.254447	0.297017	0.34899
neuron_4	0.801202	0.75049	0.667277	0.573801	0.497525	0.44808	0.39268	0.348201	0.31717	0.292206	0.278596	0.251064	0.246044	0.231857	0.22055	0.205245	0.191361	0.151145	0.111369	0.0869789	0.0672237	0.0471171	0.0377324	0.019943	0.0134981	0.0269476	0.032525	0.0421578	0.0486738	0.08707	0.121803	0.140467	0.157269	0.17705	0.194322	0.204125	0.211388	0.200438	0.194382	0.200353	0.193243	0.217775	0.223736	0.221769	0.23478	0.250861	0.254337	0.26998	0.247896
neuron_5	0.969513	0.950479	0.926882	0.893688	0.864869	0.822342	0.776022	0.724735	0.6731	0.620162	0.575174	0.530107	0.479376	0.437499	0.380804	0.341178	0.331479	0.299229	0.277048	0.257372	0.236976	0.222813	0.204688	0.22332	0.228401	0.221083	0.216904	0.215871	0.226374	0.229042	0.221269	0.213371	0.203585	0.200447	0.180912	0.164524	0.159713	0.142413	0.131714	0.110935	0.0938413	0.0902061	0.0931813	0.0910241	0.0854393	0.102576	0.102862	0.104381	0.110128
neuron_6	1	0.960146	0.942785	0.905565	0.869017	0.825118	0.767438	0.734662	0.703697	0.663663	0.623586	0.612811	0.607998	0.604194	0.594436	0.579961	0.58784	0.585873	0.571126	0.555763	0.554689	0.530062	0.507259	0.483985	0.452703	0.41539	0.407206	0.384745	0.349529	0.322449	0.31128	0.307453	0.291024	0.277418	0.261641	0.254182	0.243914	0.252866	0.249992	0.262863	0.278844	0.289188	0.299451	0.30868	0.305371	0.307765	0.273517	0.256448	0.224356
neuron_7	0.924561	0.962933	0.972985	0.96407	0.942652	0.902773	0.852042	0.796195	0.739449	0.683532	0.61664	0.553624	0.498974	0.432643	0.376638	0.332764	0.295049	0.260832	0.231994	0.210365	0.201854	0.194912	0.186749	0.187562	0.193198	0.201714	0.203362	0.205445	0.206839	0.203775	0.200538	0.197524	0.19793	0.191864	0.183063	0.172447	0.156337	0.153246	0.136999	0.122875	0.115223	0.105268	0.0970805	0.0871379	0.0769905	0.0689301	0.0533266	0.0423406	0.0344438
neuron_8	0.871452	0.915213	0.942202	0.956048	0.958552	0.947033	0.926302	0.897564	0.869101	0.836394	0.795012	0.753636	0.716983	0.676531	0.640257	0.607994	0.576625	0.548878	0.525011	0.499486	0.477931	0.462503	0.445286	0.435603	0.422142	0.409865	0.398939	0.3914	0.38433	0.377578	0.370913	0.362887	0.355483	0.351497	0.341811	0.335654	0.325078	0.316031	0.30655	0.295648	0.282424	0.268794	0.252229	0.235812	0.221956	0.208511	0.194037	0.17971	0.166797
neuron_9	0.734298	0.804343	0.860964	0.914583	0.957903	0.978136	0.979343	0.961619	0.928661	0.902189	0.870402	0.821855	0.780397	0.740892	0.702619	0.659058	0.619344	0.570937	0.52937	0.494718	0.465477	0.4476	0.434519	0.422965	0.408146	0.397002	0.390509	0.382069	0.37355	0.366759	0.364491	0.363907	0.357656	0.360801	0.363637	0.359406	0.350693	0.34139	0.332059	0.321038	0.30721	0.292863	0.266229	0.239495	0.20892	0.186181	0.167239	0.14065	0.123608
neuron_10	0.735481	0.765738	0.771564	0.769057	0.753172	0.725665	0.699229	0.66468	0.635024	0.604786	0.575514	0.548662	0.526706	0.50043	0.463653	0.422028	0.404517	0.382231	0.36014	0.358001	0.360943	0.356114	0.351161	0.35325	0.369511	0.385385	0.409724	0.43322	0.453209	0.477282	0.496881	0.52254	0.531733	0.545615	0.559005	0.568345	0.570048	0.55625	0.542357	0.521176	0.497396	0.473088	0.458096	0.436215	0.419952	0.412879	0.412697	0.415632	0.417266
neuron_11	0.617348	0.553682	0.524522	0.497972	0.483422	0.456099	0.431121	0.413717	0.360587	0.327986	0.292429	0.271722	0.260818	0.222898	0.237198	0.258909	0.275415	0.295774	0.358025	0.367039	0.377633	0.400107	0.387147	0.349634	0.307997	0.244423	0.165413	0.108858	0.0712263	0.018705	0.000467207	0	0.00747592	0.0131955	0.0305468	0.00648354	0.0061704	0.0279034	0.0320313	0.040875	0.0613825	0.090811	0.124239	0.143743	0.188092	0.238231	0.299254	0.350469	0.431441
neuron_12	0.774988	0.731698	0.685309	0.58197	0.497663	0.448736	0.409372	0.351857	0.304944	0.248084	0.197859	0.155353	0.127182	0.100198	0.0747945	0.0524473	0.0345473	0.01175	0.0173406	0.0529402	0.083303	0.130729	0.163079	0.209164	0.238701	0.254157	0.272787	0.247594	0.209193	0.164907	0.128822	0.099814	0.0844705	0.0883158	0.12611	0.187304	0.248392	0.314925	0.337764	0.35641	0.3847	0.379569	0.349407	0.34125	0.343077	0.332936	0.307793	0.310622	0.312766
neuron_13	0.930773	0.929946	0.914637	0.852696	0.807019	0.756409	0.693771	0.618341	0.582502	0.533083	0.509661	0.508435	0.514622	0.535223	0.520241	0.522074	0.530422	0.521678	0.543476	0.547707	0.542132	0.505883	0.482685	0.447764	0.411372	0.377278	0.355523	0.316949	0.292345	0.276173	0.27076	0.262205	0.262075	0.273823	0.303934	0.333437	0.381898	0.392749	0.382994	0.385002	0.400149	0.413077	0.425472	0.421122	0.403152	0.423145	0.442252	0.427727	0.392057
neuron_14	0.937702	0.908822	0.910683	0.890464	0.841215	0.788322	0.764653	0.738524	0.714747	0.687761	0.659804	0.630431	0.605106	0.583866	0.527468	0.476344	0.443079	0.408534	0.367832	0.345348	0.317904	0.27085	0.239221	0.208069	0.181774	0.15505	0.117824	0.0723091	0.0539113	0.0355113	0.0267392	0.0174427	0.0214287	0.0151164	0.00958142	0.00335895	0	0.0096703	0.0263662	0.0234847	0.0475395	0.0628898	0.0847329	0.100944	0.104552	0.131628	0.154402	0.196002	0.230604
neuron_15	1	0.860886	0.701834	0.55852	0.428988	0.325459	0.254378	0.193727	0.150352	0.113524	0.0904402	0.0771226	0.0717871	0.0680046	0.0595651	0.0562972	0.0522248	0.0480144	0.0482714	0.0570368	0.0665755	0.0838866	0.100128	0.115843	0.121487	0.124844	0.132055	0.131754	0.120304	0.115308	0.109766	0.108473	0.108609	0.123602	0.137491	0.156311	0.183241	0.202234	0.216448	0.220521	0.232681	0.240331	0.237983	0.230952	0.234259	0.251544	0.271544	0.287195	0.304509
neuron_16	0.935377	0.680757	0.468133	0.359344	0.294966	0.251462	0.245226	0.269376	0.303295	0.33455	0.376087	0.390655	0.415536	0.416689	0.412616	0.398762	0.388027	0.413708	0.416688	0.406638	0.397086	0.395483	0.416359	0.40379	0.410438	0.406759	0.378143	0.359978	0.365984	0.374638	0.374392	0.375614	0.328819	0.285402	0.279401	0.231064	0.171869	0.131103	0.09714	0.0704181	0.0518705	0.0742023	0.114136	0.12683	0.159666	0.205851	0.253161	0.299432	0.335231
neuron_17	0.537016	0.28482	0.134584	0.0934167	0.0524687	0.0788284	0.108385	0.145472	0.20491	0.259185	0.315615	0.373852	0.429462	0.473092	0.492212	0.50043	0.487048	0.518	0.536798	0.524173	0.534149	0.524623	0.539749	0.558853	0.570372	0.590467	0.625466	0.656103	0.672306	0.687858	0.709527	0.7212	0.747958	0.751412	0.749344	0.761415	0.766324	0.748525	0.729879	0.691262	0.659461	0.628832	0.588965	0.559854	0.521415	0.491848	0.430635	0.403868	0.39654
neuron_18	0.774423	0.649711	0.558454	0.490586	0.445156	0.387942	0.343248	0.294803	0.268153	0.235901	0.237444	0.222265	0.209223	0.211392	0.23029	0.244107	0.262838	0.26286	0.292225	0.301563	0.311686	0.323727	0.329282	0.333893	0.348408	0.343483	0.332868	0.316691	0.30811	0.299194	0.283612	0.270048	0.278273	0.295054	0.289935	0.296488	0.3032	0.321481	0.336952	0.348901	0.356345	0.382008	0.391852	0.392415	0.417976	0.443154	0.470036	0.502933	0.512658
neuron_19	0.65253	0.642317	0.619479	0.621583	0.628996	0.623288	0.639581	0.64759	0.616618	0.562646	0.537183	0.492657	0.426409	0.364768	0.291931	0.260022	0.21103	0.19076	0.173178	0.169014	0.147054	0.162528	0.178652	0.172259	0.14338	0.127784	0.128169	0.112334	0.121867	0.100673	0.0880384	0.127363	0.177675	0.217721	0.237152	0.31339	0.363401	0.425629	0.478701	0.529061	0.578539	0.617399	0.663735	0.698994	0.758494	0.81541	0.914049	0.945346	0.980608
neuron_20	1	0.817709	0.635088	0.472326	0.327835	0.225239	0.144959	0.0781112	0.0196063	0	0.00389061	0.024598	0.0393413	0.0500501	0.0609718	0.0737828	0.0806194	0.0707247	0.0652847	0.052343	0.0318606	0.0250977	0.0291827	0.048817	0.0736119	0.102003	0.142537	0.197749	0.232572	0.250606	0.248817	0.240064	0.210033	0.183713	0.162047	0.147856	0.145938	0.16754	0.207857	0.242883	0.259454	0.258088	0.263939	0.261951	0.284686	0.314712	0.335882	0.360429	0.397875
neuron_21	0.80445	0.811052	0.769394	0.685467	0.59477	0.511017	0.452364	0.391462	0.324891	0.299506	0.277195	0.270841	0.274673	0.272733	0.288632	0.339484	0.351272	0.375228	0.397471	0.403542	0.416861	0.390531	0.360077	0.30857	0.274552	0.222961	0.180113	0.110013	0.0533695	0.0154017	0	0.0115407	0.0155465	0.0143124	0.0216818	0.0565349	0.110859	0.148907	0.152425	0.189005	0.224453	0.247393	0.301955	0.341694	0.3728	0.406497	0.42308	0.410986	0.395348
neuron_22	0.652935	0.496839	0.382993	0.30998	0.26206	0.214782	0.148702	0.0799497	0.0102505	0	0.00477704	0.0377164	0.0648637	0.071253	0.074381	0.0718349	0.0824007	0.108589	0.111001	0.0824751	0.0921409	0.067375	0.0482202	0.0220558	0.032455	0.0683193	0.0911374	0.114326	0.172441	0.242939	0.331036	0.443443	0.52078	0.576887	0.629198	0.634025	0.621089	0.554815	0.480674	0.368898	0.30058	0.260339	0.233052	0.238802	0.278779	0.331785	0.418585	0.521739	0.604401
neuron_23	0.954689	0.755022	0.584956	0.459548	0.35681	0.270851	0.190059	0.120353	0.0733992	0.0374248	0.0205437	0.00658626	0.00164851	0	0.0152831	0.0429323	0.0642382	0.0960484	0.131804	0.169546	0.209458	0.251343	0.302429	0.347383	0.374516	0.381575	0.372913	0.354389	0.339278	0.323248	0.314735	0.302801	0.286792	0.286468	0.27235	0.261536	0.258309	0.255072	0.253639	0.265793	0.282334	0.300492	0.323741	0.341098	0.385536	0.428885	0.469701	0.504018	0.517022
neuron_24	1	0.832508	0.670384	0.537227	0.413861	0.315242	0.232523	0.152295	0.0838391	0.0391743	0.0207334	0.000415902	0	0.00717293	0.035187	0.0679983	0.107256	0.137124	0.170675	0.197796	0.226145	0.242215	0.247062	0.254295	0.257032	0.269803	0.273944	0.281516	0.283884	0.29819	0.315964	0.32552	0.333738	0.343968	0.340647	0.334292	0.328024	0.321686	0.314641	0.308779	0.313288	0.314372	0.317486	0.324061	0.324445	0.332725	0.343196	0.360251	0.362167
neuron_25	0.79934	0.624985	0.469866	0.356332	0.248299	0.166044	0.104538	0.0582788	0.0342417	0.00736844	0	0.0150625	0.0202269	0.0190506	0.0401246	0.0592884	0.0766252	0.0839348	0.0805075	0.0977673	0.111985	0.122746	0.133356	0.142442	0.141627	0.15718	0.16599	0.166844	0.169702	0.180102	0.171816	0.172392	0.188816	0.214294	0.242614	0.269077	0.291593	0.304986	0.327262	0.341462	0.339493	0.341119	0.32512	0.325981	0.335317	0.344244	0.352223	0.349407	0.360701
neuron_26	0.842987	0.956193	0.984671	1	0.943719	0.833717	0.735876	0.637691	0.537092	0.415033	0.329021	0.28547	0.238451	0.230274	0.231079	0.219535	0.231277	0.224259	0.212122	0.20105	0.176654	0.172104	0.175798	0.200774	0.256282	0.328652	0.393984	0.443255	0.484401	0.500862	0.485313	0.468387	0.432024	0.381397	0.356383	0.36142	0.367755	0.366532	0.378961	0.375704	0.400739	0.413372	0.398512	0.378569	0.37744	0.398728	0.388706	0.42435	0.452358
neuron_27	0.931262	0.819011	0.704121	0.591421	0.478918	0.378891	0.274963	0.202862	0.142062	0.0956907	0.0624134	0.0484548	0.0369092	0.030858	0.0345266	0.0404855	0.0455425	0.0516175	0.0593059	0.0678442	0.0746673	0.0845114	0.0934129	0.106586	0.113537	0.122961	0.129305	0.136636	0.14698	0.149986	0.155221	0.161734	0.172947	0.18081	0.189496	0.20054	0.213241	0.227341	0.246344	0.264021	0.278036	0.294233	0.314231	0.328338	0.343756	0.364107	0.385442	0.398307	0.409063
neuron_28	0.806618	0.634595	0.473834	0.34019	0.227293	0.136336	0.0878392	0.044014	0.0184531	0.00388903	0	0.0140144	0.0397376	0.0645071	0.0854003	0.114702	0.151825	0.186086	0.21962	0.227259	0.228913	0.246193	0.223352	0.191903	0.185195	0.17958	0.189209	0.215577	0.241317	0.292385	0.344578	0.389773	0.416626	0.442059	0.435567	0.42933	0.429195	0.4108	0.396253	0.390323	0.392482	0.388602	0.411102	0.440901	0.457008	0.481817	0.496236	0.495668	0.476096
neuron_29	0.603607	0.399897	0.254152	0.173654	0.0876115	0.0237378	0.000492765	0	0.0244155	0.0809808	0.151579	0.225383	0.283655	0.265027	0.218591	0.170197	0.110379	0.0655975	0.0332285	0.0261669	0.0181575	0.0176031	0.0653083	0.0906819	0.141518	0.180497	0.202505	0.220029	0.250663	0.259664	0.295741	0.362791	0.388797	0.417462	0.438646	0.439951	0.462552	0.477512	0.500951	0.547246	0.604452	0.688929	0.743165	0.797642	0.801003	0.784086	0.742932	0.668802	0.584935
neuron_30	0.606346	0.527445	0.493227	0.529659	0.61007	0.649994	0.705611	0.727427	0.739871	0.68555	0.595807	0.521205	0.439939	0.339659	0.244933	0.169682	0.101282	0.0643403	0.0573391	0.0696763	0.108919	0.144812	0.17703	0.282277	0.357367	0.428989	0.453218	0.473099	0.467505	0.41771	0.362517	0.265825	0.202789	0.0923029	0.0267022	0.00161015	0	0.0482153	0.11783	0.177848	0.279435	0.403128	0.536199	0.655128	0.775119	0.882841	0.958925	0.99278	0.998257
neuron_31	0.970543	0.901875	0.83956	0.769341	0.636065	0.567768	0.546437	0.553293	0.576766	0.571481	0.57722	0.513529	0.46045	0.404129	0.344571	0.284704	0.264519	0.209237	0.159477	0.158046	0.145479	0.159438	0.183903	0.25234	0.26236	0.30857	0.37853	0.411033	0.392215	0.39854	0.395125	0.375367	0.307392	0.238595	0.240349	0.262711	0.316987	0.333304	0.416042	0.448332	0.535818	0.602347	0.67583	0.715808	0.770832	0.82647	0.794092	0.689961	0.699345
neuron_32	1	0.789663	0.597671	0.443016	0.310707	0.216169	0.146614	0.0943269	0.0559241	0.0213716	0.00563197	0	0.00171119	0.0131288	0.0317502	0.0513326	0.0735853	0.0975546	0.126599	0.155568	0.177742	0.198559	0.216107	0.229025	0.243012	0.254964	0.277244	0.301612	0.318956	0.343046	0.356271	0.366256	0.378975	0.383378	0.394636	0.401083	0.414318	0.433367	0.45394	0.480724	0.510513	0.538695	0.564134	0.580801	0.596854	0.615837	0.631586	0.63718	0.64378
neuron_33	1	0.854756	0.69605	0.550698	0.42884	0.322245	0.230431	0.152038	0.0916155	0.0574387	0.030627	0.0114737	1.94366e-05	0	0.00542638	0.0189192	0.0279643	0.040816	0.0502455	0.0605907	0.0748487	0.0905823	0.103388	0.119097	0.134972	0.145906	0.16992	0.185261	0.208113	0.232081	0.253973	0.288203	0.313417	0.344003	0.374125	0.403688	0.420521	0.445114	0.473333	0.486706	0.492469	0.495781	0.501219	0.489483	0.482718	0.48392	0.472456	0.465746	0.461179
neuron_34	1	0.712758	0.468774	0.320245	0.220717	0.141671	0.0962914	0.0631619	0.0485665	0.040544	0.0388134	0.0416914	0.0521272	0.0544489	0.0520387	0.0578212	0.0739728	0.0951395	0.118382	0.145193	0.176603	0.196562	0.223588	0.255346	0.276623	0.28535	0.294538	0.311561	0.339897	0.349356	0.374568	0.403681	0.432226	0.468752	0.485933	0.499439	0.508152	0.518436	0.522507	0.521096	0.529525	0.532096	0.532699	0.523512	0.523426	0.517351	0.5128	0.508045	0.499847
neuron_35	1	0.755079	0.52756	0.364208	0.25695	0.174915	0.112263	0.0649812	0.0468904	0.0238209	0.0117362	0	0.00139695	0.0146669	0.0195185	0.0403649	0.068182	0.109656	0.160829	0.217629	0.266626	0.304541	0.338033	0.372507	0.396832	0.413532	0.425894	0.422739	0.41664	0.410005	0.397411	0.372926	0.353554	0.341228	0.336229	0.334111	0.346745	0.350025	0.349411	0.352764	0.361918	0.380505	0.396865	0.411725	0.44103	0.463841	0.472317	0.48495	0.484795
neuron_36	1	0.796364	0.596495	0.424117	0.277461	0.162152	0.0723571	0.0292544	0.011001	0	0.00828922	0.0454915	0.0789355	0.0989384	0.123944	0.159998	0.188914	0.220068	0.246359	0.268912	0.291669	0.328011	0.360922	0.378927	0.410258	0.42915	0.443068	0.45136	0.443856	0.434311	0.421658	0.417693	0.409538	0.421409	0.420777	0.430716	0.445961	0.465755	0.489563	0.516389	0.536649	0.561319	0.579615	0.580419	0.565903	0.548715	0.518233	0.482671	0.457159
neuron_37	1	0.859222	0.694447	0.542651	0.402401	0.312865	0.204776	0.131515	0.0792679	0.0667961	0.0713248	0.120333	0.143403	0.174642	0.218073	0.258114	0.275861	0.294766	0.31483	0.318048	0.312386	0.30328	0.300199	0.269067	0.251564	0.245199	0.236092	0.211634	0.18942	0.180958	0.184867	0.208317	0.248273	0.277978	0.33039	0.381847	0.443364	0.479376	0.513063	0.526284	0.521776	0.519711	0.487673	0.436263	0.419219	0.377322	0.377417	0.417151	0.491456
neuron_38	1	0.800176	0.644978	0.536862	0.438134	0.385899	0.34383	0.314924	0.31307	0.339123	0.375875	0.424891	0.495236	0.548334	0.601627	0.630044	0.657597	0.651743	0.650359	0.609585	0.596062	0.581627	0.558615	0.53727	0.525549	0.525178	0.525054	0.524623	0.536034	0.542174	0.572195	0.590397	0.615167	0.64082	0.645949	0.646776	0.64318	0.623984	0.612535	0.61863	0.624152	0.637853	0.643751	0.638718	0.633569	0.613033	0.596289	0.555519	0.51094
neuron_39	0.770244	0.639068	0.512872	0.412296	0.329834	0.274519	0.18694	0.123309	0.0969777	0.070791	0.0296811	0.0329929	0.0193556	0	0.0173143	0.0249409	0.0504068	0.0841638	0.11774	0.156765	0.199234	0.188557	0.205765	0.242974	0.259214	0.265088	0.290676	0.264068	0.260734	0.282638	0.304521	0.330636	0.377827	0.384045	0.416303	0.43316	0.470344	0.541459	0.601211	0.630386	0.644198	0.643089	0.675587	0.641212	0.65968	0.650953	0.637636	0.646275	0.654471
neuron_40	0.892511	0.928864	0.921511	0.82378	0.687232	0.569739	0.457969	0.366472	0.297774	0.243722	0.20707	0.199161	0.186512	0.1826	0.201243	0.212055	0.22988	0.25791	0.268943	0.278618	0.278095	0.261587	0.225461	0.181913	0.127399	0.0791172	0.029311	0.0159715	0.0104867	0.018133	0.0317292	0.0562177	0.0931795	0.107321	0.123857	0.151617	0.148684	0.135489	0.12737	0.114721	0.100233	0.0913535	0.0907864	0.0900526	0.0927877	0.108366	0.12488	0.134814	0.14921
neuron_41	0.679199	0.541058	0.384155	0.255071	0.160201	0.0799188	0.0211682	0	0.0077653	0.0277312	0.0288711	0.0249081	0.0564294	0.0535989	0.0534602	0.0976557	0.14295	0.184232	0.19657	0.243604	0.281307	0.298046	0.309976	0.295906	0.257947	0.230087	0.195188	0.135857	0.084672	0.060312	0.0518505	0.0496508	0.0848609	0.0796565	0.13161	0.201814	0.256926	0.30025	0.347418	0.376818	0.404394	0.413949	0.367346	0.327541	0.26454	0.232266	0.184799	0.130013	0.10519
neuron_42	0.818693	0.765008	0.68348	0.599643	0.507904	0.426859	0.345927	0.274815	0.209241	0.153974	0.108243	0.0703988	0.0457152	0.0244831	0.0209326	0.0186974	0.0169703	0.019234	0.0254907	0.041845	0.059681	0.0747294	0.0929559	0.108339	0.121914	0.13869	0.150103	0.162989	0.173901	0.17992	0.18553	0.189268	0.200217	0.208221	0.20894	0.211498	0.207109	0.208037	0.20855	0.208628	0.217537	0.232664	0.241137	0.257222	0.280405	0.299351	0.337461	0.376827	0.420522
neuron_43	0.745563	0.585264	0.435569	0.315576	0.208239	0.138718	0.092885	0.0685817	0.0528864	0.0292962	0.0105407	0.00138487	0.013209	0.018457	0.0219294	0.0330906	0.0522029	0.0728995	0.0968497	0.117995	0.148481	0.176826	0.203901	0.241262	0.289603	0.302559	0.321772	0.344055	0.355283	0.372191	0.390563	0.403169	0.407914	0.428311	0.444078	0.461427	0.49104	0.512202	0.543101	0.566084	0.595567	0.62239	0.645662	0.670831	0.698791	0.722603	0.723101	0.715625	0.722505
neuron_44	1	0.990929	0.902662	0.793421	0.696103	0.593567	0.518968	0.431908	0.369337	0.323735	0.275405	0.229448	0.223526	0.214168	0.21188	0.214874	0.228307	0.231437	0.241868	0.225374	0.196304	0.179678	0.176907	0.184775	0.166883	0.153435	0.153016	0.166972	0.176979	0.186904	0.21449	0.237062	0.265657	0.301561	0.334675	0.36773	0.425353	0.457887	0.455423	0.446957	0.436824	0.383475	0.342273	0.283169	0.225435	0.162002	0.104221	0.075718	0.0568629
neuron_45	0.975128	0.855938	0.721621	0.561304	0.40667	0.279086	0.175289	0.0974944	0.0448927	0.0133376	0	0.0083997	0.0216048	0.0536163	0.0941986	0.139164	0.186706	0.235499	0.273602	0.30518	0.329269	0.345423	0.36987	0.387957	0.401544	0.417237	0.432541	0.462751	0.483348	0.513499	0.537469	0.56252	0.598001	0.635604	0.658478	0.686528	0.709763	0.724941	0.736099	0.738693	0.72671	0.70599	0.689395	0.678663	0.690119	0.728933	0.767735	0.812741	0.856941
neuron_46	1	0.86992	0.729387	0.591323	0.524747	0.44915	0.389215	0.355656	0.357922	0.418357	0.464131	0.508223	0.535324	0.5511	0.575338	0.577796	0.595715	0.587773	0.540387	0.528712	0.508817	0.489384	0.430172	0.357132	0.345868	0.315534	0.330516	0.382506	0.436876	0.460002	0.482321	0.52738	0.577793	0.628982	0.671537	0.692839	0.755487	0.792984	0.83175	0.837836	0.863553	0.871411	0.880663	0.881009	0.884663	0.928005	0.926328	0.935959	0.888944
neuron_47	0.999125	0.882948	0.704228	0.49155	0.345439	0.23759	0.155077	0.0877109	0.0435157	0.0265406	0	0.0085622	0.00641305	0.00477147	0.0180975	0.0283192	0.0359516	0.0424328	0.0514992	0.0587188	0.0760622	0.0926817	0.130445	0.182784	0.236511	0.269573	0.308051	0.332075	0.334473	0.320176	0.288628	0.255994	0.2044	0.16048	0.135073	0.115223	0.106909	0.101775	0.120448	0.134703	0.157813	0.195249	0.217739	0.259604	0.31589	0.37773	0.410469	0.429411	0.429073
neuron_48	0.809149	0.752796	0.700102	0.651691	0.594586	0.533842	0.455822	0.39221	0.327235	0.25283	0.1857	0.136919	0.0977763	0.0511362	0.0210368	0.00681041	0	0.019873	0.0402066	0.0746392	0.109125	0.151127	0.206046	0.23682	0.246392	0.248303	0.258423	0.25345	0.236191	0.221098	0.206614	0.171247	0.142316	0.108038	0.0789542	0.0486733	0.0238327	0.00281255	0.0196045	0.0161254	0.0223411	0.0389912	0.054177	0.0724842	0.0862449	0.1124	0.136652	0.163914	0.203138
neuron_49	0.974181	0.977479	0.92435	0.835905	0.728213	0.630191	0.530251	0.439731	0.351666	0.279313	0.211834	0.16107	0.122938	0.0923021	0.0681471	0.0504435	0.0380031	0.030017	0.0237102	0.0193365	0.0144774	0.0120313	0.0114888	0.0113322	0.0131701	0.0151469	0.0186387	0.0242499	0.0311395	0.0399428	0.0467702	0.0549352	0.0622372	0.071836	0.0811303	0.0896064	0.0966227	0.102722	0.109505	0.118143	0.126858	0.134577	0.143807	0.156237	0.166389	0.175024	0.182416	0.190134	0.197158
neuron_50	0.974248	0.978393	0.938835	0.866432	0.763917	0.651592	0.538035	0.436568	0.345014	0.25831	0.185676	0.129051	0.090498	0.0676051	0.0453774	0.0324534	0.0265453	0.0230779	0.0256632	0.0324619	0.0384009	0.0529119	0.062616	0.0761971	0.0905516	0.101161	0.108791	0.114737	0.120549	0.124806	0.129172	0.129968	0.133639	0.135528	0.134924	0.139711	0.143423	0.145304	0.146554	0.150329	0.15539	0.163382	0.173337	0.180435	0.187129	0.195343	0.201351	0.215167	0.223041
neuron_51	0.792196	0.800745	0.770067	0.711541	0.62154	0.55626	0.478861	0.41598	0.332197	0.253758	0.203585	0.162323	0.136011	0.119934	0.110365	0.0967734	0.0950874	0.103531	0.108867	0.14059	0.152657	0.175174	0.191465	0.215819	0.222543	0.232063	0.236332	0.251093	0.256209	0.258981	0.252911	0.24208	0.239317	0.243051	0.248792	0.254997	0.259497	0.262244	0.265166	0.254687	0.267299	0.301406	0.321991	0.332406	0.350554	0.372996	0.387323	0.393908	0.393523
neuron_52	1	0.993026	0.927319	0.829417	0.719189	0.61398	0.501	0.40702	0.31133	0.24346	0.183431	0.13249	0.0926504	0.0640181	0.0410342	0.0270134	0.0115186	0.0034872	0	0.00417291	0.00740889	0.0057316	0.00965829	0.0175257	0.0257772	0.0301343	0.0382475	0.0451061	0.046086	0.0439106	0.047145	0.0428645	0.0451598	0.040516	0.0346476	0.0395782	0.0509079	0.0584222	0.065961	0.0741	0.0871554	0.0983017	0.107438	0.119106	0.126865	0.128432	0.136302	0.140571	0.146839
neuron_53	1	0.995662	0.930127	0.82821	0.704202	0.591767	0.47789	0.382674	0.293784	0.21881	0.152695	0.104213	0.0711154	0.0485335	0.0329146	0.0239224	0.0178699	0.0160358	0.0138202	0.0121613	0.0114584	0.0116753	0.0120298	0.012582	0.013062	0.0144046	0.0161491	0.017611	0.0191292	0.0200658	0.0217638	0.0242357	0.0257626	0.0284638	0.0308034	0.0335088	0.0395814	0.0454358	0.0523389	0.0601373	0.0696193	0.080939	0.0935779	0.105242	0.117429	0.131039	0.144119	0.157162	0.167408
neuron_54	0.956156	0.927928	0.868963	0.790216	0.681912	0.603287	0.504644	0.421162	0.327022	0.247949	0.177606	0.12015	0.074995	0.0386975	0.0159097	0.00641004	0.00706299	0.0123328	0.015723	0.0215876	0.0337905	0.0464306	0.0591861	0.0682652	0.0798813	0.0923403	0.10411	0.113914	0.124846	0.135036	0.145801	0.153043	0.159766	0.161234	0.157018	0.156273	0.153117	0.148922	0.148593	0.147658	0.155555	0.161207	0.175405	0.188092	0.202237	0.21435	0.226001	0.233712	0.232806
neuron_55	0.995974	0.971968	0.911357	0.821557	0.721614	0.601964	0.481971	0.374442	0.283969	0.222227	0.182477	0.145552	0.127522	0.116927	0.119907	0.129464	0.139383	0.144291	0.148197	0.13911	0.123745	0.112532	0.098628	0.0808388	0.0741773	0.0674074	0.0678292	0.0719676	0.0819274	0.0930637	0.125185	0.150848	0.174159	0.203164	0.22688	0.261394	0.29925	0.329356	0.353978	0.369327	0.388736	0.392596	0.389589	0.391521	0.388018	0.394893	0.400261	0.403238	0.403619
neuron_56	0.71975	0.669614	0.630678	0.611703	0.53122	0.448312	0.414076	0.394701	0.390633	0.373017	0.37316	0.356426	0.356621	0.36516	0.343074	0.311986	0.314984	0.316746	0.302143	0.310013	0.341069	0.373447	0.39855	0.424175	0.488338	0.550181	0.564054	0.575266	0.576461	0.559406	0.544555	0.518088	0.505633	0.460188	0.441793	0.420718	0.431654	0.3955	0.395444	0.38895	0.388025	0.341369	0.301526	0.262056	0.204894	0.123654	0.0804045	0.0450492	0.000426069
neuron_57	1	0.975937	0.905989	0.786498	0.644903	0.507995	0.374337	0.263943	0.168103	0.100284	0.0507123	0.030014	0.00664562	0	0.00594033	0.0153524	0.0278011	0.0456525	0.0650143	0.0819885	0.102486	0.119927	0.130827	0.145129	0.151254	0.167076	0.18094	0.19421	0.21012	0.227715	0.2491	0.273671	0.291745	0.311607	0.32847	0.332339	0.332422	0.335346	0.33089	0.321814	0.316369	0.309814	0.310981	0.305076	0.298876	0.298471	0.302937	0.308706	0.319014
neuron_58	0.632022	0.701442	0.753285	0.766864	0.761992	0.735005	0.702506	0.662232	0.605597	0.541147	0.484658	0.400099	0.357249	0.325242	0.285705	0.244396	0.229254	0.195183	0.164644	0.152372	0.142052	0.134654	0.135005	0.143447	0.141066	0.169695	0.184219	0.21319	0.244705	0.286615	0.32359	0.348789	0.348076	0.356459	0.376876	0.373755	0.361	0.348165	0.33986	0.347451	0.364379	0.392363	0.426227	0.449954	0.474236	0.511585	0.549274	0.543599	0.534472
neuron_59	0.905018	0.824151	0.759638	0.688499	0.616786	0.51684	0.454392	0.400374	0.327855	0.230257	0.181105	0.116601	0.0737853	0.0590448	0.0593668	0.0586095	0.0678149	0.0747087	0.0657344	0.0690457	0.100448	0.140074	0.154446	0.175098	0.18759	0.216874	0.248349	0.291619	0.339373	0.359259	0.402546	0.451196	0.487761	0.538855	0.525788	0.485807	0.45764	0.411279	0.383755	0.388	0.402963	0.38666	0.391818	0.422838	0.424368	0.420166	0.44199	0.467955	0.48353
neuron_60	0.665303	0.666033	0.661551	0.655994	0.595025	0.506139	0.395294	0.296782	0.204398	0.131147	0.076726	0.0300373	0	0.00979804	0.0108771	0.0227635	0.0163413	0.0260173	0.0327739	0.0527461	0.0286948	0.0212948	0.0252709	0.01604	0.011462	0.0159726	0.0283265	0.0476057	0.0710501	0.074772	0.108158	0.126852	0.158848	0.169596	0.164082	0.183306	0.228492	0.283019	0.34469	0.404792	0.457901	0.510502	0.562897	0.581987	0.582814	0.576521	0.526253	0.480308	0.416922
neuron_61	0.98517	0.975602	0.930612	0.872126	0.808168	0.716407	0.623603	0.532384	0.44406	0.358329	0.278223	0.210497	0.149986	0.0989799	0.0655685	0.0358914	0.0223543	0.00357579	0	0.00728416	0.00750898	0.0126912	0.0229309	0.0306429	0.0275956	0.0377486	0.0538338	0.0646876	0.0791112	0.0974923	0.119264	0.132744	0.152355	0.178913	0.195494	0.215544	0.239016	0.256285	0.270582	0.270459	0.288706	0.294047	0.2958	0.287267	0.273258	0.265124	0.273885	0.285494	0.296143
neuron_62	0.980061	1	0.949106	0.856485	0.72999	0.62035	0.504839	0.401733	0.305767	0.223173	0.151497	0.0965578	0.0611851	0.0349679	0.0179404	0.00915521	0.00441314	0.000342525	0.000202318	0	0.00361395	0.0121993	0.0191391	0.0294744	0.0447134	0.0611977	0.0779096	0.0959012	0.115641	0.135724	0.15665	0.172641	0.189122	0.20232	0.214059	0.222358	0.231435	0.236306	0.239234	0.241255	0.248689	0.256352	0.262183	0.269183	0.278606	0.28722	0.295635	0.302669	0.308999
neuron_63	0.995295	1	0.966187	0.90684	0.819533	0.726533	0.621781	0.546419	0.44377	0.344252	0.260935	0.178987	0.123026	0.0884932	0.0464061	0.0288983	0.015282	0.0130832	0.0180307	0.0306294	0.0709539	0.0929002	0.12765	0.169704	0.213189	0.257744	0.305549	0.332197	0.34297	0.325673	0.300621	0.275398	0.225763	0.173944	0.122955	0.0807473	0.0613317	0.05996	0.0705564	0.118112	0.169764	0.229396	0.288275	0.314321	0.331833	0.329972	0.300239	0.288705	0.274786
neuron_64	0.86538	0.960457	1	0.985919	0.931914	0.872385	0.796944	0.719988	0.639178	0.559561	0.483868	0.419832	0.366838	0.322408	0.283654	0.257218	0.235309	0.221546	0.207675	0.201646	0.194155	0.189587	0.188235	0.187703	0.185733	0.183768	0.182208	0.183027	0.18515	0.187331	0.192378	0.199254	0.207899	0.214483	0.225033	0.231345	0.238168	0.253225	0.257614	0.258478	0.254488	0.254225	0.252369	0.247894	0.237866	0.232804	0.220557	0.210835	0.201432
neuron_65	0.843111	0.812537	0.803059	0.71098	0.616083	0.553555	0.526721	0.498174	0.47929	0.477524	0.439621	0.436243	0.379627	0.324931	0.308262	0.286953	0.278884	0.297579	0.285421	0.282421	0.287926	0.280677	0.252662	0.206369	0.161903	0.112757	0.0781509	0.0614833	0.0492051	0.0556955	0.0768866	0.132296	0.203244	0.252866	0.315763	0.354683	0.361038	0.330456	0.301555	0.254621	0.241361	0.230277	0.240486	0.286314	0.334703	0.37778	0.428751	0.459724	0.459726
neuron_66	0.991854	1	0.968304	0.918243	0.849245	0.755521	0.660309	0.57221	0.485444	0.395841	0.316698	0.241624	0.17946	0.121739	0.0722932	0.0413403	0.022206	0.0112152	0.00622627	0.000297301	0	0.00677179	0.0181947	0.0228248	0.0321439	0.0436074	0.0498331	0.0619168	0.0713149	0.0812545	0.0876352	0.102968	0.109771	0.117483	0.124571	0.132264	0.143774	0.159096	0.166344	0.174034	0.187782	0.200873	0.212411	0.22076	0.240365	0.250289	0.266086	0.273994	0.276993
neuron_67	0.977658	1	0.993203	0.944958	0.862315	0.765078	0.649145	0.552062	0.462227	0.365149	0.269855	0.176239	0.134398	0.0905328	0.0579435	0.0439143	0.0367784	0.0313968	0.0314797	0.036461	0.0459279	0.0631411	0.083348	0.0905028	0.103133	0.116637	0.123283	0.152376	0.176541	0.201624	0.216581	0.243478	0.271017	0.307105	0.32599	0.345056	0.356186	0.372664	0.407319	0.435284	0.466273	0.476947	0.49829	0.514152	0.525985	0.550024	0.571319	0.589539	0.601556
neuron_68	0.977676	1	0.986843	0.937804	0.848259	0.727333	0.590518	0.469313	0.361817	0.26622	0.188196	0.129235	0.0884673	0.053264	0.0281826	0.010949	0	0.00295999	0.0270935	0.0504627	0.0758669	0.0919712	0.111203	0.138373	0.165321	0.182541	0.192909	0.199027	0.198421	0.193026	0.191449	0.189176	0.192813	0.201577	0.21651	0.2247	0.232097	0.248795	0.255216	0.252245	0.251393	0.250473	0.248634	0.248602	0.255747	0.264749	0.271906	0.280842	0.294142
neuron_69	0.986552	1	0.989323	0.948695	0.883879	0.803542	0.701598	0.601137	0.493713	0.398366	0.307502	0.229226	0.16367	0.11216	0.0777555	0.0413203	0.0214595	0.00931517	0.002318	0	0.00202983	0.00437079	0.00842763	0.0135676	0.0189016	0.0264199	0.0315054	0.0397355	0.0438227	0.0504352	0.0524153	0.0542458	0.058407	0.0637779	0.0703873	0.072488	0.0758027	0.0816997	0.086578	0.0908489	0.0927253	0.0967649	0.102956	0.111269	0.119898	0.129926	0.145795	0.15938	0.168061
neuron_70	0.771609	0.75264	0.720469	0.662292	0.616501	0.575853	0.514487	0.440701	0.376351	0.316696	0.278208	0.228552	0.185815	0.191172	0.184386	0.185677	0.183312	0.184887	0.181008	0.208682	0.239593	0.262975	0.281674	0.308629	0.324509	0.332139	0.329698	0.345083	0.349682	0.360152	0.363094	0.341942	0.331592	0.308196	0.284061	0.252485	0.188647	0.15662	0.117652	0.0811054	0.0602202	0.0305627	0.0198295	0	0.0131058	0.0454331	0.0907644	0.12838	0.173228
neuron_71	0.911274	0.988811	0.984769	0.924855	0.821406	0.71793	0.600407	0.49529	0.385678	0.290324	0.205409	0.135164	0.0831409	0.0481293	0.0233772	0.0107773	0.00371721	0.000156286	0	0.000760644	0.00230739	0.00493242	0.00748716	0.00979881	0.0129133	0.0168107	0.0221732	0.0278882	0.0357684	0.0440843	0.0539838	0.0636568	0.0763425	0.0890562	0.101684	0.114322	0.125735	0.13653	0.147927	0.155958	0.162939	0.170923	0.178388	0.185961	0.192715	0.197842	0.203896	0.211196	0.215587
neuron_72	0.953087	0.9946	1	0.995045	0.955674	0.902336	0.742185	0.651683	0.488567	0.368568	0.237671	0.126644	0.00558533	0	0.0252245	0.0648028	0.13081	0.211652	0.292026	0.358788	0.390604	0.461544	0.524057	0.553341	0.595027	0.59773	0.586134	0.569614	0.510665	0.473151	0.406915	0.348049	0.277754	0.180426	0.125777	0.071972	0.149654	0.232762	0.312744	0.439743	0.605953	0.744656	0.863425	0.907526	0.945197	0.926154	0.811027	0.669455	0.513981
neuron_73	0.91839	0.942654	0.919408	0.854395	0.777601	0.663792	0.567162	0.446383	0.339355	0.2651	0.197533	0.146481	0.0739176	0.021056	0.00394117	0	0.0206175	0.033587	0.0387782	0.0703178	0.0957116	0.116274	0.132469	0.175542	0.215542	0.244271	0.275479	0.299664	0.308541	0.318509	0.310649	0.321741	0.317151	0.314276	0.30315	0.302284	0.292975	0.257237	0.227767	0.206961	0.20328	0.190339	0.18165	0.155412	0.139279	0.122154	0.126976	0.140866	0.134616
neuron_74	0.741854	0.833916	0.920549	0.973102	0.999956	1	0.971914	0.920407	0.857297	0.788688	0.721304	0.657984	0.595136	0.534747	0.482349	0.433002	0.394052	0.365905	0.343089	0.320593	0.299755	0.281401	0.267058	0.258282	0.247271	0.234998	0.222178	0.207895	0.194082	0.177989	0.163737	0.154022	0.143297	0.134751	0.1282	0.121372	0.117261	0.115901	0.114292	0.116523	0.123512	0.128214	0.131498	0.136755	0.144485	0.147783	0.14615	0.140371	0.135189
neuron_75	0.909533	0.983322	0.982037	0.929426	0.838275	0.740413	0.630391	0.531829	0.436136	0.348761	0.271476	0.205375	0.155919	0.120342	0.0951609	0.0828002	0.0730274	0.071034	0.0707476	0.0723127	0.0758305	0.0823931	0.0856432	0.0925467	0.0984636	0.104579	0.1115	0.115355	0.116843	0.117167	0.114351	0.115387	0.115013	0.11711	0.113901	0.111599	0.109965	0.110647	0.108977	0.108793	0.112758	0.115794	0.122207	0.131675	0.148113	0.167388	0.190497	0.218838	0.244598
neuron_76	0.773593	0.855622	0.882422	0.889142	0.869619	0.80514	0.71789	0.628511	0.519938	0.433517	0.347046	0.275438	0.21003	0.165858	0.138014	0.111115	0.0877523	0.0733972	0.0679967	0.0633989	0.0499108	0.0441948	0.0448171	0.0394754	0.0449163	0.0480677	0.0553779	0.0553043	0.0709374	0.0912664	0.111352	0.139643	0.149051	0.162048	0.180994	0.204478	0.216872	0.246221	0.245121	0.248827	0.253677	0.251746	0.254611	0.2516	0.251857	0.239213	0.21992	0.207318	0.174123
neuron_77	0.891746	0.960716	0.996753	1	0.978028	0.938319	0.873854	0.808504	0.732328	0.648786	0.567153	0.485002	0.416168	0.352262	0.303189	0.251405	0.215912	0.193514	0.177929	0.167063	0.163143	0.16903	0.174104	0.185575	0.191812	0.207053	0.21293	0.214671	0.216794	0.215171	0.210936	0.20865	0.202779	0.196674	0.180468	0.151319	0.135871	0.127856	0.119501	0.10746	0.0945253	0.0789561	0.0663055	0.0578265	0.0439495	0.0261761	0.0122295	0.00920915	0.000600021
neuron_78	0.841858	0.918545	0.970376	0.993949	1	0.989621	0.965569	0.932944	0.887183	0.837615	0.782426	0.723064	0.665622	0.605504	0.550524	0.493818	0.447749	0.404278	0.366697	0.333483	0.302996	0.278212	0.258606	0.243106	0.233671	0.224323	0.217518	0.21217	0.208224	0.207811	0.205778	0.202253	0.200746	0.196405	0.191614	0.185303	0.173181	0.166022	0.154572	0.144373	0.135057	0.125974	0.114972	0.103394	0.0943963	0.0846327	0.0756786	0.0678447	0.0571204
neuron_79	0.834	0.948149	1	0.994544	0.928762	0.872435	0.780388	0.6824	0.585012	0.486337	0.398674	0.320024	0.252109	0.19298	0.154688	0.126403	0.108033	0.0881654	0.085767	0.0846926	0.0833884	0.0805291	0.0770069	0.0724191	0.0741743	0.0715501	0.0730244	0.0738487	0.0744625	0.0761268	0.0795193	0.0775445	0.0800816	0.0785892	0.0798982	0.0840862	0.0844944	0.0875742	0.0867566	0.0869727	0.0932043	0.101245	0.113542	0.125551	0.131286	0.142681	0.160081	0.174937	0.182447
neuron_80	0.853945	0.98805	1	0.946753	0.908569	0.810906	0.700935	0.584315	0.477015	0.351383	0.246311	0.171501	0.0935357	0.0664922	0.0460229	0.0524798	0.0731278	0.0934747	0.153871	0.190918	0.271049	0.340665	0.391123	0.448469	0.490582	0.509316	0.528325	0.568501	0.602766	0.616974	0.596686	0.595843	0.594669	0.570799	0.556984	0.530037	0.516317	0.502209	0.491497	0.473702	0.435927	0.4337	0.43667	0.405587	0.388586	0.387844	0.369114	0.327064	0.301014
neuron_81	0.577161	0.612318	0.621429	0.630166	0.580547	0.555908	0.502811	0.43818	0.375387	0.319774	0.255235	0.205073	0.151298	0.110381	0.076944	0.0542737	0.0184091	0.00171058	0.00136159	0	0.0120283	0.02961	0.0432724	0.0625478	0.114958	0.156715	0.221796	0.272081	0.345853	0.42121	0.486067	0.529238	0.563709	0.574589	0.593172	0.599004	0.593387	0.571582	0.548114	0.518912	0.485536	0.456029	0.430457	0.425542	0.42905	0.407834	0.423519	0.455192	0.480403
neuron_82	0.687686	0.693868	0.703126	0.714025	0.711287	0.673035	0.65878	0.629235	0.595242	0.569219	0.529428	0.511369	0.490987	0.486082	0.502831	0.532448	0.587192	0.614481	0.674784	0.726392	0.760865	0.806781	0.86227	0.913031	0.941906	0.963328	0.975101	0.972717	0.983551	0.97807	0.946969	0.924647	0.913005	0.88044	0.886325	0.897348	0.910328	0.90271	0.916948	0.931869	0.94922	0.943003	0.932495	0.942437	0.973993	1	0.988584	0.988941	0.981115
neuron_83	0.724485	0.806035	0.867438	0.90011	0.908665	0.895898	0.858032	0.802819	0.739392	0.675662	0.60897	0.547768	0.500833	0.454562	0.424191	0.397645	0.383512	0.373252	0.365776	0.358496	0.349853	0.343653	0.341858	0.336905	0.332537	0.325545	0.319227	0.309408	0.299331	0.294303	0.29045	0.283944	0.279032	0.27457	0.270373	0.265479	0.262929	0.257593	0.253757	0.251479	0.246501	0.239178	0.230955	0.221806	0.208605	0.195593	0.179442	0.163104	0.145229
neuron_84	0.371948	0.564174	0.711932	0.852909	0.948001	0.990111	1	0.986841	0.946784	0.895406	0.825536	0.740324	0.690745	0.617607	0.557507	0.52232	0.493442	0.47803	0.46897	0.45419	0.452564	0.456034	0.458422	0.442688	0.423435	0.393187	0.356602	0.327081	0.306296	0.287288	0.28497	0.285839	0.31818	0.34402	0.366468	0.374041	0.359753	0.345414	0.331315	0.312601	0.297443	0.290816	0.275916	0.26923	0.279263	0.262625	0.247852	0.239084	0.216196
neuron_85	0.73807	0.86915	0.934719	0.957232	0.929745	0.864042	0.774022	0.697243	0.608606	0.5262	0.44029	0.372771	0.310752	0.259452	0.214449	0.191766	0.175569	0.159299	0.14426	0.132618	0.127926	0.12312	0.115436	0.105823	0.103248	0.10865	0.109701	0.120036	0.121846	0.128359	0.136527	0.152625	0.166326	0.186125	0.197229	0.207091	0.219934	0.236645	0.249589	0.262642	0.281207	0.318244	0.332744	0.349283	0.358752	0.371832	0.396232	0.432719	0.462873
neuron_86	0.783182	0.871159	0.891243	0.870424	0.840976	0.76862	0.681919	0.612804	0.541764	0.444395	0.360229	0.287384	0.238325	0.182248	0.144745	0.102759	0.0977219	0.0975472	0.0998086	0.0884759	0.0813185	0.0998203	0.0987116	0.110293	0.124718	0.17892	0.210368	0.224767	0.248393	0.27893	0.31238	0.32772	0.352291	0.377736	0.400627	0.393722	0.369777	0.348659	0.363978	0.366717	0.383797	0.380802	0.371371	0.363251	0.338577	0.341517	0.323849	0.301937	0.292468
neuron_87	0.786228	0.881792	0.943952	0.978183	0.987368	0.961717	0.912889	0.853533	0.78607	0.69904	0.610336	0.526001	0.444712	0.370537	0.295363	0.241056	0.185925	0.139938	0.0987906	0.0707172	0.0425349	0.0299829	0.0252673	0.0202621	0.0118215	0.00449573	0.0014874	0	0.00591482	0.0126362	0.0205801	0.0303034	0.0439153	0.0643719	0.0745814	0.0851671	0.0955253	0.104864	0.120806	0.137382	0.15406	0.167018	0.18617	0.209587	0.228644	0.246156	0.276921	0.305774	0.331974
neuron_88	0.673971	0.69363	0.708436	0.742301	0.740377	0.714067	0.682849	0.649216	0.599115	0.563708	0.519784	0.442991	0.389635	0.353801	0.301362	0.250286	0.172785	0.115183	0.0729434	0.0133761	0	0.000150324	0.011765	0.0354827	0.0895302	0.152456	0.193315	0.234258	0.267425	0.276944	0.270422	0.235228	0.205671	0.173127	0.10648	0.0547102	0.0585275	0.0639335	0.0703759	0.120144	0.164396	0.216821	0.25767	0.308615	0.379776	0.433288	0.437489	0.414608	0.39042
neuron_89	0.731977	0.845463	0.92505	0.95712	0.954507	0.936092	0.893401	0.841624	0.78377	0.720947	0.651088	0.58579	0.526605	0.472291	0.424397	0.382688	0.350039	0.325515	0.302897	0.287099	0.272381	0.266234	0.259703	0.253751	0.252477	0.252176	0.25589	0.25766	0.260451	0.263053	0.271921	0.277923	0.282658	0.289649	0.295676	0.301911	0.304148	0.305075	0.305341	0.304956	0.301273	0.296084	0.289756	0.281159	0.275354	0.268382	0.265036	0.260199	0.260246
neuron_90	0.758211	0.875861	0.95014	1	0.990388	0.956377	0.908389	0.865279	0.807631	0.753182	0.690245	0.643592	0.599149	0.533068	0.474122	0.451903	0.409788	0.375296	0.348073	0.329134	0.316874	0.298798	0.26751	0.219556	0.182323	0.162424	0.147076	0.134673	0.104722	0.0838261	0.0595881	0.0428112	0.0714609	0.095783	0.0990035	0.097557	0.0967165	0.0878336	0.0867721	0.0751644	0.0778627	0.0743028	0.0835468	0.0844337	0.098167	0.119816	0.153631	0.197225	0.226993
neuron_91	0.913923	0.969303	0.962367	0.959788	0.936817	0.909029	0.851394	0.792877	0.728769	0.68761	0.645018	0.598529	0.527139	0.497761	0.480139	0.448814	0.415047	0.416563	0.374642	0.340247	0.303004	0.298628	0.306939	0.255594	0.220417	0.193681	0.1919	0.157393	0.139728	0.130215	0.11381	0.133615	0.156133	0.167919	0.160417	0.182416	0.198608	0.179039	0.230754	0.272857	0.290014	0.282856	0.282766	0.321296	0.326918	0.362948	0.403635	0.429463	0.488012
neuron_92	0.595768	0.731768	0.849315	0.905862	0.92423	0.91252	0.878109	0.824354	0.753253	0.66623	0.575533	0.489704	0.415055	0.341954	0.271834	0.226645	0.18755	0.172251	0.153648	0.134218	0.115118	0.111567	0.123816	0.137178	0.152527	0.155613	0.153349	0.155708	0.157682	0.153446	0.144578	0.13537	0.118535	0.0912786	0.0700148	0.0515687	0.0372059	0.0298708	0.0245559	0.0298171	0.0330181	0.0419263	0.0650577	0.073277	0.0769658	0.103015	0.11569	0.109023	0.106501
neuron_93	0.688184	0.742691	0.787193	0.81607	0.834149	0.83895	0.822265	0.811612	0.791092	0.753742	0.714091	0.679837	0.632625	0.585325	0.540831	0.503493	0.47214	0.435164	0.413051	0.40276	0.384242	0.372854	0.355732	0.34077	0.339965	0.335535	0.337893	0.330994	0.328969	0.328409	0.325465	0.321246	0.318258	0.320717	0.325564	0.328515	0.347497	0.361702	0.361115	0.369868	0.379375	0.374864	0.382733	0.387566	0.390341	0.391761	0.39315	0.387828	0.378377
neuron_94	0.497757	0.685381	0.837495	0.936677	1	0.974024	0.926709	0.869445	0.780001	0.663499	0.538441	0.41214	0.296868	0.188158	0.118398	0.0598534	0.0177262	0.000634145	0	0.00707785	0.038488	0.0824244	0.148315	0.204358	0.248208	0.271912	0.291945	0.31127	0.310479	0.294566	0.289893	0.281262	0.283751	0.275228	0.252865	0.234366	0.235345	0.244754	0.243589	0.244235	0.262132	0.275289	0.307385	0.340666	0.382436	0.417256	0.432842	0.435519	0.419801
neuron_95	0.492003	0.597361	0.680641	0.721755	0.745152	0.74332	0.702963	0.647966	0.562848	0.48265	0.411113	0.311093	0.242878	0.165742	0.0972116	0.0520591	0.0377235	0.0361904	0.0300896	0.014027	0.0306811	0.0395654	0.0549246	0.0690043	0.0815217	0.0992854	0.110522	0.131365	0.129275	0.117876	0.1104	0.102374	0.0846076	0.0753172	0.0639587	0.0537731	0.0445476	0.0329474	0.0433871	0.0374441	0.0172695	0.00739774	0.00866417	0.0147966	0.0445535	0.091284	0.159533	0.210898	0.269517
neuron_96	0.686298	0.801067	0.887563	0.943515	0.962923	0.957384	0.913187	0.862594	0.811313	0.741225	0.67721	0.609224	0.542541	0.48361	0.456225	0.414415	0.389101	0.380004	0.366327	0.357267	0.360309	0.360646	0.345114	0.329381	0.316489	0.29377	0.270492	0.242334	0.217404	0.193433	0.162073	0.14032	0.130471	0.127669	0.110583	0.0990917	0.0958582	0.0999189	0.105279	0.105915	0.114779	0.125746	0.144897	0.163386	0.182943	0.191323	0.209713	0.200944	0.176459
neuron_97	0.547435	0.624477	0.685089	0.723747	0.752162	0.780807	0.793561	0.801982	0.809068	0.791948	0.768042	0.738935	0.695627	0.657063	0.633506	0.588075	0.526307	0.473863	0.410321	0.36307	0.31692	0.276531	0.256359	0.251958	0.2354	0.220461	0.223738	0.20806	0.211332	0.219916	0.209133	0.195397	0.179041	0.164147	0.138326	0.123202	0.114809	0.103589	0.0846145	0.0703749	0.06903	0.0630016	0.0492911	0.0477564	0.0582565	0.0652883	0.0608234	0.0793826	0.0895733
neuron_98	0.494442	0.674201	0.823795	0.931559	0.971571	0.977701	0.944966	0.895907	0.844555	0.780789	0.721619	0.673056	0.627156	0.569588	0.520327	0.473665	0.432802	0.39343	0.351312	0.318188	0.286983	0.250969	0.22642	0.214057	0.206894	0.214	0.22245	0.230807	0.248374	0.278636	0.29806	0.307131	0.309774	0.303814	0.282344	0.261437	0.230593	0.206504	0.185252	0.170616	0.157945	0.151972	0.148728	0.127628	0.11735	0.103668	0.096994	0.0948045	0.0861551
neuron_99	0.698791	0.72425	0.705647	0.66987	0.625233	0.591863	0.564001	0.554297	0.559335	0.557855	0.585097	0.572776	0.580063	0.609794	0.618656	0.633071	0.672647	0.692815	0.715025	0.668283	0.648736	0.598392	0.54219	0.465169	0.401996	0.380746	0.383148	0.407636	0.452343	0.488646	0.55515	0.604056	0.638733	0.671012	0.654399	0.660762	0.645807	0.612113	0.59849	0.589854	0.590976	0.564083	0.529166	0.479127	0.414416	0.359075	0.283852	0.205383	0.161978
neuron_100	0.699911	0.793435	0.829458	0.859918	0.882436	0.889104	0.883189	0.880655	0.869011	0.84598	0.810546	0.782798	0.736004	0.689194	0.648428	0.586832	0.539282	0.491419	0.438265	0.39946	0.352648	0.317484	0.312904	0.306994	0.291544	0.299826	0.314636	0.314692	0.323335	0.331983	0.333202	0.327924	0.321157	0.317398	0.288005	0.244868	0.227949	0.201302	0.174681	0.149235	0.111075	0.0867013	0.0743565	0.0673637	0.0357616	0.0298064	0.0388277	0.0543338	0.064644
neuron_101	0.523084	0.462056	0.272314	0.162327	0.0975841	0.0734167	0.0583712	0.0292614	0	0.0085635	0.0174167	0.0656887	0.0866818	0.14806	0.213036	0.273054	0.355598	0.419701	0.477545	0.522298	0.48961	0.442695	0.434505	0.376772	0.284242	0.234633	0.19836	0.120724	0.0750413	0.0414354	0.05323	0.0166107	0.0327817	0.113083	0.19405	0.283283	0.344874	0.37978	0.401203	0.378804	0.362619	0.344448	0.349623	0.377685	0.367775	0.312137	0.262971	0.212575	0.188179
neuron_102	0.465212	0.514595	0.598054	0.649794	0.708176	0.726055	0.72052	0.701178	0.657343	0.61946	0.568868	0.512089	0.447922	0.383624	0.311233	0.256661	0.216146	0.169982	0.126879	0.091998	0.0648354	0.047102	0.0374035	0.0292112	0.041835	0.0351667	0.0391385	0.0442286	0.0637072	0.0805672	0.10045	0.117947	0.138313	0.148887	0.160318	0.161379	0.149352	0.125523	0.0986223	0.0748708	0.0465308	0.0197138	0.00246688	0	0.0146468	0.0454216	0.0832491	0.130143	0.174483
neuron_103	0.478073	0.588085	0.712668	0.807481	0.904568	0.973098	0.99668	0.980717	0.933074	0.859595	0.75789	0.654406	0.556805	0.45469	0.360701	0.258561	0.210456	0.176099	0.15903	0.150479	0.159858	0.169108	0.203265	0.237203	0.265844	0.29027	0.303582	0.312413	0.314592	0.305542	0.28296	0.254247	0.242213	0.218467	0.195335	0.189159	0.190974	0.183812	0.179042	0.185286	0.194109	0.208551	0.209574	0.218175	0.228408	0.236649	0.237581	0.229061	0.215869
neuron_104	0.457732	0.612708	0.773268	0.895245	0.964846	1	0.994671	0.971882	0.922841	0.870559	0.815825	0.752161	0.679001	0.605701	0.540023	0.478713	0.410843	0.33906	0.28706	0.244599	0.196059	0.14809	0.123143	0.10067	0.0745261	0.0681036	0.0693864	0.0823924	0.10191	0.126665	0.158774	0.190446	0.200306	0.189883	0.181259	0.173411	0.142218	0.111748	0.0921556	0.0723561	0.0634222	0.0660903	0.0874747	0.107128	0.134689	0.163407	0.186407	0.207038	0.205408
neuron_105	0.518052	0.642016	0.757337	0.848718	0.919969	0.960868	0.97745	0.979664	0.965314	0.936678	0.897831	0.848968	0.803359	0.745722	0.695875	0.636375	0.590507	0.548529	0.507459	0.465889	0.434442	0.407496	0.383548	0.371501	0.36363	0.352319	0.345381	0.347577	0.35462	0.366068	0.380467	0.393241	0.40647	0.414079	0.422124	0.427529	0.427234	0.42554	0.425996	0.419664	0.410746	0.399505	0.395114	0.381732	0.374641	0.36124	0.349105	0.338711	0.324689
neuron_106	0.756667	0.769355	0.788808	0.819346	0.858566	0.901444	0.945315	0.978389	1	0.997959	0.989832	0.96202	0.929859	0.889207	0.845586	0.791675	0.751436	0.710747	0.669359	0.637139	0.620471	0.585079	0.565115	0.551932	0.547397	0.548332	0.543162	0.527782	0.530385	0.535104	0.532482	0.521447	0.522988	0.516675	0.50271	0.492707	0.4895	0.486629	0.473087	0.456743	0.442747	0.421229	0.39321	0.374396	0.344199	0.318884	0.300793	0.284728	0.268054
neuron_107	0.395872	0.476408	0.545157	0.628202	0.676613	0.707985	0.722682	0.722844	0.701489	0.655417	0.607362	0.544742	0.490481	0.436115	0.403935	0.372907	0.345832	0.318372	0.278413	0.251109	0.235588	0.229	0.21432	0.194008	0.169483	0.160136	0.139873	0.138038	0.130928	0.129947	0.13034	0.126638	0.118231	0.0997374	0.117452	0.109037	0.0888656	0.076356	0.0456831	0.0237398	0.0143289	0.00307238	0	0.00160846	0.0125852	0.0448332	0.0632975	0.0895197	0.114304
neuron_108	0.938163	0.886633	0.866067	0.83154	0.786857	0.808443	0.78628	0.826339	0.822089	0.818478	0.815686	0.862248	0.840876	0.810181	0.763839	0.727915	0.679975	0.643236	0.578412	0.494271	0.429984	0.317069	0.228566	0.159147	0.0722932	0.0389459	0	0.0371683	0.0772738	0.20053	0.297532	0.390449	0.432144	0.519072	0.588541	0.62131	0.683615	0.658082	0.671701	0.659887	0.645634	0.655614	0.643205	0.671106	0.69319	0.765043	0.847508	0.852318	0.883228
neuron_109	0.474787	0.521461	0.59618	0.643178	0.646486	0.671914	0.664344	0.626323	0.609452	0.614267	0.636031	0.615803	0.556169	0.542557	0.524791	0.538432	0.525985	0.555814	0.592048	0.657353	0.754475	0.801315	0.833981	0.801595	0.768396	0.665613	0.570025	0.546962	0.513584	0.470098	0.478147	0.421387	0.442042	0.47032	0.547242	0.667487	0.745329	0.813468	0.875545	0.898287	0.884644	0.893537	0.862459	0.825381	0.755327	0.699462	0.640923	0.60534	0.579636
neuron_110	0.391763	0.528685	0.653545	0.755806	0.835676	0.893521	0.921342	0.930998	0.911109	0.879089	0.827114	0.772837	0.72022	0.672816	0.608547	0.561378	0.52203	0.494315	0.472491	0.450653	0.426581	0.393563	0.368793	0.336506	0.308357	0.278151	0.243304	0.215088	0.189821	0.165774	0.153947	0.140347	0.128502	0.139684	0.149106	0.147842	0.149565	0.162696	0.16356	0.162106	0.164729	0.17956	0.189047	0.192267	0.197117	0.204303	0.200784	0.182557	0.177081
neuron_111	0.322574	0.431505	0.536676	0.632046	0.71816	0.780472	0.82622	0.845829	0.852803	0.838054	0.811399	0.771828	0.725122	0.671171	0.608415	0.556193	0.502065	0.452811	0.402264	0.367884	0.341159	0.318312	0.304202	0.289349	0.278109	0.271502	0.267888	0.262043	0.25649	0.24745	0.239908	0.232417	0.22544	0.220027	0.213127	0.203318	0.193429	0.189283	0.189657	0.19473	0.201884	0.20978	0.222817	0.230815	0.238044	0.238437	0.239356	0.239102	0.231666
neuron_112	0.0406814	0.0523181	0.10872	0.134156	0.179931	0.261493	0.340498	0.407005	0.448171	0.477791	0.50498	0.494202	0.485756	0.464303	0.45485	0.436779	0.437086	0.463976	0.455405	0.511072	0.554027	0.553199	0.575494	0.594605	0.615864	0.686327	0.726671	0.75423	0.78303	0.82801	0.824986	0.778599	0.815169	0.838117	0.808303	0.77462	0.765296	0.729001	0.678785	0.655101	0.616757	0.600067	0.567991	0.539458	0.482512	0.475926	0.502102	0.548723	0.60278
neuron_113	0.581792	0.730059	0.840015	0.903982	0.927798	0.92592	0.902102	0.862622	0.803267	0.744122	0.681769	0.615058	0.545953	0.490567	0.437496	0.392639	0.355096	0.32436	0.297523	0.278102	0.261921	0.257667	0.252536	0.24842	0.247973	0.250409	0.251584	0.25247	0.254042	0.254169	0.258545	0.254653	0.252467	0.248047	0.240399	0.237678	0.237246	0.234103	0.234447	0.22969	0.22766	0.227065	0.227041	0.229338	0.225381	0.229745	0.227722	0.225159	0.2269
neuron_114	0.356156	0.47669	0.584495	0.680271	0.752892	0.794487	0.82472	0.817272	0.823351	0.820347	0.805989	0.76629	0.753059	0.737187	0.719937	0.68209	0.640134	0.594552	0.526982	0.468725	0.414455	0.367541	0.312269	0.260238	0.21095	0.183243	0.163034	0.147939	0.12304	0.0974618	0.0911161	0.0832627	0.0836847	0.0780457	0.0790048	0.0774732	0.0738213	0.0796908	0.110642	0.137747	0.171444	0.200737	0.24356	0.276889	0.295442	0.308261	0.304793	0.287043	0.247224
neuron_115	0.332467	0.432904	0.544031	0.644555	0.738283	0.806519	0.86128	0.899322	0.922147	0.929201	0.919634	0.896654	0.864484	0.822434	0.775271	0.726758	0.674029	0.623689	0.571243	0.525089	0.481206	0.44444	0.408592	0.378053	0.351372	0.327311	0.303652	0.28532	0.265472	0.251143	0.237617	0.225169	0.211548	0.202795	0.195511	0.188874	0.183372	0.177796	0.173169	0.169813	0.162888	0.157948	0.15143	0.141683	0.131589	0.118695	0.105611	0.0917536	0.0798371
neuron_116	0.50464	0.585511	0.639385	0.674555	0.69051	0.713753	0.737426	0.742419	0.73442	0.726897	0.70708	0.692774	0.69164	0.691965	0.671744	0.650344	0.62222	0.599643	0.567389	0.550722	0.520686	0.488727	0.471832	0.448854	0.40561	0.395956	0.376327	0.366204	0.36034	0.339717	0.314415	0.283603	0.278565	0.268703	0.252661	0.229094	0.204656	0.186984	0.178112	0.152191	0.130465	0.111308	0.0952776	0.0836709	0.0779915	0.0733929	0.0657542	0.0485239	0.0494311
neuron_117	0.222115	0.291091	0.368667	0.449964	0.53612	0.591002	0.638004	0.668245	0.68564	0.700956	0.696984	0.682512	0.663579	0.647062	0.615525	0.582611	0.549586	0.520987	0.499441	0.477972	0.457853	0.435043	0.417417	0.397125	0.375196	0.35261	0.333026	0.311313	0.295308	0.280641	0.264029	0.250416	0.224736	0.207503	0.18962	0.168862	0.149229	0.131597	0.1105	0.0987145	0.0913879	0.0796653	0.0739245	0.0783291	0.0836505	0.0882868	0.0914001	0.0982935	0.105994
neuron_118	0.431383	0.432396	0.459857	0.501524	0.577027	0.663805	0.755212	0.84775	0.909905	0.966222	0.996557	1	0.989668	0.956528	0.899528	0.827602	0.746192	0.666869	0.588769	0.513232	0.44744	0.39942	0.353115	0.324875	0.301405	0.283135	0.279779	0.284611	0.28884	0.287334	0.278667	0.276644	0.283447	0.282659	0.285499	0.282753	0.276404	0.266757	0.251227	0.24827	0.241869	0.233399	0.226616	0.214858	0.208834	0.199004	0.17949	0.150821	0.131667
neuron_119	0.410705	0.493533	0.501884	0.45448	0.360385	0.339836	0.35362	0.358722	0.476009	0.536195	0.55925	0.581088	0.615222	0.597237	0.530008	0.463831	0.415431	0.364386	0.361063	0.380874	0.429776	0.481474	0.520947	0.51672	0.516567	0.51959	0.498443	0.494627	0.47739	0.468662	0.494979	0.520306	0.569928	0.609164	0.671378	0.675726	0.692772	0.693965	0.690573	0.647754	0.613816	0.599686	0.585774	0.599635	0.661031	0.702329	0.722974	0.767854	0.81577
neuron_120	0.226235	0.284704	0.374335	0.448153	0.499976	0.526266	0.530602	0.529444	0.524664	0.497406	0.453605	0.41746	0.388242	0.371434	0.343604	0.316453	0.28547	0.273268	0.264243	0.258075	0.252965	0.245145	0.253453	0.25282	0.266488	0.275938	0.289352	0.29466	0.304171	0.307354	0.315218	0.307301	0.277888	0.225226	0.163788	0.116217	0.0726708	0.0429903	0.023286	0.00883925	0.0273493	0.0535425	0.0696092	0.0976232	0.137568	0.178096	0.209899	0.237298	0.270976
neuron_121	0.00621524	0.0716011	0.16038	0.24305	0.262984	0.291629	0.283264	0.242329	0.245625	0.223486	0.202081	0.190009	0.188315	0.181076	0.175728	0.1692	0.165677	0.155179	0.180954	0.200873	0.238886	0.263154	0.304409	0.36635	0.421724	0.483281	0.538673	0.595596	0.645784	0.699837	0.751124	0.7877	0.785002	0.756983	0.738528	0.723223	0.703745	0.659813	0.634758	0.57917	0.535538	0.512678	0.4961	0.447596	0.392496	0.333408	0.299728	0.259827	0.242752
neuron_122	0.407788	0.474555	0.585236	0.692996	0.768545	0.80454	0.801379	0.791186	0.760998	0.758373	0.755985	0.774688	0.776551	0.785042	0.773208	0.781829	0.760534	0.762268	0.7218	0.67928	0.635028	0.60116	0.551109	0.503484	0.453402	0.409655	0.350012	0.303436	0.292355	0.262291	0.240816	0.236145	0.25819	0.265955	0.319272	0.365509	0.406473	0.433021	0.429988	0.416066	0.380486	0.338784	0.289994	0.277708	0.287747	0.296587	0.292319	0.281469	0.300299
neuron_123	0.204623	0.278615	0.337882	0.391066	0.44352	0.47689	0.507234	0.520276	0.530269	0.531477	0.523301	0.503396	0.485899	0.45898	0.437272	0.411864	0.382791	0.355653	0.320941	0.285496	0.26425	0.242017	0.225834	0.212318	0.200332	0.190316	0.175195	0.161516	0.154131	0.145206	0.133955	0.128059	0.12416	0.117992	0.107266	0.097935	0.0964114	0.0877508	0.0860979	0.0763345	0.0714675	0.0791562	0.0839719	0.0977405	0.111163	0.130347	0.152153	0.174982	0.207073
neuron_124	0.557708	0.639415	0.708059	0.785376	0.854593	0.897408	0.925715	0.923591	0.900391	0.883175	0.848289	0.803728	0.771076	0.710922	0.673658	0.625669	0.573585	0.514532	0.451676	0.40097	0.371707	0.36097	0.367548	0.369037	0.372303	0.387741	0.381555	0.38592	0.408708	0.429946	0.444001	0.443489	0.451356	0.464607	0.463235	0.441509	0.432653	0.425674	0.417384	0.410509	0.40049	0.397554	0.400978	0.382395	0.377851	0.355046	0.328752	0.322169	0.313268
neuron_125	0.222513	0.339669	0.45329	0.55898	0.65549	0.727213	0.804719	0.851289	0.874075	0.880326	0.867337	0.840797	0.812444	0.783012	0.743547	0.684414	0.654733	0.62721	0.589737	0.561106	0.535017	0.522867	0.520196	0.525901	0.515165	0.501671	0.48657	0.483425	0.478244	0.45655	0.435603	0.41884	0.40565	0.376066	0.346282	0.342766	0.335372	0.319737	0.30194	0.274116	0.241411	0.216678	0.188147	0.168497	0.140287	0.1268	0.109624	0.103076	0.0917769
neuron_126	0.490488	0.569388	0.640205	0.72213	0.801463	0.861605	0.911361	0.947716	0.97008	0.985907	1	0.996597	0.994292	0.970937	0.949187	0.930011	0.897478	0.864735	0.825525	0.795176	0.776352	0.744685	0.714188	0.682199	0.642955	0.614027	0.581293	0.551532	0.532483	0.512873	0.487897	0.471922	0.456887	0.436418	0.419255	0.40322	0.388323	0.372183	0.351898	0.334035	0.322426	0.29902	0.275145	0.259623	0.24219	0.22939	0.208282	0.187274	0.17602
neuron_127	0.271981	0.337635	0.396937	0.464724	0.535087	0.592907	0.63666	0.679145	0.713896	0.745525	0.765557	0.768938	0.769086	0.755135	0.725403	0.6979	0.659916	0.624996	0.585056	0.544016	0.514062	0.475247	0.44698	0.426405	0.398982	0.377663	0.357545	0.347733	0.330896	0.335388	0.33826	0.33754	0.332823	0.321357	0.301679	0.284364	0.261952	0.244421	0.230027	0.218324	0.188603	0.168872	0.149243	0.131399	0.109298	0.0918053	0.0722101	0.0528315	0.0445124
neuron_128	0.84382	0.933648	0.97583	0.988179	1	0.960456	0.906991	0.849795	0.802127	0.734167	0.675813	0.603593	0.557076	0.509951	0.420243	0.363891	0.312878	0.272242	0.249484	0.233622	0.211168	0.228202	0.244385	0.270291	0.284888	0.287591	0.308555	0.316811	0.324161	0.311655	0.320574	0.299893	0.285051	0.26172	0.243659	0.245854	0.268626	0.26261	0.292853	0.31223	0.343512	0.363402	0.365135	0.37829	0.397309	0.380168	0.402548	0.391363	0.38243
neuron_129	0.379999	0.349638	0.363049	0.397966	0.416161	0.427947	0.443184	0.470743	0.494068	0.519067	0.523776	0.533713	0.559815	0.575113	0.602054	0.588869	0.555563	0.511683	0.479843	0.431987	0.376082	0.280628	0.24754	0.239792	0.243318	0.235527	0.287495	0.328977	0.36811	0.422388	0.483677	0.531871	0.605311	0.682329	0.751894	0.823852	0.853539	0.897687	0.911062	0.925774	0.916768	0.898831	0.865739	0.817891	0.767662	0.752744	0.721448	0.693001	0.647347
neuron_130	0.466967	0.538866	0.588816	0.624188	0.649694	0.681459	0.698579	0.717856	0.728064	0.741597	0.741631	0.736221	0.726054	0.703348	0.680446	0.660498	0.63082	0.602349	0.565596	0.541015	0.527159	0.506027	0.481891	0.473872	0.46739	0.461355	0.452601	0.446714	0.448585	0.447014	0.451951	0.457712	0.458434	0.463177	0.467806	0.463961	0.455111	0.452701	0.454	0.448574	0.446325	0.459016	0.465537	0.467484	0.462723	0.447423	0.435006	0.418893	0.395858
neuron_131	0	0.0318364	0.139846	0.255877	0.369854	0.463721	0.530268	0.572095	0.596934	0.660069	0.716532	0.739984	0.759477	0.733441	0.70827	0.652056	0.586317	0.53964	0.489078	0.442888	0.378595	0.307855	0.233775	0.181077	0.162833	0.177665	0.215807	0.263877	0.322816	0.345064	0.402985	0.432798	0.462992	0.478474	0.504102	0.524149	0.516939	0.497861	0.469455	0.442914	0.416672	0.3778	0.316869	0.252376	0.211427	0.168849	0.132244	0.120806	0.108779
neuron_132	0.327955	0.367702	0.434081	0.499074	0.555223	0.601961	0.645391	0.673947	0.700445	0.719533	0.727472	0.725127	0.71575	0.704222	0.688417	0.66934	0.641779	0.607164	0.573998	0.543482	0.507339	0.478403	0.448773	0.424409	0.396925	0.378425	0.360329	0.349374	0.331585	0.317712	0.303115	0.289889	0.276847	0.265832	0.256619	0.249116	0.245418	0.232936	0.224868	0.217331	0.207344	0.195859	0.184254	0.168243	0.152239	0.135574	0.119993	0.108462	0.0968492
neuron_133	0.423087	0.492671	0.541034	0.588139	0.663379	0.697351	0.754022	0.793736	0.826792	0.819703	0.830014	0.833069	0.863533	0.873238	0.880505	0.858068	0.822897	0.793837	0.755757	0.724997	0.676038	0.642653	0.609184	0.581869	0.600104	0.610742	0.597608	0.594994	0.595482	0.579854	0.585672	0.56858	0.545143	0.504902	0.472048	0.450678	0.424226	0.365943	0.309307	0.263213	0.211522	0.167834	0.171209	0.192141	0.214595	0.232736	0.256129	0.282271	0.259703
neuron_134	0.414669	0.492261	0.565523	0.627174	0.678726	0.709562	0.733493	0.762159	0.781303	0.792639	0.795131	0.785254	0.776204	0.765614	0.752749	0.741745	0.72202	0.695921	0.664728	0.634128	0.621397	0.598119	0.566039	0.534083	0.500398	0.47547	0.440556	0.409152	0.380217	0.356338	0.333708	0.304941	0.289146	0.277108	0.265329	0.249876	0.242382	0.24476	0.235123	0.222301	0.212633	0.20443	0.202673	0.200841	0.195555	0.189482	0.188085	0.184903	0.182767
neuron_135	0.709095	0.755513	0.785487	0.79486	0.785764	0.789668	0.754403	0.727565	0.703155	0.692591	0.667892	0.675808	0.66788	0.667078	0.673486	0.6707	0.682747	0.671511	0.638634	0.62374	0.597193	0.587201	0.56328	0.553813	0.553159	0.542064	0.519297	0.510698	0.513404	0.50762	0.512654	0.50998	0.512056	0.501198	0.468192	0.460183	0.455654	0.451718	0.435511	0.426506	0.421407	0.431657	0.436126	0.427282	0.415489	0.406198	0.396021	0.378662	0.365715
neuron_136	0.13902	0.0426469	0.0409171	0.130043	0.276983	0.434114	0.544523	0.634674	0.728817	0.788043	0.792197	0.713856	0.610579	0.571289	0.499509	0.436002	0.410352	0.383117	0.379411	0.351422	0.367461	0.385716	0.407443	0.413648	0.438512	0.440672	0.419016	0.409826	0.412745	0.423523	0.421548	0.45551	0.462447	0.43222	0.37421	0.316028	0.251642	0.196425	0.160273	0.162733	0.176319	0.204687	0.237758	0.25928	0.243433	0.227082	0.211728	0.164148	0.0993746
neuron_137	0.793495	0.775862	0.747422	0.73292	0.700877	0.674018	0.636172	0.609602	0.615413	0.61469	0.611794	0.629371	0.64946	0.653814	0.684754	0.713913	0.732221	0.752135	0.756358	0.758358	0.769064	0.743913	0.711085	0.713376	0.701871	0.656821	0.611933	0.562857	0.508401	0.465872	0.442937	0.405769	0.386812	0.382782	0.392255	0.38244	0.389406	0.422665	0.45477	0.462348	0.45449	0.438159	0.419774	0.416084	0.420474	0.437979	0.449709	0.44409	0.464544
neuron_138	0.306473	0.42179	0.545962	0.654871	0.77001	0.845555	0.91249	0.960387	0.987359	1	0.996127	0.976648	0.946006	0.910864	0.873096	0.829314	0.78349	0.73753	0.693427	0.658992	0.623333	0.591151	0.562305	0.537685	0.524807	0.509144	0.492652	0.486571	0.481302	0.478261	0.475293	0.47427	0.475592	0.472949	0.472991	0.469528	0.467272	0.462741	0.458075	0.448811	0.436723	0.421089	0.402639	0.378882	0.355558	0.324496	0.290045	0.258253	0.226729
neuron_139	0.286096	0.411998	0.542241	0.647058	0.732651	0.800116	0.846283	0.880112	0.897587	0.903506	0.898965	0.886121	0.867042	0.846173	0.820166	0.793521	0.76235	0.73472	0.708882	0.687663	0.667358	0.643196	0.625673	0.617446	0.603292	0.594892	0.588897	0.573519	0.561186	0.549769	0.536672	0.519106	0.505932	0.495676	0.483156	0.469121	0.457943	0.449248	0.442792	0.436655	0.431331	0.428003	0.420769	0.414896	0.414347	0.404163	0.382579	0.359956	0.335974
neuron_140	0.560571	0.611476	0.650062	0.67195	0.696055	0.723791	0.737805	0.744159	0.742504	0.750767	0.754068	0.745079	0.74181	0.737458	0.725905	0.714449	0.708505	0.69437	0.674113	0.664373	0.642177	0.618968	0.591486	0.57264	0.553188	0.545296	0.529555	0.528174	0.521984	0.524566	0.521884	0.517382	0.522637	0.517539	0.504081	0.498117	0.494225	0.487011	0.46409	0.441047	0.42234	0.399637	0.376917	0.353499	0.336802	0.310986	0.289577	0.272041	0.25321
neuron_141	0.533596	0.568985	0.61203	0.647317	0.680088	0.693016	0.694504	0.687548	0.68457	0.674445	0.667955	0.662316	0.647546	0.635953	0.613268	0.605521	0.595739	0.575467	0.572231	0.571671	0.576288	0.571716	0.563983	0.556756	0.545702	0.52801	0.52782	0.526797	0.515328	0.507986	0.494914	0.473569	0.461102	0.444839	0.430141	0.417996	0.395687	0.380824	0.368769	0.362124	0.355564	0.33901	0.318705	0.302469	0.285963	0.285259	0.288531	0.285139	0.27613
neuron_142	0.39944	0.330319	0.312946	0.368803	0.407182	0.499598	0.607008	0.690016	0.762692	0.841728	0.926348	0.959815	0.98354	1	0.975348	0.986534	0.961623	0.921619	0.881928	0.845553	0.794858	0.737326	0.692942	0.633936	0.582228	0.509801	0.469059	0.408651	0.338157	0.291809	0.241758	0.222109	0.192908	0.181333	0.165071	0.176934	0.1851	0.218516	0.252125	0.282892	0.311378	0.344424	0.362742	0.374502	0.374434	0.3596	0.341881	0.319234	0.309378
neuron_143	0.438171	0.408734	0.348388	0.236781	0.131919	0.0719767	0.0421477	0	0.000352358	0.0677472	0.124956	0.180821	0.224096	0.255941	0.260638	0.259941	0.271499	0.275594	0.272931	0.28826	0.318003	0.398909	0.448471	0.46497	0.499042	0.508686	0.498591	0.456394	0.446427	0.410294	0.382772	0.390383	0.444822	0.493176	0.528784	0.552921	0.577452	0.602685	0.611442	0.602555	0.567798	0.570295	0.565792	0.548134	0.541196	0.531948	0.527112	0.516708	0.487429
neuron_144	0.616383	0.683652	0.708355	0.692116	0.681436	0.687463	0.720093	0.707599	0.695018	0.715947	0.775022	0.808318	0.755081	0.756453	0.757044	0.773549	0.799089	0.826495	0.849885	0.871964	0.869224	0.871805	0.905446	0.913971	0.919916	0.920808	0.90516	0.913673	0.889144	0.850276	0.793659	0.724905	0.678706	0.619183	0.524226	0.451946	0.406221	0.351704	0.300374	0.264979	0.232721	0.210681	0.171905	0.150797	0.105103	0.0756741	0.05843	0.104178	0.16197
neuron_145	0.347786	0.340718	0.366875	0.408424	0.474932	0.507453	0.541861	0.588707	0.630215	0.657579	0.664476	0.634751	0.593639	0.540287	0.485085	0.457363	0.436758	0.439796	0.446359	0.445878	0.465119	0.484618	0.509053	0.513758	0.519954	0.496748	0.442939	0.395955	0.319769	0.228258	0.133709	0.0911012	0.0699993	0.0502769	0.0636868	0.106447	0.121555	0.146233	0.231992	0.259361	0.264352	0.286024	0.263732	0.228942	0.222236	0.226057	0.207286	0.207863	0.219846
neuron_146	0.408259	0.382731	0.358029	0.345598	0.361764	0.357794	0.375126	0.436978	0.479681	0.524858	0.54814	0.57741	0.582902	0.614862	0.625964	0.611929	0.564716	0.497101	0.40734	0.370289	0.345952	0.334142	0.3384	0.331804	0.411584	0.483833	0.537967	0.590167	0.612423	0.624354	0.621552	0.599063	0.54228	0.506838	0.494176	0.466928	0.421601	0.412088	0.431112	0.420076	0.436529	0.440237	0.455069	0.450559	0.442052	0.450949	0.442262	0.434958	0.412815
neuron_147	0.207953	0.260623	0.318179	0.373299	0.427147	0.476035	0.512318	0.545495	0.571002	0.596405	0.62086	0.637251	0.652731	0.662154	0.66686	0.664092	0.657479	0.652732	0.649798	0.641588	0.630724	0.621946	0.610317	0.604886	0.604934	0.601019	0.598923	0.592467	0.585561	0.572465	0.553309	0.536273	0.513603	0.492729	0.47037	0.446876	0.419202	0.392769	0.369358	0.344466	0.32086	0.299814	0.277825	0.260897	0.243958	0.223747	0.210754	0.196411	0.176288
neuron_148	0.387825	0.433788	0.452515	0.468056	0.491842	0.498703	0.503166	0.512196	0.51201	0.515152	0.523969	0.530374	0.544001	0.552819	0.560497	0.562242	0.572927	0.573338	0.572098	0.575532	0.566448	0.558855	0.537646	0.520245	0.507638	0.482923	0.47306	0.490571	0.516919	0.541777	0.570436	0.595039	0.611957	0.633316	0.62488	0.600448	0.56104	0.514992	0.474252	0.440169	0.418502	0.385018	0.372931	0.367966	0.353777	0.347275	0.326636	0.306745	0.277899
neuron_149	0.310483	0.319433	0.33331	0.354878	0.367394	0.380394	0.397692	0.418937	0.428564	0.437426	0.450508	0.457252	0.473406	0.48098	0.492543	0.502388	0.502454	0.503598	0.514851	0.520543	0.518647	0.520143	0.519899	0.519689	0.520427	0.515316	0.504812	0.497582	0.47866	0.451469	0.424322	0.389752	0.359248	0.33616	0.319505	0.308186	0.305256	0.302368	0.301228	0.295631	0.291119	0.288849	0.277637	0.254072	0.233923	0.216465	0.200114	0.180589	0.161591
neuron_150	0.357463	0.443044	0.530682	0.624095	0.700946	0.74244	0.766403	0.749924	0.718417	0.680342	0.652121	0.615974	0.554818	0.519755	0.482293	0.485478	0.504108	0.503987	0.508862	0.527532	0.560804	0.599798	0.607131	0.619714	0.632765	0.661531	0.683635	0.696262	0.68567	0.662806	0.668935	0.653395	0.622815	0.623425	0.62149	0.606275	0.639848	0.651511	0.658853	0.629021	0.604439	0.588261	0.560895	0.520719	0.487738	0.444029	0.410356	0.40843	0.381226
neuron_151	0.351169	0.411772	0.458135	0.490743	0.500502	0.522069	0.535201	0.55393	0.577563	0.574516	0.542047	0.524359	0.506535	0.494938	0.482639	0.430535	0.399717	0.3594	0.322961	0.302954	0.286846	0.280448	0.285171	0.260158	0.237843	0.213562	0.17847	0.179015	0.196668	0.224622	0.250883	0.276957	0.307485	0.346393	0.375047	0.394593	0.421447	0.439391	0.460201	0.469735	0.483986	0.478039	0.470286	0.44905	0.40223	0.347469	0.285097	0.219457	0.17307
neuron_152	0.198011	0.223124	0.218107	0.221613	0.216309	0.213657	0.205726	0.192093	0.189078	0.178885	0.165801	0.172079	0.21396	0.230694	0.240812	0.249551	0.251718	0.255886	0.2495	0.240044	0.232429	0.233075	0.244304	0.248805	0.260679	0.262611	0.26153	0.252987	0.237577	0.207538	0.179213	0.153475	0.122698	0.116423	0.122503	0.139746	0.14356	0.154008	0.151683	0.151452	0.154998	0.158413	0.163217	0.15998	0.168876	0.174157	0.162927	0.151272	0.14187
neuron_153	0.147016	0.153392	0.144864	0.128055	0.125599	0.0954906	0.0827392	0.0924113	0.10495	0.124627	0.131675	0.141019	0.144696	0.150099	0.165559	0.172106	0.166795	0.178385	0.170604	0.165603	0.162481	0.1568	0.150534	0.140135	0.151584	0.172335	0.178065	0.162794	0.180894	0.184084	0.195827	0.20276	0.212921	0.215884	0.215958	0.22795	0.214501	0.192153	0.170705	0.155583	0.136327	0.123828	0.114249	0.0946065	0.0908315	0.0893985	0.102351	0.103237	0.100674
neuron_154	0.174441	0.196909	0.226449	0.271469	0.323652	0.376458	0.426418	0.477237	0.520915	0.56321	0.60491	0.639685	0.66845	0.697061	0.711999	0.72159	0.724363	0.723573	0.721064	0.7135	0.704933	0.696971	0.687232	0.67684	0.661435	0.647502	0.633433	0.632125	0.625954	0.622918	0.620025	0.617645	0.625737	0.630439	0.629596	0.617374	0.610745	0.601396	0.59575	0.583426	0.558213	0.526414	0.501292	0.47906	0.454552	0.423504	0.392499	0.371995	0.349066
neuron_155	0.630514	0.606789	0.552429	0.486739	0.425739	0.366717	0.321673	0.298456	0.296895	0.320258	0.354478	0.392492	0.466474	0.531441	0.583112	0.627099	0.670848	0.704688	0.698585	0.68794	0.672911	0.649808	0.620991	0.607491	0.580347	0.547769	0.54396	0.537117	0.530836	0.529534	0.526136	0.511109	0.474684	0.476275	0.451119	0.423914	0.412603	0.387054	0.37748	0.394628	0.394838	0.399397	0.412888	0.417827	0.429969	0.434641	0.420116	0.415562	0.418647
neuron_156	0.261023	0.355238	0.439634	0.506074	0.532816	0.573328	0.590497	0.610842	0.609633	0.632551	0.645863	0.660084	0.651516	0.662467	0.647286	0.640385	0.625682	0.619215	0.591232	0.554412	0.528626	0.504492	0.512031	0.536529	0.540949	0.592019	0.630159	0.658229	0.684631	0.6746	0.68789	0.705192	0.681828	0.64921	0.624901	0.588051	0.561614	0.529116	0.511846	0.504696	0.523634	0.507572	0.516681	0.517699	0.503253	0.475546	0.427591	0.398277	0.386033
neuron_157	0.267662	0.266427	0.298003	0.344603	0.390781	0.429046	0.463535	0.499887	0.52842	0.550249	0.566466	0.573797	0.580652	0.574902	0.568378	0.565031	0.572315	0.571051	0.580165	0.580346	0.579161	0.579195	0.592449	0.603433	0.607263	0.603923	0.588619	0.578498	0.56247	0.551594	0.54339	0.533041	0.524326	0.515049	0.506051	0.491386	0.47833	0.443346	0.406397	0.37022	0.334586	0.302055	0.264629	0.233743	0.221078	0.216769	0.219446	0.223515	0.237368
neuron_158	0.749342	0.658426	0.588	0.540348	0.495968	0.473611	0.475516	0.440688	0.412625	0.415707	0.440805	0.47392	0.517511	0.524062	0.498294	0.484215	0.449719	0.389965	0.326367	0.247964	0.187603	0.162478	0.12922	0.0932105	0.10583	0.162158	0.251655	0.3526	0.436742	0.525951	0.586358	0.599475	0.575446	0.545337	0.505776	0.43278	0.403158	0.393243	0.437005	0.485228	0.531106	0.564625	0.605755	0.660474	0.684697	0.6531	0.566279	0.488174	0.432513
neuron_159	0.315068	0.28932	0.251913	0.171476	0.0611267	0.00950941	0.00241795	0	0.0397808	0.0554202	0.0944033	0.155157	0.251709	0.381271	0.433476	0.496549	0.498448	0.520382	0.537393	0.555815	0.551789	0.533856	0.497727	0.479122	0.471013	0.45706	0.469396	0.458588	0.452395	0.446327	0.47718	0.489888	0.487332	0.514163	0.49756	0.480575	0.456701	0.425397	0.425409	0.399081	0.373443	0.340449	0.351315	0.362437	0.353404	0.325986	0.294924	0.308061	0.304007
neuron_160	0.222415	0.237356	0.242398	0.245916	0.260369	0.282186	0.302149	0.315444	0.326269	0.340813	0.354023	0.375422	0.392039	0.406208	0.426593	0.451425	0.465966	0.486674	0.516043	0.545551	0.57421	0.595067	0.609292	0.621261	0.630091	0.63499	0.641579	0.640059	0.641361	0.624252	0.608892	0.589701	0.56632	0.539385	0.516214	0.492796	0.476027	0.460797	0.450652	0.436922	0.427941	0.404901	0.386582	0.362872	0.346308	0.325997	0.312785	0.298665	0.29081
neuron_161	0.283127	0.303397	0.33912	0.341854	0.385428	0.436398	0.483201	0.545903	0.603082	0.637381	0.659298	0.688531	0.714831	0.708331	0.700997	0.686785	0.652479	0.622567	0.619733	0.619684	0.63146	0.635925	0.648704	0.667488	0.683641	0.685205	0.67544	0.642252	0.638139	0.640316	0.663594	0.687002	0.704398	0.719106	0.73057	0.754622	0.771395	0.772883	0.766608	0.732068	0.679341	0.641837	0.594626	0.597176	0.579785	0.564452	0.538922	0.533753	0.536661
neuron_162	0.792141	0.77424	0.745331	0.743006	0.675435	0.661957	0.609531	0.561374	0.499082	0.452386	0.382228	0.312051	0.244436	0.21136	0.147598	0.0948735	0.0552241	0.0325109	0.032478	0.0346436	0.0470916	0.074858	0.126234	0.202199	0.272762	0.329516	0.410811	0.471798	0.521028	0.591306	0.637929	0.656844	0.632532	0.628072	0.59092	0.528884	0.439756	0.348312	0.239535	0.150275	0.109826	0.0459583	0.00599486	0	0.0324173	0.066107	0.140181	0.191246	0.251378
neuron_163	0.91293	0.953797	0.948241	0.855915	0.696562	0.559225	0.443134	0.337486	0.22686	0.13915	0.110259	0.10145	0.137781	0.199187	0.251499	0.324948	0.412546	0.500509	0.585376	0.642388	0.684203	0.713223	0.746618	0.756735	0.736975	0.695569	0.674476	0.625887	0.561895	0.46833	0.393674	0.289831	0.2825	0.268764	0.256054	0.253934	0.281769	0.304188	0.34237	0.360059	0.370314	0.348393	0.303417	0.251539	0.238155	0.234587	0.25171	0.261813	0.328932
neuron_164	0.230846	0.274543	0.313467	0.333181	0.354638	0.40448	0.457658	0.486252	0.474101	0.490658	0.471793	0.448175	0.441025	0.428126	0.449959	0.45177	0.452786	0.470128	0.456982	0.479547	0.476662	0.493452	0.518474	0.537364	0.580596	0.597553	0.611959	0.630734	0.643422	0.639575	0.643259	0.653857	0.666285	0.641733	0.621617	0.600643	0.571686	0.568312	0.551623	0.512976	0.510452	0.459611	0.419501	0.401736	0.378876	0.351871	0.329572	0.309642	0.295563
neuron_165	0.357141	0.405675	0.432146	0.459983	0.441977	0.398178	0.374565	0.348676	0.333432	0.329758	0.325222	0.335371	0.339429	0.351751	0.360196	0.355503	0.35317	0.341822	0.341425	0.353821	0.377665	0.372348	0.398585	0.436105	0.462036	0.503794	0.545087	0.583873	0.621767	0.630068	0.654406	0.65571	0.656516	0.65665	0.65607	0.663882	0.64549	0.615486	0.577979	0.550934	0.550125	0.531298	0.521952	0.523585	0.517806	0.49774	0.489126	0.489226	0.4965
neuron_166	0.336425	0.297016	0.263887	0.246625	0.193301	0.14951	0.113601	0.0952258	0.0794222	0.0464397	0.0246812	0.0060986	0	0.00406114	0.0228641	0.0396225	0.0576777	0.0739699	0.102607	0.129942	0.14442	0.175892	0.207898	0.219185	0.242531	0.243675	0.254092	0.242115	0.222144	0.205016	0.194578	0.197844	0.18032	0.168691	0.172416	0.191077	0.235722	0.259999	0.298752	0.324354	0.343727	0.36177	0.372536	0.373492	0.352115	0.322978	0.30612	0.291039	0.273691
neuron_167	0.585099	0.598716	0.573241	0.499801	0.419369	0.363284	0.338427	0.346069	0.356814	0.413784	0.471218	0.512825	0.568527	0.613584	0.69299	0.775388	0.830249	0.885655	0.895464	0.902447	0.913689	0.907124	0.877265	0.861108	0.853016	0.850451	0.834432	0.878034	0.90584	0.910836	0.895844	0.887895	0.877286	0.851867	0.799102	0.725266	0.691834	0.644267	0.612376	0.582414	0.556646	0.54194	0.520818	0.487131	0.469151	0.426375	0.392525	0.364363	0.36196
neuron_168	0.304388	0.343014	0.374358	0.404675	0.428969	0.454358	0.475645	0.49244	0.515515	0.528636	0.547562	0.576795	0.597753	0.618087	0.637913	0.660728	0.682522	0.706287	0.7285	0.75174	0.765806	0.773179	0.783868	0.79114	0.79867	0.802194	0.807628	0.807423	0.809257	0.810666	0.805158	0.794113	0.783391	0.772398	0.763371	0.752199	0.732055	0.730712	0.724061	0.705123	0.689088	0.671897	0.652358	0.629482	0.60823	0.587585	0.569103	0.547953	0.522644
neuron_169	0.610308	0.651053	0.70723	0.726059	0.66238	0.591816	0.601701	0.663479	0.650923	0.648016	0.601512	0.478649	0.431231	0.40849	0.484305	0.496739	0.551934	0.564651	0.600171	0.609741	0.601791	0.60976	0.627089	0.637638	0.683856	0.721858	0.716795	0.680041	0.643673	0.642786	0.628044	0.589282	0.559382	0.555495	0.562651	0.555264	0.599605	0.611984	0.713037	0.800191	0.804526	0.804191	0.751239	0.70206	0.629243	0.503014	0.38155	0.330945	0.18402
neuron_170	0.587252	0.549212	0.518923	0.49515	0.474684	0.44546	0.437532	0.440746	0.433322	0.418958	0.429435	0.449842	0.460439	0.479598	0.50445	0.541595	0.547132	0.573926	0.599152	0.635085	0.674182	0.704114	0.730043	0.751714	0.76696	0.771268	0.763439	0.761618	0.755045	0.751385	0.747333	0.737177	0.71796	0.711413	0.700515	0.720862	0.733913	0.721139	0.702212	0.687003	0.664605	0.639146	0.621967	0.594677	0.569879	0.531686	0.499433	0.466541	0.434952
neuron_171	0.455566	0.445615	0.480788	0.456662	0.41189	0.334085	0.243804	0.196827	0.156748	0.135573	0.144397	0.167144	0.198386	0.240017	0.293705	0.331194	0.343786	0.363855	0.364287	0.365626	0.336078	0.328361	0.304296	0.307209	0.310606	0.300129	0.302946	0.300957	0.292854	0.279982	0.25401	0.220682	0.21273	0.234488	0.228932	0.213102	0.214709	0.216733	0.24152	0.244891	0.263187	0.30422	0.307824	0.322208	0.299467	0.295943	0.291877	0.349009	0.377726
neuron_172	0.477811	0.518835	0.569306	0.596734	0.634686	0.65633	0.663407	0.678642	0.691484	0.695636	0.704892	0.709068	0.715541	0.720211	0.714387	0.707888	0.701206	0.675886	0.643787	0.629092	0.610281	0.587377	0.553314	0.531354	0.534396	0.526614	0.520598	0.52489	0.55616	0.600337	0.642612	0.705653	0.752371	0.789268	0.846377	0.89464	0.92021	0.925161	0.940323	0.950511	0.955399	0.941934	0.942582	0.925828	0.922637	0.931946	0.922872	0.911307	0.890152
neuron_173	0.279549	0.308081	0.316749	0.307181	0.310443	0.305274	0.299123	0.302491	0.303135	0.288392	0.257689	0.227034	0.206381	0.197937	0.202267	0.220278	0.238898	0.277291	0.336503	0.387926	0.447002	0.495941	0.534376	0.561826	0.585141	0.609859	0.647859	0.66294	0.669851	0.679378	0.688146	0.689055	0.69387	0.679829	0.654185	0.621485	0.60234	0.584317	0.542314	0.518432	0.492446	0.455998	0.446998	0.424222	0.396322	0.351929	0.316079	0.308045	0.291222
neuron_174	0.515034	0.524945	0.512945	0.528226	0.552975	0.572365	0.582941	0.606833	0.647123	0.673589	0.680255	0.638897	0.59108	0.540943	0.502553	0.473085	0.431318	0.380246	0.331382	0.289308	0.235932	0.196325	0.179328	0.156703	0.205167	0.263129	0.331904	0.379586	0.403568	0.46383	0.538743	0.542066	0.545247	0.562528	0.532923	0.490621	0.420426	0.361087	0.265002	0.218425	0.185423	0.116745	0.071456	0.0682868	0.055961	0.0286625	0	0.00978781	0.0331715
neuron_175	0.22591	0.274018	0.325016	0.3798	0.450249	0.502239	0.559712	0.610233	0.63716	0.66325	0.692296	0.711752	0.731497	0.735402	0.742551	0.74852	0.756111	0.752566	0.758643	0.776626	0.784795	0.79947	0.809698	0.813513	0.8046	0.790879	0.777614	0.772241	0.754311	0.734345	0.702681	0.679774	0.667497	0.662476	0.661967	0.658694	0.663187	0.667721	0.657668	0.646578	0.635829	0.627128	0.610937	0.58295	0.542988	0.512402	0.491966	0.464944	0.420089
neuron_176	0.18413	0.185415	0.208248	0.246055	0.2907	0.345443	0.389603	0.436822	0.473616	0.520474	0.562669	0.598467	0.629957	0.65976	0.69152	0.71051	0.738189	0.753964	0.766431	0.78329	0.786329	0.781441	0.767454	0.73764	0.697049	0.65448	0.61309	0.568373	0.519654	0.483686	0.452088	0.437434	0.428535	0.427781	0.440566	0.460546	0.485392	0.505988	0.529066	0.536176	0.533631	0.531066	0.516634	0.489237	0.448132	0.405048	0.369944	0.324215	0.281895
neuron_177	0.372515	0.361739	0.382335	0.388342	0.404428	0.387432	0.385669	0.373306	0.339598	0.340113	0.340365	0.352525	0.357582	0.373632	0.400832	0.454344	0.524457	0.584981	0.656863	0.742172	0.813815	0.875327	0.926135	0.938184	0.932378	0.903671	0.876436	0.859111	0.802668	0.744846	0.694431	0.678101	0.640256	0.63884	0.623082	0.603107	0.602052	0.577642	0.537032	0.505652	0.459175	0.391317	0.325605	0.268549	0.211212	0.177399	0.147295	0.117365	0.103363
neuron_178	0.84701	0.719142	0.538613	0.382429	0.333089	0.277364	0.238894	0.217025	0.241348	0.286155	0.302562	0.365412	0.429068	0.461473	0.498751	0.513559	0.549365	0.544803	0.534075	0.529861	0.512243	0.516362	0.47002	0.440702	0.421096	0.386319	0.36875	0.330443	0.33934	0.338656	0.344359	0.333696	0.322477	0.322026	0.330438	0.354901	0.36981	0.377679	0.36125	0.379074	0.397895	0.413432	0.447555	0.493142	0.559568	0.601765	0.640552	0.68144	0.727943
neuron_179	0.328295	0.193019	0.164228	0.182565	0.191974	0.236377	0.279882	0.289722	0.32159	0.336217	0.329983	0.32923	0.335374	0.329093	0.327493	0.362003	0.438214	0.520502	0.573029	0.630292	0.676944	0.691205	0.729577	0.686317	0.608187	0.491621	0.383712	0.32689	0.306073	0.288783	0.272283	0.300759	0.361071	0.422693	0.499309	0.545338	0.584139	0.6043	0.586561	0.567869	0.53838	0.456802	0.366302	0.250013	0.15197	0.0982289	0.0479402	0	0.0188035
neuron_180	0.183917	0.20975	0.247742	0.278473	0.296145	0.321785	0.34841	0.374664	0.404558	0.438935	0.483177	0.525318	0.560505	0.59648	0.628248	0.654797	0.66305	0.666205	0.659858	0.648341	0.65035	0.648736	0.650762	0.66158	0.676451	0.693298	0.7146	0.737332	0.732772	0.712549	0.674771	0.624622	0.570845	0.517612	0.472548	0.427964	0.411578	0.41409	0.431818	0.444513	0.449715	0.471586	0.487865	0.494747	0.481004	0.472422	0.462126	0.439985	0.396478
neuron_181	0.402473	0.471834	0.553729	0.631006	0.678432	0.7012	0.712027	0.721872	0.713683	0.701831	0.68663	0.68127	0.67066	0.665721	0.676161	0.693615	0.70706	0.72131	0.723031	0.737735	0.756137	0.773187	0.795671	0.838272	0.871875	0.890875	0.905342	0.909087	0.911891	0.907595	0.891795	0.870469	0.855346	0.844483	0.834291	0.837632	0.830822	0.853749	0.871736	0.894466	0.903531	0.902044	0.892476	0.872279	0.844598	0.807354	0.762437	0.716024	0.649501
neuron_182	0.629816	0.615477	0.571686	0.545425	0.513197	0.473528	0.435153	0.42512	0.408085	0.39754	0.39662	0.382213	0.377285	0.365034	0.356936	0.359719	0.353338	0.342955	0.343816	0.350701	0.337027	0.348745	0.343696	0.319007	0.302952	0.301822	0.295934	0.308245	0.307864	0.317747	0.348125	0.384856	0.421641	0.432219	0.482352	0.504538	0.518064	0.515398	0.497242	0.445596	0.419645	0.390736	0.361367	0.326688	0.283506	0.257598	0.215629	0.197249	0.198862
neuron_183	0.451646	0.49749	0.497304	0.468473	0.466605	0.473426	0.504283	0.505068	0.525206	0.550845	0.58087	0.597413	0.61885	0.641115	0.63661	0.628934	0.629539	0.628425	0.618328	0.625211	0.62769	0.623035	0.62398	0.616344	0.603274	0.589436	0.573286	0.544303	0.518125	0.482656	0.45803	0.449816	0.427608	0.43047	0.441533	0.466801	0.495184	0.515817	0.559902	0.604525	0.618815	0.659978	0.679062	0.677346	0.670426	0.636171	0.631923	0.601383	0.594895
neuron_184	0.478946	0.513258	0.618281	0.673473	0.694089	0.727268	0.763464	0.787953	0.82617	0.852438	0.813411	0.760237	0.66672	0.564202	0.52454	0.437979	0.378052	0.320766	0.265736	0.290775	0.364689	0.449633	0.511013	0.594457	0.632546	0.618249	0.602114	0.576396	0.507989	0.40941	0.308051	0.223427	0.114723	0.074587	0.0713539	0.12947	0.197316	0.279606	0.43618	0.603584	0.774344	0.902196	0.949924	0.937297	0.882785	0.725174	0.559591	0.433469	0.290585
neuron_185	0.572512	0.576422	0.573959	0.580759	0.594573	0.608678	0.634219	0.667343	0.709818	0.755435	0.805144	0.841204	0.882566	0.926542	0.953162	0.979098	0.990811	0.996639	1	0.996958	0.99559	0.988008	0.970415	0.953448	0.932345	0.919561	0.90766	0.896182	0.879911	0.87187	0.860183	0.855354	0.85955	0.863794	0.865913	0.871144	0.869648	0.863882	0.853431	0.842162	0.842781	0.838044	0.824511	0.809311	0.800544	0.790715	0.779001	0.764703	0.74236
neuron_186	0.304907	0.325071	0.340088	0.346402	0.347967	0.353615	0.350257	0.353772	0.35239	0.345897	0.345922	0.343414	0.344263	0.350405	0.351283	0.363656	0.369596	0.38182	0.407715	0.434319	0.459403	0.474541	0.486596	0.505029	0.543889	0.567476	0.589252	0.596248	0.610553	0.623991	0.632239	0.643925	0.658016	0.657153	0.648783	0.645312	0.633581	0.619818	0.618912	0.626762	0.630474	0.624698	0.631796	0.632271	0.633763	0.640387	0.651853	0.638946	0.628668
neuron_187	0	0.0404423	0.0874537	0.120004	0.159581	0.198237	0.235768	0.274469	0.310645	0.34582	0.378252	0.400429	0.438447	0.463856	0.490257	0.518654	0.541069	0.559989	0.57923	0.607939	0.627279	0.640846	0.67043	0.693611	0.716705	0.740577	0.756086	0.768955	0.778038	0.769178	0.745743	0.713161	0.686884	0.654608	0.638121	0.622612	0.620144	0.608305	0.584928	0.568711	0.555717	0.519075	0.475874	0.419462	0.378479	0.346238	0.308993	0.306375	0.323203
neuron_188	0.356166	0.33131	0.29395	0.26411	0.235287	0.203766	0.191884	0.225791	0.248519	0.257128	0.240275	0.290749	0.328014	0.402348	0.473783	0.519108	0.566281	0.596934	0.61295	0.639028	0.608673	0.571407	0.557488	0.551506	0.555785	0.564791	0.570625	0.613283	0.63127	0.697681	0.736212	0.718563	0.719675	0.67746	0.675422	0.620298	0.56608	0.527124	0.559878	0.615985	0.686615	0.787763	0.841917	0.938564	0.953768	0.927292	0.910984	0.838876	0.725999
neuron_189	0.615399	0.612714	0.695719	0.764973	0.797952	0.828351	0.868278	0.874628	0.840744	0.813525	0.809315	0.776581	0.692324	0.588999	0.525116	0.465325	0.443132	0.398702	0.374981	0.362594	0.405641	0.409263	0.351586	0.321993	0.313063	0.305053	0.244144	0.226666	0.164074	0.193233	0.18566	0.250067	0.338687	0.438172	0.509252	0.570529	0.622441	0.675887	0.730035	0.687737	0.603481	0.550379	0.517082	0.512233	0.513224	0.474161	0.469457	0.465728	0.474097
neuron_190	0.213367	0.3491	0.468619	0.559853	0.632468	0.679107	0.718047	0.746404	0.756082	0.755129	0.751149	0.747821	0.737564	0.727882	0.721862	0.716852	0.718649	0.71119	0.714274	0.720612	0.726612	0.729837	0.732983	0.736514	0.742196	0.745407	0.743835	0.746004	0.742286	0.737529	0.730583	0.727027	0.712598	0.699456	0.703462	0.695277	0.690672	0.698942	0.70952	0.710892	0.711638	0.714996	0.724229	0.735668	0.743733	0.750853	0.766151	0.776805	0.771245
neuron_191	0.34114	0.387561	0.431864	0.431973	0.422446	0.419229	0.419329	0.399073	0.36363	0.338936	0.320671	0.316487	0.297247	0.272376	0.245743	0.228841	0.208964	0.216778	0.2085	0.197983	0.197951	0.22834	0.260091	0.264809	0.249099	0.245024	0.245833	0.241368	0.222515	0.188805	0.168162	0.171904	0.162118	0.145138	0.134339	0.137713	0.145269	0.157318	0.184581	0.193959	0.235616	0.255868	0.272735	0.281833	0.270341	0.26432	0.258147	0.241931	0.235212
neuron_192	0.410033	0.366854	0.356369	0.414248	0.490857	0.515512	0.569336	0.541064	0.47803	0.39339	0.380795	0.292999	0.300433	0.359442	0.450335	0.563396	0.683629	0.819638	0.916047	0.975182	0.995577	1	0.982168	0.92298	0.862331	0.793263	0.724826	0.658392	0.581085	0.543659	0.527149	0.484768	0.394455	0.320911	0.260704	0.192418	0.164787	0.152085	0.134606	0.164455	0.202525	0.273547	0.361502	0.419917	0.434189	0.422574	0.40919	0.359778	0.302743
neuron_193	0.468905	0.417189	0.376234	0.311023	0.22238	0.165653	0.100822	0.0477545	0.00539179	0.000299429	0	0.00981209	0.0420698	0.0796094	0.105437	0.121931	0.143393	0.144275	0.135621	0.141134	0.150365	0.205851	0.279594	0.376013	0.425718	0.447877	0.506943	0.549637	0.561212	0.547781	0.551135	0.53995	0.524645	0.498484	0.462138	0.445485	0.429538	0.423595	0.443138	0.457577	0.470366	0.49134	0.512004	0.530105	0.596413	0.650161	0.692968	0.736772	0.756859
neuron_194	0.894864	0.801218	0.663033	0.594343	0.570463	0.617274	0.693867	0.786359	0.861658	0.958662	1	0.998553	0.972678	0.921059	0.85602	0.765298	0.660932	0.553363	0.432083	0.3557	0.297161	0.269469	0.246859	0.235377	0.248753	0.28774	0.353027	0.388728	0.397091	0.398024	0.335831	0.276124	0.240532	0.187524	0.180416	0.201274	0.238517	0.297634	0.330401	0.308942	0.304768	0.251848	0.203292	0.124333	0.0625153	0.0172961	0	0.0367681	0.137396
neuron_195	0.38667	0.406557	0.452283	0.479555	0.457743	0.452695	0.457351	0.448784	0.451474	0.450416	0.44497	0.430533	0.437849	0.401632	0.344488	0.295449	0.257851	0.233515	0.19971	0.148653	0.0955981	0.0725234	0.0453475	0.0165559	0.0139867	0	0.0172006	0.0610144	0.0823907	0.0997605	0.116911	0.123147	0.146162	0.162128	0.201478	0.194024	0.206608	0.213974	0.247217	0.281635	0.322588	0.320763	0.345137	0.398058	0.45933	0.514353	0.536003	0.60177	0.682954
neuron_196	0.0661031	0.0251511	0.000686879	0	0.00815589	0.0338537	0.0669303	0.103995	0.141281	0.179247	0.223132	0.264101	0.306949	0.349729	0.402966	0.44016	0.48294	0.520725	0.569161	0.606652	0.643929	0.671074	0.696092	0.712015	0.724706	0.715276	0.714836	0.709711	0.683913	0.661935	0.624112	0.593188	0.554921	0.521857	0.504354	0.494596	0.488562	0.485075	0.475817	0.465382	0.461969	0.450108	0.429046	0.403118	0.379356	0.354788	0.329187	0.307316	0.287228
neuron_197	0.186756	0.178643	0.224324	0.254104	0.267883	0.294015	0.288196	0.261298	0.257075	0.253177	0.259394	0.257545	0.254791	0.249849	0.244162	0.256185	0.288526	0.344338	0.422968	0.514925	0.584192	0.669929	0.748633	0.778556	0.769987	0.772027	0.761286	0.762607	0.74921	0.732465	0.728768	0.726192	0.717956	0.693271	0.643102	0.596541	0.541812	0.495332	0.4489	0.42756	0.439851	0.457243	0.490585	0.534627	0.577029	0.605288	0.59491	0.568124	0.549781
neuron_198	0.185199	0.180055	0.172053	0.163846	0.140454	0.1052	0.0689907	0.0386817	0.0509027	0.0516357	0.0588473	0.0655508	0.0820371	0.0568663	0.0553339	0.0461626	0.0457372	0.045375	0.0473993	0.0506749	0.0394801	0.0293626	0.0316772	0.0456591	0.089946	0.1198	0.144342	0.179813	0.20546	0.237328	0.286402	0.300588	0.308298	0.325137	0.327506	0.329754	0.322653	0.321665	0.330172	0.35374	0.328863	0.319949	0.325419	0.296758	0.244125	0.194859	0.158711	0.128841	0.112564
neuron_199	0.394501	0.374935	0.390535	0.419417	0.464596	0.456652	0.446523	0.454334	0.437728	0.409236	0.366222	0.363265	0.346488	0.359938	0.33828	0.305599	0.279548	0.247937	0.199785	0.183364	0.196256	0.198382	0.229998	0.272149	0.333368	0.403377	0.45403	0.521305	0.541573	0.548974	0.580169	0.558998	0.526191	0.496756	0.481349	0.498356	0.550713	0.587919	0.642083	0.701099	0.745196	0.784007	0.756488	0.697694	0.5866	0.497297	0.420686	0.307777	0.21006
neuron_200	1	0.947659	0.899823	0.858393	0.813993	0.760693	0.706453	0.64737	0.583584	0.525002	0.459302	0.393131	0.326495	0.27931	0.229312	0.184335	0.163745	0.145897	0.111585	0.109573	0.0969409	0.103199	0.12747	0.147339	0.158782	0.163191	0.186122	0.211605	0.222017	0.23663	0.23581	0.259204	0.27602	0.280775	0.296309	0.289528	0.266502	0.253358	0.245671	0.218544	0.191814	0.181881	0.159672	0.119611	0.0979249	0.0824129	0.0548325	0.0422916	0.0376973
neuron_201	0.632917	0.598057	0.557018	0.530278	0.503776	0.474835	0.44987	0.438311	0.441332	0.446323	0.457684	0.471284	0.490592	0.515424	0.534773	0.561456	0.586029	0.61059	0.628513	0.6514	0.675792	0.691616	0.702653	0.702523	0.70325	0.700176	0.684565	0.669507	0.646959	0.630096	0.60907	0.583598	0.562458	0.552245	0.54985	0.55216	0.548606	0.554191	0.562009	0.573283	0.57764	0.576201	0.567163	0.566437	0.559775	0.553097	0.547166	0.542132	0.528853
neuron_202	0.138885	0.0237319	0.0180999	0.00768853	0	0.0067727	0.0827723	0.12409	0.129478	0.158182	0.186677	0.170339	0.195213	0.220277	0.262195	0.318199	0.278547	0.232756	0.235121	0.258481	0.306151	0.280019	0.252806	0.195529	0.152846	0.121918	0.123694	0.12166	0.163505	0.184136	0.223754	0.285642	0.316556	0.370608	0.389992	0.454717	0.488743	0.543408	0.550359	0.591541	0.582416	0.557147	0.571463	0.554705	0.537638	0.581616	0.559446	0.591113	0.634036
neuron_203	0.290499	0.177172	0.0933438	0.0409298	0	0.0143351	0.0374634	0.0589757	0.0960027	0.137174	0.17868	0.236431	0.274356	0.318612	0.355578	0.385438	0.414574	0.450829	0.466712	0.483747	0.504798	0.508291	0.513166	0.522808	0.519723	0.514478	0.510496	0.511392	0.505106	0.500978	0.493654	0.481448	0.486001	0.501785	0.507704	0.527446	0.548361	0.556687	0.562216	0.573936	0.59443	0.59468	0.578639	0.56398	0.541291	0.522996	0.493388	0.45501	0.437312
neuron_204	0.414472	0.277007	0.141351	0.0505985	0	0.00686937	0.0316916	0.0723004	0.124153	0.202069	0.303297	0.385902	0.452301	0.525591	0.580896	0.594416	0.598133	0.572269	0.55497	0.524324	0.481964	0.438694	0.405955	0.372998	0.349257	0.344339	0.356616	0.386001	0.407809	0.457662	0.528874	0.577841	0.651004	0.709607	0.710989	0.677462	0.664385	0.613448	0.546762	0.450853	0.382425	0.330361	0.283749	0.270267	0.255913	0.253588	0.258521	0.306386	0.351654
neuron_205	0.545841	0.748623	0.924414	0.996696	0.966841	1	0.959879	0.91749	0.867576	0.821592	0.811771	0.811332	0.800602	0.76516	0.751305	0.746963	0.710773	0.6844	0.647863	0.596881	0.514514	0.462537	0.365958	0.302864	0.23934	0.201742	0.165761	0.158607	0.169908	0.177122	0.204039	0.224069	0.272059	0.308105	0.342395	0.356168	0.360666	0.345259	0.342987	0.313572	0.304033	0.33236	0.335574	0.363034	0.408961	0.431322	0.430112	0.441237	0.415974
neuron_206	0	0.00437764	0.0117067	0.0341762	0.0792809	0.113799	0.143048	0.163871	0.181646	0.195541	0.206008	0.194823	0.177112	0.18661	0.191763	0.219035	0.254399	0.292148	0.329937	0.380574	0.416642	0.473428	0.51538	0.555918	0.596164	0.61528	0.632948	0.659287	0.67744	0.696183	0.707146	0.720919	0.726026	0.708211	0.685174	0.653568	0.637634	0.610281	0.573215	0.542206	0.518295	0.525815	0.529826	0.533057	0.54512	0.559237	0.574094	0.58051	0.599521
neuron_207	0.494604	0.494382	0.46831	0.432871	0.416536	0.404408	0.416197	0.431663	0.426	0.416056	0.424132	0.437764	0.423371	0.394558	0.338491	0.282435	0.239569	0.207436	0.171987	0.167902	0.168298	0.165139	0.167758	0.184204	0.234584	0.298461	0.31676	0.343838	0.371429	0.383696	0.400857	0.413834	0.398242	0.372332	0.333835	0.322975	0.289373	0.242656	0.195402	0.16827	0.167375	0.170998	0.176244	0.152904	0.149889	0.158216	0.132152	0.106554	0.0835119
neuron_208	0.177168	0.143004	0.142097	0.132861	0.13346	0.140311	0.160618	0.174494	0.179098	0.177525	0.187311	0.225562	0.280973	0.334473	0.383755	0.395525	0.442573	0.488951	0.513583	0.537122	0.533432	0.535647	0.52624	0.499215	0.464164	0.44134	0.41516	0.399586	0.395623	0.392265	0.408149	0.421621	0.448273	0.503058	0.546887	0.584554	0.616168	0.630882	0.642365	0.643937	0.628138	0.612786	0.602802	0.578884	0.560052	0.56514	0.580044	0.581179	0.586345
neuron_209	0.529715	0.661115	0.754857	0.77967	0.774862	0.74819	0.749991	0.701812	0.655289	0.573391	0.531787	0.525314	0.509906	0.488281	0.477818	0.526189	0.532437	0.554751	0.589791	0.647394	0.6682	0.66748	0.645867	0.613655	0.588232	0.564262	0.509331	0.467202	0.416192	0.382645	0.387735	0.382568	0.362824	0.355974	0.365314	0.341405	0.274002	0.240657	0.227149	0.218301	0.22008	0.238633	0.282183	0.384596	0.438563	0.478953	0.520759	0.515592	0.48507
neuron_210	0.932646	0.910884	0.856498	0.785639	0.740464	0.728954	0.708307	0.689179	0.672478	0.663649	0.632164	0.615058	0.605315	0.613531	0.617852	0.605491	0.615948	0.654237	0.667375	0.685913	0.662353	0.642579	0.615098	0.573636	0.570654	0.573466	0.593288	0.607779	0.602022	0.593617	0.612243	0.616165	0.590946	0.541409	0.524114	0.468516	0.419765	0.388943	0.3557	0.34046	0.350329	0.395428	0.44807	0.515725	0.608838	0.698035	0.763586	0.779305	0.81378
neuron_211	0.467313	0.487612	0.50969	0.514988	0.522529	0.513829	0.514539	0.502567	0.489691	0.485322	0.479	0.458295	0.449335	0.427339	0.419104	0.409137	0.40267	0.41116	0.407055	0.425726	0.432781	0.440049	0.457927	0.482338	0.508837	0.526627	0.5475	0.576382	0.603664	0.609179	0.621761	0.632435	0.649198	0.649852	0.65044	0.661028	0.66467	0.66501	0.672967	0.674075	0.678614	0.679809	0.681103	0.668168	0.662824	0.659643	0.633433	0.618507	0.602683
neuron_212	0.071629	0.0891458	0.112914	0.133011	0.16173	0.192267	0.215548	0.240965	0.266159	0.283294	0.298453	0.324137	0.344506	0.358835	0.37559	0.395639	0.420583	0.431086	0.44736	0.464063	0.482393	0.499377	0.516581	0.533017	0.548885	0.560455	0.57531	0.591639	0.608766	0.620295	0.641261	0.664229	0.673689	0.69091	0.703795	0.718748	0.72187	0.737093	0.749113	0.760693	0.76637	0.768688	0.760989	0.756251	0.741526	0.732817	0.715299	0.699996	0.674613
neuron_213	0.632742	0.579142	0.517172	0.447056	0.374184	0.307282	0.24319	0.187305	0.137189	0.0984131	0.0588276	0.0319972	0.0126234	0.00312735	0	0.00543333	0.0167376	0.0280014	0.0391688	0.0541184	0.0652103	0.0785133	0.0922119	0.11296	0.127102	0.142166	0.159633	0.169032	0.180587	0.189374	0.199852	0.211699	0.211176	0.214544	0.21761	0.215924	0.214852	0.207176	0.205228	0.199328	0.195319	0.194347	0.19041	0.190812	0.192952	0.192764	0.198822	0.198396	0.203523
neuron_214	0.688132	0.736228	0.738407	0.6928	0.643545	0.574256	0.495285	0.396722	0.31189	0.230914	0.172091	0.110875	0.0670513	0.0404868	0.0170979	0	0.0132163	0.0428307	0.0665586	0.0927951	0.116138	0.140825	0.170979	0.18031	0.183686	0.19252	0.208469	0.209448	0.214256	0.219915	0.223626	0.222991	0.234372	0.268179	0.287287	0.296895	0.313695	0.29929	0.284769	0.270493	0.246381	0.222319	0.221364	0.216725	0.217551	0.216455	0.226821	0.234168	0.23909
neuron_215	0.461926	0.45316	0.414847	0.382641	0.330734	0.283486	0.226546	0.187881	0.147885	0.110563	0.0749435	0.0359294	0.0138093	0	0.00971829	0.0128292	0.020009	0.0272743	0.0494393	0.0691417	0.0859303	0.111031	0.132257	0.143947	0.152268	0.168536	0.186976	0.205161	0.224394	0.235937	0.247371	0.26282	0.280103	0.297761	0.312221	0.328512	0.335471	0.348774	0.366759	0.385917	0.401181	0.409519	0.420366	0.424436	0.417932	0.403484	0.386674	0.374769	0.358917
neuron_216	0.925024	0.941567	0.988833	1	0.986244	0.914257	0.801003	0.684916	0.555792	0.441117	0.334557	0.230673	0.151844	0.0437014	0.00264782	0	0.000394124	0.01627	0.0289404	0.0215378	0.0395542	0.0697482	0.105422	0.131462	0.190141	0.229356	0.277805	0.33103	0.362217	0.409751	0.439741	0.463057	0.479364	0.502787	0.51357	0.498369	0.519462	0.545554	0.548372	0.558659	0.573248	0.578512	0.608524	0.606337	0.594467	0.569768	0.541222	0.478069	0.427881
neuron_217	1	0.963458	0.897755	0.829931	0.780693	0.737971	0.635907	0.549568	0.503108	0.423579	0.39293	0.350692	0.327484	0.302005	0.31391	0.331579	0.351507	0.376003	0.369029	0.346642	0.343713	0.365851	0.364537	0.347946	0.38218	0.374824	0.379394	0.380939	0.344921	0.342518	0.336835	0.351387	0.363964	0.410132	0.478285	0.522729	0.576781	0.620518	0.654813	0.695363	0.72754	0.740672	0.785497	0.792246	0.812251	0.798938	0.752506	0.760064	0.704754
neuron_218	0.231406	0.265829	0.279001	0.312847	0.350435	0.358859	0.398173	0.475561	0.512157	0.519564	0.546884	0.567535	0.560869	0.530682	0.493282	0.471961	0.448753	0.429495	0.429729	0.433264	0.447139	0.470695	0.522745	0.594721	0.62814	0.702033	0.737924	0.773082	0.772228	0.729292	0.723343	0.706122	0.660882	0.66951	0.632666	0.619518	0.64805	0.665751	0.72476	0.726627	0.749861	0.825347	0.814866	0.801367	0.768096	0.7265	0.652085	0.579073	0.44816
neuron_219	0.568252	0.54701	0.560479	0.554148	0.590189	0.620633	0.630948	0.628886	0.606241	0.582986	0.562102	0.555863	0.550773	0.544659	0.551807	0.546225	0.554001	0.558646	0.518866	0.510758	0.492338	0.493974	0.460718	0.421434	0.392393	0.376482	0.338696	0.298667	0.314232	0.308476	0.329042	0.345084	0.374879	0.381045	0.387406	0.376038	0.354366	0.342616	0.319335	0.30205	0.290873	0.240631	0.189754	0.161521	0.148796	0.154211	0.197052	0.254447	0.318363
neuron_220	0.116742	0.160216	0.179235	0.167086	0.159159	0.13248	0.0980298	0.0690007	0.052521	0.0268976	0.0187143	0.0395078	0.0662041	0.0855928	0.115308	0.154356	0.199072	0.232399	0.280385	0.330463	0.385733	0.423113	0.451393	0.492587	0.533628	0.565588	0.592205	0.607705	0.625699	0.634653	0.628879	0.614565	0.600543	0.596939	0.579495	0.554923	0.531399	0.535808	0.526235	0.51012	0.499681	0.50053	0.498223	0.5044	0.503234	0.519506	0.517322	0.514646	0.498379
neuron_221	0.349837	0.342019	0.321047	0.283266	0.243417	0.199519	0.150564	0.110037	0.0727748	0.0394463	0.0274693	0.0323343	0.0222069	0.0609656	0.0885224	0.124656	0.168422	0.207682	0.269054	0.320826	0.367372	0.405225	0.444777	0.486899	0.522352	0.536772	0.541136	0.570526	0.598491	0.616699	0.617648	0.609988	0.604318	0.57924	0.574867	0.562107	0.562195	0.54101	0.528998	0.543082	0.560352	0.56568	0.591962	0.60031	0.596223	0.576911	0.544744	0.481203	0.43383
neuron_222	0.37557	0.396517	0.404516	0.402617	0.410025	0.414884	0.404352	0.38509	0.367029	0.370759	0.379282	0.399544	0.430877	0.449084	0.46476	0.490682	0.51436	0.541578	0.565393	0.576778	0.587798	0.593427	0.586828	0.598109	0.603937	0.594954	0.590868	0.587351	0.60398	0.631989	0.653938	0.679779	0.697888	0.699882	0.713206	0.720495	0.721956	0.703256	0.695423	0.688916	0.701466	0.70699	0.693102	0.673851	0.649417	0.634693	0.616354	0.616896	0.605808
neuron_223	0.498208	0.45729	0.463367	0.463865	0.441487	0.426768	0.426242	0.402749	0.387759	0.383011	0.365377	0.342387	0.287801	0.243312	0.194729	0.153359	0.114184	0.0507731	0.00313705	0	0.0231194	0.0217403	0.049048	0.0971759	0.152587	0.209584	0.246963	0.31963	0.360558	0.385313	0.421095	0.444203	0.473186	0.509616	0.474907	0.48867	0.509933	0.518984	0.514975	0.493683	0.479232	0.485586	0.482184	0.494165	0.504493	0.530286	0.580934	0.602393	0.624143
neuron_224	0.628266	0.787598	0.906343	0.938184	0.911528	0.844509	0.745367	0.684735	0.650871	0.612873	0.62123	0.652553	0.672657	0.699662	0.683302	0.64098	0.571054	0.530567	0.492355	0.45772	0.400066	0.369101	0.366645	0.360711	0.375027	0.387884	0.351367	0.323373	0.340207	0.346615	0.37127	0.428449	0.522968	0.62395	0.705948	0.745969	0.757393	0.763473	0.72355	0.690856	0.632208	0.569794	0.535177	0.518141	0.481706	0.436762	0.451199	0.457445	0.436983
neuron_225	0.134713	0.156225	0.168201	0.172262	0.181059	0.190324	0.19691	0.201469	0.211929	0.223311	0.23828	0.256394	0.272677	0.289616	0.31163	0.327571	0.347467	0.361215	0.375674	0.392943	0.411349	0.422898	0.434524	0.455771	0.475817	0.503272	0.537868	0.572181	0.609225	0.639653	0.660956	0.690159	0.717201	0.734479	0.74682	0.75411	0.750106	0.750022	0.751103	0.752123	0.748131	0.749439	0.745337	0.735989	0.724514	0.713781	0.701501	0.681148	0.64859
neuron_226	0.781315	0.860572	0.787184	0.669344	0.538239	0.421805	0.312959	0.214225	0.147258	0.103452	0.0733017	0.0747039	0.0841103	0.117916	0.132456	0.178282	0.226889	0.257839	0.284925	0.295494	0.299542	0.307893	0.348433	0.388625	0.416135	0.436521	0.453164	0.457133	0.42011	0.384491	0.344332	0.359291	0.382467	0.475158	0.628168	0.752674	0.873648	0.944803	0.948924	0.91503	0.790424	0.68494	0.614875	0.539922	0.519909	0.549267	0.554241	0.587172	0.661461
neuron_227	0.862952	0.797212	0.706153	0.591011	0.493481	0.391401	0.311631	0.242101	0.172935	0.125147	0.0788221	0.0547608	0.0319635	0	0.0152184	0.0194997	0.052979	0.0815471	0.109745	0.148451	0.174788	0.185446	0.215387	0.264802	0.309091	0.35514	0.40043	0.436068	0.447105	0.500402	0.524713	0.537001	0.570958	0.628133	0.666376	0.690224	0.719535	0.757936	0.772749	0.781514	0.769248	0.773317	0.77755	0.75665	0.742917	0.714487	0.666776	0.618076	0.569498
neuron_228	0.193501	0.236531	0.275348	0.333971	0.344648	0.348272	0.332373	0.297423	0.255029	0.190964	0.112592	0.0961069	0.0424872	0	0.00859105	0.0236068	0.0309271	0.0808348	0.131458	0.213147	0.268031	0.313207	0.379358	0.414016	0.437643	0.442422	0.471362	0.483486	0.471769	0.479674	0.471468	0.454568	0.426827	0.423993	0.397932	0.365972	0.324452	0.334009	0.335557	0.33903	0.346092	0.376215	0.397511	0.41585	0.444903	0.468668	0.496599	0.504282	0.488091
neuron_229	0	0.00254565	0.0132273	0.0348126	0.0520201	0.0768769	0.10493	0.114238	0.139489	0.156352	0.164123	0.174149	0.176752	0.191427	0.186767	0.163615	0.143982	0.137488	0.125522	0.126957	0.101058	0.0931675	0.0911776	0.0874166	0.0911971	0.10648	0.104938	0.10701	0.120279	0.119028	0.117345	0.108574	0.105951	0.0975681	0.0936949	0.0778147	0.067403	0.0578249	0.0505465	0.0421885	0.0482264	0.0433046	0.0316557	0.0181539	0.00785744	0.009365	0.0107064	0.0188842	0.0379923
neuron_230	0.101228	0.152911	0.190502	0.20146	0.19123	0.174314	0.145143	0.135039	0.136219	0.126048	0.11724	0.14056	0.145507	0.157333	0.167851	0.177046	0.181789	0.202089	0.213621	0.223544	0.228769	0.231073	0.257627	0.274183	0.290162	0.323722	0.347843	0.373681	0.427624	0.439752	0.460978	0.495442	0.55499	0.589238	0.650682	0.713434	0.789347	0.831051	0.858213	0.849461	0.839466	0.796082	0.725609	0.652139	0.591778	0.54601	0.511767	0.49945	0.494183
neuron_231	0.328377	0.32909	0.320138	0.307783	0.291199	0.27175	0.256537	0.236536	0.235839	0.231853	0.227338	0.227969	0.228958	0.236853	0.254853	0.261175	0.273656	0.28379	0.2968	0.315932	0.320431	0.328485	0.335919	0.346978	0.35774	0.373924	0.384108	0.404317	0.421691	0.433243	0.454783	0.483	0.505964	0.535367	0.558892	0.584157	0.611756	0.650787	0.693843	0.728337	0.758751	0.788586	0.816337	0.834972	0.853117	0.859746	0.864599	0.856554	0.836762
neuron_232	0.146347	0.148804	0.148147	0.150684	0.154528	0.162227	0.170576	0.173362	0.174663	0.170384	0.165792	0.170684	0.169177	0.165031	0.157679	0.153024	0.144275	0.134573	0.121604	0.114305	0.115591	0.111507	0.11786	0.122564	0.136366	0.142154	0.152976	0.167153	0.178355	0.190359	0.20019	0.213369	0.227878	0.237477	0.252452	0.269515	0.284771	0.308226	0.327698	0.336548	0.345204	0.349334	0.348192	0.343075	0.335833	0.326513	0.311995	0.301731	0.287459
neuron_233	0.125627	0.0646299	0.0314145	0.0145209	0	0.00209316	0.0246853	0.0561009	0.0808988	0.0920464	0.119097	0.138307	0.155028	0.187367	0.207535	0.224147	0.232754	0.229873	0.237173	0.237394	0.247406	0.260505	0.276367	0.301852	0.333797	0.351513	0.367306	0.370325	0.368393	0.363852	0.359763	0.362901	0.368735	0.377344	0.386482	0.382079	0.39318	0.405976	0.445123	0.45275	0.455929	0.480316	0.523823	0.577293	0.601772	0.661798	0.686011	0.694052	0.719302
neuron_234	0.0618893	0.0918627	0.13798	0.227101	0.281825	0.32346	0.340974	0.355731	0.354568	0.340682	0.351447	0.351045	0.344047	0.342084	0.347768	0.34447	0.344011	0.380757	0.417189	0.425266	0.416392	0.40806	0.380937	0.380963	0.367916	0.339327	0.337749	0.329101	0.372108	0.411486	0.461229	0.504133	0.561167	0.585857	0.599807	0.594002	0.576351	0.564322	0.545478	0.516024	0.480538	0.455046	0.458248	0.459958	0.467487	0.497477	0.490675	0.470823	0.468079
neuron_235	0.301681	0.193006	0.127281	0.0721518	0.0475383	0.00869206	0	0.0252201	0.0897981	0.167503	0.262423	0.319673	0.366437	0.380127	0.424589	0.431179	0.428694	0.411282	0.40057	0.362114	0.323974	0.309712	0.281219	0.241681	0.273687	0.271995	0.261306	0.251242	0.260037	0.298743	0.336165	0.411751	0.487859	0.553212	0.580532	0.700377	0.785206	0.836154	0.90025	0.889656	0.837346	0.773397	0.696185	0.667064	0.620497	0.588425	0.568274	0.584181	0.648271
neuron_236	0.910337	0.82159	0.768394	0.7094	0.663746	0.63738	0.606893	0.6313	0.622498	0.655877	0.728918	0.792165	0.846754	0.892471	0.927405	0.953801	0.950263	0.961914	0.936232	0.901933	0.87413	0.824729	0.742563	0.641277	0.543308	0.445375	0.414714	0.425705	0.430343	0.452052	0.495726	0.561973	0.618072	0.651574	0.65478	0.645362	0.63318	0.615377	0.629705	0.616873	0.648756	0.667526	0.686947	0.718875	0.799232	0.804968	0.794711	0.771918	0.752463
neuron_237	0.521472	0.496398	0.483812	0.447977	0.412174	0.391801	0.382048	0.373796	0.361999	0.363208	0.350699	0.330797	0.34128	0.3249	0.31036	0.312762	0.299792	0.312962	0.312335	0.322736	0.320451	0.332568	0.327505	0.333659	0.334768	0.360778	0.385869	0.392723	0.409165	0.43191	0.455328	0.462922	0.475629	0.486941	0.473384	0.457593	0.469284	0.468368	0.474447	0.476816	0.47446	0.496828	0.518205	0.528855	0.518366	0.517415	0.495535	0.470455	0.420276
neuron_238	0.35987	0.49475	0.590587	0.626621	0.611088	0.582286	0.522217	0.393477	0.302274	0.267705	0.242331	0.194702	0.174531	0.209987	0.261305	0.367254	0.522958	0.599858	0.659594	0.735818	0.761265	0.806761	0.851959	0.8373	0.819069	0.791267	0.750232	0.701805	0.695845	0.677248	0.648257	0.624479	0.63736	0.620419	0.556062	0.496698	0.470232	0.401345	0.320967	0.222316	0.134288	0.0899416	0.0407305	0.00351872	0	0.0564891	0.104099	0.177051	0.246416
neuron_239	0.416888	0.457872	0.533015	0.589308	0.603146	0.643588	0.649197	0.623246	0.615831	0.614187	0.566842	0.560359	0.541511	0.519719	0.468327	0.439446	0.400372	0.400022	0.407672	0.452297	0.471274	0.457973	0.4757	0.446446	0.424091	0.389544	0.317079	0.260634	0.224286	0.23205	0.23296	0.281859	0.371838	0.408457	0.433865	0.419272	0.446385	0.477096	0.530168	0.539765	0.56944	0.615629	0.602306	0.53714	0.408384	0.281987	0.178476	0.121978	0.0892731
neuron_240	0.262759	0.250176	0.231548	0.212043	0.189208	0.16739	0.144207	0.126227	0.11551	0.104341	0.096588	0.098327	0.0988398	0.107197	0.114252	0.132753	0.147392	0.155679	0.166089	0.174975	0.185744	0.193057	0.198931	0.206584	0.207257	0.212227	0.214609	0.22098	0.223913	0.229244	0.235457	0.243981	0.255898	0.263274	0.272005	0.284289	0.29571	0.308321	0.328704	0.346776	0.359791	0.375484	0.39173	0.408887	0.421579	0.427988	0.431471	0.43088	0.431983
neuron_241	0.0546053	0.0231655	0.00757679	0.00460904	0	0.00482409	0.00381569	0.0126809	0.0403054	0.0618896	0.0895501	0.124248	0.15986	0.192063	0.237267	0.276414	0.299768	0.311787	0.314783	0.322679	0.330214	0.306866	0.277252	0.243033	0.221641	0.224829	0.223131	0.244158	0.265406	0.29494	0.312866	0.343009	0.376263	0.383896	0.395069	0.399181	0.390162	0.391216	0.393596	0.398624	0.401852	0.414004	0.409336	0.408758	0.392036	0.386637	0.379969	0.357079	0.35545
neuron_242	0.00325093	0	0.00761024	0.0188882	0.0350899	0.0502907	0.0738238	0.0962031	0.120467	0.144118	0.162926	0.175191	0.184759	0.194765	0.201356	0.203613	0.205592	0.205913	0.20719	0.204934	0.208947	0.216947	0.219483	0.222222	0.227278	0.231058	0.240486	0.255328	0.264004	0.272636	0.27756	0.279418	0.286229	0.289318	0.284528	0.285266	0.284715	0.289237	0.280356	0.265039	0.253119	0.246282	0.241841	0.238895	0.233088	0.239635	0.247169	0.254361	0.257341
neuron_243	0.388899	0.369584	0.346909	0.318665	0.291958	0.269884	0.275011	0.267231	0.260873	0.265776	0.286496	0.306476	0.32229	0.335937	0.360358	0.349831	0.350088	0.368694	0.385807	0.385208	0.383693	0.385282	0.379038	0.37495	0.364277	0.377824	0.421335	0.432305	0.454935	0.489996	0.505672	0.501438	0.514592	0.514468	0.494701	0.469917	0.451243	0.424532	0.393687	0.35695	0.332967	0.326339	0.334694	0.335154	0.337502	0.377366	0.394349	0.441065	0.488383
neuron_244	0.0713742	0.0462424	0.0225807	0.00787796	0	0.00139465	0.0121963	0.029577	0.0538431	0.0728112	0.0889256	0.103527	0.115331	0.12396	0.135284	0.142484	0.149241	0.14819	0.146281	0.145608	0.147361	0.144765	0.138452	0.128088	0.119027	0.108602	0.0999483	0.0889	0.0848738	0.0897797	0.100232	0.116259	0.125993	0.136375	0.14507	0.162008	0.172972	0.187869	0.197573	0.201499	0.202337	0.198773	0.199438	0.19524	0.198284	0.205064	0.207269	0.209773	0.217495
neuron_245	0.458273	0.438581	0.384076	0.328182	0.322028	0.330831	0.322191	0.337349	0.335059	0.345869	0.386049	0.415976	0.438177	0.458244	0.467825	0.509565	0.589687	0.646838	0.680988	0.681031	0.690294	0.690098	0.654623	0.586031	0.513486	0.477882	0.425477	0.368237	0.329943	0.362516	0.421513	0.505388	0.604774	0.687029	0.742046	0.782103	0.793954	0.779043	0.737749	0.650738	0.554291	0.519427	0.467163	0.470643	0.537005	0.611882	0.701687	0.806739	0.87827
neuron_246	0.112098	0.0682103	0.0354642	0.0106699	0	0.00518316	0.0225163	0.0491144	0.0764889	0.110199	0.156076	0.202597	0.233798	0.264834	0.279718	0.29202	0.299011	0.295703	0.295812	0.291438	0.283016	0.274323	0.270063	0.26678	0.27885	0.285045	0.284348	0.298613	0.308823	0.316754	0.328118	0.331394	0.327857	0.33121	0.341228	0.358834	0.361825	0.349824	0.357807	0.368964	0.371687	0.372297	0.381731	0.373339	0.380451	0.394136	0.401575	0.397784	0.385241
neuron_247	0.0887122	0.0794886	0.0530175	0.035926	0.0285478	0.0318739	0.0284005	0.032088	0.0402286	0.052342	0.0709145	0.091501	0.109811	0.112098	0.119201	0.141629	0.160433	0.185281	0.200738	0.211403	0.224133	0.22692	0.220476	0.226873	0.2249	0.233274	0.245642	0.264865	0.302142	0.342255	0.394336	0.459414	0.517399	0.56735	0.599891	0.636023	0.649604	0.656709	0.655787	0.652965	0.643009	0.639473	0.634074	0.621401	0.610414	0.604399	0.593732	0.568826	0.533702
neuron_248	0.261793	0.275614	0.309199	0.262661	0.199234	0.139761	0.11874	0.111044	0.0847526	0.062162	0.0463104	0.0299982	0.00241605	0	0.0120896	0.0396	0.0819918	0.148792	0.224352	0.318502	0.399348	0.476266	0.524734	0.560243	0.568863	0.56712	0.528945	0.488627	0.440568	0.406977	0.399441	0.382251	0.378302	0.361037	0.344821	0.325285	0.32519	0.313593	0.351042	0.367694	0.385062	0.436799	0.470123	0.483775	0.498656	0.501184	0.475716	0.429438	0.391736
neuron_249	0.304718	0.326753	0.337132	0.351709	0.398247	0.446925	0.457054	0.450557	0.454598	0.431808	0.432952	0.389488	0.325966	0.274787	0.198502	0.115408	0.0617373	0	0.02135	0.034728	0.0653629	0.116635	0.149394	0.161757	0.193242	0.262427	0.297843	0.352298	0.366815	0.377923	0.374506	0.332188	0.311403	0.251869	0.239193	0.256536	0.183989	0.130518	0.114082	0.129539	0.152832	0.261126	0.403563	0.459198	0.562507	0.653558	0.688239	0.693806	0.681054
neuron_250	0.836243	0.810094	0.764333	0.744253	0.745953	0.731915	0.719903	0.713984	0.697388	0.660287	0.657273	0.660175	0.633925	0.593274	0.537977	0.464444	0.393038	0.32236	0.258676	0.201785	0.152098	0.114387	0.105628	0.084453	0.0885891	0.0981974	0.109501	0.131674	0.184429	0.245429	0.306548	0.373741	0.428089	0.479392	0.54064	0.545845	0.510923	0.498296	0.487899	0.45654	0.434775	0.419472	0.422919	0.44469	0.451634	0.445935	0.43218	0.385186	0.300311
neuron_251	0.108778	0.0359836	0	0.00688874	0.0174139	0.0219388	0.0660268	0.0797312	0.0946277	0.128789	0.133889	0.127316	0.124139	0.143646	0.0985202	0.0647041	0.0639727	0.078454	0.0940136	0.105982	0.144586	0.160462	0.194965	0.216338	0.239803	0.281153	0.313944	0.327125	0.33547	0.351895	0.351348	0.338552	0.347156	0.358851	0.387827	0.381149	0.375945	0.358708	0.338045	0.315886	0.31267	0.29371	0.272805	0.250717	0.213275	0.18566	0.143025	0.108548	0.0869515
neuron_252	0.0647989	0.0279226	0.00425749	0	0.00656163	0.0290387	0.0598916	0.0932437	0.123428	0.156298	0.198306	0.241378	0.273048	0.297231	0.327241	0.350671	0.361847	0.361936	0.368893	0.370356	0.371606	0.366113	0.359846	0.359356	0.34461	0.328861	0.316386	0.310097	0.282416	0.267051	0.246082	0.237106	0.214244	0.200219	0.190271	0.175361	0.175128	0.187609	0.186813	0.195869	0.192938	0.194171	0.192871	0.20716	0.212914	0.230973	0.240589	0.248356	0.27391
neuron_253	0.392511	0.245967	0.231942	0.210561	0.231083	0.251561	0.26574	0.303573	0.287607	0.287248	0.321324	0.358438	0.415556	0.497572	0.525749	0.557673	0.598997	0.651706	0.691108	0.695024	0.705238	0.703018	0.703754	0.668667	0.618423	0.579357	0.55984	0.548482	0.545711	0.549901	0.542995	0.576279	0.597428	0.650879	0.645174	0.670335	0.691996	0.647134	0.607941	0.52683	0.387583	0.288178	0.227938	0.19455	0.156573	0.198082	0.258536	0.326264	0.401611
neuron_254	0.235078	0.234826	0.231285	0.225879	0.225285	0.212179	0.174002	0.147068	0.11455	0.0902718	0.0744751	0.0545228	0.0304256	0.0119706	0.0065752	0	0.00116455	0.00460067	0.0131705	0.0380452	0.0513843	0.0874219	0.110694	0.15124	0.192105	0.207975	0.232794	0.253506	0.279273	0.284206	0.290769	0.29256	0.299674	0.303529	0.326529	0.329662	0.335645	0.31769	0.314989	0.290797	0.277889	0.248668	0.2217	0.215568	0.212596	0.2106	0.213057	0.231992	0.237848
neuron_255	0.431491	0.453267	0.48007	0.491257	0.485205	0.430132	0.371633	0.30696	0.265077	0.210158	0.153161	0.113521	0.101767	0.105237	0.123213	0.179665	0.235178	0.27948	0.321382	0.34202	0.361682	0.384799	0.395761	0.398636	0.366277	0.341653	0.326801	0.331298	0.320132	0.3097	0.315552	0.3191	0.319612	0.313656	0.303995	0.305949	0.31327	0.316327	0.326856	0.33721	0.337206	0.324503	0.293233	0.279688	0.243941	0.212	0.181575	0.171787	0.148137
neuron_256	0	0.0488846	0.0845367	0.11327	0.122637	0.131749	0.144315	0.150689	0.154085	0.155293	0.142284	0.138078	0.167574	0.180075	0.186916	0.194054	0.213259	0.230453	0.244	0.264139	0.287609	0.319277	0.362761	0.403044	0.458049	0.503224	0.554767	0.609318	0.646596	0.66763	0.687481	0.685712	0.670295	0.654724	0.622133	0.58175	0.550903	0.531916	0.509278	0.488629	0.46385	0.454841	0.456836	0.441376	0.409267	0.385445	0.350111	0.314867	0.269216
neuron_257	0.316986	0.249412	0.198568	0.165836	0.150994	0.117806	0.0928487	0.0636337	0.0615507	0.0755581	0.0905559	0.0852756	0.0905303	0.0928998	0.1039	0.10758	0.123329	0.127132	0.138744	0.140253	0.134804	0.169404	0.193611	0.233876	0.257294	0.277253	0.292872	0.284251	0.261546	0.225848	0.183221	0.109916	0.0543294	0.0198493	0	0.0291178	0.0741749	0.0978466	0.166358	0.240778	0.289885	0.315324	0.332236	0.315247	0.278191	0.239199	0.176212	0.128883	0.100117
neuron_258	0.377568	0.258094	0.211368	0.189749	0.20683	0.163051	0.113049	0.0504158	0.0242306	0.0406079	0.00902635	0	0.00766707	0.00611804	0.0292394	0.0656125	0.136869	0.183545	0.217525	0.254711	0.307167	0.324634	0.377364	0.426217	0.452036	0.514326	0.553596	0.582981	0.61909	0.655012	0.695954	0.749561	0.771341	0.78907	0.822463	0.852183	0.877804	0.872976	0.888147	0.877967	0.855485	0.808003	0.747394	0.707067	0.653878	0.576025	0.504581	0.430318	0.383253
neuron_259	0.81752	0.733628	0.627295	0.557232	0.480602	0.40427	0.32207	0.240466	0.179666	0.122271	0.093379	0.0549176	0.0159149	0	0.0250325	0.0695306	0.109949	0.162678	0.204943	0.257703	0.317284	0.376081	0.442696	0.497905	0.554689	0.591992	0.630786	0.682136	0.736774	0.772764	0.804959	0.817873	0.826969	0.819496	0.809331	0.80031	0.779363	0.766259	0.729789	0.725807	0.709602	0.683994	0.661969	0.666464	0.680776	0.700405	0.719525	0.765575	0.800443
neuron_260	0.331859	0.335274	0.3271	0.30893	0.288928	0.262967	0.231488	0.202224	0.172747	0.146991	0.1234	0.0956818	0.0761925	0.0484944	0.0311786	0.022816	0.0199026	0.014002	0.00550041	0	0.00159368	0.00261667	0.00497231	0.00495184	0.00870921	0.0184611	0.0183443	0.0202931	0.0267863	0.0263399	0.0259489	0.0391052	0.0460595	0.0496367	0.0527405	0.0613208	0.0554669	0.0615623	0.069768	0.0694223	0.0733998	0.0778821	0.0866316	0.0934824	0.108618	0.117659	0.127201	0.13277	0.149805
neuron_261	0.530647	0.586487	0.608636	0.530641	0.456919	0.379928	0.305271	0.222849	0.15987	0.163618	0.166528	0.188496	0.209575	0.233186	0.250936	0.241584	0.229042	0.193069	0.157642	0.109956	0.121026	0.129375	0.131385	0.167918	0.219593	0.27558	0.331147	0.402528	0.443342	0.454409	0.478356	0.485253	0.506149	0.528996	0.522778	0.521148	0.507843	0.474969	0.426763	0.404133	0.365526	0.355903	0.365114	0.413717	0.43232	0.471224	0.508781	0.502039	0.495483
neuron_262	0.141885	0.137183	0.13614	0.125451	0.112805	0.106746	0.0960007	0.0896504	0.0883712	0.0824708	0.0728201	0.0722912	0.0814839	0.0733158	0.062517	0.0549245	0.0440747	0.0268866	0.0176552	0.0130412	0	0.00273603	0.01332	0.00881144	0.014548	0.0228868	0.0447203	0.0588057	0.0778066	0.0918495	0.114109	0.137371	0.152603	0.162408	0.167461	0.168998	0.187376	0.191335	0.203997	0.208232	0.213375	0.221801	0.236494	0.246458	0.256326	0.268337	0.274499	0.278716	0.283067
neuron_263	0	0.027093	0.0677457	0.101715	0.158161	0.184466	0.186558	0.19987	0.211074	0.226116	0.219556	0.214578	0.223074	0.220594	0.220386	0.221409	0.200139	0.214358	0.201434	0.239083	0.279084	0.298881	0.338971	0.389925	0.418745	0.455873	0.492996	0.524736	0.562909	0.593513	0.612787	0.64962	0.685028	0.703549	0.709365	0.716464	0.708385	0.722487	0.735982	0.735551	0.735145	0.756434	0.770399	0.795241	0.813161	0.83831	0.873735	0.901988	0.921151
neuron_264	0.14554	0.0843835	0.0375294	0.0146688	0	0.0188983	0.0351437	0.048839	0.0847197	0.125459	0.162439	0.223862	0.265224	0.323337	0.370921	0.4055	0.425114	0.423066	0.445243	0.440759	0.453857	0.447307	0.421862	0.401239	0.381046	0.360657	0.341314	0.32002	0.31433	0.31971	0.32436	0.325988	0.330814	0.363966	0.401334	0.426321	0.451506	0.464629	0.464616	0.450397	0.433524	0.401503	0.356721	0.30847	0.271633	0.243483	0.218684	0.214346	0.224397
neuron_265	0.54788	0.425758	0.311986	0.185935	0.125441	0.0929924	0.0532508	0	0.00260955	0.0311226	0.0566777	0.0839804	0.107691	0.130391	0.179283	0.205803	0.252293	0.290275	0.308201	0.338548	0.353794	0.377763	0.400515	0.42174	0.449425	0.4561	0.463888	0.458903	0.467356	0.466143	0.456012	0.438051	0.43959	0.43348	0.43183	0.445456	0.436369	0.436624	0.431587	0.425255	0.411085	0.401063	0.375423	0.366638	0.328623	0.281912	0.242976	0.214149	0.175056
neuron_266	0.610369	0.57852	0.539322	0.493856	0.419795	0.353463	0.322773	0.273201	0.235969	0.200592	0.187118	0.191937	0.175003	0.159126	0.180985	0.209658	0.225503	0.236444	0.270682	0.30437	0.323599	0.345289	0.364118	0.380558	0.393474	0.406457	0.383806	0.377547	0.374097	0.360306	0.347464	0.350265	0.341346	0.331305	0.309862	0.299966	0.29037	0.286173	0.280589	0.285496	0.290965	0.300457	0.317275	0.344133	0.362947	0.381478	0.378365	0.372601	0.362931
neuron_267	1	0.965113	0.861747	0.73163	0.58427	0.431567	0.284107	0.147114	0.0638456	0.00195612	0	0.0161395	0.039024	0.0826781	0.109721	0.158709	0.188792	0.23769	0.257367	0.247428	0.230865	0.203083	0.180216	0.165699	0.153423	0.109963	0.0840731	0.0843846	0.0927816	0.105194	0.141809	0.184118	0.207463	0.293074	0.36561	0.399019	0.396267	0.382195	0.376916	0.359675	0.281622	0.195934	0.100669	0.0238986	0.00796981	0.0429716	0.0598369	0.0914373	0.107907
neuron_268	0	0.0485315	0.0478199	0.093693	0.144439	0.196273	0.207665	0.205794	0.215049	0.227648	0.209389	0.227623	0.234108	0.240596	0.22747	0.20979	0.225807	0.289443	0.335693	0.395378	0.442375	0.487121	0.54346	0.564798	0.578299	0.584797	0.572991	0.593323	0.583105	0.590837	0.564377	0.552584	0.520849	0.478476	0.441989	0.375462	0.357594	0.348228	0.291453	0.273153	0.304103	0.335875	0.422041	0.462932	0.496109	0.494669	0.493913	0.493721	0.478304
neuron_269	0.676701	0.460783	0.272687	0.137968	0.0525139	0.00488588	0	0.0306205	0.0671188	0.116791	0.183138	0.269031	0.35257	0.400958	0.440079	0.459957	0.476704	0.454556	0.438126	0.434379	0.428218	0.433526	0.441827	0.450654	0.471359	0.538934	0.608309	0.659325	0.700431	0.709054	0.702083	0.720477	0.724986	0.747238	0.785053	0.837525	0.872422	0.886006	0.898891	0.903641	0.901652	0.879783	0.832392	0.792028	0.767199	0.773842	0.809045	0.828745	0.832254
neuron_270	0.11652	0.112881	0.112437	0.117682	0.122659	0.124004	0.119984	0.124909	0.132081	0.134553	0.129233	0.12961	0.123227	0.109304	0.0976629	0.0864741	0.0726634	0.059134	0.0497121	0.0371151	0.0252196	0.0187416	0.0104164	0.00584436	0.00468769	0	0.000809986	0.0067669	0.00891119	0.0141594	0.0185023	0.0255142	0.0349772	0.0419459	0.0498238	0.0636132	0.0688769	0.0795871	0.0886989	0.107482	0.122668	0.148	0.174615	0.194233	0.220859	0.24726	0.278922	0.306955	0.339418
neuron_271	0.919216	0.940582	0.934976	0.938072	0.953997	0.967572	0.993252	1	0.951743	0.910762	0.850733	0.808725	0.711077	0.615199	0.537726	0.500387	0.44369	0.373302	0.273112	0.19348	0.142766	0.0994511	0.0283997	0.00617513	0	0.0212073	0.0954113	0.148396	0.228335	0.308679	0.376678	0.424835	0.455407	0.452979	0.437599	0.426784	0.391255	0.337077	0.289757	0.280499	0.292993	0.308887	0.369218	0.425898	0.454191	0.477451	0.507891	0.533925	0.495536
neuron_272	0.346066	0.237048	0.158759	0.149857	0.17571	0.189613	0.218736	0.267881	0.326977	0.368792	0.400952	0.420341	0.405855	0.385061	0.364628	0.303493	0.243542	0.147083	0.0859119	0.0596362	0.0744122	0.12048	0.159222	0.215937	0.25802	0.320174	0.396554	0.432466	0.462187	0.518997	0.537091	0.529398	0.498808	0.493167	0.470421	0.463229	0.459277	0.481869	0.487573	0.502238	0.542697	0.600982	0.630241	0.653492	0.664635	0.646882	0.616503	0.606263	0.57656
neuron_273	0.449168	0.408048	0.35118	0.299969	0.242738	0.182811	0.125103	0.0850113	0.0435929	0.0129355	0	0.0108939	0.0458319	0.0925096	0.128911	0.159649	0.206779	0.249738	0.284854	0.309645	0.323142	0.326959	0.354283	0.35762	0.34844	0.328875	0.321932	0.300544	0.289859	0.275234	0.257121	0.254517	0.244045	0.242392	0.237949	0.223659	0.214924	0.211332	0.214756	0.226616	0.244909	0.259128	0.292236	0.317049	0.367394	0.389269	0.425557	0.477285	0.5122
neuron_274	0.79295	0.604297	0.460761	0.338241	0.298427	0.277137	0.247873	0.224592	0.229622	0.267641	0.302812	0.319655	0.364898	0.408547	0.424294	0.431272	0.425882	0.441869	0.452169	0.462956	0.453403	0.416087	0.443724	0.472761	0.45842	0.53394	0.603234	0.61527	0.640598	0.661152	0.657216	0.653893	0.692265	0.679537	0.689206	0.69226	0.722467	0.733336	0.737069	0.727942	0.701548	0.665798	0.600939	0.563715	0.474918	0.404706	0.274821	0.232745	0.233149
neuron_275	0.898941	0.850748	0.681128	0.529456	0.446344	0.387889	0.320848	0.260361	0.228701	0.203135	0.200937	0.224164	0.249251	0.223926	0.219922	0.204314	0.192433	0.167897	0.127474	0.0966459	0.0849685	0.104864	0.146426	0.195364	0.243307	0.334122	0.425718	0.468394	0.514338	0.526895	0.482398	0.395591	0.301056	0.257292	0.192409	0.122344	0.0811938	0.078217	0.110501	0.141562	0.211152	0.261358	0.313396	0.419077	0.499914	0.583318	0.65127	0.698141	0.750817
neuron_276	0.437767	0.436225	0.412902	0.408501	0.393187	0.411458	0.426069	0.441404	0.444002	0.426947	0.405669	0.345982	0.274661	0.234139	0.193493	0.151975	0.113601	0.0564884	0.0624404	0.0725336	0.0901278	0.0926345	0.0713655	0.0431296	0.0347866	0.0124259	0	0.0366949	0.0478499	0.0717106	0.115537	0.192871	0.250969	0.296828	0.354036	0.400753	0.434749	0.443514	0.431486	0.391077	0.380735	0.370676	0.390059	0.381533	0.325373	0.296987	0.238011	0.212219	0.178276
neuron_277	1	0.914971	0.819797	0.733578	0.65934	0.622977	0.618107	0.587656	0.564988	0.544573	0.524016	0.545328	0.567233	0.59054	0.589409	0.630528	0.677943	0.682506	0.708321	0.749133	0.736682	0.737903	0.744889	0.783365	0.784979	0.811956	0.831782	0.834329	0.799141	0.746961	0.723458	0.668651	0.651853	0.613126	0.573194	0.54346	0.507339	0.465605	0.432755	0.412901	0.396978	0.38227	0.359738	0.344527	0.324126	0.296835	0.259885	0.217305	0.163795
neuron_278	0.216519	0.177923	0.132342	0.0973136	0.0696752	0.0465335	0.0322629	0.0158255	0.011964	0.0130521	0.00994112	0.0154074	0.0243486	0.0271478	0.0424888	0.0602942	0.0756244	0.0924816	0.111841	0.13256	0.149812	0.164492	0.183488	0.209339	0.221042	0.243784	0.275653	0.311198	0.340718	0.371436	0.404059	0.43126	0.459845	0.476136	0.486931	0.50669	0.516072	0.523751	0.527428	0.533784	0.541617	0.556339	0.570945	0.594272	0.625106	0.681292	0.736505	0.792336	0.853102
neuron_279	0.169341	0.127413	0.102088	0.0914557	0.0781453	0.0768879	0.0674474	0.0807708	0.0856927	0.0885046	0.104647	0.106486	0.111434	0.133989	0.151642	0.164179	0.168939	0.188547	0.201329	0.231805	0.246525	0.260109	0.271472	0.298984	0.318483	0.333889	0.343661	0.374255	0.399215	0.437317	0.467568	0.492371	0.505827	0.521099	0.526943	0.532399	0.540806	0.55976	0.561422	0.553346	0.565797	0.571573	0.574468	0.576236	0.566614	0.568681	0.566238	0.589465	0.607376
neuron_280	0.017021	0.0106189	0.0186219	0	0.0251382	0.0262798	0.0189145	0.0306682	0.0172434	0.0209607	0.0492083	0.0842226	0.0828185	0.0944772	0.128037	0.194999	0.23466	0.241484	0.30911	0.397945	0.439272	0.49047	0.542793	0.581174	0.623933	0.666973	0.645768	0.638694	0.600963	0.574735	0.548425	0.5023	0.443999	0.403079	0.364089	0.318984	0.242087	0.174937	0.148142	0.160208	0.166842	0.180545	0.237728	0.329532	0.404515	0.497483	0.561216	0.62082	0.637428
neuron_281	0.0372877	0.042834	0.0174505	0.0115684	0.0103095	0.00334378	0	0.000155363	0.0114872	0.0289385	0.0379406	0.0380741	0.0478875	0.0586864	0.0684833	0.0937854	0.104485	0.112638	0.121338	0.134125	0.140651	0.14722	0.143743	0.151725	0.151775	0.160026	0.144989	0.140329	0.145836	0.149689	0.146432	0.148685	0.149722	0.153756	0.175762	0.193275	0.215658	0.228871	0.237848	0.258764	0.244705	0.232583	0.216012	0.190821	0.163026	0.129882	0.0911648	0.0818938	0.071862
neuron_282	0.206194	0.180646	0.158091	0.137841	0.119821	0.104602	0.0869222	0.073852	0.0637421	0.0514502	0.032855	0.0349414	0.040784	0.0427584	0.0433072	0.0315015	0.0163678	0.0117636	0.014116	0.0198084	0.0320155	0.0560064	0.0680494	0.0975272	0.131097	0.159914	0.191653	0.220041	0.244198	0.268606	0.294902	0.313418	0.329964	0.354282	0.375549	0.401016	0.424356	0.446442	0.469066	0.49081	0.514001	0.523819	0.534149	0.538723	0.538572	0.536341	0.517287	0.490115	0.456309
neuron_283	0.163811	0.168963	0.206864	0.262719	0.381386	0.510188	0.663629	0.767266	0.848985	0.928429	0.984877	1	0.98379	0.937405	0.876928	0.823266	0.727881	0.629189	0.550913	0.456453	0.365585	0.318895	0.255308	0.218741	0.22622	0.23758	0.278171	0.360293	0.409927	0.483231	0.552911	0.602294	0.617134	0.625276	0.583106	0.55813	0.529945	0.483541	0.42154	0.361218	0.363285	0.394126	0.43728	0.463958	0.513837	0.50921	0.505702	0.485198	0.462364
neuron_284	1	0.962666	0.846062	0.717853	0.589886	0.494108	0.420977	0.342671	0.309836	0.307229	0.301843	0.314308	0.377566	0.428863	0.465277	0.504363	0.508118	0.47552	0.427328	0.381573	0.331499	0.327955	0.311868	0.30124	0.349109	0.430984	0.489034	0.570841	0.636859	0.650316	0.640327	0.581508	0.521266	0.458952	0.420821	0.43914	0.463611	0.511704	0.547942	0.597992	0.683946	0.723927	0.768029	0.768354	0.756424	0.752368	0.737427	0.720605	0.695671
neuron_285	0.397566	0.275059	0.173338	0.0922395	0.0561934	0.0398714	0.0434219	0.0600204	0.0850423	0.108538	0.141722	0.176242	0.208307	0.239152	0.267814	0.279815	0.290928	0.301951	0.307717	0.320369	0.32814	0.333218	0.332572	0.332418	0.333179	0.340989	0.343315	0.345906	0.353327	0.356109	0.358529	0.357038	0.357398	0.354167	0.349732	0.338798	0.322848	0.305215	0.294368	0.291725	0.283941	0.279654	0.278527	0.280931	0.290573	0.304033	0.318322	0.336935	0.361942
neuron_286	0.0829106	0.105898	0.137113	0.194999	0.214855	0.24586	0.25663	0.329997	0.391526	0.433482	0.457348	0.486687	0.527842	0.549738	0.553646	0.573395	0.566714	0.541253	0.465474	0.397153	0.391633	0.387848	0.367148	0.380414	0.413405	0.466306	0.514057	0.595429	0.612477	0.630988	0.658265	0.673676	0.65219	0.647907	0.61778	0.618261	0.59451	0.562433	0.517268	0.474426	0.468582	0.457898	0.435661	0.46321	0.514421	0.580399	0.590547	0.576536	0.611162
neuron_287	0.621746	0.639339	0.629143	0.586029	0.512147	0.411873	0.278686	0.18841	0.0986461	0.0339349	0.006599	0.00227049	0	0.0337937	0.0391815	0.0903979	0.149626	0.206696	0.269095	0.310199	0.336085	0.355503	0.36782	0.422148	0.429366	0.430845	0.431457	0.402978	0.397791	0.344462	0.314505	0.267039	0.248335	0.227767	0.198117	0.197249	0.2203	0.236466	0.284171	0.349335	0.403152	0.484195	0.581038	0.631974	0.686976	0.715386	0.751226	0.755125	0.724125
neuron_288	0.847178	0.849389	0.814842	0.75841	0.682256	0.593196	0.538287	0.476995	0.414162	0.360085	0.306142	0.273236	0.235879	0.232565	0.228525	0.234219	0.251669	0.250218	0.240108	0.267771	0.321141	0.339361	0.350672	0.367959	0.353379	0.340417	0.322056	0.300211	0.239348	0.181367	0.129924	0.0778487	0.038903	0.0176969	0.0279592	0.0638297	0.0914251	0.145408	0.201976	0.293317	0.381899	0.437319	0.466974	0.485166	0.490341	0.455125	0.407796	0.388224	0.346138
neuron_289	0.191023	0.250709	0.310197	0.328558	0.337125	0.349698	0.347406	0.316953	0.272357	0.234406	0.186596	0.150308	0.128825	0.120762	0.13039	0.170853	0.211423	0.27117	0.321031	0.333274	0.376281	0.420954	0.450436	0.462583	0.448223	0.435957	0.415846	0.381869	0.371489	0.358611	0.351388	0.348162	0.335623	0.33527	0.313061	0.292908	0.252246	0.238565	0.2268	0.216052	0.182374	0.156835	0.151202	0.173199	0.195331	0.195528	0.199877	0.204177	0.239051
neuron_290	0.619306	0.607723	0.580389	0.54435	0.513802	0.48063	0.431201	0.3967	0.35735	0.315454	0.295955	0.260795	0.243805	0.228622	0.227361	0.221061	0.204093	0.193927	0.187384	0.196818	0.203887	0.192375	0.186348	0.17714	0.168503	0.15853	0.150719	0.151443	0.163556	0.173614	0.18155	0.194871	0.224976	0.252788	0.286781	0.316028	0.353406	0.385736	0.423905	0.454454	0.471417	0.484687	0.510986	0.550182	0.583693	0.616721	0.64968	0.673197	0.671326
neuron_291	0.529814	0.481825	0.392487	0.299507	0.232827	0.173697	0.109915	0.0674037	0.0308898	0.0143327	0.00697494	0.00266869	0.00755996	0.00919283	0	0.0124397	0.0290182	0.044826	0.0628346	0.0763695	0.0881487	0.096712	0.111207	0.12534	0.147697	0.177833	0.201609	0.223972	0.239984	0.255549	0.270724	0.278833	0.273552	0.262536	0.253911	0.240495	0.215274	0.22295	0.211176	0.202632	0.184202	0.190264	0.19582	0.217728	0.238265	0.262483	0.305108	0.336383	0.339166
neuron_292	0.209156	0.186967	0.154079	0.112066	0.0802031	0.0520942	0.0375461	0.021063	0.00529692	0	0.00181909	0.00797377	0.018843	0.0343862	0.0503478	0.0699266	0.0921588	0.107146	0.121224	0.129901	0.129536	0.120059	0.117385	0.110555	0.101898	0.0977977	0.0940731	0.101331	0.11467	0.119534	0.15293	0.184036	0.217697	0.252075	0.28838	0.314633	0.326379	0.338993	0.348313	0.351767	0.35258	0.364321	0.366581	0.381007	0.395035	0.412239	0.428976	0.444142	0.460045
neuron_293	0.327222	0.26754	0.205894	0.135493	0.0977012	0.0638596	0.0263379	0	0.00940576	0.0294229	0.0564915	0.0926102	0.111478	0.156268	0.174045	0.185548	0.223104	0.255064	0.280744	0.293507	0.321978	0.340165	0.357985	0.378578	0.390318	0.395043	0.401614	0.396967	0.384774	0.364121	0.360941	0.343269	0.316453	0.29966	0.274561	0.274986	0.25782	0.261281	0.261284	0.276201	0.290486	0.289832	0.302271	0.332272	0.369531	0.40014	0.442629	0.491571	0.544103
neuron_294	0.159935	0.110821	0.0443481	0	0.00517554	0.040853	0.0886819	0.116889	0.161066	0.22236	0.229999	0.256258	0.261683	0.258879	0.242235	0.22008	0.166153	0.129288	0.0977958	0.0716472	0.0607951	0.0702333	0.0443845	0.0563042	0.054708	0.058953	0.0979791	0.120639	0.145435	0.162127	0.168304	0.16901	0.187316	0.214622	0.233323	0.230286	0.212043	0.198716	0.193916	0.177491	0.152633	0.164868	0.169645	0.170125	0.193821	0.213618	0.265415	0.306077	0.336104
neuron_295	0.335573	0.342845	0.340725	0.307567	0.263495	0.229626	0.191842	0.140981	0.0915782	0.0695022	0.0446921	0.0151275	0.000348655	0.0029936	0	0.017774	0.0469509	0.0720691	0.0932855	0.125924	0.138954	0.152886	0.159674	0.163401	0.173444	0.171791	0.167927	0.165366	0.161204	0.1515	0.144647	0.12826	0.119299	0.120993	0.133052	0.150237	0.165105	0.180065	0.200708	0.217	0.223255	0.235317	0.244086	0.247583	0.252408	0.27829	0.280605	0.315988	0.349751
neuron_296	0.515006	0.568817	0.653073	0.726584	0.76645	0.795531	0.817855	0.799472	0.800608	0.810174	0.803459	0.790584	0.788811	0.786879	0.781791	0.795285	0.814683	0.808311	0.812176	0.790772	0.766141	0.725063	0.72029	0.707716	0.722663	0.761641	0.76121	0.726673	0.726099	0.735916	0.754736	0.748139	0.744746	0.753239	0.72747	0.701713	0.705834	0.737922	0.751449	0.766855	0.758043	0.74099	0.695453	0.63055	0.558968	0.463823	0.332814	0.210041	0.112431
neuron_297	0.339544	0.270247	0.231714	0.206158	0.200743	0.189998	0.195284	0.215768	0.230461	0.234239	0.250583	0.267858	0.279549	0.312705	0.332747	0.358954	0.37073	0.383863	0.403011	0.426969	0.4524	0.4759	0.486181	0.499088	0.521986	0.547604	0.572034	0.590162	0.602052	0.620609	0.617419	0.599278	0.597518	0.584853	0.58292	0.572431	0.543346	0.52345	0.515448	0.502104	0.507876	0.519494	0.528611	0.543752	0.546732	0.563189	0.615401	0.67576	0.724398
neuron_298	0.397518	0.400192	0.374049	0.34	0.317244	0.300732	0.285828	0.292136	0.26726	0.252551	0.226308	0.212677	0.225049	0.22465	0.241422	0.249296	0.256333	0.271052	0.311648	0.345324	0.35026	0.384115	0.433638	0.473448	0.493655	0.537851	0.57953	0.614329	0.630138	0.646644	0.646059	0.608597	0.572565	0.536928	0.477176	0.437351	0.386195	0.342424	0.326622	0.328592	0.351563	0.37143	0.405251	0.433231	0.45933	0.457874	0.445468	0.445063	0.49556
neuron_299	0.122175	0.161183	0.200745	0.229647	0.251446	0.257472	0.258016	0.250509	0.240302	0.226802	0.209658	0.18918	0.167229	0.143744	0.124215	0.106863	0.0911388	0.0771593	0.0635583	0.0545764	0.0443058	0.0405841	0.0387493	0.0370553	0.0392324	0.039129	0.0411206	0.0439708	0.0457221	0.0522225	0.0607703	0.0663685	0.0696148	0.0712371	0.0720758	0.0752504	0.0782405	0.0772316	0.0780218	0.079078	0.0757232	0.0739498	0.0739878	0.0750851	0.0762529	0.0745027	0.0737301	0.0682578	0.0641659
neuron_300	0.478007	0.34472	0.235217	0.143222	0.0823265	0.0469592	0.0223025	0.0067268	0	0.000136255	0.00892116	0.0144874	0.0147667	0.047694	0.0802702	0.108703	0.13915	0.17969	0.210036	0.225548	0.233929	0.241128	0.245672	0.241629	0.236096	0.230896	0.240242	0.249752	0.275403	0.302994	0.325293	0.352192	0.367161	0.372414	0.376479	0.380332	0.380335	0.373271	0.378471	0.386477	0.416378	0.437444	0.45921	0.470288	0.476122	0.492469	0.484554	0.478811	0.467296
neuron_301	0.175066	0.088495	0.0217237	0	0.0105935	0.0219129	0.0550383	0.0816133	0.112971	0.15303	0.185385	0.227496	0.259099	0.268603	0.300905	0.318084	0.332427	0.337979	0.35524	0.360801	0.374743	0.400101	0.447192	0.490594	0.536168	0.566717	0.578106	0.601392	0.609259	0.603639	0.598518	0.578625	0.54283	0.509775	0.4692	0.448816	0.430382	0.407682	0.405378	0.404158	0.403551	0.422381	0.429583	0.437159	0.485473	0.547962	0.59305	0.640923	0.686706
neuron_302	0.531746	0.51475	0.457538	0.396517	0.337742	0.282387	0.23201	0.195142	0.136383	0.109617	0.077113	0.0682101	0.0578004	0.0431144	0.0387739	0.0404356	0.0443424	0.0619214	0.0696566	0.0745308	0.0861314	0.10283	0.132332	0.1477	0.174132	0.200387	0.224391	0.258351	0.277827	0.298722	0.310682	0.335624	0.344944	0.335684	0.320246	0.296995	0.25695	0.219058	0.179841	0.146564	0.094198	0.0644881	0.0464082	0.0301897	0.0351333	0.0332473	0.0343963	0.0466884	0.0507383
neuron_303	0.176951	0.21788	0.328036	0.412228	0.465077	0.501162	0.546733	0.578204	0.619437	0.636441	0.61937	0.576668	0.53011	0.481513	0.436512	0.404126	0.401538	0.375779	0.370058	0.375825	0.408577	0.416384	0.361015	0.31528	0.246863	0.160389	0.0762167	0.0191029	0	0.0276925	0.0332595	0.0925158	0.124931	0.152471	0.215227	0.2383	0.25434	0.243173	0.221472	0.162802	0.127533	0.108579	0.0989222	0.139422	0.219809	0.320995	0.419361	0.494855	0.563893
neuron_304	0.696747	0.585337	0.42049	0.281413	0.183107	0.09966	0.0595177	0.0150791	0	0.00711129	0.0237966	0.0621607	0.0567804	0.0755204	0.0895833	0.0826642	0.06603	0.0399999	0.0332843	0.0584475	0.0608295	0.0526618	0.062401	0.0913062	0.142363	0.180367	0.259853	0.309046	0.319657	0.353751	0.381362	0.388334	0.39136	0.385195	0.407649	0.390958	0.378657	0.385492	0.373582	0.36012	0.340766	0.341924	0.334725	0.317396	0.292993	0.296437	0.299098	0.318811	0.349566
neuron_305	0.427762	0.476587	0.404956	0.363486	0.378673	0.370117	0.366125	0.36913	0.365935	0.332208	0.283859	0.308771	0.253875	0.202064	0.21789	0.245447	0.232984	0.251516	0.256077	0.262075	0.278393	0.246012	0.250732	0.234046	0.237412	0.266478	0.324868	0.383761	0.467142	0.549785	0.565762	0.624364	0.65886	0.661506	0.632363	0.607277	0.57916	0.521659	0.457083	0.396273	0.369744	0.367625	0.368515	0.443568	0.480642	0.537415	0.619056	0.677793	0.718188
neuron_306	0.0840673	0.0683506	0.0691275	0.0884819	0.114376	0.131119	0.145985	0.156584	0.168372	0.171255	0.178035	0.1831	0.171971	0.169053	0.158972	0.137316	0.117595	0.103562	0.0891261	0.0683779	0.054058	0.0333784	0.0218948	0.0210877	0.0156023	0.0157616	0.0318794	0.0366171	0.0497939	0.0570826	0.0620231	0.073296	0.0771784	0.0801727	0.0979432	0.111218	0.119024	0.133054	0.139672	0.143714	0.142376	0.133879	0.125212	0.114865	0.104098	0.0992241	0.0855529	0.0915219	0.109349
neuron_307	0.590104	0.532967	0.467013	0.427593	0.39556	0.33374	0.285729	0.233699	0.201398	0.156077	0.13057	0.0955087	0.0665188	0.0587711	0.0496211	0.048807	0.057157	0.0761278	0.125909	0.158487	0.208547	0.261167	0.321209	0.365072	0.388909	0.388823	0.406062	0.430552	0.424752	0.409589	0.390657	0.364235	0.353332	0.34549	0.340979	0.345136	0.35887	0.385241	0.409758	0.442403	0.451365	0.469617	0.493805	0.522593	0.534426	0.544542	0.55266	0.574115	0.582596
neuron_308	0.280399	0.355944	0.424203	0.485081	0.51877	0.540055	0.536405	0.513613	0.48027	0.438554	0.387838	0.346625	0.318613	0.267722	0.243731	0.202774	0.19518	0.199745	0.206318	0.210285	0.210961	0.21629	0.217494	0.218783	0.218436	0.209753	0.187854	0.161254	0.141028	0.108269	0.078326	0.0484389	0.0347736	0.0247873	0.00562337	0	0.0121943	0.0256707	0.0526714	0.0796396	0.0954259	0.106299	0.117085	0.123789	0.110474	0.0981801	0.0838589	0.0758623	0.0736333
neuron_309	0.570388	0.516221	0.436452	0.381739	0.385598	0.375695	0.364675	0.366005	0.367892	0.315574	0.318218	0.284676	0.254493	0.251731	0.223684	0.197475	0.160499	0.132333	0.0961024	0.0810499	0.0797475	0.0793935	0.0630398	0.0249056	0.00555294	0	0.00288798	0.024232	0.0397975	0.11288	0.133638	0.174313	0.22501	0.24903	0.29749	0.333716	0.356214	0.359246	0.298885	0.233739	0.261415	0.287114	0.293999	0.314251	0.368195	0.440206	0.495724	0.527403	0.596204
neuron_310	0.166649	0.134103	0.132249	0.155372	0.150988	0.14136	0.100954	0.081011	0.0880822	0.0914806	0.107903	0.125318	0.172965	0.246774	0.301335	0.351736	0.399656	0.456929	0.511755	0.568917	0.579568	0.619708	0.632978	0.656255	0.654506	0.653852	0.644659	0.654264	0.645628	0.625876	0.612521	0.612535	0.612363	0.601924	0.586077	0.575554	0.580027	0.583175	0.577433	0.578962	0.587454	0.600805	0.594922	0.594646	0.596893	0.618395	0.65934	0.677643	0.694494
neuron_311	0.573105	0.654531	0.710485	0.713475	0.726552	0.709229	0.704543	0.702076	0.69345	0.680052	0.665248	0.654821	0.647382	0.66756	0.671635	0.676919	0.71267	0.692691	0.666682	0.66555	0.689546	0.686258	0.666928	0.629853	0.634817	0.61413	0.605807	0.600919	0.581151	0.584293	0.5711	0.53581	0.506275	0.479436	0.475362	0.473864	0.471348	0.487751	0.506014	0.529861	0.539548	0.592196	0.637637	0.672253	0.691721	0.700276	0.727151	0.715925	0.663465
neuron_312	1	0.899225	0.779158	0.667324	0.564873	0.475058	0.407518	0.352665	0.307921	0.263883	0.221147	0.190028	0.168597	0.14293	0.108415	0.0808475	0.0521004	0.0233634	0.0079575	0.00198118	0.00351784	0.00320379	0.00439276	0.0135661	0.0251915	0.0367081	0.042656	0.0435343	0.0425122	0.0428269	0.0348267	0.0262268	0.0158045	0.00887505	0.00408922	0	0.00358643	0.0077117	0.014516	0.0244911	0.040155	0.0669629	0.0927702	0.119829	0.149762	0.179067	0.209508	0.239828	0.262034
neuron_313	0.0517355	0.0675976	0.0776516	0.0828043	0.0809768	0.0755662	0.0694655	0.065059	0.0573124	0.0486554	0.0401721	0.0302601	0.0249532	0.0199507	0.0158694	0.0116916	0.00668624	0.00245678	0.000973522	0	0.000100441	0.00189076	0.0033139	0.00427842	0.00557624	0.00732874	0.0100569	0.0142156	0.0157829	0.0184477	0.020623	0.0256239	0.0307448	0.0377963	0.0468757	0.0538459	0.0629759	0.0736747	0.0855288	0.097541	0.112818	0.129558	0.145187	0.15886	0.178554	0.193416	0.211568	0.227789	0.246064
neuron_314	0.16527	0.203632	0.229075	0.298072	0.305491	0.299389	0.290409	0.269172	0.270146	0.24403	0.200828	0.164112	0.151475	0.116623	0.0710647	0.029607	0.014263	0	0.0182533	0.0287944	0.0146653	0.0258297	0.0324813	0.0250688	0.00632585	0.0162003	0.030621	0.0521228	0.0672442	0.107257	0.108742	0.127472	0.134295	0.163861	0.163466	0.163697	0.166296	0.142322	0.111275	0.0834641	0.0438538	0.0335777	0.0183277	0.00737753	0.00713655	0.0553415	0.104388	0.148676	0.197317
neuron_315	0.498468	0.505238	0.521464	0.573349	0.598297	0.626707	0.618132	0.58209	0.528957	0.466292	0.424753	0.347886	0.291409	0.223849	0.147132	0.0855128	0.0442884	0.00706998	0.00241395	0	0.0191398	0.0462596	0.0645083	0.0947456	0.0972827	0.129036	0.168372	0.218209	0.28071	0.335928	0.379472	0.424632	0.450977	0.497036	0.51565	0.532262	0.527786	0.46956	0.456739	0.410952	0.399373	0.362171	0.32098	0.274282	0.30439	0.308333	0.333814	0.419674	0.42748
neuron_316	0.0997333	0.0753358	0.0532223	0.0338751	0.016383	0.0103819	0.0113408	0.014935	0.0227168	0.0374605	0.0484349	0.0633332	0.0801823	0.0915355	0.103322	0.11308	0.123827	0.12973	0.138957	0.146888	0.153032	0.158929	0.167221	0.176476	0.185029	0.195454	0.206288	0.21369	0.225798	0.23721	0.250581	0.269819	0.289415	0.312957	0.332923	0.351755	0.375994	0.397362	0.418247	0.437173	0.451486	0.457878	0.456726	0.45239	0.451683	0.444055	0.440461	0.432215	0.423779
neuron_317	0.253575	0.355139	0.464462	0.540688	0.60208	0.645038	0.621291	0.605719	0.551768	0.507289	0.490995	0.46495	0.475594	0.449509	0.388368	0.35028	0.330561	0.279104	0.227843	0.174225	0.143268	0.0821682	0.0498217	0.0667345	0.0475453	0.0889505	0.174107	0.236132	0.327977	0.361724	0.383716	0.405588	0.405262	0.354039	0.289209	0.220005	0.143851	0.100179	0.0809416	0.0673775	0.0766149	0.124658	0.169878	0.234708	0.26234	0.256992	0.268704	0.255855	0.24426
neuron_318	0.315428	0.292289	0.274521	0.239891	0.178794	0.14082	0.111934	0.0650394	0.0452802	0.0220567	0.0126643	0.0233348	0.0308339	0.0383775	0.0531293	0.0725851	0.112324	0.136257	0.170241	0.197661	0.215554	0.22837	0.243382	0.259663	0.264023	0.257004	0.223872	0.208684	0.215789	0.224757	0.228034	0.237991	0.263558	0.319522	0.356003	0.395626	0.396496	0.410137	0.425064	0.418044	0.419891	0.419698	0.408457	0.398169	0.376517	0.361994	0.379905	0.386284	0.382379
neuron_319	0.206632	0.168062	0.132065	0.10373	0.0997492	0.0926895	0.08345	0.0733696	0.0597281	0.0479985	0.0365833	0.0202076	0.00614914	0	0.00664835	0.0309937	0.0521758	0.0768886	0.113206	0.149829	0.19454	0.238015	0.272038	0.290783	0.299021	0.299356	0.290434	0.268702	0.255692	0.232804	0.223878	0.215454	0.207428	0.191937	0.190429	0.183726	0.181949	0.193933	0.21608	0.24707	0.284816	0.31572	0.339888	0.359255	0.368569	0.3817	0.379726	0.381501	0.380134
neuron_320	0.311814	0.262067	0.215001	0.202124	0.177081	0.199996	0.235335	0.276952	0.310143	0.339325	0.359677	0.3795	0.403151	0.407786	0.422583	0.419779	0.405714	0.385868	0.361331	0.343747	0.324628	0.313787	0.301951	0.272425	0.233689	0.210172	0.198925	0.195055	0.179771	0.176962	0.169994	0.16449	0.155916	0.154994	0.153148	0.152926	0.15198	0.153405	0.149586	0.152702	0.150417	0.151323	0.14854	0.160552	0.146519	0.145173	0.137676	0.152094	0.161023
neuron_321	0.0724391	0.0551523	0.0392323	0.0310236	0.0273534	0.0266018	0.0341445	0.040516	0.0366869	0.0419793	0.0424452	0.0501196	0.0501224	0.0469993	0.0458194	0.0521234	0.0580351	0.0564464	0.0516064	0.0523074	0.0529499	0.0481681	0.0514003	0.0606698	0.0612506	0.0533694	0.0545802	0.0533281	0.0454214	0.0402911	0.0235916	0.0206869	0.0214426	0.0226218	0.0139461	0.00987425	0	0.00679946	0.0010455	0.00092171	0.00634042	0.00355431	0.0135931	0.0175691	0.022939	0.0242083	0.0287209	0.0344602	0.0390395
neuron_322	0	0.0165257	0.034753	0.0480716	0.0540563	0.0452294	0.044896	0.0404937	0.0391551	0.0531688	0.0614225	0.0806213	0.0977149	0.120825	0.152338	0.185589	0.213433	0.232805	0.252413	0.274216	0.284849	0.305732	0.31144	0.308481	0.302572	0.302701	0.294273	0.290958	0.287154	0.290608	0.300414	0.303661	0.31695	0.316709	0.319821	0.326864	0.324717	0.317386	0.309911	0.304009	0.298639	0.300318	0.296424	0.290554	0.300557	0.313767	0.330002	0.359218	0.396412
neuron_323	0.628027	0.603622	0.468277	0.451318	0.471355	0.450295	0.472804	0.502121	0.54636	0.590827	0.631087	0.666832	0.674058	0.599819	0.500436	0.386319	0.256377	0.09435	0.00134954	0	0.0391483	0.15347	0.293279	0.392246	0.467045	0.530624	0.54371	0.525947	0.474357	0.384091	0.343011	0.304906	0.258266	0.264015	0.223614	0.220765	0.233176	0.255938	0.315228	0.413465	0.476121	0.513906	0.588545	0.607264	0.582779	0.532743	0.427969	0.34309	0.251776
neuron_324	0.578341	0.589117	0.615713	0.611676	0.540557	0.489913	0.403419	0.379629	0.33501	0.261446	0.211072	0.165995	0.149357	0.161662	0.172843	0.164283	0.168862	0.172646	0.182513	0.193214	0.200428	0.228965	0.252525	0.253421	0.247838	0.248632	0.21196	0.182006	0.143957	0.160235	0.164669	0.221613	0.232767	0.241978	0.288357	0.34496	0.419421	0.470656	0.517211	0.575948	0.568259	0.564768	0.542393	0.507228	0.467002	0.41415	0.339218	0.280432	0.25831
neuron_325	0.637874	0.632304	0.626651	0.566981	0.519606	0.531065	0.510267	0.512556	0.522519	0.575064	0.629968	0.668949	0.754556	0.826315	0.869789	0.847387	0.861721	0.853853	0.835066	0.746746	0.667439	0.61091	0.520162	0.382358	0.291522	0.248006	0.175919	0.181549	0.240603	0.285176	0.354851	0.413908	0.483185	0.562585	0.627017	0.652293	0.625804	0.631424	0.593702	0.540515	0.542438	0.566315	0.580787	0.611377	0.600081	0.577984	0.569794	0.530265	0.440124
neuron_326	0.427962	0.270036	0.185168	0.180793	0.171485	0.177649	0.176962	0.179892	0.191764	0.194532	0.189381	0.169063	0.130767	0.0937427	0.0544291	0.0464179	0.0351116	0.0145478	0	0.00382639	0.018813	0.0532822	0.0751886	0.0963731	0.103361	0.10087	0.0970498	0.109093	0.100337	0.0884269	0.0941024	0.0938107	0.102959	0.115237	0.142399	0.184457	0.219749	0.261823	0.29598	0.32308	0.35213	0.370068	0.371673	0.402871	0.424515	0.456498	0.468517	0.485718	0.503363
neuron_327	0.343972	0.281228	0.219332	0.164475	0.118142	0.0856339	0.0659523	0.0533331	0.0328692	0.00688437	0	0.0122659	0.00806081	0.0161968	0.0176021	0.0248863	0.035577	0.0529523	0.0790613	0.0882956	0.111338	0.113151	0.115031	0.125949	0.130784	0.142327	0.153101	0.164747	0.166843	0.17664	0.172054	0.174348	0.182004	0.182873	0.184805	0.184575	0.182907	0.185391	0.183241	0.195495	0.200155	0.200548	0.203173	0.213301	0.225143	0.228731	0.246715	0.259104	0.260758
neuron_328	0.123305	0.117933	0.104973	0.0891695	0.0591892	0.0405752	0.0290085	0.0200974	0.00493338	0	0.00252679	0.0309002	0.0486616	0.0653176	0.102507	0.126914	0.146299	0.165638	0.194217	0.214901	0.234061	0.248632	0.258144	0.259352	0.273991	0.281568	0.282543	0.281737	0.264583	0.256711	0.246464	0.232473	0.238867	0.240853	0.24169	0.252251	0.280996	0.290082	0.300779	0.307962	0.314797	0.333734	0.346941	0.359149	0.3877	0.395758	0.407569	0.411271	0.421018
neuron_329	0.112746	0.149333	0.203707	0.205743	0.204933	0.193733	0.182931	0.150257	0.127859	0.0981157	0.0775885	0.0462002	0.0441414	0.0378102	0.0357333	0.0143519	0	0.00719894	0.0273124	0.0366288	0.0385646	0.0536542	0.0848007	0.101992	0.113905	0.119213	0.136392	0.129778	0.130667	0.161985	0.18255	0.206428	0.214757	0.241805	0.258409	0.282916	0.302967	0.304486	0.305075	0.32158	0.345973	0.349258	0.334746	0.317137	0.304318	0.310133	0.298577	0.302422	0.291742
neuron_330	0.685841	0.731894	0.77166	0.798954	0.826621	0.813047	0.767522	0.719828	0.676578	0.615914	0.529527	0.446247	0.36442	0.284809	0.163648	0.118081	0.089433	0.0553381	0.0119278	0.00526767	0	0.00580524	0.0461873	0.0680677	0.0954254	0.128416	0.133079	0.167492	0.190097	0.197032	0.237132	0.297267	0.31482	0.331799	0.382336	0.392931	0.421756	0.450171	0.463506	0.461743	0.497787	0.511765	0.509704	0.520093	0.520761	0.483295	0.483857	0.496203	0.526509
neuron_331	0.281502	0.343665	0.390162	0.423369	0.440111	0.440401	0.419705	0.405168	0.378097	0.314532	0.273506	0.203712	0.15987	0.091001	0.0406828	0.0170443	0.00461171	0	0.00587165	0.0257428	0.075479	0.0958152	0.142348	0.170759	0.21844	0.246321	0.257149	0.286974	0.28555	0.29958	0.285707	0.285116	0.28161	0.274621	0.264475	0.254674	0.24927	0.238779	0.253991	0.255031	0.264327	0.251531	0.221216	0.225642	0.241968	0.252542	0.231754	0.208639	0.214124
neuron_332	0.183179	0.195176	0.198124	0.206322	0.204253	0.196184	0.187896	0.177182	0.166199	0.153262	0.145649	0.131022	0.116667	0.109695	0.107755	0.109031	0.103931	0.108968	0.117931	0.125716	0.139803	0.150474	0.161921	0.180562	0.188817	0.197403	0.211186	0.21977	0.231282	0.239681	0.245681	0.249973	0.251947	0.249659	0.248588	0.245726	0.239319	0.237196	0.230107	0.223939	0.213349	0.212919	0.207385	0.206317	0.209426	0.209313	0.220522	0.236468	0.257595
neuron_333	0.382191	0.393558	0.400941	0.430023	0.504195	0.535205	0.590603	0.630963	0.653989	0.643688	0.62601	0.588273	0.54363	0.516007	0.470104	0.44185	0.394801	0.340452	0.313496	0.301484	0.316316	0.302307	0.294798	0.323028	0.345773	0.342516	0.342835	0.340249	0.328645	0.324584	0.294731	0.269843	0.220157	0.179397	0.16728	0.17411	0.162623	0.156823	0.182438	0.20387	0.191888	0.163694	0.151933	0.120272	0.109781	0.125594	0.111216	0.102808	0.134523
neuron_334	0.257434	0.29092	0.303099	0.298231	0.268847	0.240197	0.210106	0.169227	0.135498	0.0989208	0.0733103	0.0570739	0.0364651	0.0178287	0	8.93516e-05	0.00828778	0.0209951	0.0260033	0.0324741	0.0415115	0.0425659	0.0516261	0.0554938	0.0570718	0.0616952	0.0692125	0.0789394	0.0814023	0.0798297	0.0725992	0.0807281	0.0880385	0.092104	0.0960787	0.0998913	0.101156	0.108353	0.108705	0.104642	0.0947135	0.0887431	0.0959701	0.101342	0.106202	0.0972504	0.105035	0.120529	0.13234
neuron_335	0.210927	0.235234	0.240503	0.242907	0.216977	0.182154	0.156264	0.134602	0.115631	0.0878727	0.0653935	0.0529591	0.0419751	0.0211399	0.0192104	0.0306788	0.0435558	0.0509045	0.0660491	0.0813394	0.0913765	0.105836	0.118206	0.134597	0.146553	0.153734	0.155647	0.16196	0.161853	0.159814	0.154699	0.154292	0.153953	0.156983	0.171228	0.181194	0.201605	0.223818	0.234123	0.261734	0.298488	0.320066	0.338646	0.357967	0.371905	0.400601	0.427186	0.460832	0.491265
neuron_336	0.692879	0.617326	0.543876	0.463718	0.374362	0.275167	0.219065	0.145741	0.103946	0.0886331	0.0629242	0.0261233	0.0652672	0.081699	0.108004	0.132203	0.152059	0.184101	0.210578	0.207042	0.226743	0.24894	0.241973	0.243007	0.254564	0.265044	0.26454	0.257618	0.274548	0.296863	0.298489	0.302473	0.344644	0.402465	0.420708	0.425387	0.439774	0.449716	0.485011	0.48773	0.49723	0.519212	0.530953	0.513491	0.506166	0.508388	0.540062	0.557203	0.577223
neuron_337	0.193739	0.175216	0.136591	0.0870057	0.0783992	0.0797435	0.0854967	0.116593	0.154415	0.201176	0.232436	0.232606	0.243671	0.248163	0.247547	0.266638	0.277011	0.28611	0.299672	0.336567	0.372728	0.387536	0.385099	0.376647	0.352072	0.306996	0.246002	0.204676	0.17196	0.153176	0.15716	0.202293	0.241436	0.283393	0.332844	0.3655	0.378422	0.364804	0.342813	0.309019	0.300343	0.284856	0.273169	0.300594	0.303155	0.302068	0.287806	0.248909	0.193644
neuron_338	0.0988587	0.120207	0.140728	0.151158	0.164562	0.168077	0.16422	0.159195	0.148523	0.133933	0.123328	0.105431	0.0887281	0.0698737	0.0549729	0.0412245	0.0267672	0.0245853	0.0144278	0.0120714	0.00547894	0	0.00234439	0.00791187	0.00805237	0.0106374	0.01423	0.0189601	0.0260245	0.0370166	0.0462907	0.0587604	0.0693347	0.0776895	0.084366	0.0899286	0.103241	0.112704	0.121695	0.126905	0.135084	0.137467	0.146701	0.155912	0.166567	0.178343	0.201865	0.220814	0.242447
neuron_339	0.20866	0.158985	0.146433	0.143658	0.157147	0.177959	0.201009	0.212145	0.257312	0.316717	0.371417	0.409806	0.438136	0.473644	0.491388	0.511347	0.510877	0.512556	0.495728	0.496621	0.49404	0.485918	0.475836	0.467781	0.454006	0.440793	0.427688	0.403294	0.391502	0.38695	0.391095	0.384877	0.369404	0.35303	0.347259	0.321678	0.317827	0.306674	0.299889	0.289928	0.28954	0.278391	0.267306	0.258342	0.253851	0.255304	0.275191	0.279279	0.282274
neuron_340	0.334477	0.27469	0.208181	0.142777	0.110964	0.0758546	0.082757	0.0708689	0.0985686	0.132167	0.161812	0.302206	0.389589	0.504035	0.570485	0.601821	0.641555	0.702528	0.66473	0.609996	0.541239	0.552686	0.539852	0.540274	0.569206	0.59223	0.650387	0.667769	0.629557	0.634907	0.624804	0.59798	0.548964	0.473579	0.413734	0.370442	0.29606	0.257876	0.290996	0.284841	0.326807	0.363514	0.392748	0.442578	0.522179	0.59997	0.667355	0.743428	0.795407
neuron_341	0.452697	0.511071	0.549299	0.569131	0.545564	0.486471	0.436767	0.364114	0.295178	0.244892	0.213753	0.180645	0.15489	0.13451	0.0942035	0.0987303	0.113414	0.138464	0.166335	0.207475	0.264771	0.3175	0.343971	0.377049	0.419756	0.471712	0.509518	0.520249	0.54807	0.547236	0.515955	0.455446	0.391099	0.337974	0.257496	0.175636	0.0984926	0.0395858	0.0171746	0	0.00682444	0.0333187	0.0803496	0.110174	0.141744	0.181074	0.19654	0.209316	0.243762
neuron_342	0.241924	0.228199	0.223461	0.213424	0.200202	0.192106	0.180763	0.170079	0.157106	0.149078	0.129632	0.108364	0.0848842	0.0664234	0.0480743	0.0383477	0.0269737	0.0144808	0.00831545	0.00558596	0.00103607	0	0.00570097	0.0144658	0.0259829	0.0381254	0.0481105	0.0577672	0.067504	0.0726066	0.0769794	0.0814714	0.0874322	0.0911718	0.0961412	0.098141	0.0983211	0.0996041	0.107934	0.107663	0.111484	0.124645	0.13389	0.141657	0.155254	0.174994	0.187409	0.197733	0.2145
neuron_343	0.868388	0.967889	0.909917	0.839314	0.792437	0.769464	0.731269	0.702975	0.676767	0.697092	0.706693	0.710381	0.741265	0.771613	0.798737	0.773212	0.731595	0.670563	0.6009	0.54273	0.461954	0.389753	0.349189	0.314338	0.267361	0.244026	0.236502	0.221196	0.263248	0.316152	0.347261	0.407345	0.472167	0.509078	0.528557	0.542634	0.544341	0.53156	0.538421	0.51886	0.509804	0.543571	0.610615	0.687207	0.745539	0.771134	0.79278	0.805223	0.809781
neuron_344	0.437262	0.395521	0.338806	0.290391	0.243414	0.215457	0.180094	0.145409	0.117518	0.1128	0.111019	0.10926	0.102767	0.111622	0.120362	0.126715	0.129625	0.127668	0.12588	0.132356	0.122354	0.109266	0.109494	0.0973784	0.0959302	0.101054	0.0973685	0.0980615	0.0947674	0.100168	0.122472	0.13738	0.145222	0.16316	0.188889	0.208618	0.217448	0.234832	0.256168	0.274537	0.280091	0.272109	0.264727	0.24932	0.217177	0.173434	0.153271	0.139939	0.149339
neuron_345	0.319829	0.364447	0.288838	0.267913	0.20459	0.130945	0.0503374	0	0.0147722	0.0505679	0.112875	0.179796	0.253368	0.27363	0.372399	0.472833	0.538517	0.615185	0.673273	0.684122	0.705729	0.719625	0.718074	0.67934	0.634484	0.594054	0.541164	0.545849	0.515223	0.486096	0.477361	0.445772	0.39306	0.362288	0.318509	0.270155	0.269512	0.302412	0.344423	0.459484	0.520247	0.536522	0.57594	0.618999	0.601	0.571146	0.55765	0.583047	0.534125
neuron_346	0.679063	0.764151	0.832184	0.877465	0.915916	0.955467	0.961529	0.937092	0.898345	0.820214	0.748774	0.654648	0.531261	0.435394	0.347908	0.277862	0.190788	0.0971466	0.0484368	0.0199987	0	0.00733462	0.0128253	0.0440816	0.109864	0.149934	0.228694	0.277045	0.312271	0.367515	0.408962	0.400998	0.39549	0.385129	0.396746	0.40717	0.401867	0.374263	0.371043	0.372051	0.403067	0.410624	0.399379	0.38337	0.405659	0.392573	0.44632	0.471199	0.525899
neuron_347	0.900478	0.955196	1	0.996194	0.972171	0.899617	0.855987	0.809709	0.773557	0.705933	0.667771	0.653372	0.635001	0.606009	0.583022	0.571834	0.561771	0.516584	0.455815	0.417264	0.397951	0.383777	0.369153	0.338834	0.324169	0.328502	0.256342	0.247433	0.261503	0.278163	0.285058	0.31306	0.324728	0.317444	0.312814	0.30557	0.302919	0.347404	0.381629	0.406871	0.38518	0.377197	0.308716	0.261451	0.234841	0.208433	0.143462	0.0853755	0.0343004
neuron_348	0.307333	0.264188	0.262982	0.270666	0.312625	0.352164	0.467969	0.575471	0.608489	0.642632	0.62283	0.579262	0.519159	0.504102	0.446849	0.415014	0.408945	0.370421	0.348697	0.364401	0.369049	0.376678	0.390577	0.37987	0.37116	0.367885	0.355151	0.375089	0.381699	0.418827	0.458868	0.497707	0.553516	0.626687	0.693019	0.737792	0.768286	0.753659	0.716803	0.617812	0.570018	0.518012	0.491056	0.480833	0.496462	0.510672	0.497151	0.500585	0.473853
neuron_349	0.422739	0.509379	0.494794	0.48646	0.502006	0.455513	0.425812	0.430092	0.461906	0.470266	0.456771	0.441073	0.458235	0.429161	0.405458	0.35914	0.268341	0.253882	0.217449	0.15494	0.165895	0.128251	0.104978	0.145761	0.143064	0.16935	0.235983	0.266497	0.286712	0.28761	0.347966	0.385515	0.39763	0.39262	0.41101	0.425508	0.401584	0.38309	0.394284	0.362556	0.36946	0.302777	0.281425	0.279763	0.275328	0.315751	0.374908	0.368645	0.452961
neuron_350	0.208017	0.173111	0.157271	0.149764	0.183149	0.199546	0.220933	0.260855	0.282168	0.299204	0.312284	0.335562	0.348686	0.340734	0.342964	0.367882	0.361108	0.360909	0.354229	0.358186	0.325999	0.340313	0.339368	0.314124	0.302494	0.29115	0.26665	0.258497	0.274015	0.277915	0.290757	0.304316	0.314605	0.331545	0.358054	0.367402	0.392591	0.417799	0.410539	0.423649	0.416075	0.422255	0.408168	0.413459	0.407729	0.412251	0.416011	0.4403	0.449342
neuron_351	0.468593	0.469795	0.458418	0.434351	0.385819	0.342262	0.292204	0.254776	0.23054	0.190406	0.149284	0.113831	0.0901422	0.0766074	0.0641388	0.0427529	0.0219692	0.0168624	0.0140494	0.0145868	0	0.00692424	0.0110568	0.0301185	0.0402424	0.060384	0.0764392	0.0681158	0.0506651	0.0372242	0.0490755	0.0502921	0.042294	0.050122	0.0567304	0.0748009	0.0977283	0.116377	0.145355	0.170459	0.211661	0.237166	0.272015	0.311995	0.341921	0.36835	0.374125	0.381384	0.388339
neuron_352	0.183692	0.187758	0.186172	0.179099	0.167777	0.14891	0.134979	0.117556	0.0971554	0.0810582	0.0685019	0.0576929	0.046414	0.0380897	0.0327621	0.027399	0.0264389	0.0225576	0.0186207	0.0125465	0.00687211	0.00512674	0	0.0011577	0.000501339	0.00415483	0.00458015	0.00956566	0.0145553	0.0180301	0.0241937	0.0252457	0.026722	0.0280136	0.0345791	0.0465729	0.0612681	0.0759013	0.0926471	0.111124	0.130111	0.153164	0.177057	0.203812	0.227724	0.259995	0.292817	0.33718	0.38394
neuron_353	0.334913	0.351036	0.361601	0.356205	0.336241	0.316996	0.297323	0.265678	0.230871	0.198319	0.171015	0.142985	0.116445	0.0968473	0.0805266	0.0654706	0.0563745	0.0460308	0.0347165	0.0212173	0.0134556	0.00634745	0	0.00173999	0.00516814	0.00938068	0.0133063	0.0175442	0.0212255	0.0211527	0.0218229	0.0187833	0.0203081	0.0225806	0.027652	0.0304039	0.0420713	0.0573579	0.074628	0.089558	0.106884	0.128655	0.156218	0.186609	0.218558	0.252839	0.286799	0.327667	0.36628
neuron_354	0.00903479	0	0.000358669	0.00254589	0.00961985	0.0202508	0.0290604	0.0388823	0.0470036	0.0539789	0.0556546	0.0517547	0.0496182	0.0448315	0.0427598	0.0413559	0.0392474	0.0379625	0.0367148	0.037741	0.0429551	0.0423613	0.0442881	0.0497893	0.0483399	0.0450006	0.0409941	0.0361343	0.0371341	0.0346355	0.0319787	0.0286876	0.0256885	0.0248254	0.0223432	0.022201	0.0281557	0.0361497	0.0407923	0.0478161	0.0503718	0.0575931	0.0662764	0.0708614	0.0761917	0.0730232	0.0667732	0.0605542	0.0557283
neuron_355	0.557234	0.46383	0.379986	0.345241	0.332142	0.32854	0.330186	0.335537	0.326353	0.322471	0.280292	0.212228	0.149634	0.0936107	0.0455052	0.0426923	0.0174127	0.00276379	0	0.0122635	0.0362781	0.0645607	0.108262	0.142102	0.168309	0.175077	0.186025	0.192515	0.191973	0.203433	0.196652	0.225911	0.271111	0.309935	0.357775	0.402315	0.424834	0.433351	0.449216	0.467304	0.483481	0.488226	0.476946	0.455106	0.42939	0.404753	0.366629	0.356236	0.32024
neuron_356	0.833203	0.837907	0.855272	0.859322	0.888567	0.889453	0.860798	0.852424	0.85991	0.852784	0.827387	0.788171	0.788961	0.798036	0.806312	0.78655	0.774743	0.751025	0.743187	0.709948	0.666845	0.616188	0.583178	0.572794	0.519622	0.477005	0.470141	0.471545	0.483594	0.481242	0.515013	0.546978	0.571922	0.606607	0.648054	0.647907	0.653357	0.637805	0.626131	0.626451	0.645151	0.632925	0.632446	0.637487	0.614626	0.634217	0.681369	0.703902	0.768038
neuron_357	0.140756	0.127882	0.117918	0.110946	0.105164	0.0981379	0.0880038	0.0739658	0.0598481	0.046373	0.0388274	0.0298517	0.018491	0.00867867	0.00495293	0	0.00630764	0.0108664	0.016322	0.0190583	0.0276209	0.0395438	0.0531178	0.0672335	0.0777087	0.0870453	0.0928916	0.0959017	0.103973	0.11262	0.112565	0.106882	0.0984728	0.0906105	0.0800446	0.0683074	0.0581292	0.0482737	0.0427071	0.0367058	0.0370677	0.0370696	0.0442931	0.0519851	0.0627552	0.0775737	0.0915621	0.108283	0.126749
neuron_358	0.526411	0.402805	0.341668	0.331514	0.326176	0.292634	0.271377	0.244848	0.227739	0.222336	0.242341	0.246349	0.257508	0.28691	0.316826	0.301594	0.319228	0.314622	0.280625	0.228894	0.15042	0.0888041	0.036567	0.0215852	0	0.0132858	0.0690864	0.159726	0.225721	0.301934	0.405278	0.496041	0.544232	0.573667	0.580643	0.570905	0.591949	0.60745	0.620791	0.628432	0.637748	0.649883	0.657008	0.64793	0.652548	0.588782	0.534219	0.507941	0.470063
neuron_359	0.00136768	0.0291029	0.0632664	0.102311	0.147377	0.178377	0.209912	0.229438	0.242665	0.250514	0.253493	0.246854	0.233518	0.225494	0.213157	0.19228	0.171958	0.161165	0.149735	0.143906	0.146245	0.156477	0.165965	0.175688	0.187053	0.206085	0.225896	0.244034	0.264525	0.278248	0.294639	0.310239	0.309874	0.307652	0.306092	0.298344	0.289225	0.284966	0.273787	0.263495	0.257692	0.261929	0.271657	0.285193	0.29916	0.315588	0.341193	0.3688	0.392127
neuron_360	0.19091	0.222227	0.252013	0.235943	0.195075	0.144864	0.106249	0.0827186	0.0934958	0.0789451	0.0943193	0.0972371	0.116489	0.135275	0.120413	0.107655	0.0963652	0.087721	0.081018	0.075899	0.0582807	0.0691432	0.0579263	0.0813442	0.0911104	0.101822	0.10826	0.0919081	0.0917344	0.0987447	0.104128	0.0842322	0.0935981	0.106484	0.113465	0.107019	0.130695	0.1246	0.0997272	0.0777377	0.0517254	0.0303117	0	0.00921127	0.0168318	0.0484625	0.072344	0.0912873	0.081444
neuron_361	0.0713393	0.0313355	0.00630789	0	0.0113458	0.0267464	0.0385837	0.0750568	0.120534	0.173756	0.211288	0.244758	0.266549	0.288936	0.293326	0.301957	0.284514	0.264665	0.236274	0.202788	0.180773	0.152399	0.130416	0.103027	0.101418	0.100286	0.0855434	0.0770143	0.0794794	0.10131	0.125966	0.151119	0.176724	0.192963	0.212109	0.219544	0.213565	0.220712	0.207536	0.17292	0.144962	0.0978679	0.083885	0.078569	0.0805935	0.1036	0.130711	0.181621	0.242047
neuron_362	0.270245	0.315192	0.351242	0.387831	0.41319	0.412736	0.398844	0.378648	0.325781	0.285585	0.228978	0.187018	0.15761	0.127051	0.12317	0.111477	0.129492	0.153232	0.151823	0.17448	0.226743	0.248617	0.262266	0.280727	0.317338	0.34034	0.355951	0.339581	0.362409	0.362827	0.347534	0.332966	0.32733	0.305088	0.260461	0.236835	0.242273	0.217931	0.192136	0.176384	0.17883	0.206215	0.223227	0.230919	0.239775	0.262713	0.290773	0.297022	0.327718
neuron_363	0.388009	0.539286	0.675944	0.772907	0.846482	0.870293	0.928912	1	0.982034	0.964852	0.905081	0.838415	0.784198	0.681033	0.611197	0.544892	0.501649	0.452529	0.440414	0.438668	0.419443	0.443703	0.471898	0.471962	0.522942	0.557308	0.583256	0.632192	0.661106	0.680643	0.66818	0.689795	0.677984	0.662337	0.664155	0.638738	0.591747	0.572809	0.559734	0.548044	0.529171	0.531906	0.49983	0.491533	0.488696	0.482894	0.463938	0.438344	0.455326
neuron_364	0.396265	0.405572	0.387644	0.378819	0.361121	0.332311	0.312447	0.280542	0.2305	0.195283	0.166727	0.139502	0.107977	0.0904201	0.0865404	0.11366	0.123252	0.133743	0.131909	0.142594	0.130953	0.124752	0.152373	0.206443	0.215787	0.247239	0.246045	0.257129	0.25813	0.254604	0.254455	0.198176	0.191657	0.200771	0.201229	0.254371	0.28898	0.386077	0.496625	0.61111	0.743878	0.826124	0.883814	0.917505	0.903379	0.867065	0.787313	0.692036	0.578577
neuron_365	0.63435	0.638461	0.618828	0.573358	0.514797	0.442686	0.357761	0.269859	0.198338	0.133799	0.0928753	0.0550587	0.0254932	0.00884815	0.000863041	0	0.00829856	0.0206904	0.0317004	0.0520557	0.0731755	0.0903695	0.105145	0.116065	0.129625	0.139723	0.137326	0.145233	0.150621	0.162421	0.166386	0.172118	0.179233	0.182598	0.195704	0.208279	0.217865	0.225362	0.228999	0.235387	0.244185	0.250327	0.25469	0.262672	0.267184	0.275251	0.279212	0.292298	0.298347
neuron_366	0.0376797	0.093871	0.158338	0.210287	0.23644	0.244519	0.234004	0.207893	0.146182	0.0942819	0.0660024	0.0687403	0.0710217	0.0787524	0.0829056	0.142395	0.163317	0.194433	0.221069	0.232707	0.227412	0.239747	0.222993	0.230588	0.199573	0.122169	0.0836094	0.0550439	0.0655121	0.0535854	0.0423118	0.0605182	0.102321	0.130785	0.177195	0.220517	0.278919	0.349946	0.407281	0.464625	0.516367	0.535881	0.548777	0.535977	0.482071	0.393406	0.266044	0.128324	0.0295087
neuron_367	0.128188	0.104453	0.116919	0.13371	0.149853	0.169415	0.180475	0.191952	0.205293	0.227152	0.223548	0.227953	0.227549	0.227669	0.214572	0.200084	0.190179	0.178192	0.166709	0.145296	0.13283	0.114825	0.107896	0.107895	0.114346	0.101555	0.11085	0.125888	0.116364	0.116511	0.120361	0.132018	0.153202	0.16008	0.16368	0.169049	0.170659	0.158626	0.143709	0.129228	0.105334	0.0795784	0.0783071	0.0677196	0.0575897	0.0582889	0.0542561	0.0540047	0.0516002
neuron_368	0.631602	0.700453	0.744836	0.751968	0.729908	0.710726	0.670641	0.637	0.595876	0.558987	0.52732	0.485959	0.45496	0.420746	0.414584	0.399774	0.398616	0.419242	0.43139	0.421324	0.394319	0.379736	0.362646	0.34535	0.3343	0.313047	0.302996	0.275222	0.230758	0.195312	0.145092	0.101643	0.0840365	0.0701472	0.0651213	0.0703126	0.0839097	0.114607	0.145484	0.180236	0.213437	0.239191	0.272396	0.268919	0.262335	0.245778	0.199847	0.161549	0.117632
neuron_369	0.133639	0.166087	0.174897	0.170909	0.160987	0.161405	0.155278	0.149271	0.137786	0.120477	0.109067	0.109576	0.116057	0.111754	0.110697	0.102867	0.093147	0.0887143	0.0818483	0.0769373	0.0633461	0.0433583	0.028633	0.0246676	0.0229123	0.012069	0.00988387	0.00746421	0.00983864	0.00667448	0.0044636	0	0.000769189	0.00327317	0.00645412	0.0104322	0.00996743	0.0168459	0.0267816	0.0348511	0.0476155	0.0700984	0.0880774	0.103171	0.110573	0.119595	0.133979	0.147967	0.160682
neuron_370	0.00809415	0.0608157	0.0147439	0.0413753	0.0521979	0.0591174	0.0758355	0.0768852	0.173877	0.215457	0.264798	0.306731	0.387201	0.41709	0.468928	0.497668	0.502336	0.47246	0.446609	0.410272	0.43613	0.397589	0.39023	0.385415	0.368456	0.358295	0.394352	0.408709	0.471614	0.497533	0.491685	0.524262	0.510653	0.50253	0.471964	0.459139	0.500323	0.498823	0.485823	0.457011	0.395813	0.347552	0.268569	0.207794	0.131039	0.0355322	0	0.0248447	0.0519131
neuron_371	0.382114	0.457027	0.468393	0.436336	0.38734	0.353324	0.31058	0.276298	0.263046	0.239785	0.226704	0.212381	0.18777	0.167961	0.138557	0.115432	0.0815732	0.0574999	0.0338068	0.0262923	0.0319983	0.0372726	0.0508067	0.0579687	0.0742789	0.0827964	0.0727905	0.0763201	0.0801605	0.0862783	0.0976541	0.117898	0.148075	0.187936	0.209217	0.218367	0.248707	0.269524	0.25476	0.220805	0.19495	0.159702	0.106149	0.0794293	0.0605664	0.0438201	0.0250048	0.00677248	0
neuron_372	0	0.0321228	0.0578321	0.085972	0.124225	0.181478	0.206371	0.214222	0.225521	0.243626	0.273503	0.293732	0.302603	0.317305	0.320475	0.32946	0.345675	0.352205	0.365632	0.36464	0.365953	0.35812	0.351153	0.324362	0.289709	0.264525	0.224245	0.209217	0.196469	0.180813	0.163896	0.159191	0.159968	0.167541	0.168153	0.173298	0.195132	0.202427	0.220375	0.229095	0.276504	0.286037	0.29955	0.337105	0.377216	0.425201	0.469353	0.515288	0.547846
neuron_373	0.815342	0.810299	0.830563	0.753474	0.692416	0.598581	0.515432	0.461377	0.400868	0.354567	0.351487	0.329403	0.215113	0.173081	0.163511	0.157664	0.164176	0.170025	0.15811	0.173061	0.212933	0.212243	0.241616	0.296354	0.328554	0.332672	0.336714	0.381708	0.39396	0.465486	0.510701	0.603572	0.706209	0.765357	0.836046	0.915611	0.956597	0.946433	0.928665	0.899373	0.855686	0.77886	0.718278	0.6209	0.539129	0.501109	0.457515	0.456689	0.471168
neuron_374	0.341674	0.394068	0.448808	0.494305	0.551766	0.60152	0.65007	0.682721	0.701412	0.709923	0.70858	0.689295	0.667957	0.637237	0.596385	0.554964	0.515222	0.471463	0.426153	0.370712	0.325258	0.277294	0.251951	0.215625	0.191202	0.174865	0.153265	0.142657	0.121146	0.101772	0.0952975	0.0877367	0.0845673	0.0665195	0.0697119	0.058795	0.047309	0.0368638	0.0289068	0.0174526	0.0123672	0.00758342	0	0.00995885	0.0167782	0.0238085	0.0283888	0.0372923	0.051701
neuron_375	0.646033	0.626915	0.568341	0.538813	0.497657	0.446483	0.393961	0.335152	0.295754	0.253387	0.238083	0.237191	0.23121	0.213759	0.194407	0.18914	0.171184	0.156966	0.141371	0.131068	0.125904	0.106687	0.102235	0.0959547	0.0847947	0.0572849	0.0431504	0.0456331	0.100188	0.155902	0.199292	0.214393	0.23115	0.262591	0.297901	0.32404	0.346542	0.35874	0.366751	0.400458	0.401204	0.42194	0.415513	0.413998	0.41495	0.389036	0.405222	0.414994	0.417192
neuron_376	0.187576	0.225679	0.237239	0.21122	0.182783	0.175951	0.176912	0.192175	0.198801	0.21304	0.211451	0.253694	0.236776	0.275407	0.310681	0.3453	0.382281	0.384746	0.373927	0.377354	0.37101	0.354035	0.331241	0.327134	0.297869	0.2881	0.336221	0.389471	0.467339	0.499799	0.523619	0.543495	0.530835	0.488003	0.42356	0.384064	0.356843	0.343235	0.370185	0.421214	0.467964	0.527253	0.545254	0.561483	0.529154	0.478434	0.417846	0.33098	0.211277
neuron_377	0.092232	0.0875736	0.0819128	0.0707602	0.0517953	0.047377	0.0437625	0.0504595	0.0548261	0.0643353	0.0694512	0.0996474	0.119172	0.135448	0.152292	0.168258	0.177156	0.184487	0.187945	0.181761	0.173327	0.168576	0.167518	0.165676	0.159878	0.178252	0.199328	0.211573	0.237255	0.27047	0.30317	0.326257	0.347383	0.365569	0.380954	0.386453	0.38841	0.385898	0.387366	0.383189	0.380575	0.380332	0.391882	0.416064	0.446046	0.503004	0.550209	0.608805	0.672898
neuron_378	0.495494	0.448144	0.407123	0.412102	0.440646	0.467462	0.516888	0.551986	0.565913	0.584902	0.598572	0.583612	0.551727	0.519412	0.473476	0.4148	0.353479	0.292079	0.236923	0.189708	0.14095	0.0987472	0.0787544	0.0692978	0.0533399	0.0655601	0.0731601	0.111971	0.165108	0.196538	0.239119	0.287513	0.287791	0.314119	0.345986	0.318416	0.274661	0.238193	0.24329	0.22849	0.20829	0.163721	0.148432	0.147622	0.138056	0.130917	0.113801	0.088558	0.0556195
neuron_379	0.248106	0.248717	0.214806	0.182803	0.165516	0.138518	0.102717	0.0645248	0.0467841	0.0335406	0.0324054	0.0213245	0.0213617	0.0364798	0.0595059	0.0667441	0.052116	0.0685944	0.0842046	0.112359	0.147086	0.150646	0.158882	0.175097	0.18066	0.179485	0.179184	0.17054	0.204687	0.205145	0.195548	0.17844	0.159591	0.141598	0.109674	0.0839603	0.0794979	0.0777537	0.0723256	0.0784974	0.0961293	0.117667	0.160904	0.187878	0.199912	0.218023	0.233557	0.258183	0.276861
neuron_380	0.441793	0.372462	0.329783	0.286977	0.291497	0.283449	0.299825	0.291148	0.300998	0.325842	0.324687	0.295106	0.300864	0.276357	0.292158	0.282322	0.274275	0.294575	0.302769	0.276257	0.281646	0.271299	0.241497	0.246178	0.275843	0.284007	0.29046	0.303648	0.297306	0.276787	0.258257	0.262533	0.275597	0.280905	0.268653	0.258617	0.288583	0.289984	0.285493	0.286235	0.319197	0.297599	0.301457	0.26046	0.23124	0.200788	0.184941	0.160603	0.132899
neuron_381	0.347745	0.33017	0.300444	0.279499	0.24424	0.186963	0.16128	0.154078	0.175003	0.188912	0.225032	0.255699	0.298823	0.331129	0.346975	0.355581	0.365871	0.358409	0.36056	0.338367	0.336784	0.33004	0.319481	0.311243	0.325635	0.339171	0.349417	0.383466	0.405607	0.422876	0.441421	0.474141	0.478963	0.484206	0.480504	0.434147	0.369624	0.31812	0.244601	0.160426	0.097874	0.0284631	0	0.00767144	0.0133864	0.040309	0.0635664	0.0808532	0.0857305
neuron_382	0.204687	0.213822	0.178816	0.12834	0.0944	0.0644654	0.0574224	0.0553714	0.0655229	0.0967338	0.12114	0.172187	0.226676	0.253243	0.247278	0.251048	0.25305	0.247412	0.262638	0.268675	0.273118	0.295551	0.306835	0.311942	0.31966	0.322869	0.316547	0.289236	0.276118	0.275328	0.264648	0.264787	0.286003	0.324794	0.32812	0.339209	0.338641	0.323567	0.296271	0.252271	0.188293	0.128026	0.0744907	0.0371335	0.0110698	0.0226019	0.0687096	0.130624	0.198461
neuron_383	0.0834922	0.0684318	0.053675	0.0485248	0.0423163	0.044136	0.0505747	0.0544817	0.0681005	0.0838438	0.100211	0.108655	0.120433	0.129326	0.128376	0.127554	0.126197	0.119465	0.112623	0.105464	0.0948206	0.0870484	0.0754829	0.0662264	0.0584585	0.0552733	0.0545139	0.053047	0.0556682	0.0584661	0.0655664	0.0727609	0.0774662	0.0775834	0.0765254	0.0800708	0.0825534	0.0772309	0.0680323	0.0545314	0.0518165	0.0527561	0.0510036	0.0493137	0.0527186	0.061918	0.0787561	0.0966987	0.10745
neuron_384	0.102746	0.089863	0.0911704	0.0781844	0.0623181	0.0580588	0.0691069	0.0836893	0.0822925	0.0973115	0.12535	0.136965	0.147428	0.163152	0.165175	0.145713	0.133924	0.10751	0.102663	0.0751462	0.0634226	0.0476478	0.0325973	0	0.00370767	0.00979528	0.0219988	0.0770942	0.092144	0.111061	0.135144	0.183785	0.216707	0.228142	0.229133	0.228068	0.215641	0.196988	0.178172	0.141494	0.0867214	0.061474	0.0682619	0.0760871	0.0941096	0.127906	0.16929	0.210071	0.264578
neuron_385	0.177321	0.127978	0.105082	0.093115	0.105095	0.120637	0.144337	0.155879	0.167151	0.172037	0.170091	0.160914	0.167114	0.185108	0.191532	0.201473	0.197342	0.195883	0.186741	0.177615	0.167878	0.150049	0.142444	0.115309	0.0866963	0.0597397	0.0365044	0.0281336	0.0189713	0.0156673	0.0317809	0.0361942	0.0455232	0.0499228	0.0463555	0.049685	0.053108	0.0523498	0.0434132	0.030079	0.0274656	0.0123685	0.00463335	0.00333082	0	0.0216459	0.0370923	0.0554974	0.0700571
neuron_386	0.496408	0.54404	0.589769	0.625137	0.611926	0.577845	0.538269	0.457233	0.414955	0.376819	0.338931	0.277606	0.231445	0.205049	0.189078	0.159095	0.137472	0.123027	0.1108	0.0894522	0.0832633	0.0436407	0.0453472	0.0474779	0.0140424	0	0.00861903	0.0662361	0.136644	0.221489	0.310137	0.371775	0.428872	0.476119	0.52317	0.526556	0.509799	0.514118	0.522477	0.482497	0.420151	0.374878	0.333111	0.287978	0.270762	0.247402	0.231593	0.243406	0.28753
neuron_387	0.892579	0.956984	0.939386	0.876372	0.794017	0.697083	0.610603	0.518193	0.4447	0.367871	0.306602	0.263752	0.227611	0.20136	0.178241	0.167208	0.163195	0.159376	0.166373	0.172698	0.176177	0.175526	0.182395	0.186621	0.18019	0.182761	0.173136	0.161584	0.155249	0.144307	0.144888	0.135081	0.136853	0.141537	0.14574	0.140192	0.14584	0.146277	0.139668	0.135642	0.129574	0.125683	0.128818	0.136794	0.148798	0.159797	0.168041	0.175711	0.169364
neuron_388	0.582067	0.613712	0.585639	0.565198	0.525112	0.47784	0.413684	0.343619	0.24835	0.189491	0.128461	0.0513023	0.0148598	0	0.0388714	0.0717646	0.081873	0.135128	0.203822	0.284537	0.345244	0.398316	0.441815	0.487239	0.503562	0.514432	0.514438	0.499928	0.486639	0.447917	0.415619	0.402555	0.385843	0.370171	0.335983	0.324275	0.312537	0.311016	0.317693	0.298277	0.2933	0.311372	0.330841	0.350219	0.371729	0.418592	0.446611	0.467981	0.484307
neuron_389	0.817515	0.66418	0.557571	0.445538	0.37199	0.351704	0.327789	0.315787	0.344421	0.374528	0.390633	0.355524	0.37175	0.40135	0.368755	0.326675	0.317453	0.326635	0.315932	0.295954	0.253264	0.25333	0.246871	0.232261	0.215236	0.212951	0.160912	0.121799	0.0883961	0.0671839	0.0615023	0.0808625	0.0961267	0.108461	0.134194	0.164953	0.256707	0.317727	0.357825	0.40302	0.454644	0.465236	0.497816	0.507036	0.555823	0.610498	0.63836	0.61425	0.625155
neuron_390	0.271364	0.296104	0.327013	0.350468	0.354896	0.382502	0.401507	0.40523	0.406335	0.402943	0.393135	0.396102	0.377991	0.367576	0.363689	0.36337	0.343325	0.34492	0.354614	0.372497	0.379362	0.375897	0.370385	0.343023	0.323844	0.31621	0.293356	0.293077	0.280928	0.264057	0.259035	0.234651	0.218654	0.217243	0.212042	0.214786	0.223709	0.239822	0.248124	0.25543	0.260988	0.265743	0.261217	0.268344	0.268742	0.259682	0.250317	0.230251	0.216364
neuron_391	0.581226	0.49928	0.385998	0.285167	0.229384	0.169102	0.120616	0.0687235	0.0497349	0.0183679	0	0.00129483	0.0044873	0.0112392	0.031838	0.0736928	0.114533	0.175522	0.200746	0.22928	0.28111	0.316951	0.321282	0.335929	0.377254	0.395903	0.388364	0.397979	0.440132	0.464325	0.454715	0.46833	0.431797	0.404736	0.369704	0.357374	0.32071	0.304533	0.32254	0.355089	0.410147	0.457281	0.533736	0.606529	0.664225	0.711493	0.758045	0.758084	0.734811
neuron_392	0.385643	0.460138	0.520446	0.569147	0.602709	0.626788	0.650185	0.671183	0.674726	0.669986	0.669737	0.678062	0.66865	0.649267	0.63145	0.619878	0.609381	0.601952	0.580007	0.552856	0.539011	0.518003	0.489318	0.467936	0.434272	0.395394	0.353528	0.301664	0.277613	0.245269	0.231966	0.232554	0.2256	0.217672	0.20352	0.209394	0.234336	0.250933	0.272655	0.292688	0.30398	0.309	0.324119	0.30651	0.287162	0.267993	0.239189	0.218812	0.204338
neuron_393	0.406523	0.393806	0.364098	0.347726	0.330731	0.30036	0.299378	0.298984	0.306651	0.315612	0.333978	0.327592	0.335535	0.335265	0.329153	0.323519	0.325833	0.316931	0.325268	0.324353	0.311771	0.298595	0.298879	0.305783	0.272415	0.256307	0.242999	0.227912	0.201204	0.172476	0.155701	0.136169	0.11636	0.111721	0.132402	0.158315	0.19217	0.233995	0.285472	0.343139	0.383091	0.40594	0.421517	0.428614	0.383681	0.315999	0.249341	0.180267	0.103402
neuron_394	0.0467769	0.0313363	0.0211755	0.0238962	0.0319047	0.0415742	0.045036	0.0425684	0.0400034	0.0392851	0.039613	0.0414895	0.0420415	0.0419512	0.0382009	0.035542	0.0341695	0.0300602	0.0312299	0.026193	0.0190356	0.0169796	0.00931169	0.00743345	0.0036373	0	0.00200226	0.00393777	0.0119522	0.0175031	0.0248213	0.0321697	0.0421308	0.0564666	0.0628627	0.0667616	0.071049	0.0673873	0.0633974	0.0620964	0.0573961	0.0561531	0.0529915	0.0515902	0.0543726	0.0583332	0.0684813	0.0759954	0.0820958
neuron_395	0.958224	0.967533	0.937323	0.881334	0.791428	0.679485	0.556536	0.464702	0.375017	0.277484	0.197974	0.131684	0.0771709	0.0452412	0.035668	0.0280098	0.0258458	0.0368643	0.0386137	0.0515781	0.0620989	0.0652034	0.0700545	0.0807208	0.0974625	0.106521	0.116844	0.137687	0.134007	0.130652	0.140061	0.149452	0.163525	0.182554	0.204622	0.209661	0.226775	0.242703	0.252347	0.267306	0.277771	0.270097	0.263927	0.250557	0.234187	0.221201	0.206405	0.199059	0.187395
neuron_396	0.179038	0.173874	0.139282	0.120631	0.0975951	0.0806371	0.0748063	0.0682415	0.0696409	0.082356	0.10972	0.125525	0.148598	0.166392	0.161925	0.152817	0.132475	0.109147	0.0809985	0.05632	0.0427852	0.0437558	0.0529343	0.069224	0.0908148	0.102831	0.116865	0.11621	0.116981	0.102922	0.0912099	0.0808756	0.0789173	0.0908256	0.108272	0.127438	0.137153	0.145202	0.147769	0.148232	0.140117	0.133742	0.130057	0.123072	0.115659	0.0907488	0.0598117	0.0399611	0.0252469
neuron_397	0.464459	0.515541	0.52235	0.50642	0.523067	0.499851	0.493327	0.508466	0.507271	0.514515	0.497557	0.505543	0.505948	0.514055	0.539841	0.560432	0.56586	0.584091	0.595972	0.621115	0.645591	0.65601	0.667114	0.679396	0.686719	0.683167	0.672586	0.660764	0.630996	0.613638	0.554209	0.501349	0.451716	0.40908	0.349571	0.3027	0.266518	0.245947	0.212584	0.191793	0.191117	0.156504	0.138376	0.123581	0.115662	0.112029	0.110119	0.130983	0.155582
neuron_398	0.150578	0.174267	0.176948	0.15783	0.136736	0.112209	0.0916968	0.0647924	0.0411071	0.029078	0	0.0193856	0.020631	0.0297466	0.0369781	0.0683042	0.0982867	0.131385	0.18218	0.224023	0.257	0.281867	0.281634	0.280868	0.271871	0.273132	0.286366	0.299361	0.287631	0.26123	0.243665	0.246119	0.230371	0.223694	0.192095	0.185465	0.174871	0.166864	0.152472	0.154389	0.14569	0.133932	0.155801	0.171625	0.1933	0.206063	0.203338	0.201179	0.218452
neuron_399	0.151731	0.141145	0.133794	0.1251	0.101596	0.098005	0.0941452	0.0940116	0.0932243	0.0861827	0.0824076	0.0867736	0.0979499	0.117341	0.13505	0.15764	0.174354	0.183316	0.192583	0.19796	0.193089	0.191428	0.192525	0.182652	0.16007	0.133354	0.113244	0.0935056	0.0713384	0.0598358	0.0492898	0.0515188	0.0544277	0.0618771	0.082574	0.101158	0.119006	0.140169	0.155661	0.168702	0.165108	0.161614	0.152343	0.147026	0.133146	0.125747	0.12156	0.1187	0.123028
neuron_400	0.15873	0.136781	0.124579	0.123778	0.118945	0.123052	0.11726	0.118498	0.113266	0.110438	0.124203	0.14128	0.165595	0.192431	0.21875	0.239554	0.271272	0.286029	0.296397	0.293651	0.279246	0.252686	0.232834	0.215508	0.186848	0.180748	0.165898	0.144113	0.131596	0.133785	0.124529	0.113022	0.118658	0.118584	0.0922741	0.0761133	0.0793376	0.0762273	0.0823407	0.0938485	0.114563	0.143885	0.172295	0.18869	0.179864	0.165904	0.141241	0.107906	0.0704214
neuron_401	0.243321	0.352562	0.470901	0.545507	0.60915	0.642341	0.672431	0.679283	0.662097	0.655503	0.627455	0.574189	0.513445	0.457449	0.385955	0.320516	0.252916	0.198846	0.176958	0.166088	0.15268	0.159738	0.168793	0.186055	0.184795	0.170327	0.165518	0.150958	0.138206	0.131506	0.112014	0.0938575	0.0866135	0.0888085	0.0865938	0.0839826	0.0661018	0.0589864	0.0315968	0.0295019	0.038065	0.0565518	0.0682636	0.0974591	0.119598	0.150045	0.188269	0.21669	0.241105
neuron_402	0.149867	0.136782	0.158746	0.192457	0.220631	0.241324	0.244523	0.25717	0.257725	0.253581	0.244154	0.229427	0.209404	0.196883	0.182786	0.174344	0.166845	0.164411	0.140617	0.124881	0.125434	0.125263	0.126288	0.139566	0.150461	0.170694	0.183348	0.194217	0.203386	0.208754	0.214598	0.233586	0.209729	0.206429	0.201687	0.195482	0.190701	0.189942	0.200121	0.211645	0.213784	0.229719	0.255354	0.259938	0.274146	0.290127	0.301142	0.295333	0.292727
neuron_403	0.279915	0.276166	0.263838	0.25118	0.235517	0.223401	0.209071	0.187263	0.175119	0.15397	0.127602	0.104475	0.0814465	0.0604024	0.0387713	0.0263663	0.0162984	0.00474178	0.00140679	0	0.00146719	0.00862778	0.0234138	0.039867	0.0564787	0.0705186	0.079913	0.0824852	0.0877992	0.0948832	0.100306	0.104417	0.102119	0.0997094	0.0996508	0.0993692	0.0946117	0.0900247	0.080537	0.0842051	0.0857867	0.0895146	0.0890814	0.0987506	0.101807	0.111262	0.127181	0.136898	0.143273
[truncated: 73 more rows]
[truncated: 17 more columns]

## Sheet: Fig1B-RightPrefLeftChoice
	pos_1	pos_2	pos_3	pos_4	pos_5	pos_6	pos_7	pos_8	pos_9	pos_10	pos_11	pos_12	pos_13	pos_14	pos_15	pos_16	pos_17	pos_18	pos_19	pos_20	pos_21	pos_22	pos_23	pos_24	pos_25	pos_26	pos_27	pos_28	pos_29	pos_30	pos_31	pos_32	pos_33	pos_34	pos_35	pos_36	pos_37	pos_38	pos_39	pos_40	pos_41	pos_42	pos_43	pos_44	pos_45	pos_46	pos_47	pos_48	pos_49
[truncated: 489 more rows]
[truncated: 17 more columns]

[truncated: 13 more sheets: Fig1B-RightPrefRightChoice , Fig1C-LeftPrefLeftChoice, Fig1C-LeftPrefRightChoice, Fig1C-RightPrefLeftChoice, Fig1C-RightPrefRightChoice , Fig1D-LeftPrefLeftChoice, Fig1D-LeftPrefRightChoice, Fig1D-RightPrefLeftChoice, Fig1D-RightPrefRightChoice , Fig1E-LeftPrefLeftChoice, Fig1E-LeftPrefRightChoice, Fig1E-RightPrefLeftChoice, Fig1E-RightPrefRightChoice]
