# Supplementary material for: Neural circuit models for evidence accumulation through choice-selective sequences
Source: Nat Commun. 2026 Mar 17;17:4055. doi: 10.1038/s41467-026-70267-9 (PMC13139583; doi:10.1038/s41467-026-70267-9)
Supplement: Supplementary file 4 — Source Data [file 41467_2026_70267_MOESM4_ESM.zip › Fig2.xlsx]

## Sheet: Fig2B-LeftPrefLeftChoice
	pos_1	pos_2	pos_3	pos_4	pos_5	pos_6	pos_7	pos_8	pos_9	pos_10	pos_11	pos_12	pos_13	pos_14	pos_15	pos_16	pos_17	pos_18	pos_19	pos_20	pos_21	pos_22	pos_23	pos_24	pos_25	pos_26	pos_27	pos_28	pos_29	pos_30	pos_31	pos_32	pos_33	pos_34	pos_35	pos_36	pos_37	pos_38	pos_39	pos_40	pos_41	pos_42	pos_43	pos_44	pos_45	pos_46	pos_47	pos_48	pos_49
neuron_1	0	0.0973125	0.180237	0.2509	0.311115	0.362428	0.406153	0.443413	0.475164	0.502221	0.525277	0.544924	0.561666	0.575933	0.58809	0.59845	0.607278	0.6148	0.621211	0.626673	0.631328	0.635295	0.638675	0.641556	0.64401	0.646102	0.647884	0.649403	0.650697	0.6518	0.65274	0.653541	0.654223	0.654805	0.6553	0.655722	0.656082	0.656389	0.65665	0.656873	0.657063	0.657224	0.657362	0.65748	0.65758	0.657665	0.657737	0.657799	0.657852
neuron_2	0	0.0973125	0.180237	0.2509	0.311115	0.362428	0.406153	0.443413	0.475164	0.502221	0.525277	0.544924	0.561666	0.575933	0.58809	0.59845	0.607278	0.6148	0.621211	0.626673	0.631328	0.635295	0.638675	0.641556	0.64401	0.646102	0.647884	0.649403	0.650697	0.6518	0.65274	0.653541	0.654223	0.654805	0.6553	0.655722	0.656082	0.656389	0.65665	0.656873	0.657063	0.657224	0.657362	0.65748	0.65758	0.657665	0.657737	0.657799	0.657852
neuron_3	0	0.0973125	0.180237	0.2509	0.311115	0.362428	0.406153	0.443413	0.475164	0.502221	0.525277	0.544924	0.561666	0.575933	0.58809	0.59845	0.607278	0.6148	0.621211	0.626673	0.631328	0.635295	0.638675	0.641556	0.64401	0.646102	0.647884	0.649403	0.650697	0.6518	0.65274	0.653541	0.654223	0.654805	0.6553	0.655722	0.656082	0.656389	0.65665	0.656873	0.657063	0.657224	0.657362	0.65748	0.65758	0.657665	0.657737	0.657799	0.657852
neuron_4	0	0.0973125	0.180237	0.2509	0.311115	0.362428	0.406153	0.443413	0.475164	0.502221	0.525277	0.544924	0.561666	0.575933	0.58809	0.59845	0.607278	0.6148	0.621211	0.626673	0.631328	0.635295	0.638675	0.641556	0.64401	0.646102	0.647884	0.649403	0.650697	0.6518	0.65274	0.653541	0.654223	0.654805	0.6553	0.655722	0.656082	0.656389	0.65665	0.656873	0.657063	0.657224	0.657362	0.65748	0.65758	0.657665	0.657737	0.657799	0.657852
neuron_5	0	0.0973125	0.180237	0.2509	0.311115	0.362428	0.406153	0.443413	0.475164	0.502221	0.525277	0.544924	0.561666	0.575933	0.58809	0.59845	0.607278	0.6148	0.621211	0.626673	0.631328	0.635295	0.638675	0.641556	0.64401	0.646102	0.647884	0.649403	0.650697	0.6518	0.65274	0.653541	0.654223	0.654805	0.6553	0.655722	0.656082	0.656389	0.65665	0.656873	0.657063	0.657224	0.657362	0.65748	0.65758	0.657665	0.657737	0.657799	0.657852
neuron_6	0	0.0973125	0.180237	0.2509	0.311115	0.362428	0.406153	0.443413	0.475164	0.502221	0.525277	0.544924	0.561666	0.575933	0.58809	0.59845	0.607278	0.6148	0.621211	0.626673	0.631328	0.635295	0.638675	0.641556	0.64401	0.646102	0.647884	0.649403	0.650697	0.6518	0.65274	0.653541	0.654223	0.654805	0.6553	0.655722	0.656082	0.656389	0.65665	0.656873	0.657063	0.657224	0.657362	0.65748	0.65758	0.657665	0.657737	0.657799	0.657852
neuron_7	0	0.0973125	0.180237	0.2509	0.311115	0.362428	0.406153	0.443413	0.475164	0.502221	0.525277	0.544924	0.561666	0.575933	0.58809	0.59845	0.607278	0.6148	0.621211	0.626673	0.631328	0.635295	0.638675	0.641556	0.64401	0.646102	0.647884	0.649403	0.650697	0.6518	0.65274	0.653541	0.654223	0.654805	0.6553	0.655722	0.656082	0.656389	0.65665	0.656873	0.657063	0.657224	0.657362	0.65748	0.65758	0.657665	0.657737	0.657799	0.657852
neuron_8	0	0.0973125	0.180237	0.2509	0.311115	0.362428	0.406153	0.443413	0.475164	0.502221	0.525277	0.544924	0.561666	0.575933	0.58809	0.59845	0.607278	0.6148	0.621211	0.626673	0.631328	0.635295	0.638675	0.641556	0.64401	0.646102	0.647884	0.649403	0.650697	0.6518	0.65274	0.653541	0.654223	0.654805	0.6553	0.655722	0.656082	0.656389	0.65665	0.656873	0.657063	0.657224	0.657362	0.65748	0.65758	0.657665	0.657737	0.657799	0.657852
neuron_9	0	0.0973125	0.180237	0.2509	0.311115	0.362428	0.406153	0.443413	0.475164	0.502221	0.525277	0.544924	0.561666	0.575933	0.58809	0.59845	0.607278	0.6148	0.621211	0.626673	0.631328	0.635295	0.638675	0.641556	0.64401	0.646102	0.647884	0.649403	0.650697	0.6518	0.65274	0.653541	0.654223	0.654805	0.6553	0.655722	0.656082	0.656389	0.65665	0.656873	0.657063	0.657224	0.657362	0.65748	0.65758	0.657665	0.657737	0.657799	0.657852
neuron_10	0	0.0973125	0.180237	0.2509	0.311115	0.362428	0.406153	0.443413	0.475164	0.502221	0.525277	0.544924	0.561666	0.575933	0.58809	0.59845	0.607278	0.6148	0.621211	0.626673	0.631328	0.635295	0.638675	0.641556	0.64401	0.646102	0.647884	0.649403	0.650697	0.6518	0.65274	0.653541	0.654223	0.654805	0.6553	0.655722	0.656082	0.656389	0.65665	0.656873	0.657063	0.657224	0.657362	0.65748	0.65758	0.657665	0.657737	0.657799	0.657852
neuron_11	0	0.0973125	0.180237	0.2509	0.311115	0.362428	0.406153	0.443413	0.475164	0.502221	0.525277	0.544924	0.561666	0.575933	0.58809	0.59845	0.607278	0.6148	0.621211	0.626673	0.631328	0.635295	0.638675	0.641556	0.64401	0.646102	0.647884	0.649403	0.650697	0.6518	0.65274	0.653541	0.654223	0.654805	0.6553	0.655722	0.656082	0.656389	0.65665	0.656873	0.657063	0.657224	0.657362	0.65748	0.65758	0.657665	0.657737	0.657799	0.657852
neuron_12	0	0.0973125	0.180237	0.2509	0.311115	0.362428	0.406153	0.443413	0.475164	0.502221	0.525277	0.544924	0.561666	0.575933	0.58809	0.59845	0.607278	0.6148	0.621211	0.626673	0.631328	0.635295	0.638675	0.641556	0.64401	0.646102	0.647884	0.649403	0.650697	0.6518	0.65274	0.653541	0.654223	0.654805	0.6553	0.655722	0.656082	0.656389	0.65665	0.656873	0.657063	0.657224	0.657362	0.65748	0.65758	0.657665	0.657737	0.657799	0.657852
neuron_13	0	0.0973125	0.180237	0.2509	0.311115	0.362428	0.406153	0.443413	0.475164	0.502221	0.525277	0.544924	0.561666	0.575933	0.58809	0.59845	0.607278	0.6148	0.621211	0.626673	0.631328	0.635295	0.638675	0.641556	0.64401	0.646102	0.647884	0.649403	0.650697	0.6518	0.65274	0.653541	0.654223	0.654805	0.6553	0.655722	0.656082	0.656389	0.65665	0.656873	0.657063	0.657224	0.657362	0.65748	0.65758	0.657665	0.657737	0.657799	0.657852
neuron_14	0	0.0973125	0.180237	0.2509	0.311115	0.362428	0.406153	0.443413	0.475164	0.502221	0.525277	0.544924	0.561666	0.575933	0.58809	0.59845	0.607278	0.6148	0.621211	0.626673	0.631328	0.635295	0.638675	0.641556	0.64401	0.646102	0.647884	0.649403	0.650697	0.6518	0.65274	0.653541	0.654223	0.654805	0.6553	0.655722	0.656082	0.656389	0.65665	0.656873	0.657063	0.657224	0.657362	0.65748	0.65758	0.657665	0.657737	0.657799	0.657852
neuron_15	0	0.0973125	0.180237	0.2509	0.311115	0.362428	0.406153	0.443413	0.475164	0.502221	0.525277	0.544924	0.561666	0.575933	0.58809	0.59845	0.607278	0.6148	0.621211	0.626673	0.631328	0.635295	0.638675	0.641556	0.64401	0.646102	0.647884	0.649403	0.650697	0.6518	0.65274	0.653541	0.654223	0.654805	0.6553	0.655722	0.656082	0.656389	0.65665	0.656873	0.657063	0.657224	0.657362	0.65748	0.65758	0.657665	0.657737	0.657799	0.657852
neuron_16	0	0.0973125	0.180237	0.2509	0.311115	0.362428	0.406153	0.443413	0.475164	0.502221	0.525277	0.544924	0.561666	0.575933	0.58809	0.59845	0.607278	0.6148	0.621211	0.626673	0.631328	0.635295	0.638675	0.641556	0.64401	0.646102	0.647884	0.649403	0.650697	0.6518	0.65274	0.653541	0.654223	0.654805	0.6553	0.655722	0.656082	0.656389	0.65665	0.656873	0.657063	0.657224	0.657362	0.65748	0.65758	0.657665	0.657737	0.657799	0.657852
neuron_17	0	0.0973125	0.180237	0.2509	0.311115	0.362428	0.406153	0.443413	0.475164	0.502221	0.525277	0.544924	0.561666	0.575933	0.58809	0.59845	0.607278	0.6148	0.621211	0.626673	0.631328	0.635295	0.638675	0.641556	0.64401	0.646102	0.647884	0.649403	0.650697	0.6518	0.65274	0.653541	0.654223	0.654805	0.6553	0.655722	0.656082	0.656389	0.65665	0.656873	0.657063	0.657224	0.657362	0.65748	0.65758	0.657665	0.657737	0.657799	0.657852
[truncated: 3,252 more columns]

## Sheet: Fig2B-LeftPrefRightChoice
	pos_1	pos_2	pos_3	pos_4	pos_5	pos_6	pos_7	pos_8	pos_9	pos_10	pos_11	pos_12	pos_13	pos_14	pos_15	pos_16	pos_17	pos_18	pos_19	pos_20	pos_21	pos_22	pos_23	pos_24	pos_25	pos_26	pos_27	pos_28	pos_29	pos_30	pos_31	pos_32	pos_33	pos_34	pos_35	pos_36	pos_37	pos_38	pos_39	pos_40	pos_41	pos_42	pos_43	pos_44	pos_45	pos_46	pos_47	pos_48	pos_49
neuron_1	0	0.0973125	0.180237	0.2509	0.311115	0.362428	0.406153	0.443413	0.475164	0.502221	0.525277	0.544924	0.561666	0.575933	0.58809	0.59845	0.607278	0.6148	0.621211	0.626673	0.631328	0.635295	0.638675	0.641556	0.64401	0.646102	0.647884	0.649403	0.650697	0.6518	0.65274	0.653541	0.654223	0.654805	0.6553	0.655722	0.656082	0.656389	0.65665	0.656873	0.657063	0.657224	0.657362	0.65748	0.65758	0.657665	0.657737	0.657799	0.657852
neuron_2	0	0.0973125	0.180237	0.2509	0.311115	0.362428	0.406153	0.443413	0.475164	0.502221	0.525277	0.544924	0.561666	0.575933	0.58809	0.59845	0.607278	0.6148	0.621211	0.626673	0.631328	0.635295	0.638675	0.641556	0.64401	0.646102	0.647884	0.649403	0.650697	0.6518	0.65274	0.653541	0.654223	0.654805	0.6553	0.655722	0.656082	0.656389	0.65665	0.656873	0.657063	0.657224	0.657362	0.65748	0.65758	0.657665	0.657737	0.657799	0.657852
neuron_3	0	0.0973125	0.180237	0.2509	0.311115	0.362428	0.406153	0.443413	0.475164	0.502221	0.525277	0.544924	0.561666	0.575933	0.58809	0.59845	0.607278	0.6148	0.621211	0.626673	0.631328	0.635295	0.638675	0.641556	0.64401	0.646102	0.647884	0.649403	0.650697	0.6518	0.65274	0.653541	0.654223	0.654805	0.6553	0.655722	0.656082	0.656389	0.65665	0.656873	0.657063	0.657224	0.657362	0.65748	0.65758	0.657665	0.657737	0.657799	0.657852
neuron_4	0	0.0973125	0.180237	0.2509	0.311115	0.362428	0.406153	0.443413	0.475164	0.502221	0.525277	0.544924	0.561666	0.575933	0.58809	0.59845	0.607278	0.6148	0.621211	0.626673	0.631328	0.635295	0.638675	0.641556	0.64401	0.646102	0.647884	0.649403	0.650697	0.6518	0.65274	0.653541	0.654223	0.654805	0.6553	0.655722	0.656082	0.656389	0.65665	0.656873	0.657063	0.657224	0.657362	0.65748	0.65758	0.657665	0.657737	0.657799	0.657852
neuron_5	0	0.0973125	0.180237	0.2509	0.311115	0.362428	0.406153	0.443413	0.475164	0.502221	0.525277	0.544924	0.561666	0.575933	0.58809	0.59845	0.607278	0.6148	0.621211	0.626673	0.631328	0.635295	0.638675	0.641556	0.64401	0.646102	0.647884	0.649403	0.650697	0.6518	0.65274	0.653541	0.654223	0.654805	0.6553	0.655722	0.656082	0.656389	0.65665	0.656873	0.657063	0.657224	0.657362	0.65748	0.65758	0.657665	0.657737	0.657799	0.657852
neuron_6	0	0.0973125	0.180237	0.2509	0.311115	0.362428	0.406153	0.443413	0.475164	0.502221	0.525277	0.544924	0.561666	0.575933	0.58809	0.59845	0.607278	0.6148	0.621211	0.626673	0.631328	0.635295	0.638675	0.641556	0.64401	0.646102	0.647884	0.649403	0.650697	0.6518	0.65274	0.653541	0.654223	0.654805	0.6553	0.655722	0.656082	0.656389	0.65665	0.656873	0.657063	0.657224	0.657362	0.65748	0.65758	0.657665	0.657737	0.657799	0.657852
neuron_7	0	0.0973125	0.180237	0.2509	0.311115	0.362428	0.406153	0.443413	0.475164	0.502221	0.525277	0.544924	0.561666	0.575933	0.58809	0.59845	0.607278	0.6148	0.621211	0.626673	0.631328	0.635295	0.638675	0.641556	0.64401	0.646102	0.647884	0.649403	0.650697	0.6518	0.65274	0.653541	0.654223	0.654805	0.6553	0.655722	0.656082	0.656389	0.65665	0.656873	0.657063	0.657224	0.657362	0.65748	0.65758	0.657665	0.657737	0.657799	0.657852
neuron_8	0	0.0973125	0.180237	0.2509	0.311115	0.362428	0.406153	0.443413	0.475164	0.502221	0.525277	0.544924	0.561666	0.575933	0.58809	0.59845	0.607278	0.6148	0.621211	0.626673	0.631328	0.635295	0.638675	0.641556	0.64401	0.646102	0.647884	0.649403	0.650697	0.6518	0.65274	0.653541	0.654223	0.654805	0.6553	0.655722	0.656082	0.656389	0.65665	0.656873	0.657063	0.657224	0.657362	0.65748	0.65758	0.657665	0.657737	0.657799	0.657852
neuron_9	0	0.0973125	0.180237	0.2509	0.311115	0.362428	0.406153	0.443413	0.475164	0.502221	0.525277	0.544924	0.561666	0.575933	0.58809	0.59845	0.607278	0.6148	0.621211	0.626673	0.631328	0.635295	0.638675	0.641556	0.64401	0.646102	0.647884	0.649403	0.650697	0.6518	0.65274	0.653541	0.654223	0.654805	0.6553	0.655722	0.656082	0.656389	0.65665	0.656873	0.657063	0.657224	0.657362	0.65748	0.65758	0.657665	0.657737	0.657799	0.657852
neuron_10	0	0.0973125	0.180237	0.2509	0.311115	0.362428	0.406153	0.443413	0.475164	0.502221	0.525277	0.544924	0.561666	0.575933	0.58809	0.59845	0.607278	0.6148	0.621211	0.626673	0.631328	0.635295	0.638675	0.641556	0.64401	0.646102	0.647884	0.649403	0.650697	0.6518	0.65274	0.653541	0.654223	0.654805	0.6553	0.655722	0.656082	0.656389	0.65665	0.656873	0.657063	0.657224	0.657362	0.65748	0.65758	0.657665	0.657737	0.657799	0.657852
neuron_11	0	0.0973125	0.180237	0.2509	0.311115	0.362428	0.406153	0.443413	0.475164	0.502221	0.525277	0.544924	0.561666	0.575933	0.58809	0.59845	0.607278	0.6148	0.621211	0.626673	0.631328	0.635295	0.638675	0.641556	0.64401	0.646102	0.647884	0.649403	0.650697	0.6518	0.65274	0.653541	0.654223	0.654805	0.6553	0.655722	0.656082	0.656389	0.65665	0.656873	0.657063	0.657224	0.657362	0.65748	0.65758	0.657665	0.657737	0.657799	0.657852
neuron_12	0	0.0973125	0.180237	0.2509	0.311115	0.362428	0.406153	0.443413	0.475164	0.502221	0.525277	0.544924	0.561666	0.575933	0.58809	0.59845	0.607278	0.6148	0.621211	0.626673	0.631328	0.635295	0.638675	0.641556	0.64401	0.646102	0.647884	0.649403	0.650697	0.6518	0.65274	0.653541	0.654223	0.654805	0.6553	0.655722	0.656082	0.656389	0.65665	0.656873	0.657063	0.657224	0.657362	0.65748	0.65758	0.657665	0.657737	0.657799	0.657852
neuron_13	0	0.0973125	0.180237	0.2509	0.311115	0.362428	0.406153	0.443413	0.475164	0.502221	0.525277	0.544924	0.561666	0.575933	0.58809	0.59845	0.607278	0.6148	0.621211	0.626673	0.631328	0.635295	0.638675	0.641556	0.64401	0.646102	0.647884	0.649403	0.650697	0.6518	0.65274	0.653541	0.654223	0.654805	0.6553	0.655722	0.656082	0.656389	0.65665	0.656873	0.657063	0.657224	0.657362	0.65748	0.65758	0.657665	0.657737	0.657799	0.657852
neuron_14	0	0.0973125	0.180237	0.2509	0.311115	0.362428	0.406153	0.443413	0.475164	0.502221	0.525277	0.544924	0.561666	0.575933	0.58809	0.59845	0.607278	0.6148	0.621211	0.626673	0.631328	0.635295	0.638675	0.641556	0.64401	0.646102	0.647884	0.649403	0.650697	0.6518	0.65274	0.653541	0.654223	0.654805	0.6553	0.655722	0.656082	0.656389	0.65665	0.656873	0.657063	0.657224	0.657362	0.65748	0.65758	0.657665	0.657737	0.657799	0.657852
neuron_15	0	0.0973125	0.180237	0.2509	0.311115	0.362428	0.406153	0.443413	0.475164	0.502221	0.525277	0.544924	0.561666	0.575933	0.58809	0.59845	0.607278	0.6148	0.621211	0.626673	0.631328	0.635295	0.638675	0.641556	0.64401	0.646102	0.647884	0.649403	0.650697	0.6518	0.65274	0.653541	0.654223	0.654805	0.6553	0.655722	0.656082	0.656389	0.65665	0.656873	0.657063	0.657224	0.657362	0.65748	0.65758	0.657665	0.657737	0.657799	0.657852
neuron_16	0	0.0973125	0.180237	0.2509	0.311115	0.362428	0.406153	0.443413	0.475164	0.502221	0.525277	0.544924	0.561666	0.575933	0.58809	0.59845	0.607278	0.6148	0.621211	0.626673	0.631328	0.635295	0.638675	0.641556	0.64401	0.646102	0.647884	0.649403	0.650697	0.6518	0.65274	0.653541	0.654223	0.654805	0.6553	0.655722	0.656082	0.656389	0.65665	0.656873	0.657063	0.657224	0.657362	0.65748	0.65758	0.657665	0.657737	0.657799	0.657852
neuron_17	0	0.0973125	0.180237	0.2509	0.311115	0.362428	0.406153	0.443413	0.475164	0.502221	0.525277	0.544924	0.561666	0.575933	0.58809	0.59845	0.607278	0.6148	0.621211	0.626673	0.631328	0.635295	0.638675	0.641556	0.64401	0.646102	0.647884	0.649403	0.650697	0.6518	0.65274	0.653541	0.654223	0.654805	0.6553	0.655722	0.656082	0.656389	0.65665	0.656873	0.657063	0.657224	0.657362	0.65748	0.65758	0.657665	0.657737	0.657799	0.657852
[truncated: 3,252 more columns]

## Sheet: Fig2B-RightPrefLeftChoice
	pos_1	pos_2	pos_3	pos_4	pos_5	pos_6	pos_7	pos_8	pos_9	pos_10	pos_11	pos_12	pos_13	pos_14	pos_15	pos_16	pos_17	pos_18	pos_19	pos_20	pos_21	pos_22	pos_23	pos_24	pos_25	pos_26	pos_27	pos_28	pos_29	pos_30	pos_31	pos_32	pos_33	pos_34	pos_35	pos_36	pos_37	pos_38	pos_39	pos_40	pos_41	pos_42	pos_43	pos_44	pos_45	pos_46	pos_47	pos_48	pos_49
neuron_1	0	0.0956001	0.177065	0.246485	0.305641	0.35605	0.399006	0.435611	0.466803	0.493383	0.516034	0.535335	0.551783	0.565798	0.577742	0.587919	0.596592	0.603982	0.61028	0.615646	0.620219	0.624116	0.627437	0.630266	0.632678	0.634732	0.636483	0.637976	0.639247	0.64033	0.641254	0.642041	0.642711	0.643282	0.643769	0.644184	0.644537	0.644839	0.645095	0.645314	0.645501	0.645659	0.645795	0.64591	0.646008	0.646092	0.646164	0.646224	0.646276
neuron_2	0	0.0956001	0.177065	0.246485	0.305641	0.35605	0.399006	0.435611	0.466803	0.493383	0.516034	0.535335	0.551783	0.565798	0.577742	0.587919	0.596592	0.603982	0.61028	0.615646	0.620219	0.624116	0.627437	0.630266	0.632678	0.634732	0.636483	0.637976	0.639247	0.64033	0.641254	0.642041	0.642711	0.643282	0.643769	0.644184	0.644537	0.644839	0.645095	0.645314	0.645501	0.645659	0.645795	0.64591	0.646008	0.646092	0.646164	0.646224	0.646276
neuron_3	0	0.0956001	0.177065	0.246485	0.305641	0.35605	0.399006	0.435611	0.466803	0.493383	0.516034	0.535335	0.551783	0.565798	0.577742	0.587919	0.596592	0.603982	0.61028	0.615646	0.620219	0.624116	0.627437	0.630266	0.632678	0.634732	0.636483	0.637976	0.639247	0.64033	0.641254	0.642041	0.642711	0.643282	0.643769	0.644184	0.644537	0.644839	0.645095	0.645314	0.645501	0.645659	0.645795	0.64591	0.646008	0.646092	0.646164	0.646224	0.646276
neuron_4	0	0.0956001	0.177065	0.246485	0.305641	0.35605	0.399006	0.435611	0.466803	0.493383	0.516034	0.535335	0.551783	0.565798	0.577742	0.587919	0.596592	0.603982	0.61028	0.615646	0.620219	0.624116	0.627437	0.630266	0.632678	0.634732	0.636483	0.637976	0.639247	0.64033	0.641254	0.642041	0.642711	0.643282	0.643769	0.644184	0.644537	0.644839	0.645095	0.645314	0.645501	0.645659	0.645795	0.64591	0.646008	0.646092	0.646164	0.646224	0.646276
neuron_5	0	0.0956001	0.177065	0.246485	0.305641	0.35605	0.399006	0.435611	0.466803	0.493383	0.516034	0.535335	0.551783	0.565798	0.577742	0.587919	0.596592	0.603982	0.61028	0.615646	0.620219	0.624116	0.627437	0.630266	0.632678	0.634732	0.636483	0.637976	0.639247	0.64033	0.641254	0.642041	0.642711	0.643282	0.643769	0.644184	0.644537	0.644839	0.645095	0.645314	0.645501	0.645659	0.645795	0.64591	0.646008	0.646092	0.646164	0.646224	0.646276
neuron_6	0	0.0956001	0.177065	0.246485	0.305641	0.35605	0.399006	0.435611	0.466803	0.493383	0.516034	0.535335	0.551783	0.565798	0.577742	0.587919	0.596592	0.603982	0.61028	0.615646	0.620219	0.624116	0.627437	0.630266	0.632678	0.634732	0.636483	0.637976	0.639247	0.64033	0.641254	0.642041	0.642711	0.643282	0.643769	0.644184	0.644537	0.644839	0.645095	0.645314	0.645501	0.645659	0.645795	0.64591	0.646008	0.646092	0.646164	0.646224	0.646276
neuron_7	0	0.0956001	0.177065	0.246485	0.305641	0.35605	0.399006	0.435611	0.466803	0.493383	0.516034	0.535335	0.551783	0.565798	0.577742	0.587919	0.596592	0.603982	0.61028	0.615646	0.620219	0.624116	0.627437	0.630266	0.632678	0.634732	0.636483	0.637976	0.639247	0.64033	0.641254	0.642041	0.642711	0.643282	0.643769	0.644184	0.644537	0.644839	0.645095	0.645314	0.645501	0.645659	0.645795	0.64591	0.646008	0.646092	0.646164	0.646224	0.646276
neuron_8	0	0.0956001	0.177065	0.246485	0.305641	0.35605	0.399006	0.435611	0.466803	0.493383	0.516034	0.535335	0.551783	0.565798	0.577742	0.587919	0.596592	0.603982	0.61028	0.615646	0.620219	0.624116	0.627437	0.630266	0.632678	0.634732	0.636483	0.637976	0.639247	0.64033	0.641254	0.642041	0.642711	0.643282	0.643769	0.644184	0.644537	0.644839	0.645095	0.645314	0.645501	0.645659	0.645795	0.64591	0.646008	0.646092	0.646164	0.646224	0.646276
neuron_9	0	0.0956001	0.177065	0.246485	0.305641	0.35605	0.399006	0.435611	0.466803	0.493383	0.516034	0.535335	0.551783	0.565798	0.577742	0.587919	0.596592	0.603982	0.61028	0.615646	0.620219	0.624116	0.627437	0.630266	0.632678	0.634732	0.636483	0.637976	0.639247	0.64033	0.641254	0.642041	0.642711	0.643282	0.643769	0.644184	0.644537	0.644839	0.645095	0.645314	0.645501	0.645659	0.645795	0.64591	0.646008	0.646092	0.646164	0.646224	0.646276
neuron_10	0	0.0956001	0.177065	0.246485	0.305641	0.35605	0.399006	0.435611	0.466803	0.493383	0.516034	0.535335	0.551783	0.565798	0.577742	0.587919	0.596592	0.603982	0.61028	0.615646	0.620219	0.624116	0.627437	0.630266	0.632678	0.634732	0.636483	0.637976	0.639247	0.64033	0.641254	0.642041	0.642711	0.643282	0.643769	0.644184	0.644537	0.644839	0.645095	0.645314	0.645501	0.645659	0.645795	0.64591	0.646008	0.646092	0.646164	0.646224	0.646276
neuron_11	0	0.0956001	0.177065	0.246485	0.305641	0.35605	0.399006	0.435611	0.466803	0.493383	0.516034	0.535335	0.551783	0.565798	0.577742	0.587919	0.596592	0.603982	0.61028	0.615646	0.620219	0.624116	0.627437	0.630266	0.632678	0.634732	0.636483	0.637976	0.639247	0.64033	0.641254	0.642041	0.642711	0.643282	0.643769	0.644184	0.644537	0.644839	0.645095	0.645314	0.645501	0.645659	0.645795	0.64591	0.646008	0.646092	0.646164	0.646224	0.646276
neuron_12	0	0.0956001	0.177065	0.246485	0.305641	0.35605	0.399006	0.435611	0.466803	0.493383	0.516034	0.535335	0.551783	0.565798	0.577742	0.587919	0.596592	0.603982	0.61028	0.615646	0.620219	0.624116	0.627437	0.630266	0.632678	0.634732	0.636483	0.637976	0.639247	0.64033	0.641254	0.642041	0.642711	0.643282	0.643769	0.644184	0.644537	0.644839	0.645095	0.645314	0.645501	0.645659	0.645795	0.64591	0.646008	0.646092	0.646164	0.646224	0.646276
neuron_13	0	0.0956001	0.177065	0.246485	0.305641	0.35605	0.399006	0.435611	0.466803	0.493383	0.516034	0.535335	0.551783	0.565798	0.577742	0.587919	0.596592	0.603982	0.61028	0.615646	0.620219	0.624116	0.627437	0.630266	0.632678	0.634732	0.636483	0.637976	0.639247	0.64033	0.641254	0.642041	0.642711	0.643282	0.643769	0.644184	0.644537	0.644839	0.645095	0.645314	0.645501	0.645659	0.645795	0.64591	0.646008	0.646092	0.646164	0.646224	0.646276
neuron_14	0	0.0956001	0.177065	0.246485	0.305641	0.35605	0.399006	0.435611	0.466803	0.493383	0.516034	0.535335	0.551783	0.565798	0.577742	0.587919	0.596592	0.603982	0.61028	0.615646	0.620219	0.624116	0.627437	0.630266	0.632678	0.634732	0.636483	0.637976	0.639247	0.64033	0.641254	0.642041	0.642711	0.643282	0.643769	0.644184	0.644537	0.644839	0.645095	0.645314	0.645501	0.645659	0.645795	0.64591	0.646008	0.646092	0.646164	0.646224	0.646276
neuron_15	0	0.0956001	0.177065	0.246485	0.305641	0.35605	0.399006	0.435611	0.466803	0.493383	0.516034	0.535335	0.551783	0.565798	0.577742	0.587919	0.596592	0.603982	0.61028	0.615646	0.620219	0.624116	0.627437	0.630266	0.632678	0.634732	0.636483	0.637976	0.639247	0.64033	0.641254	0.642041	0.642711	0.643282	0.643769	0.644184	0.644537	0.644839	0.645095	0.645314	0.645501	0.645659	0.645795	0.64591	0.646008	0.646092	0.646164	0.646224	0.646276
neuron_16	0	0.0956001	0.177065	0.246485	0.305641	0.35605	0.399006	0.435611	0.466803	0.493383	0.516034	0.535335	0.551783	0.565798	0.577742	0.587919	0.596592	0.603982	0.61028	0.615646	0.620219	0.624116	0.627437	0.630266	0.632678	0.634732	0.636483	0.637976	0.639247	0.64033	0.641254	0.642041	0.642711	0.643282	0.643769	0.644184	0.644537	0.644839	0.645095	0.645314	0.645501	0.645659	0.645795	0.64591	0.646008	0.646092	0.646164	0.646224	0.646276
neuron_17	0	0.0956001	0.177065	0.246485	0.305641	0.35605	0.399006	0.435611	0.466803	0.493383	0.516034	0.535335	0.551783	0.565798	0.577742	0.587919	0.596592	0.603982	0.61028	0.615646	0.620219	0.624116	0.627437	0.630266	0.632678	0.634732	0.636483	0.637976	0.639247	0.64033	0.641254	0.642041	0.642711	0.643282	0.643769	0.644184	0.644537	0.644839	0.645095	0.645314	0.645501	0.645659	0.645795	0.64591	0.646008	0.646092	0.646164	0.646224	0.646276
[truncated: 3,252 more columns]

## Sheet: Fig2B-RightPrefRightChoice 
	pos_1	pos_2	pos_3	pos_4	pos_5	pos_6	pos_7	pos_8	pos_9	pos_10	pos_11	pos_12	pos_13	pos_14	pos_15	pos_16	pos_17	pos_18	pos_19	pos_20	pos_21	pos_22	pos_23	pos_24	pos_25	pos_26	pos_27	pos_28	pos_29	pos_30	pos_31	pos_32	pos_33	pos_34	pos_35	pos_36	pos_37	pos_38	pos_39	pos_40	pos_41	pos_42	pos_43	pos_44	pos_45	pos_46	pos_47	pos_48	pos_49
neuron_1	0	0.0956001	0.177065	0.246485	0.305641	0.35605	0.399006	0.435611	0.466803	0.493383	0.516034	0.535335	0.551783	0.565798	0.577742	0.587919	0.596592	0.603982	0.61028	0.615646	0.620219	0.624116	0.627437	0.630266	0.632678	0.634732	0.636483	0.637976	0.639247	0.64033	0.641254	0.642041	0.642711	0.643282	0.643769	0.644184	0.644537	0.644839	0.645095	0.645314	0.645501	0.645659	0.645795	0.64591	0.646008	0.646092	0.646164	0.646224	0.646276
neuron_2	0	0.0956001	0.177065	0.246485	0.305641	0.35605	0.399006	0.435611	0.466803	0.493383	0.516034	0.535335	0.551783	0.565798	0.577742	0.587919	0.596592	0.603982	0.61028	0.615646	0.620219	0.624116	0.627437	0.630266	0.632678	0.634732	0.636483	0.637976	0.639247	0.64033	0.641254	0.642041	0.642711	0.643282	0.643769	0.644184	0.644537	0.644839	0.645095	0.645314	0.645501	0.645659	0.645795	0.64591	0.646008	0.646092	0.646164	0.646224	0.646276
neuron_3	0	0.0956001	0.177065	0.246485	0.305641	0.35605	0.399006	0.435611	0.466803	0.493383	0.516034	0.535335	0.551783	0.565798	0.577742	0.587919	0.596592	0.603982	0.61028	0.615646	0.620219	0.624116	0.627437	0.630266	0.632678	0.634732	0.636483	0.637976	0.639247	0.64033	0.641254	0.642041	0.642711	0.643282	0.643769	0.644184	0.644537	0.644839	0.645095	0.645314	0.645501	0.645659	0.645795	0.64591	0.646008	0.646092	0.646164	0.646224	0.646276
neuron_4	0	0.0956001	0.177065	0.246485	0.305641	0.35605	0.399006	0.435611	0.466803	0.493383	0.516034	0.535335	0.551783	0.565798	0.577742	0.587919	0.596592	0.603982	0.61028	0.615646	0.620219	0.624116	0.627437	0.630266	0.632678	0.634732	0.636483	0.637976	0.639247	0.64033	0.641254	0.642041	0.642711	0.643282	0.643769	0.644184	0.644537	0.644839	0.645095	0.645314	0.645501	0.645659	0.645795	0.64591	0.646008	0.646092	0.646164	0.646224	0.646276
neuron_5	0	0.0956001	0.177065	0.246485	0.305641	0.35605	0.399006	0.435611	0.466803	0.493383	0.516034	0.535335	0.551783	0.565798	0.577742	0.587919	0.596592	0.603982	0.61028	0.615646	0.620219	0.624116	0.627437	0.630266	0.632678	0.634732	0.636483	0.637976	0.639247	0.64033	0.641254	0.642041	0.642711	0.643282	0.643769	0.644184	0.644537	0.644839	0.645095	0.645314	0.645501	0.645659	0.645795	0.64591	0.646008	0.646092	0.646164	0.646224	0.646276
neuron_6	0	0.0956001	0.177065	0.246485	0.305641	0.35605	0.399006	0.435611	0.466803	0.493383	0.516034	0.535335	0.551783	0.565798	0.577742	0.587919	0.596592	0.603982	0.61028	0.615646	0.620219	0.624116	0.627437	0.630266	0.632678	0.634732	0.636483	0.637976	0.639247	0.64033	0.641254	0.642041	0.642711	0.643282	0.643769	0.644184	0.644537	0.644839	0.645095	0.645314	0.645501	0.645659	0.645795	0.64591	0.646008	0.646092	0.646164	0.646224	0.646276
neuron_7	0	0.0956001	0.177065	0.246485	0.305641	0.35605	0.399006	0.435611	0.466803	0.493383	0.516034	0.535335	0.551783	0.565798	0.577742	0.587919	0.596592	0.603982	0.61028	0.615646	0.620219	0.624116	0.627437	0.630266	0.632678	0.634732	0.636483	0.637976	0.639247	0.64033	0.641254	0.642041	0.642711	0.643282	0.643769	0.644184	0.644537	0.644839	0.645095	0.645314	0.645501	0.645659	0.645795	0.64591	0.646008	0.646092	0.646164	0.646224	0.646276
neuron_8	0	0.0956001	0.177065	0.246485	0.305641	0.35605	0.399006	0.435611	0.466803	0.493383	0.516034	0.535335	0.551783	0.565798	0.577742	0.587919	0.596592	0.603982	0.61028	0.615646	0.620219	0.624116	0.627437	0.630266	0.632678	0.634732	0.636483	0.637976	0.639247	0.64033	0.641254	0.642041	0.642711	0.643282	0.643769	0.644184	0.644537	0.644839	0.645095	0.645314	0.645501	0.645659	0.645795	0.64591	0.646008	0.646092	0.646164	0.646224	0.646276
neuron_9	0	0.0956001	0.177065	0.246485	0.305641	0.35605	0.399006	0.435611	0.466803	0.493383	0.516034	0.535335	0.551783	0.565798	0.577742	0.587919	0.596592	0.603982	0.61028	0.615646	0.620219	0.624116	0.627437	0.630266	0.632678	0.634732	0.636483	0.637976	0.639247	0.64033	0.641254	0.642041	0.642711	0.643282	0.643769	0.644184	0.644537	0.644839	0.645095	0.645314	0.645501	0.645659	0.645795	0.64591	0.646008	0.646092	0.646164	0.646224	0.646276
neuron_10	0	0.0956001	0.177065	0.246485	0.305641	0.35605	0.399006	0.435611	0.466803	0.493383	0.516034	0.535335	0.551783	0.565798	0.577742	0.587919	0.596592	0.603982	0.61028	0.615646	0.620219	0.624116	0.627437	0.630266	0.632678	0.634732	0.636483	0.637976	0.639247	0.64033	0.641254	0.642041	0.642711	0.643282	0.643769	0.644184	0.644537	0.644839	0.645095	0.645314	0.645501	0.645659	0.645795	0.64591	0.646008	0.646092	0.646164	0.646224	0.646276
neuron_11	0	0.0956001	0.177065	0.246485	0.305641	0.35605	0.399006	0.435611	0.466803	0.493383	0.516034	0.535335	0.551783	0.565798	0.577742	0.587919	0.596592	0.603982	0.61028	0.615646	0.620219	0.624116	0.627437	0.630266	0.632678	0.634732	0.636483	0.637976	0.639247	0.64033	0.641254	0.642041	0.642711	0.643282	0.643769	0.644184	0.644537	0.644839	0.645095	0.645314	0.645501	0.645659	0.645795	0.64591	0.646008	0.646092	0.646164	0.646224	0.646276
neuron_12	0	0.0956001	0.177065	0.246485	0.305641	0.35605	0.399006	0.435611	0.466803	0.493383	0.516034	0.535335	0.551783	0.565798	0.577742	0.587919	0.596592	0.603982	0.61028	0.615646	0.620219	0.624116	0.627437	0.630266	0.632678	0.634732	0.636483	0.637976	0.639247	0.64033	0.641254	0.642041	0.642711	0.643282	0.643769	0.644184	0.644537	0.644839	0.645095	0.645314	0.645501	0.645659	0.645795	0.64591	0.646008	0.646092	0.646164	0.646224	0.646276
neuron_13	0	0.0956001	0.177065	0.246485	0.305641	0.35605	0.399006	0.435611	0.466803	0.493383	0.516034	0.535335	0.551783	0.565798	0.577742	0.587919	0.596592	0.603982	0.61028	0.615646	0.620219	0.624116	0.627437	0.630266	0.632678	0.634732	0.636483	0.637976	0.639247	0.64033	0.641254	0.642041	0.642711	0.643282	0.643769	0.644184	0.644537	0.644839	0.645095	0.645314	0.645501	0.645659	0.645795	0.64591	0.646008	0.646092	0.646164	0.646224	0.646276
neuron_14	0	0.0956001	0.177065	0.246485	0.305641	0.35605	0.399006	0.435611	0.466803	0.493383	0.516034	0.535335	0.551783	0.565798	0.577742	0.587919	0.596592	0.603982	0.61028	0.615646	0.620219	0.624116	0.627437	0.630266	0.632678	0.634732	0.636483	0.637976	0.639247	0.64033	0.641254	0.642041	0.642711	0.643282	0.643769	0.644184	0.644537	0.644839	0.645095	0.645314	0.645501	0.645659	0.645795	0.64591	0.646008	0.646092	0.646164	0.646224	0.646276
neuron_15	0	0.0956001	0.177065	0.246485	0.305641	0.35605	0.399006	0.435611	0.466803	0.493383	0.516034	0.535335	0.551783	0.565798	0.577742	0.587919	0.596592	0.603982	0.61028	0.615646	0.620219	0.624116	0.627437	0.630266	0.632678	0.634732	0.636483	0.637976	0.639247	0.64033	0.641254	0.642041	0.642711	0.643282	0.643769	0.644184	0.644537	0.644839	0.645095	0.645314	0.645501	0.645659	0.645795	0.64591	0.646008	0.646092	0.646164	0.646224	0.646276
neuron_16	0	0.0956001	0.177065	0.246485	0.305641	0.35605	0.399006	0.435611	0.466803	0.493383	0.516034	0.535335	0.551783	0.565798	0.577742	0.587919	0.596592	0.603982	0.61028	0.615646	0.620219	0.624116	0.627437	0.630266	0.632678	0.634732	0.636483	0.637976	0.639247	0.64033	0.641254	0.642041	0.642711	0.643282	0.643769	0.644184	0.644537	0.644839	0.645095	0.645314	0.645501	0.645659	0.645795	0.64591	0.646008	0.646092	0.646164	0.646224	0.646276
neuron_17	0	0.0956001	0.177065	0.246485	0.305641	0.35605	0.399006	0.435611	0.466803	0.493383	0.516034	0.535335	0.551783	0.565798	0.577742	0.587919	0.596592	0.603982	0.61028	0.615646	0.620219	0.624116	0.627437	0.630266	0.632678	0.634732	0.636483	0.637976	0.639247	0.64033	0.641254	0.642041	0.642711	0.643282	0.643769	0.644184	0.644537	0.644839	0.645095	0.645314	0.645501	0.645659	0.645795	0.64591	0.646008	0.646092	0.646164	0.646224	0.646276
[truncated: 3,252 more columns]

## Sheet: Fig2D-LeftPrefLeftChoice
	pos_1	pos_2	pos_3	pos_4	pos_5	pos_6	pos_7	pos_8	pos_9	pos_10	pos_11	pos_12	pos_13	pos_14	pos_15	pos_16	pos_17	pos_18	pos_19	pos_20	pos_21	pos_22	pos_23	pos_24	pos_25	pos_26	pos_27	pos_28	pos_29	pos_30	pos_31	pos_32	pos_33	pos_34	pos_35	pos_36	pos_37	pos_38	pos_39	pos_40	pos_41	pos_42	pos_43	pos_44	pos_45	pos_46	pos_47	pos_48	pos_49
neuron_1	0.896735	0.903401	0.907897	0.910929	0.912966	0.914334	0.91526	0.915903	0.916378	0.916764	0.917118	0.917476	0.917863	0.918295	0.918778	0.919317	0.91991	0.920555	0.921246	0.921979	0.922748	0.923545	0.924366	0.925203	0.926051	0.926905	0.927761	0.928613	0.929457	0.930292	0.931113	0.931917	0.932704	0.933471	0.934216	0.934939	0.935639	0.936314	0.936966	0.937592	0.938195	0.938773	0.939326	0.939856	0.940362	0.940845	0.941306	0.941745	0.942163
neuron_2	0	0.0941368	0.175098	0.245083	0.305821	0.358711	0.404898	0.445334	0.480815	0.512013	0.539499	0.563758	0.585206	0.604199	0.621044	0.636006	0.649315	0.66117	0.671743	0.681186	0.68963	0.697189	0.703964	0.710044	0.715505	0.720417	0.724838	0.728823	0.732417	0.735662	0.738595	0.741248	0.743651	0.745828	0.747803	0.749595	0.751224	0.752704	0.754052	0.755279	0.756397	0.757417	0.758348	0.759198	0.759976	0.760686	0.761337	0.761933	0.762479
neuron_3	0	0.0693065	0.124385	0.168545	0.20418	0.233074	0.256584	0.275761	0.29143	0.304246	0.314732	0.323312	0.330327	0.336057	0.340728	0.344528	0.347609	0.3501	0.352103	0.353705	0.354978	0.355979	0.356758	0.357355	0.357804	0.358131	0.358361	0.358511	0.358598	0.358634	0.35863	0.358594	0.358534	0.358455	0.358363	0.35826	0.358152	0.358038	0.357923	0.357808	0.357693	0.35758	0.357469	0.357362	0.357258	0.357158	0.357062	0.35697	0.356882
neuron_4	0	0.03422	0.0578355	0.0743545	0.0859512	0.0940448	0.0995998	0.103292	0.105608	0.106903	0.107441	0.107421	0.106994	0.106274	0.105349	0.104285	0.103136	0.101938	0.100723	0.0995114	0.0983207	0.0971627	0.0960457	0.0949754	0.0939555	0.0929879	0.0920734	0.0912116	0.0904017	0.0896422	0.0889314	0.088267	0.087647	0.087069	0.0865306	0.0860296	0.0855637	0.0851306	0.0847283	0.0843546	0.0840076	0.0836856	0.0833866	0.0831092	0.0828518	0.0826129	0.0823912	0.0821854	0.0819945
neuron_5	0	0.0109182	0.0172648	0.0209894	0.0231151	0.0242249	0.0246726	0.0246832	0.0244049	0.0239379	0.0233515	0.0226939	0.021999	0.021291	0.0205866	0.0198975	0.0192316	0.0185941	0.0179883	0.0174158	0.0168773	0.0163727	0.0159013	0.015462	0.0150536	0.0146745	0.0143232	0.0139979	0.0136972	0.0134194	0.0131629	0.0129262	0.0127079	0.0125067	0.0123212	0.0121503	0.0119929	0.0118478	0.0117142	0.0115911	0.0114777	0.0113732	0.0112769	0.0111881	0.0111063	0.0110309	0.0109613	0.0108971	0.0108379
neuron_6	0	1.57197e-08	1.62262e-08	1.49686e-08	1.35272e-08	1.2158e-08	1.09078e-08	9.77919e-09	8.76456e-09	7.85394e-09	7.0373e-09	6.30525e-09	5.64916e-09	5.06124e-09	4.53444e-09	4.06243e-09	3.63953e-09	3.26064e-09	2.92118e-09	2.61707e-09	2.34461e-09	2.10051e-09	1.88183e-09	1.68592e-09	1.51041e-09	1.35318e-09	1.21231e-09	1.08612e-09	9.73063e-10	8.71782e-10	7.81048e-10	6.99761e-10	6.26936e-10	5.61699e-10	5.03256e-10	4.50895e-10	4.03988e-10	3.61967e-10	3.24322e-10	2.90594e-10	2.60378e-10	2.3331e-10	2.09062e-10	1.87339e-10	1.67877e-10	1.50439e-10	1.3482e-10	1.20828e-10	1.08293e-10
neuron_7	0	4.25303e-08	4.57867e-08	4.29604e-08	3.91192e-08	3.52944e-08	3.17336e-08	2.84884e-08	2.55558e-08	2.29156e-08	2.05434e-08	1.84139e-08	1.65036e-08	1.47906e-08	1.32548e-08	1.18781e-08	1.06442e-08	9.53837e-09	8.54737e-09	7.65932e-09	6.86355e-09	6.15049e-09	5.51156e-09	4.93906e-09	4.4261e-09	3.96647e-09	3.55466e-09	3.18567e-09	2.85506e-09	2.55884e-09	2.29344e-09	2.05564e-09	1.84258e-09	1.65168e-09	1.48064e-09	1.32739e-09	1.19008e-09	1.06706e-09	9.56833e-10	8.5807e-10	7.69581e-10	6.90294e-10	6.19255e-10	5.55603e-10	4.98571e-10	4.4747e-10	4.01682e-10	3.60656e-10	3.23896e-10
neuron_8	0	1.99155e-08	2.10288e-08	1.95696e-08	1.77516e-08	1.5984e-08	1.43547e-08	1.28772e-08	1.15457e-08	1.03491e-08	9.27496e-09	8.31156e-09	7.44777e-09	6.67348e-09	5.97953e-09	5.35765e-09	4.80038e-09	4.30104e-09	3.85362e-09	3.45274e-09	3.09356e-09	2.77176e-09	2.48343e-09	2.22511e-09	1.99367e-09	1.78632e-09	1.60055e-09	1.43412e-09	1.28501e-09	1.15142e-09	1.03173e-09	9.24502e-10	8.28436e-10	7.4237e-10	6.65262e-10	5.9618e-10	5.34289e-10	4.78841e-10	4.29164e-10	3.84657e-10	3.44784e-10	3.0906e-10	2.77055e-10	2.48381e-10	2.22691e-10	1.99674e-10	1.79054e-10	1.60579e-10	1.44027e-10
neuron_9	0	1.47116e-08	1.53207e-08	1.41801e-08	1.28323e-08	1.15409e-08	1.03578e-08	9.28798e-09	8.32542e-09	7.46112e-09	6.6858e-09	5.99064e-09	5.36753e-09	4.80911e-09	4.3087e-09	3.86031e-09	3.45856e-09	3.0986e-09	2.77609e-09	2.48715e-09	2.22827e-09	1.99635e-09	1.78856e-09	1.60241e-09	1.43564e-09	1.28623e-09	1.15237e-09	1.03246e-09	9.25022e-10	8.28775e-10	7.42548e-10	6.653e-10	5.96095e-10	5.34095e-10	4.78551e-10	4.2879e-10	3.84211e-10	3.44273e-10	3.08494e-10	2.7644e-10	2.47724e-10	2.21997e-10	1.98949e-10	1.783e-10	1.598e-10	1.43227e-10	1.28379e-10	1.15078e-10	1.03163e-10
neuron_10	0	0.000449464	0.000626125	0.000688412	0.000697402	0.000680098	0.0006497	0.000613128	0.000574193	0.000535054	0.000496947	0.000460564	0.000426273	0.000394242	0.000364514	0.000337056	0.000311786	0.000288595	0.000267359	0.000247949	0.000230232	0.00021408	0.000199369	0.00018598	0.000173801	0.00016273	0.00015267	0.00014353	0.00013523	0.000127693	0.000120851	0.000114638	0.000108999	0.000103879	9.92315e-05	9.50116e-05	9.11799e-05	8.77001e-05	8.45395e-05	8.16682e-05	7.90592e-05	7.66881e-05	7.45325e-05	7.25724e-05	7.07896e-05	6.91675e-05	6.76912e-05	6.63471e-05	6.5123e-05
neuron_11	0	0.00249192	0.00369437	0.00426256	0.00449112	0.00452811	0.00445423	0.0043162	0.00414227	0.00395005	0.00375074	0.0035515	0.00335689	0.00316978	0.00299188	0.00282412	0.00266692	0.00252033	0.00238414	0.00225802	0.0021415	0.00203407	0.00193519	0.0018443	0.00176085	0.0016843	0.00161414	0.00154988	0.00149104	0.00143719	0.00138793	0.00134287	0.00130167	0.00126399	0.00122954	0.00119804	0.00116923	0.00114289	0.0011188	0.00109676	0.00107659	0.00105814	0.00104125	0.00102579	0.00101162	0.000998649	0.000986759	0.00097586	0.000965865
neuron_12	0	1.37491e-07	1.51859e-07	1.44178e-07	1.32073e-07	1.19559e-07	1.07718e-07	9.68358e-08	8.69535e-08	7.80295e-08	6.99944e-08	6.27714e-08	5.62847e-08	5.0463e-08	4.52402e-08	4.0556e-08	3.63557e-08	3.25898e-08	2.92139e-08	2.61877e-08	2.34753e-08	2.10441e-08	1.88652e-08	1.69124e-08	1.51623e-08	1.35939e-08	1.21883e-08	1.09287e-08	9.79988e-09	8.78831e-09	7.88179e-09	7.06943e-09	6.34145e-09	5.68908e-09	5.10447e-09	4.58057e-09	4.11109e-09	3.69037e-09	3.31333e-09	2.97545e-09	2.67266e-09	2.4013e-09	2.15812e-09	1.94019e-09	1.74487e-09	1.56983e-09	1.41296e-09	1.27236e-09	1.14636e-09
neuron_13	0	1.20911e-05	1.50486e-05	1.52887e-05	1.46016e-05	1.35921e-05	1.24943e-05	1.14062e-05	1.03704e-05	9.40476e-06	8.51493e-06	7.70089e-06	6.95967e-06	6.28693e-06	5.67771e-06	5.12691e-06	4.62954e-06	4.18084e-06	3.77633e-06	3.41187e-06	3.08365e-06	2.78815e-06	2.5222e-06	2.2829e-06	2.06762e-06	1.87397e-06	1.6998e-06	1.54316e-06	1.40231e-06	1.27565e-06	1.16175e-06	1.05933e-06	9.67243e-07	8.84433e-07	8.09967e-07	7.43002e-07	6.82778e-07	6.28614e-07	5.79897e-07	5.36075e-07	4.96654e-07	4.61187e-07	4.29275e-07	4.00558e-07	3.74713e-07	3.51449e-07	3.30507e-07	3.11651e-07	2.94672e-07
neuron_14	0	7.2733e-05	9.55211e-05	0.000100618	9.86224e-05	9.36376e-05	8.7452e-05	8.09082e-05	7.44231e-05	6.82055e-05	6.23563e-05	5.69182e-05	5.19014e-05	4.7298e-05	4.30902e-05	3.92548e-05	3.57664e-05	3.25988e-05	2.97262e-05	2.71238e-05	2.47681e-05	2.26371e-05	2.07104e-05	1.89692e-05	1.7396e-05	1.59752e-05	1.46922e-05	1.35339e-05	1.24882e-05	1.15443e-05	1.06924e-05	9.9234e-06	9.22934e-06	8.60288e-06	8.0374e-06	7.52692e-06	7.06606e-06	6.64995e-06	6.2742e-06	5.93485e-06	5.62831e-06	5.35138e-06	5.10114e-06	4.87498e-06	4.67054e-06	4.48569e-06	4.31851e-06	4.16727e-06	4.03043e-06
neuron_15	0	2.24282e-06	2.66294e-06	2.62812e-06	2.46236e-06	2.26118e-06	2.05734e-06	1.8629e-06	1.68223e-06	1.51658e-06	1.3658e-06	1.22917e-06	1.1057e-06	9.94329e-07	8.94005e-07	8.03714e-07	7.22507e-07	6.49508e-07	5.83911e-07	5.24985e-07	4.72064e-07	4.24544e-07	3.8188e-07	3.43582e-07	3.09205e-07	2.7835e-07	2.50659e-07	2.25808e-07	2.03506e-07	1.83492e-07	1.65533e-07	1.49416e-07	1.34954e-07	1.21976e-07	1.10329e-07	9.98776e-08	9.04982e-08	8.20807e-08	7.45262e-08	6.7746e-08	6.16604e-08	5.61981e-08	5.1295e-08	4.68936e-08	4.29423e-08	3.93949e-08	3.62098e-08	3.33499e-08	3.07818e-08
neuron_16	0	4.95295e-07	5.65122e-07	5.45454e-07	5.0422e-07	4.58961e-07	4.15002e-07	3.7403e-07	3.36508e-07	3.02437e-07	2.71642e-07	2.43882e-07	2.18899e-07	1.9644e-07	1.76263e-07	1.58146e-07	1.41886e-07	1.27295e-07	1.14204e-07	1.02462e-07	9.19311e-08	8.24866e-08	7.40175e-08	6.64234e-08	5.96142e-08	5.35092e-08	4.80355e-08	4.31281e-08	3.87285e-08	3.47841e-08	3.12479e-08	2.80777e-08	2.52355e-08	2.26875e-08	2.04032e-08	1.83552e-08	1.65192e-08	1.48731e-08	1.33973e-08	1.20742e-08	1.08879e-08	9.82428e-09	8.87062e-09	8.01554e-09	7.24882e-09	6.56132e-09	5.94483e-09	5.392e-09	4.89625e-09
[truncated: 3,252 more columns]

## Sheet: Fig2D-LeftPrefRightChoice
	pos_1	pos_2	pos_3	pos_4	pos_5	pos_6	pos_7	pos_8	pos_9	pos_10	pos_11	pos_12	pos_13	pos_14	pos_15	pos_16	pos_17	pos_18	pos_19	pos_20	pos_21	pos_22	pos_23	pos_24	pos_25	pos_26	pos_27	pos_28	pos_29	pos_30	pos_31	pos_32	pos_33	pos_34	pos_35	pos_36	pos_37	pos_38	pos_39	pos_40	pos_41	pos_42	pos_43	pos_44	pos_45	pos_46	pos_47	pos_48	pos_49
neuron_1	0.896735	0.903401	0.907897	0.910929	0.912966	0.914334	0.91526	0.915903	0.916378	0.916764	0.917118	0.917476	0.917863	0.918295	0.918778	0.919317	0.91991	0.920555	0.921246	0.921979	0.922748	0.923545	0.924366	0.925203	0.926051	0.926905	0.927761	0.928613	0.929457	0.930292	0.931113	0.931917	0.932704	0.933471	0.934216	0.934939	0.935639	0.936314	0.936966	0.937592	0.938195	0.938773	0.939326	0.939856	0.940362	0.940845	0.941306	0.941745	0.942163
neuron_2	0	0.0941368	0.175098	0.245083	0.305821	0.358711	0.404898	0.445334	0.480815	0.512013	0.539499	0.563758	0.585206	0.604199	0.621044	0.636006	0.649315	0.66117	0.671743	0.681186	0.68963	0.697189	0.703964	0.710044	0.715505	0.720417	0.724838	0.728823	0.732417	0.735662	0.738595	0.741248	0.743651	0.745828	0.747803	0.749595	0.751224	0.752704	0.754052	0.755279	0.756397	0.757417	0.758348	0.759198	0.759976	0.760686	0.761337	0.761933	0.762479
neuron_3	0	0.0693065	0.124385	0.168545	0.20418	0.233074	0.256584	0.275761	0.29143	0.304246	0.314732	0.323312	0.330327	0.336057	0.340728	0.344528	0.347609	0.3501	0.352103	0.353705	0.354978	0.355979	0.356758	0.357355	0.357804	0.358131	0.358361	0.358511	0.358598	0.358634	0.35863	0.358594	0.358534	0.358455	0.358363	0.35826	0.358152	0.358038	0.357923	0.357808	0.357693	0.35758	0.357469	0.357362	0.357258	0.357158	0.357062	0.35697	0.356882
neuron_4	0	0.03422	0.0578355	0.0743545	0.0859512	0.0940448	0.0995998	0.103292	0.105608	0.106903	0.107441	0.107421	0.106994	0.106274	0.105349	0.104285	0.103136	0.101938	0.100723	0.0995114	0.0983207	0.0971627	0.0960457	0.0949754	0.0939555	0.0929879	0.0920734	0.0912116	0.0904017	0.0896422	0.0889314	0.088267	0.087647	0.087069	0.0865306	0.0860296	0.0855637	0.0851306	0.0847283	0.0843546	0.0840076	0.0836856	0.0833866	0.0831092	0.0828518	0.0826129	0.0823912	0.0821854	0.0819945
neuron_5	0	0.0109182	0.0172648	0.0209894	0.0231151	0.0242249	0.0246726	0.0246832	0.0244049	0.0239379	0.0233515	0.0226939	0.021999	0.021291	0.0205866	0.0198975	0.0192316	0.0185941	0.0179883	0.0174158	0.0168773	0.0163727	0.0159013	0.015462	0.0150536	0.0146745	0.0143232	0.0139979	0.0136972	0.0134194	0.0131629	0.0129262	0.0127079	0.0125067	0.0123212	0.0121503	0.0119929	0.0118478	0.0117142	0.0115911	0.0114777	0.0113732	0.0112769	0.0111881	0.0111063	0.0110309	0.0109613	0.0108971	0.0108379
neuron_6	0	1.57197e-08	1.62262e-08	1.49686e-08	1.35272e-08	1.2158e-08	1.09078e-08	9.77919e-09	8.76456e-09	7.85394e-09	7.0373e-09	6.30525e-09	5.64916e-09	5.06124e-09	4.53444e-09	4.06243e-09	3.63953e-09	3.26064e-09	2.92118e-09	2.61707e-09	2.34461e-09	2.10051e-09	1.88183e-09	1.68592e-09	1.51041e-09	1.35318e-09	1.21231e-09	1.08612e-09	9.73063e-10	8.71782e-10	7.81048e-10	6.99761e-10	6.26936e-10	5.61699e-10	5.03256e-10	4.50895e-10	4.03988e-10	3.61967e-10	3.24322e-10	2.90594e-10	2.60378e-10	2.3331e-10	2.09062e-10	1.87339e-10	1.67877e-10	1.50439e-10	1.3482e-10	1.20828e-10	1.08293e-10
neuron_7	0	4.25303e-08	4.57867e-08	4.29604e-08	3.91192e-08	3.52944e-08	3.17336e-08	2.84884e-08	2.55558e-08	2.29156e-08	2.05434e-08	1.84139e-08	1.65036e-08	1.47906e-08	1.32548e-08	1.18781e-08	1.06442e-08	9.53837e-09	8.54737e-09	7.65932e-09	6.86355e-09	6.15049e-09	5.51156e-09	4.93906e-09	4.4261e-09	3.96647e-09	3.55466e-09	3.18567e-09	2.85506e-09	2.55884e-09	2.29344e-09	2.05564e-09	1.84258e-09	1.65168e-09	1.48064e-09	1.32739e-09	1.19008e-09	1.06706e-09	9.56833e-10	8.5807e-10	7.69581e-10	6.90294e-10	6.19255e-10	5.55603e-10	4.98571e-10	4.4747e-10	4.01682e-10	3.60656e-10	3.23896e-10
neuron_8	0	1.99155e-08	2.10288e-08	1.95696e-08	1.77516e-08	1.5984e-08	1.43547e-08	1.28772e-08	1.15457e-08	1.03491e-08	9.27496e-09	8.31156e-09	7.44777e-09	6.67348e-09	5.97953e-09	5.35765e-09	4.80038e-09	4.30104e-09	3.85362e-09	3.45274e-09	3.09356e-09	2.77176e-09	2.48343e-09	2.22511e-09	1.99367e-09	1.78632e-09	1.60055e-09	1.43412e-09	1.28501e-09	1.15142e-09	1.03173e-09	9.24502e-10	8.28436e-10	7.4237e-10	6.65262e-10	5.9618e-10	5.34289e-10	4.78841e-10	4.29164e-10	3.84657e-10	3.44784e-10	3.0906e-10	2.77055e-10	2.48381e-10	2.22691e-10	1.99674e-10	1.79054e-10	1.60579e-10	1.44027e-10
neuron_9	0	1.47116e-08	1.53207e-08	1.41801e-08	1.28323e-08	1.15409e-08	1.03578e-08	9.28798e-09	8.32542e-09	7.46112e-09	6.6858e-09	5.99064e-09	5.36753e-09	4.80911e-09	4.3087e-09	3.86031e-09	3.45856e-09	3.0986e-09	2.77609e-09	2.48715e-09	2.22827e-09	1.99635e-09	1.78856e-09	1.60241e-09	1.43564e-09	1.28623e-09	1.15237e-09	1.03246e-09	9.25022e-10	8.28775e-10	7.42548e-10	6.653e-10	5.96095e-10	5.34095e-10	4.78551e-10	4.2879e-10	3.84211e-10	3.44273e-10	3.08494e-10	2.7644e-10	2.47724e-10	2.21997e-10	1.98949e-10	1.783e-10	1.598e-10	1.43227e-10	1.28379e-10	1.15078e-10	1.03163e-10
neuron_10	0	0.000449464	0.000626125	0.000688412	0.000697402	0.000680098	0.0006497	0.000613128	0.000574193	0.000535054	0.000496947	0.000460564	0.000426273	0.000394242	0.000364514	0.000337056	0.000311786	0.000288595	0.000267359	0.000247949	0.000230232	0.00021408	0.000199369	0.00018598	0.000173801	0.00016273	0.00015267	0.00014353	0.00013523	0.000127693	0.000120851	0.000114638	0.000108999	0.000103879	9.92315e-05	9.50116e-05	9.11799e-05	8.77001e-05	8.45395e-05	8.16682e-05	7.90592e-05	7.66881e-05	7.45325e-05	7.25724e-05	7.07896e-05	6.91675e-05	6.76912e-05	6.63471e-05	6.5123e-05
neuron_11	0	0.00249192	0.00369437	0.00426256	0.00449112	0.00452811	0.00445423	0.0043162	0.00414227	0.00395005	0.00375074	0.0035515	0.00335689	0.00316978	0.00299188	0.00282412	0.00266692	0.00252033	0.00238414	0.00225802	0.0021415	0.00203407	0.00193519	0.0018443	0.00176085	0.0016843	0.00161414	0.00154988	0.00149104	0.00143719	0.00138793	0.00134287	0.00130167	0.00126399	0.00122954	0.00119804	0.00116923	0.00114289	0.0011188	0.00109676	0.00107659	0.00105814	0.00104125	0.00102579	0.00101162	0.000998649	0.000986759	0.00097586	0.000965865
neuron_12	0	1.37491e-07	1.51859e-07	1.44178e-07	1.32073e-07	1.19559e-07	1.07718e-07	9.68358e-08	8.69535e-08	7.80295e-08	6.99944e-08	6.27714e-08	5.62847e-08	5.0463e-08	4.52402e-08	4.0556e-08	3.63557e-08	3.25898e-08	2.92139e-08	2.61877e-08	2.34753e-08	2.10441e-08	1.88652e-08	1.69124e-08	1.51623e-08	1.35939e-08	1.21883e-08	1.09287e-08	9.79988e-09	8.78831e-09	7.88179e-09	7.06943e-09	6.34145e-09	5.68908e-09	5.10447e-09	4.58057e-09	4.11109e-09	3.69037e-09	3.31333e-09	2.97545e-09	2.67266e-09	2.4013e-09	2.15812e-09	1.94019e-09	1.74487e-09	1.56983e-09	1.41296e-09	1.27236e-09	1.14636e-09
neuron_13	0	1.20911e-05	1.50486e-05	1.52887e-05	1.46016e-05	1.35921e-05	1.24943e-05	1.14062e-05	1.03704e-05	9.40476e-06	8.51493e-06	7.70089e-06	6.95967e-06	6.28693e-06	5.67771e-06	5.12691e-06	4.62954e-06	4.18084e-06	3.77633e-06	3.41187e-06	3.08365e-06	2.78815e-06	2.5222e-06	2.2829e-06	2.06762e-06	1.87397e-06	1.6998e-06	1.54316e-06	1.40231e-06	1.27565e-06	1.16175e-06	1.05933e-06	9.67243e-07	8.84433e-07	8.09967e-07	7.43002e-07	6.82778e-07	6.28614e-07	5.79897e-07	5.36075e-07	4.96654e-07	4.61187e-07	4.29275e-07	4.00558e-07	3.74713e-07	3.51449e-07	3.30507e-07	3.11651e-07	2.94672e-07
neuron_14	0	7.2733e-05	9.55211e-05	0.000100618	9.86224e-05	9.36376e-05	8.7452e-05	8.09082e-05	7.44231e-05	6.82055e-05	6.23563e-05	5.69182e-05	5.19014e-05	4.7298e-05	4.30902e-05	3.92548e-05	3.57664e-05	3.25988e-05	2.97262e-05	2.71238e-05	2.47681e-05	2.26371e-05	2.07104e-05	1.89692e-05	1.7396e-05	1.59752e-05	1.46922e-05	1.35339e-05	1.24882e-05	1.15443e-05	1.06924e-05	9.9234e-06	9.22934e-06	8.60288e-06	8.0374e-06	7.52692e-06	7.06606e-06	6.64995e-06	6.2742e-06	5.93485e-06	5.62831e-06	5.35138e-06	5.10114e-06	4.87498e-06	4.67054e-06	4.48569e-06	4.31851e-06	4.16727e-06	4.03043e-06
neuron_15	0	2.24282e-06	2.66294e-06	2.62812e-06	2.46236e-06	2.26118e-06	2.05734e-06	1.8629e-06	1.68223e-06	1.51658e-06	1.3658e-06	1.22917e-06	1.1057e-06	9.94329e-07	8.94005e-07	8.03714e-07	7.22507e-07	6.49508e-07	5.83911e-07	5.24985e-07	4.72064e-07	4.24544e-07	3.8188e-07	3.43582e-07	3.09205e-07	2.7835e-07	2.50659e-07	2.25808e-07	2.03506e-07	1.83492e-07	1.65533e-07	1.49416e-07	1.34954e-07	1.21976e-07	1.10329e-07	9.98776e-08	9.04982e-08	8.20807e-08	7.45262e-08	6.7746e-08	6.16604e-08	5.61981e-08	5.1295e-08	4.68936e-08	4.29423e-08	3.93949e-08	3.62098e-08	3.33499e-08	3.07818e-08
neuron_16	0	4.95295e-07	5.65122e-07	5.45454e-07	5.0422e-07	4.58961e-07	4.15002e-07	3.7403e-07	3.36508e-07	3.02437e-07	2.71642e-07	2.43882e-07	2.18899e-07	1.9644e-07	1.76263e-07	1.58146e-07	1.41886e-07	1.27295e-07	1.14204e-07	1.02462e-07	9.19311e-08	8.24866e-08	7.40175e-08	6.64234e-08	5.96142e-08	5.35092e-08	4.80355e-08	4.31281e-08	3.87285e-08	3.47841e-08	3.12479e-08	2.80777e-08	2.52355e-08	2.26875e-08	2.04032e-08	1.83552e-08	1.65192e-08	1.48731e-08	1.33973e-08	1.20742e-08	1.08879e-08	9.82428e-09	8.87062e-09	8.01554e-09	7.24882e-09	6.56132e-09	5.94483e-09	5.392e-09	4.89625e-09
[truncated: 3,252 more columns]

## Sheet: Fig2D-RightPrefLeftChoice
	pos_1	pos_2	pos_3	pos_4	pos_5	pos_6	pos_7	pos_8	pos_9	pos_10	pos_11	pos_12	pos_13	pos_14	pos_15	pos_16	pos_17	pos_18	pos_19	pos_20	pos_21	pos_22	pos_23	pos_24	pos_25	pos_26	pos_27	pos_28	pos_29	pos_30	pos_31	pos_32	pos_33	pos_34	pos_35	pos_36	pos_37	pos_38	pos_39	pos_40	pos_41	pos_42	pos_43	pos_44	pos_45	pos_46	pos_47	pos_48	pos_49
neuron_1	0	0.0954203	0.177486	0.248424	0.309991	0.363602	0.410419	0.451406	0.487371	0.518995	0.546855	0.571445	0.593185	0.612437	0.629512	0.644678	0.658168	0.670185	0.680903	0.690474	0.699033	0.706695	0.713563	0.719725	0.725261	0.73024	0.734721	0.73876	0.742403	0.745693	0.748666	0.751355	0.75379	0.755997	0.757999	0.759816	0.761467	0.762967	0.764333	0.765577	0.766711	0.767745	0.768688	0.76955	0.770338	0.771058	0.771718	0.772322	0.772875
neuron_2	0.906432	0.913303	0.917936	0.92106	0.92316	0.92457	0.925524	0.926186	0.926676	0.927074	0.927439	0.927808	0.928207	0.928651	0.92915	0.929705	0.930316	0.93098	0.931693	0.932449	0.933241	0.934063	0.934908	0.935771	0.936645	0.937526	0.938407	0.939285	0.940156	0.941015	0.941861	0.942691	0.943501	0.944292	0.94506	0.945805	0.946526	0.947222	0.947893	0.948539	0.94916	0.949755	0.950326	0.950872	0.951394	0.951892	0.952367	0.952819	0.95325
neuron_3	0	0.0685134	0.122962	0.166616	0.201844	0.230407	0.253647	0.272605	0.288095	0.300764	0.311131	0.319612	0.326547	0.332211	0.336829	0.340585	0.343631	0.346093	0.348074	0.349657	0.350915	0.351905	0.352675	0.353266	0.353709	0.354033	0.35426	0.354409	0.354494	0.35453	0.354525	0.35449	0.354431	0.354353	0.354262	0.354161	0.354053	0.353941	0.353827	0.353713	0.353599	0.353488	0.353378	0.353272	0.353169	0.35307	0.352975	0.352884	0.352798
neuron_4	0	0.0320193	0.0541162	0.0695728	0.0804237	0.0879968	0.0931946	0.0966496	0.0988164	0.100028	0.100531	0.100513	0.100113	0.0994393	0.0985736	0.0975789	0.096503	0.0953826	0.0942452	0.0931118	0.0919978	0.0909142	0.089869	0.0888676	0.0879133	0.0870079	0.0861522	0.0853458	0.084588	0.0838774	0.0832122	0.0825906	0.0820105	0.0814696	0.0809659	0.0804971	0.0800611	0.0796559	0.0792794	0.0789298	0.0786051	0.0783038	0.0780241	0.0777645	0.0775236	0.0773001	0.0770926	0.0769001	0.0767215
neuron_5	0	8.2651e-05	0.000108547	0.000114339	0.000112071	0.000106406	9.93772e-05	9.1941e-05	8.45716e-05	7.75061e-05	7.08594e-05	6.46797e-05	5.89788e-05	5.37476e-05	4.8966e-05	4.46077e-05	4.06436e-05	3.70441e-05	3.37798e-05	3.08225e-05	2.81456e-05	2.5724e-05	2.35345e-05	2.15558e-05	1.97682e-05	1.81536e-05	1.66957e-05	1.53794e-05	1.41911e-05	1.31185e-05	1.21504e-05	1.12766e-05	1.04879e-05	9.77599e-06	9.13339e-06	8.55331e-06	8.02961e-06	7.55676e-06	7.12977e-06	6.74414e-06	6.3958e-06	6.08111e-06	5.79675e-06	5.53975e-06	5.30742e-06	5.09736e-06	4.90739e-06	4.73553e-06	4.58003e-06
neuron_6	0	0.0100315	0.0158627	0.0192849	0.021238	0.0222577	0.022669	0.0226787	0.022423	0.021994	0.0214551	0.0208509	0.0202125	0.019562	0.0189148	0.0182816	0.0176698	0.0170841	0.0165275	0.0160015	0.0155067	0.0150431	0.01461	0.0142064	0.0138311	0.0134828	0.01316	0.0128612	0.0125849	0.0123296	0.0120939	0.0118765	0.0116759	0.011491	0.0113206	0.0111636	0.0110189	0.0108857	0.0107629	0.0106498	0.0105456	0.0104496	0.0103611	0.0102795	0.0102044	0.0101351	0.0100711	0.0100122	0.00995778
neuron_7	0	1.41449e-05	1.76046e-05	1.78856e-05	1.70818e-05	1.59008e-05	1.46165e-05	1.33436e-05	1.21319e-05	1.10022e-05	9.96123e-06	9.00892e-06	8.14181e-06	7.3548e-06	6.6421e-06	5.99774e-06	5.41589e-06	4.89098e-06	4.41776e-06	3.9914e-06	3.60742e-06	3.26174e-06	2.95061e-06	2.67067e-06	2.41882e-06	2.19227e-06	1.98852e-06	1.80528e-06	1.6405e-06	1.49232e-06	1.35908e-06	1.23927e-06	1.13153e-06	1.03466e-06	9.47545e-07	8.69205e-07	7.98752e-07	7.35388e-07	6.78396e-07	6.27131e-07	5.81013e-07	5.39522e-07	5.02189e-07	4.68594e-07	4.38359e-07	4.11145e-07	3.86645e-07	3.64587e-07	3.44724e-07
neuron_8	0	2.53324e-06	3.00776e-06	2.96843e-06	2.78121e-06	2.55398e-06	2.32374e-06	2.10412e-06	1.90006e-06	1.71296e-06	1.54266e-06	1.38833e-06	1.24887e-06	1.12308e-06	1.00977e-06	9.07786e-07	8.16064e-07	7.33612e-07	6.59521e-07	5.92965e-07	5.33191e-07	4.79517e-07	4.3133e-07	3.88072e-07	3.49244e-07	3.14394e-07	2.83117e-07	2.55047e-07	2.29858e-07	2.07252e-07	1.86967e-07	1.68764e-07	1.52429e-07	1.3777e-07	1.24616e-07	1.12811e-07	1.02217e-07	9.27093e-08	8.41766e-08	7.65184e-08	6.96448e-08	6.34752e-08	5.79372e-08	5.29658e-08	4.85029e-08	4.44961e-08	4.08986e-08	3.76684e-08	3.47678e-08
neuron_9	0	0.000463317	0.000645423	0.00070963	0.000718896	0.000701059	0.000669725	0.000632025	0.00059189	0.000551545	0.000512263	0.000474759	0.000439411	0.000406393	0.000375749	0.000347444	0.000321395	0.000297489	0.0002756	0.000255591	0.000237328	0.000220679	0.000205514	0.000191712	0.000179158	0.000167746	0.000157375	0.000147954	0.000139398	0.000131629	0.000124575	0.000118172	0.000112358	0.000107081	0.00010229	9.794e-05	9.39902e-05	9.04031e-05	8.71451e-05	8.41853e-05	8.14959e-05	7.90517e-05	7.68297e-05	7.48092e-05	7.29714e-05	7.12993e-05	6.97775e-05	6.8392e-05	6.71301e-05
neuron_10	0	0.00232039	0.00344006	0.00396914	0.00418197	0.0042164	0.00414761	0.00401908	0.00385713	0.00367814	0.00349255	0.00330702	0.00312581	0.00295158	0.00278592	0.00262972	0.00248334	0.00234684	0.00222003	0.00210258	0.00199408	0.00189405	0.00180197	0.00171734	0.00163964	0.00156836	0.00150303	0.00144319	0.0013884	0.00133826	0.00129239	0.00125043	0.00121207	0.00117698	0.0011449	0.00111557	0.00108874	0.00106422	0.00104178	0.00102126	0.00100248	0.0009853	0.000969573	0.000955173	0.000941986	0.000929904	0.000918833	0.000908685	0.000899378
neuron_11	0	5.02545e-07	5.73393e-07	5.53438e-07	5.116e-07	4.65678e-07	4.21076e-07	3.79505e-07	3.41433e-07	3.06864e-07	2.75618e-07	2.47452e-07	2.22103e-07	1.99315e-07	1.78843e-07	1.60461e-07	1.43962e-07	1.29158e-07	1.15876e-07	1.03962e-07	9.32766e-08	8.3694e-08	7.51008e-08	6.73956e-08	6.04868e-08	5.42924e-08	4.87386e-08	4.37594e-08	3.92953e-08	3.52932e-08	3.17053e-08	2.84886e-08	2.56049e-08	2.30196e-08	2.07018e-08	1.86239e-08	1.6761e-08	1.50908e-08	1.35934e-08	1.22509e-08	1.10473e-08	9.96808e-09	9.00046e-09	8.13286e-09	7.35492e-09	6.65735e-09	6.03184e-09	5.47092e-09	4.96791e-09
neuron_12	0	1.17395e-07	1.29663e-07	1.23105e-07	1.12769e-07	1.02084e-07	9.19741e-08	8.26823e-08	7.42443e-08	6.66247e-08	5.9764e-08	5.35967e-08	4.80581e-08	4.30873e-08	3.86279e-08	3.46283e-08	3.10419e-08	2.78265e-08	2.4944e-08	2.23601e-08	2.00441e-08	1.79683e-08	1.61079e-08	1.44405e-08	1.29462e-08	1.1607e-08	1.04069e-08	9.33135e-09	8.36752e-09	7.5038e-09	6.72979e-09	6.03616e-09	5.41458e-09	4.85756e-09	4.3584e-09	3.91107e-09	3.51021e-09	3.15098e-09	2.82905e-09	2.54056e-09	2.28202e-09	2.05033e-09	1.84269e-09	1.65661e-09	1.48984e-09	1.34039e-09	1.20644e-09	1.08639e-09	9.78804e-10
neuron_13	0	3.32741e-08	3.58218e-08	3.36106e-08	3.06054e-08	2.7613e-08	2.48271e-08	2.22882e-08	1.99939e-08	1.79283e-08	1.60723e-08	1.44064e-08	1.29118e-08	1.15716e-08	1.037e-08	9.29298e-09	8.32763e-09	7.46246e-09	6.68714e-09	5.99236e-09	5.36978e-09	4.81191e-09	4.31204e-09	3.86414e-09	3.46281e-09	3.10322e-09	2.78103e-09	2.49235e-09	2.23369e-09	2.00194e-09	1.7943e-09	1.60825e-09	1.44156e-09	1.29221e-09	1.1584e-09	1.0385e-09	9.31077e-10	8.34828e-10	7.4859e-10	6.71322e-10	6.02091e-10	5.4006e-10	4.84481e-10	4.34683e-10	3.90063e-10	3.50083e-10	3.14261e-10	2.82164e-10	2.53404e-10
neuron_14	0	1.17705e-08	1.24285e-08	1.1566e-08	1.04916e-08	9.44685e-09	8.4839e-09	7.61068e-09	6.82375e-09	6.1165e-09	5.48169e-09	4.9123e-09	4.40178e-09	3.94417e-09	3.53403e-09	3.16648e-09	2.83712e-09	2.542e-09	2.27757e-09	2.04064e-09	1.82836e-09	1.63816e-09	1.46776e-09	1.31509e-09	1.1783e-09	1.05575e-09	9.4596e-10	8.47593e-10	7.59465e-10	6.8051e-10	6.09773e-10	5.464e-10	4.89623e-10	4.38756e-10	3.93183e-10	3.52355e-10	3.15776e-10	2.83005e-10	2.53645e-10	2.2734e-10	2.03774e-10	1.82661e-10	1.63745e-10	1.46798e-10	1.31615e-10	1.18012e-10	1.05825e-10	9.49056e-11	8.51229e-11
neuron_15	0	5.91427e-09	6.15915e-09	5.70061e-09	5.15875e-09	4.6396e-09	4.16396e-09	3.7339e-09	3.34694e-09	2.99948e-09	2.68778e-09	2.40832e-09	2.15782e-09	1.93333e-09	1.73216e-09	1.5519e-09	1.39039e-09	1.24568e-09	1.11603e-09	9.99868e-10	8.95798e-10	8.02561e-10	7.19028e-10	6.44192e-10	5.77147e-10	5.17082e-10	4.6327e-10	4.15062e-10	3.71872e-10	3.33179e-10	2.98515e-10	2.6746e-10	2.39638e-10	2.14714e-10	1.92384e-10	1.7238e-10	1.54458e-10	1.38403e-10	1.24019e-10	1.11133e-10	9.95884e-11	8.92459e-11	7.99804e-11	7.1679e-11	6.4242e-11	5.75794e-11	5.16104e-11	4.62631e-11	4.14729e-11
neuron_16	0	4.687e-09	4.83801e-09	4.46305e-09	4.03328e-09	3.62503e-09	3.25228e-09	2.91578e-09	2.61325e-09	2.34174e-09	2.09825e-09	1.87998e-09	1.68436e-09	1.50907e-09	1.35199e-09	1.21126e-09	1.08517e-09	9.72196e-10	8.70984e-10	7.80307e-10	6.99071e-10	6.26291e-10	5.61089e-10	5.02677e-10	4.50347e-10	4.03465e-10	3.61465e-10	3.23839e-10	2.9013e-10	2.59931e-10	2.32878e-10	2.08642e-10	1.86928e-10	1.67477e-10	1.50051e-10	1.34439e-10	1.20453e-10	1.07925e-10	9.67002e-11	8.6644e-11	7.76347e-11	6.9564e-11	6.23342e-11	5.58573e-11	5.00543e-11	4.48552e-11	4.01981e-11	3.60262e-11	3.22887e-11
neuron_17	0	8.98141e-09	9.23082e-09	8.50213e-09	7.6786e-09	6.89937e-09	6.18899e-09	5.54815e-09	4.97223e-09	4.45545e-09	3.99207e-09	3.57671e-09	3.20448e-09	2.87094e-09	2.57208e-09	2.30431e-09	2.06441e-09	1.84948e-09	1.65692e-09	1.4844e-09	1.32985e-09	1.19139e-09	1.06734e-09	9.56212e-10	8.56656e-10	7.67469e-10	6.87568e-10	6.15985e-10	5.5186e-10	4.94412e-10	4.42945e-10	3.96838e-10	3.55532e-10	3.18529e-10	2.8538e-10	2.55683e-10	2.29077e-10	2.05243e-10	1.8389e-10	1.64761e-10	1.47624e-10	1.32272e-10	1.18519e-10	1.06199e-10	9.51598e-11	8.52691e-11	7.64098e-11	6.84735e-11	6.13639e-11
[truncated: 3,252 more columns]

## Sheet: Fig2D-RightPrefRightChoice 
	pos_1	pos_2	pos_3	pos_4	pos_5	pos_6	pos_7	pos_8	pos_9	pos_10	pos_11	pos_12	pos_13	pos_14	pos_15	pos_16	pos_17	pos_18	pos_19	pos_20	pos_21	pos_22	pos_23	pos_24	pos_25	pos_26	pos_27	pos_28	pos_29	pos_30	pos_31	pos_32	pos_33	pos_34	pos_35	pos_36	pos_37	pos_38	pos_39	pos_40	pos_41	pos_42	pos_43	pos_44	pos_45	pos_46	pos_47	pos_48	pos_49
neuron_1	0	0.0954203	0.177486	0.248424	0.309991	0.363602	0.410419	0.451406	0.487371	0.518995	0.546855	0.571445	0.593185	0.612437	0.629512	0.644678	0.658168	0.670185	0.680903	0.690474	0.699033	0.706695	0.713563	0.719725	0.725261	0.73024	0.734721	0.73876	0.742403	0.745693	0.748666	0.751355	0.75379	0.755997	0.757999	0.759816	0.761467	0.762967	0.764333	0.765577	0.766711	0.767745	0.768688	0.76955	0.770338	0.771058	0.771718	0.772322	0.772875
neuron_2	0.906432	0.913303	0.917936	0.92106	0.92316	0.92457	0.925524	0.926186	0.926676	0.927074	0.927439	0.927808	0.928207	0.928651	0.92915	0.929705	0.930316	0.93098	0.931693	0.932449	0.933241	0.934063	0.934908	0.935771	0.936645	0.937526	0.938407	0.939285	0.940156	0.941015	0.941861	0.942691	0.943501	0.944292	0.94506	0.945805	0.946526	0.947222	0.947893	0.948539	0.94916	0.949755	0.950326	0.950872	0.951394	0.951892	0.952367	0.952819	0.95325
neuron_3	0	0.0685134	0.122962	0.166616	0.201844	0.230407	0.253647	0.272605	0.288095	0.300764	0.311131	0.319612	0.326547	0.332211	0.336829	0.340585	0.343631	0.346093	0.348074	0.349657	0.350915	0.351905	0.352675	0.353266	0.353709	0.354033	0.35426	0.354409	0.354494	0.35453	0.354525	0.35449	0.354431	0.354353	0.354262	0.354161	0.354053	0.353941	0.353827	0.353713	0.353599	0.353488	0.353378	0.353272	0.353169	0.35307	0.352975	0.352884	0.352798
neuron_4	0	0.0320193	0.0541162	0.0695728	0.0804237	0.0879968	0.0931946	0.0966496	0.0988164	0.100028	0.100531	0.100513	0.100113	0.0994393	0.0985736	0.0975789	0.096503	0.0953826	0.0942452	0.0931118	0.0919978	0.0909142	0.089869	0.0888676	0.0879133	0.0870079	0.0861522	0.0853458	0.084588	0.0838774	0.0832122	0.0825906	0.0820105	0.0814696	0.0809659	0.0804971	0.0800611	0.0796559	0.0792794	0.0789298	0.0786051	0.0783038	0.0780241	0.0777645	0.0775236	0.0773001	0.0770926	0.0769001	0.0767215
neuron_5	0	8.2651e-05	0.000108547	0.000114339	0.000112071	0.000106406	9.93772e-05	9.1941e-05	8.45716e-05	7.75061e-05	7.08594e-05	6.46797e-05	5.89788e-05	5.37476e-05	4.8966e-05	4.46077e-05	4.06436e-05	3.70441e-05	3.37798e-05	3.08225e-05	2.81456e-05	2.5724e-05	2.35345e-05	2.15558e-05	1.97682e-05	1.81536e-05	1.66957e-05	1.53794e-05	1.41911e-05	1.31185e-05	1.21504e-05	1.12766e-05	1.04879e-05	9.77599e-06	9.13339e-06	8.55331e-06	8.02961e-06	7.55676e-06	7.12977e-06	6.74414e-06	6.3958e-06	6.08111e-06	5.79675e-06	5.53975e-06	5.30742e-06	5.09736e-06	4.90739e-06	4.73553e-06	4.58003e-06
neuron_6	0	0.0100315	0.0158627	0.0192849	0.021238	0.0222577	0.022669	0.0226787	0.022423	0.021994	0.0214551	0.0208509	0.0202125	0.019562	0.0189148	0.0182816	0.0176698	0.0170841	0.0165275	0.0160015	0.0155067	0.0150431	0.01461	0.0142064	0.0138311	0.0134828	0.01316	0.0128612	0.0125849	0.0123296	0.0120939	0.0118765	0.0116759	0.011491	0.0113206	0.0111636	0.0110189	0.0108857	0.0107629	0.0106498	0.0105456	0.0104496	0.0103611	0.0102795	0.0102044	0.0101351	0.0100711	0.0100122	0.00995778
neuron_7	0	1.41449e-05	1.76046e-05	1.78856e-05	1.70818e-05	1.59008e-05	1.46165e-05	1.33436e-05	1.21319e-05	1.10022e-05	9.96123e-06	9.00892e-06	8.14181e-06	7.3548e-06	6.6421e-06	5.99774e-06	5.41589e-06	4.89098e-06	4.41776e-06	3.9914e-06	3.60742e-06	3.26174e-06	2.95061e-06	2.67067e-06	2.41882e-06	2.19227e-06	1.98852e-06	1.80528e-06	1.6405e-06	1.49232e-06	1.35908e-06	1.23927e-06	1.13153e-06	1.03466e-06	9.47545e-07	8.69205e-07	7.98752e-07	7.35388e-07	6.78396e-07	6.27131e-07	5.81013e-07	5.39522e-07	5.02189e-07	4.68594e-07	4.38359e-07	4.11145e-07	3.86645e-07	3.64587e-07	3.44724e-07
neuron_8	0	2.53324e-06	3.00776e-06	2.96843e-06	2.78121e-06	2.55398e-06	2.32374e-06	2.10412e-06	1.90006e-06	1.71296e-06	1.54266e-06	1.38833e-06	1.24887e-06	1.12308e-06	1.00977e-06	9.07786e-07	8.16064e-07	7.33612e-07	6.59521e-07	5.92965e-07	5.33191e-07	4.79517e-07	4.3133e-07	3.88072e-07	3.49244e-07	3.14394e-07	2.83117e-07	2.55047e-07	2.29858e-07	2.07252e-07	1.86967e-07	1.68764e-07	1.52429e-07	1.3777e-07	1.24616e-07	1.12811e-07	1.02217e-07	9.27093e-08	8.41766e-08	7.65184e-08	6.96448e-08	6.34752e-08	5.79372e-08	5.29658e-08	4.85029e-08	4.44961e-08	4.08986e-08	3.76684e-08	3.47678e-08
neuron_9	0	0.000463317	0.000645423	0.00070963	0.000718896	0.000701059	0.000669725	0.000632025	0.00059189	0.000551545	0.000512263	0.000474759	0.000439411	0.000406393	0.000375749	0.000347444	0.000321395	0.000297489	0.0002756	0.000255591	0.000237328	0.000220679	0.000205514	0.000191712	0.000179158	0.000167746	0.000157375	0.000147954	0.000139398	0.000131629	0.000124575	0.000118172	0.000112358	0.000107081	0.00010229	9.794e-05	9.39902e-05	9.04031e-05	8.71451e-05	8.41853e-05	8.14959e-05	7.90517e-05	7.68297e-05	7.48092e-05	7.29714e-05	7.12993e-05	6.97775e-05	6.8392e-05	6.71301e-05
neuron_10	0	0.00232039	0.00344006	0.00396914	0.00418197	0.0042164	0.00414761	0.00401908	0.00385713	0.00367814	0.00349255	0.00330702	0.00312581	0.00295158	0.00278592	0.00262972	0.00248334	0.00234684	0.00222003	0.00210258	0.00199408	0.00189405	0.00180197	0.00171734	0.00163964	0.00156836	0.00150303	0.00144319	0.0013884	0.00133826	0.00129239	0.00125043	0.00121207	0.00117698	0.0011449	0.00111557	0.00108874	0.00106422	0.00104178	0.00102126	0.00100248	0.0009853	0.000969573	0.000955173	0.000941986	0.000929904	0.000918833	0.000908685	0.000899378
neuron_11	0	5.02545e-07	5.73393e-07	5.53438e-07	5.116e-07	4.65678e-07	4.21076e-07	3.79505e-07	3.41433e-07	3.06864e-07	2.75618e-07	2.47452e-07	2.22103e-07	1.99315e-07	1.78843e-07	1.60461e-07	1.43962e-07	1.29158e-07	1.15876e-07	1.03962e-07	9.32766e-08	8.3694e-08	7.51008e-08	6.73956e-08	6.04868e-08	5.42924e-08	4.87386e-08	4.37594e-08	3.92953e-08	3.52932e-08	3.17053e-08	2.84886e-08	2.56049e-08	2.30196e-08	2.07018e-08	1.86239e-08	1.6761e-08	1.50908e-08	1.35934e-08	1.22509e-08	1.10473e-08	9.96808e-09	9.00046e-09	8.13286e-09	7.35492e-09	6.65735e-09	6.03184e-09	5.47092e-09	4.96791e-09
neuron_12	0	1.17395e-07	1.29663e-07	1.23105e-07	1.12769e-07	1.02084e-07	9.19741e-08	8.26823e-08	7.42443e-08	6.66247e-08	5.9764e-08	5.35967e-08	4.80581e-08	4.30873e-08	3.86279e-08	3.46283e-08	3.10419e-08	2.78265e-08	2.4944e-08	2.23601e-08	2.00441e-08	1.79683e-08	1.61079e-08	1.44405e-08	1.29462e-08	1.1607e-08	1.04069e-08	9.33135e-09	8.36752e-09	7.5038e-09	6.72979e-09	6.03616e-09	5.41458e-09	4.85756e-09	4.3584e-09	3.91107e-09	3.51021e-09	3.15098e-09	2.82905e-09	2.54056e-09	2.28202e-09	2.05033e-09	1.84269e-09	1.65661e-09	1.48984e-09	1.34039e-09	1.20644e-09	1.08639e-09	9.78804e-10
neuron_13	0	3.32741e-08	3.58218e-08	3.36106e-08	3.06054e-08	2.7613e-08	2.48271e-08	2.22882e-08	1.99939e-08	1.79283e-08	1.60723e-08	1.44064e-08	1.29118e-08	1.15716e-08	1.037e-08	9.29298e-09	8.32763e-09	7.46246e-09	6.68714e-09	5.99236e-09	5.36978e-09	4.81191e-09	4.31204e-09	3.86414e-09	3.46281e-09	3.10322e-09	2.78103e-09	2.49235e-09	2.23369e-09	2.00194e-09	1.7943e-09	1.60825e-09	1.44156e-09	1.29221e-09	1.1584e-09	1.0385e-09	9.31077e-10	8.34828e-10	7.4859e-10	6.71322e-10	6.02091e-10	5.4006e-10	4.84481e-10	4.34683e-10	3.90063e-10	3.50083e-10	3.14261e-10	2.82164e-10	2.53404e-10
neuron_14	0	1.17705e-08	1.24285e-08	1.1566e-08	1.04916e-08	9.44685e-09	8.4839e-09	7.61068e-09	6.82375e-09	6.1165e-09	5.48169e-09	4.9123e-09	4.40178e-09	3.94417e-09	3.53403e-09	3.16648e-09	2.83712e-09	2.542e-09	2.27757e-09	2.04064e-09	1.82836e-09	1.63816e-09	1.46776e-09	1.31509e-09	1.1783e-09	1.05575e-09	9.4596e-10	8.47593e-10	7.59465e-10	6.8051e-10	6.09773e-10	5.464e-10	4.89623e-10	4.38756e-10	3.93183e-10	3.52355e-10	3.15776e-10	2.83005e-10	2.53645e-10	2.2734e-10	2.03774e-10	1.82661e-10	1.63745e-10	1.46798e-10	1.31615e-10	1.18012e-10	1.05825e-10	9.49056e-11	8.51229e-11
neuron_15	0	5.91427e-09	6.15915e-09	5.70061e-09	5.15875e-09	4.6396e-09	4.16396e-09	3.7339e-09	3.34694e-09	2.99948e-09	2.68778e-09	2.40832e-09	2.15782e-09	1.93333e-09	1.73216e-09	1.5519e-09	1.39039e-09	1.24568e-09	1.11603e-09	9.99868e-10	8.95798e-10	8.02561e-10	7.19028e-10	6.44192e-10	5.77147e-10	5.17082e-10	4.6327e-10	4.15062e-10	3.71872e-10	3.33179e-10	2.98515e-10	2.6746e-10	2.39638e-10	2.14714e-10	1.92384e-10	1.7238e-10	1.54458e-10	1.38403e-10	1.24019e-10	1.11133e-10	9.95884e-11	8.92459e-11	7.99804e-11	7.1679e-11	6.4242e-11	5.75794e-11	5.16104e-11	4.62631e-11	4.14729e-11
neuron_16	0	4.687e-09	4.83801e-09	4.46305e-09	4.03328e-09	3.62503e-09	3.25228e-09	2.91578e-09	2.61325e-09	2.34174e-09	2.09825e-09	1.87998e-09	1.68436e-09	1.50907e-09	1.35199e-09	1.21126e-09	1.08517e-09	9.72196e-10	8.70984e-10	7.80307e-10	6.99071e-10	6.26291e-10	5.61089e-10	5.02677e-10	4.50347e-10	4.03465e-10	3.61465e-10	3.23839e-10	2.9013e-10	2.59931e-10	2.32878e-10	2.08642e-10	1.86928e-10	1.67477e-10	1.50051e-10	1.34439e-10	1.20453e-10	1.07925e-10	9.67002e-11	8.6644e-11	7.76347e-11	6.9564e-11	6.23342e-11	5.58573e-11	5.00543e-11	4.48552e-11	4.01981e-11	3.60262e-11	3.22887e-11
neuron_17	0	8.98141e-09	9.23082e-09	8.50213e-09	7.6786e-09	6.89937e-09	6.18899e-09	5.54815e-09	4.97223e-09	4.45545e-09	3.99207e-09	3.57671e-09	3.20448e-09	2.87094e-09	2.57208e-09	2.30431e-09	2.06441e-09	1.84948e-09	1.65692e-09	1.4844e-09	1.32985e-09	1.19139e-09	1.06734e-09	9.56212e-10	8.56656e-10	7.67469e-10	6.87568e-10	6.15985e-10	5.5186e-10	4.94412e-10	4.42945e-10	3.96838e-10	3.55532e-10	3.18529e-10	2.8538e-10	2.55683e-10	2.29077e-10	2.05243e-10	1.8389e-10	1.64761e-10	1.47624e-10	1.32272e-10	1.18519e-10	1.06199e-10	9.51598e-11	8.52691e-11	7.64098e-11	6.84735e-11	6.13639e-11
[truncated: 3,252 more columns]
