# Supplementary material for: Neural circuit models for evidence accumulation through choice-selective sequences
Source: Nat Commun. 2026 Mar 17;17:4055. doi: 10.1038/s41467-026-70267-9 (PMC13139583; doi:10.1038/s41467-026-70267-9)
Supplement: Supplementary file 4 — Source Data [file 41467_2026_70267_MOESM4_ESM.zip › Fig3.xlsx]

## Sheet: Fig3B
pos	r_L,i-1	r_L,i	r_L,i+1	r_R,i-1	r_R,i	r_R,i+1	1_left	1_right	P_i-1	P_i	P_i+1
40	7.25047	0	0	5.25047	0	0	0	0	310	0	0
40.1	7.25043	0	0	5.25043	0	0	0	0	310	0	0
40.2	7.25039	0	0	5.25039	0	0	0	0	310	0	0
40.3	7.25035	0	0	5.25035	0	0	0	0	310	0	0
40.4	7.25032	0	0	5.25032	0	0	0	0	310	0	0
40.5	7.25029	0	0	5.25029	0	0	0	0	310	0	0
40.6	7.25026	0	0	5.25026	0	0	0	0	310	0	0
40.7	7.25024	0	0	5.25024	0	0	0	0	310	0	0
40.8	7.25021	0	0	5.25021	0	0	0	0	310	0	0
40.9	7.25019	0	0	5.25019	0	0	0	0	310	0	0
41	7.25017	0	0	5.25017	0	0	0	0	310	0	0
41.1	7.25016	0	0	5.25016	0	0	0	0	310	0	0
41.2	7.25014	0	0	5.25014	0	0	0	0	310	0	0
41.3	7.25013	0	0	5.25013	0	0	0	0	310	0	0
41.4	7.25012	0	0	5.25012	0	0	0	0	310	0	0
41.5	7.25011	0	0	5.25011	0	0	0	0	310	0	0
41.6	7.2501	0	0	5.2501	0	0	0	0	310	0	0
41.7	7.25009	0	0	5.25009	0	0	0	0	310	0	0
41.8	7.25008	0	0	5.25008	0	0	0	0	310	0	0
41.9	7.25007	0	0	5.25007	0	0	0	0	310	0	0
42	7.25006	0	0	5.25006	0	0	0	0	310	0	0
42.1	7.25006	0	0	5.25006	0	0	0	0	310	0	0
42.2	7.25005	0	0	5.25005	0	0	0	0	310	0	0
42.3	7.25005	0	0	5.25005	0	0	0	0	310	0	0
42.4	7.25004	0	0	5.25004	0	0	0	0	310	0	0
42.5	7.25004	0	0	5.25004	0	0	0	0	310	0	0
42.6	7.25004	0	0	5.25004	0	0	0	0	310	0	0
42.7	7.25003	0	0	5.25003	0	0	0	0	310	0	0
42.8	7.25003	0	0	5.25003	0	0	0	0	310	0	0
42.9	7.25003	0	0	5.25003	0	0	0	0	310	0	0
43	7.25002	0	0	5.25002	0	0	0	0	310	0	0
43.1	7.25002	0	0	5.25002	0	0	0	0	310	0	0
43.2	7.25002	0	0	5.25002	0	0	0	0	310	0	0
43.3	7.25002	0	0	5.25002	0	0	0	0	310	0	0
43.4	7.25002	0	0	5.25002	0	0	0	0	310	0	0
43.5	7.25001	0	0	5.25001	0	0	0	0	310	0	0
43.6	7.25001	0	0	5.25001	0	0	0	0	310	0	0
43.7	7.25001	0	0	5.25001	0	0	0	0	310	0	0
43.8	7.25001	0	0	5.25001	0	0	0	0	310	0	0
43.9	7.25001	0	0	5.25001	0	0	0	0	310	0	0
44	7.25001	0	0	5.25001	0	0	0	0	310	0	0
44.1	7.25001	0	0	5.25001	0	0	0	0	310	0	0
44.2	7.25001	0	0	5.25001	0	0	0	0	310	0	0
44.3	7.25001	0	0	5.25001	0	0	0	0	310	0	0
44.4	7.25001	0	0	5.25001	0	0	0	0	310	0	0
44.5	7.25001	0	0	5.25001	0	0	0	0	310	0	0
44.6	7.25	0	0	5.25	0	0	0	0	310	0	0
44.7	7.25	0	0	5.25	0	0	0	0	310	0	0
44.8	7.25	0	0	5.25	0	0	0	0	310	0	0
44.9	7.25	0	0	5.25	0	0	0	0	310	0	0
45	7.25	0	0	5.25	0	0	0	0	310	0	0
45.1	7.25	0	0	5.25	0	0	0	0	310	0	0
45.2	7.25	0	0	5.25	0	0	0	0	310	0	0
45.3	7.25	0	0	5.25	0	0	0	0	310	0	0
45.4	7.25	0	0	5.25	0	0	0	0	310	0	0
45.5	7.25	0	0	5.25	0	0	0	0	310	0	0
45.6	7.25	0	0	5.25	0	0	0	0	310	0	0
45.7	7.25	0	0	5.25	0	0	0	0	310	0	0
45.8	7.25	0	0	5.25	0	0	0	0	310	0	0
45.9	7.25	0	0	5.25	0	0	0	0	310	0	0
46	7.25	0	0	5.25	0	0	0	0	310	0	0
46.1	7.25	0	0	5.25	0	0	0	0	310	0	0
46.2	7.25	0	0	5.25	0	0	0	0	310	0	0
46.3	7.25	0	0	5.25	0	0	0	0	310	0	0
46.4	7.25	0	0	5.25	0	0	0	0	310	0	0
46.5	7.25	0	0	5.25	0	0	0	0	310	0	0
46.6	7.25	0	0	5.25	0	0	0	0	310	0	0
46.7	7.25	0	0	5.25	0	0	0	0	310	0	0
46.8	7.25	0	0	5.25	0	0	0	0	310	0	0
46.9	7.25	0	0	5.25	0	0	0	0	310	0	0
47	7.25	0	0	5.25	0	0	0	0	310	0	0
47.1	7.25	0	0	5.25	0	0	0	0	310	0	0
47.2	7.25	0	0	5.25	0	0	0	0	310	0	0
47.3	7.25	0	0	5.25	0	0	0	0	310	0	0
47.4	7.25	0	0	5.25	0	0	0	0	310	0	0
47.5	7.25	0	0	5.25	0	0	0	0	310	0	0
47.6	7.25	0	0	5.25	0	0	0	0	310	0	0
47.7	7.25	0	0	5.25	0	0	0	0	310	0	0
47.8	7.25	0	0	5.25	0	0	0	0	310	0	0
47.9	7.25	0	0	5.25	0	0	0	0	310	0	0
48	7.25	0	0	5.25	0	0	0	0	310	0	0
48.1	7.25	0	0	5.25	0	0	0	0	310	0	0
48.2	7.25	0	0	5.25	0	0	0	0	310	0	0
48.3	7.25	0	0	5.25	0	0	0	0	310	0	0
48.4	7.25	0	0	5.25	0	0	0	0	310	0	0
48.5	7.25	0	0	5.25	0	0	0	0	310	0	0
48.6	7.25	0	0	5.25	0	0	0	0	310	0	0
48.7	7.25	0	0	5.25	0	0	0	0	310	0	0
48.8	7.25	0	0	5.25	0	0	0	0	310	0	0
48.9	7.25	0	0	5.25	0	0	0	0	310	0	0
49	7.25	0	0	5.25	0	0	0	0	310	0	0
49.1	7.25	0	0	5.25	0	0	0	0	310	0	0
49.2	7.25	0	0	5.25	0	0	0	0	310	0	0
49.3	7.25	0	0	5.25	0	0	0	0	310	0	0
49.4	7.25	0	0	5.25	0	0	0	0	310	0	0
49.5	7.25	0	0	5.25	0	0	0	0	310	0	0
49.6	7.25	0	0	5.25	0	0	0	0	310	0	0
49.7	7.25	0	0	5.25	0	0	0	0	310	0	0
49.8	7.25	0	0	5.25	0	0	0	0	310	0	0
49.9	7.25	0	0	5.25	0	0	0	0	310	0	0
50	7.25	2.66649e-08	0	5.25	2.35733e-08	0	0	0	0	310	0
50.1	6.56007	1.56816	0	4.7504	1.37783	0	0	0	0	310	0
50.2	5.9358	2.85723	0	4.29834	2.49469	0	0	0	0	310	0
50.3	5.37093	3.91298	0	3.8893	3.39462	0	0	0	0	310	0
50.4	4.85982	4.77397	0	3.51918	4.11461	0	0	0	0	310	0
50.5	4.39735	5.47268	0	3.18429	4.68574	0	0	0	0	310	0
50.6	3.97888	6.03643	0	2.88126	5.13405	0	0	0	0	310	0
50.7	3.60024	6.48818	0	2.60707	5.48135	0	0	0	0	310	0
50.8	3.25763	6.84723	0	2.35898	5.74588	0	0	0	0	310	0
50.9	2.94763	7.12973	0	2.13449	5.94287	0	0	0	0	310	0
51	2.66713	7.34926	0	1.93137	6.08501	0	0	0	0	310	0
51.1	2.41332	7.51712	0	1.74757	6.18286	0	0	0	0	310	0
51.2	2.18366	7.6428	0	1.58127	6.24518	0	0	0	0	310	0
51.3	1.97586	7.73417	0	1.43079	6.27923	0	0	0	0	310	0
51.4	1.78783	7.79781	0	1.29463	6.29101	0	0	0	0	310	0
51.5	1.61769	7.83918	0	1.17143	6.28544	0	0	0	0	310	0
51.6	1.46375	7.86278	0	1.05996	6.26657	0	0	0	0	310	0
51.7	1.32446	7.87236	0	0.959089	6.23772	0	0	0	0	310	0
51.8	1.19842	7.87099	0	0.867819	6.20158	0	0	0	0	310	0
51.9	1.08437	7.86119	0	0.785235	6.16033	0	0	0	0	310	0
52	0.981181	7.84504	0	0.71051	6.11571	0	0	0	0	310	0
52.1	0.887809	7.82421	0	0.642896	6.06912	0	0	0	0	310	0
52.2	0.803323	7.80007	0	0.581717	6.02168	0	0	0	0	310	0
52.3	0.726877	7.77372	0	0.526359	5.97424	0	0	0	0	310	0
52.4	0.657705	7.74603	0	0.476269	5.92747	0	0	0	0	310	0
52.5	0.595116	7.71771	0	0.430946	5.88188	0	0	0	0	310	0
52.6	0.538483	7.68928	0	0.389936	5.83783	0	0	0	0	310	0
52.7	0.48724	7.66119	0	0.352829	5.7956	0	0	0	0	310	0
52.8	0.440873	7.63374	0	0.319253	5.75536	0	0	0	0	310	0
52.9	0.398918	7.60717	0	0.288872	5.71722	0	0	0	0	310	0
53	0.360956	7.58167	0	0.261382	5.68124	0	0	0	0	310	0
53.1	0.326607	7.55733	0	0.236508	5.64743	0	0	0	0	310	0
53.2	0.295526	7.53424	0	0.214002	5.61577	0	0	0	0	310	0
53.3	0.267403	7.51244	0	0.193637	5.58621	0	0	0	0	310	0
53.4	0.241956	7.49194	0	0.17521	5.55869	0	0	0	0	310	0
53.5	0.218931	7.47273	0	0.158536	5.53312	0	0	0	0	310	0
53.6	0.198097	7.45478	0	0.14345	5.50943	0	0	0	0	310	0
53.7	0.179246	7.43806	0	0.129799	5.48751	0	0	0	0	310	0
53.8	0.162188	7.42252	0	0.117447	5.46726	0	0	0	0	310	0
53.9	0.146754	7.40811	0	0.10627	5.4486	0	0	0	0	310	0
54	0.132788	7.39478	0	0.0961571	5.43141	0	0	0	0	310	0
54.1	0.120152	7.38246	0	0.0870065	5.41561	0	0	0	0	310	0
54.2	0.108718	7.3711	0	0.0787268	5.40109	0	0	0	0	310	0
54.3	0.0983721	7.36063	0	0.0712349	5.38777	0	0	0	0	310	0
54.4	0.0890107	7.35101	0	0.064456	5.37556	0	0	0	0	310	0
54.5	0.0805402	7.34217	0	0.0583222	5.36438	0	0	0	0	310	0
54.6	0.0728758	7.52646	0	0.0527721	5.34657	0	2	0	0	310	0
54.7	0.0659408	7.69777	0	0.0477502	5.31596	0	2	0	0	310	0
54.8	0.0596657	7.85806	0	0.0432062	5.27452	0	2	0	0	310	0
54.9	0.0539877	8.009	0	0.0390946	5.2239	0	2	0	0	310	0
55	0.0488501	8.15203	0	0.0353742	5.1655	0	2	0	0	310	0
55.1	0.0442014	8.28834	0	0.0320079	5.10053	0	2	0	0	310	0
55.2	0.0399951	8.41896	0	0.028962	5.03	0	2	0	0	310	0
55.3	0.0361891	8.54477	0	0.0262059	4.95475	0	2	0	0	310	0
55.4	0.0327452	8.6665	0	0.0237121	4.87554	0	2	0	0	310	0
55.5	0.0296291	8.78479	0	0.0214556	4.79296	0	0	0	0	310	0
55.6	0.0268095	8.70774	0	0.0194138	4.71514	0	0	0	0	310	0
55.7	0.0242583	8.6419	0	0.0175663	4.64859	0	0	0	0	310	0
55.8	0.0219498	8.58561	0	0.0158947	4.59167	0	0	0	0	310	0
55.9	0.019861	8.53749	0	0.0143821	4.54297	0	0	0	0	310	0
56	0.017971	8.49634	0	0.0130135	4.5013	0	0	0	0	310	0
56.1	0.0162608	8.46115	0	0.0117751	4.46564	0	0	0	0	310	0
56.2	0.0147134	8.43104	0	0.0106545	4.4351	0	0	0	0	310	0
56.3	0.0133132	8.40528	0	0.0096406	4.40896	0	0	0	0	310	0
56.4	0.0120463	8.38323	0	0.00872318	4.38656	0	0	0	0	310	0
56.5	0.0108999	8.36436	0	0.00789306	4.36737	0	0	0	0	310	0
56.6	0.00986267	8.3482	0	0.00714193	4.35092	0	0	0	0	310	0
56.7	0.00892411	8.33435	0	0.00646229	4.33681	0	0	0	0	310	0
56.8	0.00807487	8.32249	0	0.00584732	4.32472	0	0	0	0	310	0
56.9	0.00730644	8.31233	0	0.00529087	4.31434	0	0	0	0	310	0
57	0.00661114	8.30361	0	0.00478738	4.30543	0	0	0	0	310	0
57.1	0.00598201	8.29614	0	0.0043318	4.29779	0	0	0	0	310	0
57.2	0.00541275	8.28972	0	0.00391958	4.29122	0	0	0	0	310	0
57.3	0.00489766	8.28422	0	0.00354658	4.28557	0	0	0	0	310	0
57.4	0.00443158	8.2795	0	0.00320908	4.28072	0	0	0	0	310	0
57.5	0.00400986	8.27544	0	0.00290369	4.27654	0	0	0	0	310	0
57.6	0.00362827	8.27195	0	0.00262737	4.27295	0	0	0	0	310	0
57.7	0.003283	8.26895	0	0.00237734	4.26986	0	0	0	0	310	0
57.8	0.00297058	8.26638	0	0.00215111	4.2672	0	0	0	0	310	0
57.9	0.00268789	8.26416	0	0.0019464	4.2649	0	0	0	0	310	0
58	0.0024321	8.26225	0	0.00176118	4.26292	0	0	0	0	310	0
58.1	0.00220066	8.2606	0	0.00159358	4.26121	0	0	0	0	310	0
58.2	0.00199124	8.25919	0	0.00144193	4.25974	0	0	0	0	310	0
58.3	0.00180175	8.25796	0	0.00130471	4.25846	0	0	0	0	310	0
58.4	0.00163029	8.25691	0	0.00118055	4.25736	0	0	0	0	310	0
58.5	0.00147515	8.256	0	0.00106821	4.25641	0	0	0	0	310	0
58.6	0.00133477	8.25521	0	0.000966555	4.25558	0	0	0	0	310	0
58.7	0.00120775	8.25453	0	0.000874575	4.25487	0	0	0	0	310	0
58.8	0.00109281	8.25395	0	0.000791348	4.25425	0	0	0	0	310	0
58.9	0.00098882	8.25344	0	0.000716042	4.25371	0	0	0	0	310	0
59	0.000894721	8.253	0	0.000647901	4.25324	0	0	0	0	310	0
59.1	0.000809577	8.25262	0	0.000586245	4.25284	0	0	0	0	310	0
59.2	0.000732535	8.25228	0	0.000530457	4.25249	0	0	0	0	310	0
59.3	0.000662825	8.252	0	0.000479977	4.25218	0	0	0	0	310	0
59.4	0.000599749	8.25175	0	0.000434301	4.25191	0	0	0	0	310	0
59.5	0.000542676	8.25153	0	0.000392972	4.25168	0	0	0	0	310	0
59.6	0.000491033	8.24375	0	0.000355576	4.44389	0	0	2	0	310	0
59.7	0.000444305	8.22233	0	0.000321738	4.62246	0	0	2	0	310	0
59.8	0.000402024	8.18929	0	0.000291121	4.7894	0	0	2	0	310	0
59.9	0.000363766	8.14635	0	0.000263417	4.94645	0	0	2	0	310	0
60	0.000329149	8.09497	0	0.00023835	5.09506	0	0	2	0	310	0
60.1	0.000297827	8.03639	0	0.000215668	5.23648	0	0	2	0	310	0
60.2	0.000269485	7.97169	0	0.000195144	5.37177	0	0	2	0	310	0
60.3	0.00024384	7.90177	0	0.000176574	5.50184	0	0	2	0	310	0
60.4	0.000220635	7.8274	0	0.00015977	5.62746	0	0	2	0	310	0
60.5	0.000199639	7.74924	0	0.000144566	5.7493	0	0	0	0	310	0
60.6	0.000180641	7.67544	0	0.000130809	5.67549	0	0	0	0	310	0
60.7	0.000163451	7.61255	0	0.000118361	5.61259	0	0	0	0	310	0
60.8	0.000147896	7.55895	0	0.000107097	5.55899	0	0	0	0	310	0
60.9	0.000133822	7.51328	0	9.69057e-05	5.51332	0	0	0	0	310	0
61	0.000121087	7.47436	0	8.76839e-05	5.4744	0	0	0	0	310	0
61.1	0.000109564	7.4412	0	7.93397e-05	5.44123	0	0	0	0	310	0
61.2	9.91379e-05	7.41294	0	7.17895e-05	5.41296	0	0	0	0	310	0
61.3	8.97037e-05	7.38885	0	6.49578e-05	5.38888	0	0	0	0	310	0
61.4	8.11672e-05	7.36833	0	5.87763e-05	5.36835	0	0	0	0	310	0
61.5	7.34432e-05	7.35084	0	5.3183e-05	5.35086	0	0	0	0	310	0
61.6	6.64541e-05	7.33593	0	4.81219e-05	5.33595	0	0	0	0	310	0
61.7	6.01302e-05	7.32323	0	4.35425e-05	5.32325	0	0	0	0	310	0
61.8	5.4408e-05	7.31241	0	3.93989e-05	5.31242	0	0	0	0	310	0
61.9	4.92304e-05	7.30318	0	3.56496e-05	5.3032	0	0	0	0	310	0
62	4.45455e-05	7.29532	0	3.22571e-05	5.29534	0	0	0	0	310	0
62.1	4.03065e-05	7.28863	0	2.91874e-05	5.28864	0	0	0	0	310	0
62.2	3.64708e-05	7.28292	0	2.64099e-05	5.28293	0	0	0	0	310	0
62.3	3.30001e-05	7.27805	0	2.38966e-05	5.27806	0	0	0	0	310	0
62.4	2.98598e-05	7.27391	0	2.16226e-05	5.27392	0	0	0	0	310	0
62.5	2.70182e-05	7.27037	0	1.95649e-05	5.27038	0	0	0	0	310	0
62.6	2.44471e-05	7.26736	0	1.77031e-05	5.26737	0	0	0	0	310	0
62.7	2.21207e-05	7.2648	0	1.60184e-05	5.2648	0	0	0	0	310	0
62.8	2.00156e-05	7.26261	0	1.4494e-05	5.26262	0	0	0	0	310	0
62.9	1.81109e-05	7.26075	0	1.31148e-05	5.26075	0	0	0	0	310	0
63	1.63874e-05	7.25916	0	1.18667e-05	5.25917	0	0	0	0	310	0
63.1	1.48279e-05	7.25781	0	1.07375e-05	5.25781	0	0	0	0	310	0
63.2	1.34169e-05	7.25665	0	9.71565e-06	5.25666	0	0	0	0	310	0
63.3	1.21401e-05	7.25567	0	8.79108e-06	5.25567	0	0	0	0	310	0
63.4	1.09848e-05	7.25483	0	7.9545e-06	5.25484	0	0	0	0	310	0
63.5	9.93945e-06	7.25412	0	7.19753e-06	5.25412	0	0	0	0	310	0
63.6	8.99358e-06	7.25351	0	6.5126e-06	5.25351	0	0	0	0	310	0
63.7	8.13773e-06	7.25299	0	5.89284e-06	5.25299	0	0	0	0	310	0
63.8	7.36332e-06	7.25255	0	5.33206e-06	5.25255	0	0	0	0	310	0
63.9	6.66261e-06	7.25217	0	4.82465e-06	5.25218	0	0	0	0	310	0
64	6.02858e-06	7.25185	0	4.36552e-06	5.25185	0	0	0	0	310	0
64.1	5.45488e-06	7.25158	0	3.95009e-06	5.25158	0	0	0	0	310	0
64.2	4.93578e-06	7.25135	0	3.57419e-06	5.25135	0	0	0	0	310	0
64.3	4.46608e-06	7.25115	0	3.23406e-06	5.25115	0	0	0	0	310	0
64.4	4.04108e-06	7.25098	0	2.9263e-06	5.25098	0	0	0	0	310	0
64.5	3.65652e-06	7.25083	0	2.64782e-06	5.25084	0	0	0	0	310	0
64.6	3.30855e-06	7.25071	0	2.39585e-06	5.25071	0	0	0	0	310	0
64.7	2.9937e-06	7.25061	0	2.16785e-06	5.25061	0	0	0	0	310	0
64.8	2.70882e-06	7.25052	0	1.96156e-06	5.25052	0	0	0	0	310	0
64.9	2.45104e-06	7.25044	0	1.77489e-06	5.25044	0	0	0	0	310	0
65	2.21779e-06	7.25038	0	1.60599e-06	5.25038	0	0	0	0	310	0
65.1	2.00674e-06	7.25032	0	1.45316e-06	5.25032	0	0	0	0	310	0
65.2	1.81578e-06	7.25027	0	1.31487e-06	5.25027	0	0	0	0	310	0
65.3	1.64298e-06	7.25023	0	1.18975e-06	5.25023	0	0	0	0	310	0
65.4	1.48663e-06	7.2502	0	1.07653e-06	5.2502	0	0	0	0	310	0
65.5	1.34516e-06	7.25017	0	9.74082e-07	5.25017	0	0	0	0	310	0
65.6	1.21715e-06	7.25014	0	8.81388e-07	5.25014	0	0	0	0	310	0
65.7	1.10133e-06	7.25012	0	7.97513e-07	5.25012	0	0	0	0	310	0
65.8	9.96523e-07	7.2501	0	7.2162e-07	5.25011	0	0	0	0	310	0
65.9	9.01692e-07	7.25009	0	6.5295e-07	5.25009	0	0	0	0	310	0
66	8.15885e-07	7.25008	0	5.90813e-07	5.25008	0	0	0	0	310	0
66.1	7.38244e-07	7.25006	0	5.34591e-07	5.25007	0	0	0	0	310	0
66.2	6.67991e-07	7.25006	0	4.83718e-07	5.25006	0	0	0	0	310	0
66.3	6.04424e-07	7.25005	0	4.37687e-07	5.25005	0	0	0	0	310	0
66.4	5.46906e-07	7.25004	0	3.96035e-07	5.25004	0	0	0	0	310	0
66.5	4.94861e-07	7.25003	0	3.58348e-07	5.25003	0	0	0	0	310	0
66.6	4.47769e-07	7.25003	0	3.24246e-07	5.25003	0	0	0	0	310	0
66.7	4.05159e-07	7.25002	0	2.93391e-07	5.25003	0	0	0	0	310	0
66.8	3.66603e-07	7.25002	0	2.65471e-07	5.25002	0	0	0	0	310	0
66.9	3.31717e-07	7.25002	0	2.40209e-07	5.25002	0	0	0	0	310	0
67	3.00149e-07	7.25002	0	2.1735e-07	5.25002	0	0	0	0	310	0
67.1	2.71585e-07	7.25001	0	1.96665e-07	5.25001	0	0	0	0	310	0
67.2	2.45735e-07	7.25001	0	1.77946e-07	5.25001	0	0	0	0	310	0
67.3	2.22344e-07	7.25001	0	1.61008e-07	5.25001	0	0	0	0	310	0
67.4	2.01185e-07	7.25001	0	1.45685e-07	5.25001	0	0	0	0	310	0
67.5	1.82036e-07	7.25001	0	1.31819e-07	5.25001	0	0	0	0	310	0
67.6	1.6471e-07	7.25001	0	1.19273e-07	5.25001	0	0	0	0	310	0
67.7	1.49037e-07	7.25	0	1.07923e-07	5.25001	0	0	0	0	310	0
67.8	1.34852e-07	7.25	0	9.76518e-08	5.25	0	0	0	0	310	0
67.9	1.21987e-07	7.25	0	8.83353e-08	5.25	0	0	0	0	310	0
68	1.10402e-07	7.25	0	7.99465e-08	5.25	0	0	0	0	310	0
68.1	9.98986e-08	7.25	0	7.23404e-08	5.25	0	0	0	0	310	0
68.2	9.03922e-08	7.25	0	6.54565e-08	5.25	0	0	0	0	310	0
68.3	8.17959e-08	7.25	0	5.92315e-08	5.25	0	0	0	0	310	0
68.4	7.40229e-08	7.25	0	5.36028e-08	5.25	0	0	0	0	310	0
68.5	6.69873e-08	7.25	0	4.8508e-08	5.25	0	0	0	0	310	0
68.6	6.06174e-08	7.25	0	4.38953e-08	5.25	0	0	0	0	310	0
68.7	5.48612e-08	7.25	0	3.97271e-08	5.25	0	0	0	0	310	0
68.8	4.96519e-08	7.25	0	3.59549e-08	5.25	0	0	0	0	310	0
68.9	4.49261e-08	7.25	0	3.25327e-08	5.25	0	0	0	0	310	0
69	4.0652e-08	7.25	0	2.94377e-08	5.25	0	0	0	0	310	0
69.1	3.67879e-08	7.25	0	2.66395e-08	5.25	0	0	0	0	310	0
69.2	3.30654e-08	7.25	0	2.39439e-08	5.25	0	0	0	0	310	0
69.3	3.00386e-08	7.25	0	2.17521e-08	5.25	0	0	0	0	310	0
69.4	2.72372e-08	7.25	0	1.97235e-08	5.25	0	0	0	0	310	0
69.5	2.46614e-08	7.25	0	1.78582e-08	5.25	0	0	0	0	310	0
69.6	2.2307e-08	7.25	0	1.61534e-08	5.25	0	0	0	0	310	0
69.7	2.01571e-08	7.25	0	1.45966e-08	5.25	0	0	0	0	310	0
69.8	1.82098e-08	7.25	0	1.31864e-08	5.25	0	0	0	0	310	0
69.9	1.64649e-08	7.25	0	1.19228e-08	5.25	0	0	0	0	310	0
70	1.48986e-08	7.25	9.20808e-09	1.07887e-08	5.25	8.14048e-09	0	0	0	0	310
70.1	1.34808e-08	6.56007	1.56816	9.76198e-09	4.7504	1.37783	0	0	0	0	310
70.2	1.2198e-08	5.9358	2.85723	8.833e-09	4.29834	2.49469	0	0	0	0	310
70.3	1.10372e-08	5.37093	3.91298	7.99243e-09	3.8893	3.39462	0	0	0	0	310
70.4	9.98684e-09	4.85982	4.77397	7.23185e-09	3.51918	4.11461	0	0	0	0	310
70.5	9.03647e-09	4.39735	5.47268	6.54365e-09	3.18429	4.68574	0	0	0	0	310
70.6	8.17654e-09	3.97888	6.03643	5.92094e-09	2.88126	5.13405	0	0	0	0	310
70.7	7.39844e-09	3.60024	6.48818	5.35749e-09	2.60707	5.48135	0	0	0	0	310
70.8	6.69438e-09	3.25763	6.84723	4.84766e-09	2.35898	5.74588	0	0	0	0	310
70.9	6.05733e-09	2.94763	7.12973	4.38634e-09	2.13449	5.94287	0	0	0	0	310
71	5.4809e-09	2.66713	7.34926	3.96892e-09	1.93137	6.08502	0	0	0	0	310
71.1	4.95932e-09	2.41332	7.51712	3.59123e-09	1.74757	6.18286	0	0	0	0	310
71.2	4.48738e-09	2.18366	7.6428	3.24948e-09	1.58127	6.24518	0	0	0	0	310
71.3	4.06035e-09	1.97586	7.73417	2.94025e-09	1.43079	6.27923	0	0	0	0	310
71.4	3.67395e-09	1.78783	7.79781	2.66045e-09	1.29463	6.29101	0	0	0	0	310
71.5	3.32433e-09	1.61769	7.83918	2.40727e-09	1.17143	6.28544	0	0	0	0	310
71.6	3.00798e-09	1.46375	8.05519	2.17819e-09	1.05996	6.25898	2	0	0	0	310
71.7	2.72173e-09	1.32446	8.24351	1.97091e-09	0.959089	6.20888	2	0	0	0	310
71.8	2.46273e-09	1.19842	8.40925	1.78335e-09	0.867819	6.13984	2	0	0	0	310
71.9	2.22837e-09	1.08437	8.55663	1.61364e-09	0.785235	6.05577	2	0	0	0	310
72	2.01631e-09	0.981181	8.68921	1.46009e-09	0.71051	5.95988	2	0	0	0	310
72.1	1.82443e-09	0.887809	8.8099	1.32114e-09	0.642896	5.85482	2	0	0	0	310
72.2	1.65081e-09	0.803323	8.92115	1.19542e-09	0.581717	5.74275	2	0	0	0	310
72.3	1.49372e-09	0.726877	9.02495	1.08166e-09	0.526359	5.62547	2	0	0	0	310
72.4	1.35157e-09	0.657705	9.12295	9.78725e-10	0.476269	5.50439	2	0	0	0	310
72.5	1.22295e-09	0.595116	9.21652	8.85587e-10	0.430946	5.38069	0	0	0	0	310
72.6	1.10657e-09	0.538483	9.11435	8.01312e-10	0.389936	5.26289	0	0	0	0	310
72.7	1.00127e-09	0.48724	9.0234	7.25057e-10	0.352829	5.15781	0	0	0	0	310
72.8	9.05986e-10	0.440873	8.9424	6.56059e-10	0.319253	5.06402	0	0	0	0	310
72.9	8.1977e-10	0.398918	8.87019	5.93627e-10	0.288872	4.98024	0	0	0	0	310
73	7.41759e-10	0.360956	8.8058	5.37136e-10	0.261382	4.90537	0	0	0	0	310
73.1	6.71171e-10	0.326607	8.74832	4.8602e-10	0.236508	4.83842	0	0	0	0	310
73.2	6.07301e-10	0.295526	8.697	4.39769e-10	0.214002	4.77852	0	0	0	0	310
73.3	5.49508e-10	0.267403	8.65113	3.9792e-10	0.193637	4.7249	0	0	0	0	310
73.4	4.97216e-10	0.241956	8.61012	3.60053e-10	0.17521	4.67687	0	0	0	0	310
73.5	4.49899e-10	0.218931	8.57344	3.25789e-10	0.158536	4.63383	0	0	0	0	310
73.6	4.07086e-10	0.198097	8.5406	2.94786e-10	0.14345	4.59525	0	0	0	0	310
73.7	3.68346e-10	0.179246	8.51119	2.66734e-10	0.129799	4.56064	0	0	0	0	310
73.8	3.33294e-10	0.162188	8.48484	2.41351e-10	0.117447	4.52958	0	0	0	0	310
73.9	3.01577e-10	0.146754	8.46122	2.18383e-10	0.10627	4.5017	0	0	0	0	310
74	2.72878e-10	0.132788	8.44003	1.97601e-10	0.0961571	4.47666	0	0	0	0	310
74.1	2.4691e-10	0.120152	8.42102	1.78797e-10	0.0870066	4.45417	0	0	0	0	310
74.2	2.23413e-10	0.108718	8.40396	1.61782e-10	0.0787268	4.43395	0	0	0	0	310
74.3	2.02153e-10	0.0983721	8.38864	1.46387e-10	0.0712349	4.41577	0	0	0	0	310
74.4	1.82915e-10	0.0890107	8.37487	1.32456e-10	0.064456	4.39943	0	0	0	0	310
74.5	1.65509e-10	0.0805402	8.3625	1.19851e-10	0.0583222	4.38472	0	0	0	0	310
74.6	1.49758e-10	0.0728758	8.35138	1.08446e-10	0.0527721	4.37148	0	0	0	0	310
74.7	1.35507e-10	0.0659408	8.34138	9.81258e-11	0.0477502	4.35957	0	0	0	0	310
74.8	1.22612e-10	0.0596657	8.33238	8.87879e-11	0.0432062	4.34884	0	0	0	0	310
74.9	1.10944e-10	0.0539877	8.32428	8.03386e-11	0.0390946	4.33918	0	0	0	0	310
75	1.00386e-10	0.0488501	8.31699	7.26934e-11	0.0353742	4.33047	0	0	0	0	310
75.1	9.08331e-11	0.0442014	8.31043	6.57757e-11	0.0320079	4.32263	0	0	0	0	310
75.2	8.21892e-11	0.0399951	8.30452	5.95163e-11	0.028962	4.31556	0	0	0	0	310
75.3	7.43678e-11	0.036189	8.2992	5.38526e-11	0.0262059	4.30918	0	0	0	0	310
75.4	6.72908e-11	0.0327452	8.2944	4.87278e-11	0.023712	4.30343	0	0	0	0	310
75.5	6.08872e-11	0.0296291	8.29008	4.40908e-11	0.0214555	4.29825	0	0	0	0	310
75.6	5.50931e-11	0.0268095	8.28618	3.9895e-11	0.0194138	4.29357	0	0	0	0	310
75.7	4.98503e-11	0.0242582	8.28266	3.60985e-11	0.0175663	4.28936	0	0	0	0	310
75.8	4.51064e-11	0.0219498	8.27949	3.26632e-11	0.0158947	4.28555	0	0	0	0	310
75.9	4.08139e-11	0.019861	8.27664	2.95549e-11	0.0143821	4.28212	0	0	0	0	310
76	3.693e-11	0.017971	8.27406	2.67424e-11	0.0130134	4.27901	0	0	0	0	310
76.1	3.34156e-11	0.0162608	8.27173	2.41975e-11	0.0117751	4.27622	0	0	0	0	310
76.2	3.02357e-11	0.0147134	8.26963	2.18948e-11	0.0106545	4.27369	0	0	0	0	310
76.3	2.73584e-11	0.0133132	8.26773	1.98113e-11	0.0096406	4.27141	0	0	0	0	310
76.4	2.47549e-11	0.0120463	8.26602	1.7926e-11	0.00872318	4.26935	0	0	0	0	310
76.5	2.23992e-11	0.0108999	8.26448	1.62201e-11	0.00789306	4.26749	0	0	0	0	310
76.6	2.02676e-11	0.00986267	8.26308	1.46765e-11	0.00714193	4.26581	0	0	0	0	310
76.7	1.83389e-11	0.00892411	8.26182	1.32799e-11	0.00646229	4.26429	0	0	0	0	310
76.8	1.65937e-11	0.00807487	8.26069	1.20161e-11	0.00584732	4.26291	0	0	0	0	310
76.9	1.50146e-11	0.00730644	8.25966	1.08727e-11	0.00529087	4.26168	0	0	0	0	310
77	1.35858e-11	0.00661114	8.25873	9.83798e-12	0.00478738	4.26056	0	0	0	0	310
77.1	1.22929e-11	0.00598201	8.25789	8.90177e-12	0.0043318	4.25954	0	0	0	0	310
77.2	1.11231e-11	0.00541275	8.25714	8.05466e-12	0.00391958	4.25863	0	0	0	0	310
77.3	1.00646e-11	0.00489766	8.25645	7.28816e-12	0.00354658	4.2578	0	0	0	0	310
77.4	9.10682e-12	0.00443158	8.25583	6.5946e-12	0.00320908	4.25705	0	0	0	0	310
77.5	8.24019e-12	0.00400986	8.25527	5.96704e-12	0.00290369	4.25638	0	0	0	0	310
77.6	7.45604e-12	0.00362827	8.25477	5.3992e-12	0.00262737	4.25577	0	0	0	0	310
77.7	6.7465e-12	0.003283	8.25431	4.8854e-12	0.00237734	4.25522	0	0	0	0	310
77.8	6.10449e-12	0.00297058	8.2539	4.42049e-12	0.00215111	4.25472	0	0	0	0	310
77.9	5.52357e-12	0.00268789	8.25353	3.99982e-12	0.0019464	4.25427	0	0	0	0	310
78	4.99793e-12	0.0024321	8.25319	3.61919e-12	0.00176118	4.25386	0	0	0	0	310
78.1	4.52231e-12	0.00220066	8.25288	3.27478e-12	0.00159358	4.25349	0	0	0	0	310
78.2	4.09196e-12	0.00199124	8.25261	2.96314e-12	0.00144193	4.25316	0	0	0	0	310
78.3	3.70256e-12	0.00180175	8.25236	2.68116e-12	0.00130471	4.25286	0	0	0	0	310
78.4	3.35021e-12	0.00163029	8.25213	2.42602e-12	0.00118055	4.25258	0	0	0	0	310
78.5	3.0314e-12	0.00147515	8.25193	2.19515e-12	0.00106821	4.25234	0	0	0	0	310
78.6	2.74293e-12	0.00133477	8.25174	1.98626e-12	0.000966557	4.25211	0	0	0	0	310
78.7	2.4819e-12	0.00120775	8.25158	1.79724e-12	0.000874577	4.25191	0	0	0	0	310
78.8	2.24572e-12	0.00109282	8.25143	1.62621e-12	0.00079135	4.25173	0	0	0	0	310
78.9	2.03201e-12	0.000988822	8.25129	1.47146e-12	0.000716044	4.25156	0	0	0	0	310
79	1.83864e-12	0.000894724	8.25117	1.33143e-12	0.000647904	4.25141	0	0	0	0	310
79.1	1.66367e-12	0.00080958	8.25106	1.20473e-12	0.000586248	4.25128	0	0	0	0	310
79.2	1.50535e-12	0.000732539	8.25096	1.09008e-12	0.000530459	4.25116	0	0	0	0	310
79.3	1.3621e-12	0.000662829	8.25086	9.8635e-13	0.00047998	4.25105	0	0	0	0	310
79.4	1.23248e-12	0.000599752	8.25078	8.92485e-13	0.000434303	4.25095	0	0	0	0	310
79.5	1.11519e-12	0.000542675	8.25071	8.07549e-13	0.000392972	4.25086	0	0	0	0	310
79.6	1.00906e-12	0.000491031	8.25064	7.30699e-13	0.000355575	4.25078	0	0	0	0	310
79.7	9.13035e-13	0.000444303	8.25058	6.61163e-13	0.000321737	4.2507	0	0	0	0	310
79.8	8.26148e-13	0.000402022	8.25052	5.98245e-13	0.000291119	4.25063	0	0	0	0	310
79.9	7.47531e-13	0.000363765	8.25047	5.41316e-13	0.000263416	4.25057	0	0	0	0	310

## Sheet: Fig3C
ev_bin	no_noise	input_noise		Note: Input noise values may differ because stochastically simulated. Run Figure3/psychometrics_3C.py to generate.
-14	0	0
-11	0	0
-8	0	0.0535506
-5	0	0.096624
-2	0	0.243306
1	1	0.641444
4	1	0.795111
7	1	0.93248
10	1	0.973225
13	1	1

## Sheet: Fig3D-LeftPrefLeftChoice 
	pos_1	pos_2	pos_3	pos_4	pos_5	pos_6	pos_7	pos_8	pos_9	pos_10	pos_11	pos_12	pos_13	pos_14	pos_15	pos_16	pos_17	pos_18	pos_19	pos_20	pos_21	pos_22	pos_23	pos_24	pos_25	pos_26	pos_27	pos_28	pos_29	pos_30	pos_31	pos_32	pos_33	pos_34	pos_35	pos_36	pos_37	pos_38	pos_39	pos_40	pos_41	pos_42	pos_43	pos_44	pos_45	pos_46	pos_47	pos_48	pos_49
neuron_1	0	0	0	0	0	0	0	0	0	0	0	0	0	0	0	0	0	0	0	0	0	0	0	0	0	0	0	0	0	0	0	0	0	0	0	0	0	0	0	0	0	0	0	0	0	0	0	0	0
neuron_2	0	0	0	0	0	0	0	0	0	0	0	0	0	0	0	0	0	0	0	0	0	0	0	0	0	0	0	0	0	0	0	0	0	0	0	0	0	0	0	0	0	0	0	0	0	0	0	0	0
neuron_3	0	0	0	0	0	0	0	0	0	0	0	0	0	0	0	0	0	0	0	0	0	0	0	0	0	0	0	0	0	0	0	0	0	0	0	0	0	0	0	0	0	0	0	0	0	0	0	0	0
neuron_4	0	0	0	0	0	0	0	0	0	0	0	0	0	0	0	0	0	0	0	0	0	0	0	0	0	0	0	0	0	0	0	0	0	0	0	0	0	0	0	0	0	0	0	0	0	0	0	0	0
neuron_5	0	0	0	0	0	0	0	0	0	0	0	0	0	0	0	0	0	0	0	0	0	0	0	0	0	0	0	0	0	0	0	0	0	0	0	0	0	0	0	0	0	0	0	0	0	0	0	0	0
neuron_6	0	0	0	0	0	0	0	0	0	0	0	0	0	0	0	0	0	0	0	0	0	0	0	0	0	0	0	0	0	0	0	0	0	0	0	0	0	0	0	0	0	0	0	0	0	0	0	0	0
neuron_7	0	0	0	0	0	0	0	0	0	0	0	0	0	0	0	0	0	0	0	0	0	0	0	0	0	0	0	0	0	0	0	0	0	0	0	0	0	0	0	0	0	0	0	0	0	0	0	0	0
neuron_8	0	0	0	0	0	0	0	0	0	0	0	0	0	0	0	0	0	0	0	0	0	0	0	0	0	0	0	0	0	0	0	0	0	0	0	0	0	0	0	0	0	0	0	0	0	0	0	0	0
neuron_9	0	0	0	0	0	0	0	0	0	0	0	0	0	0	0	0	0	0	0	0	0	0	0	0	0	0	0	0	0	0	0	0	0	0	0	0	0	0	0	0	0	0	0	0	0	0	0	0	0
neuron_10	0	0	0	0	0	0	0	0	0	0	0	0	0	0	0	0	0	0	0	0	0	0	0	0	0	0	0	0	0	0	0	0	0	0	0	0	0	0	0	0	0	0	0	0	0	0	0	0	0
neuron_11	0	0	0	0	0	0	0	0	0	0	0	0	0	0	0	0	0	0	0	0	0	0	0	0	0	0	0	0	0	0	0	0	0	0	0	0	0	0	0	0	0	0	0	0	0	0	0	0	0
neuron_12	0	0	0	0	0	0	0	0	0	0	0	0	0	0	0	0	0	0	0	0	0	0	0	0	0	0	0	0	0	0	0	0	0	0	0	0	0	0	0	0	0	0	0	0	0	0	0	0	0
neuron_13	0	0	0	0	0	0	0	0	0	0	0	0	0	0	0	0	0	0	0	0	0	0	0	0	0	0	0	0	0	0	0	0	0	0	0	0	0	0	0	0	0	0	0	0	0	0	0	0	0
neuron_14	0	0	0	0	0	0	0	0	0	0	0	0	0	0	0	0	0	0	0	0	0	0	0	0	0	0	0	0	0	0	0	0	0	0	0	0	0	0	0	0	0	0	0	0	0	0	0	0	0
neuron_15	0	0	0	0	0	0	0	0	0	0	0	0	0	0	0	0	0	0	0	0	0	0	0	0	0	0	0	0	0	0	0	0	0	0	0	0	0	0	0	0	0	0	0	0	0	0	0	0	0
[truncated: 3,252 more columns]

## Sheet: Fig3D-LeftPrefRightChoice
	pos_1	pos_2	pos_3	pos_4	pos_5	pos_6	pos_7	pos_8	pos_9	pos_10	pos_11	pos_12	pos_13	pos_14	pos_15	pos_16	pos_17	pos_18	pos_19	pos_20	pos_21	pos_22	pos_23	pos_24	pos_25	pos_26	pos_27	pos_28	pos_29	pos_30	pos_31	pos_32	pos_33	pos_34	pos_35	pos_36	pos_37	pos_38	pos_39	pos_40	pos_41	pos_42	pos_43	pos_44	pos_45	pos_46	pos_47	pos_48	pos_49
neuron_1	0	0	0	0	0	0	0	0	0	0	0	0	0	0	0	0	0	0	0	0	0	0	0	0	0	0	0	0	0	0	0	0	0	0	0	0	0	0	0	0	0	0	0	0	0	0	0	0	0
neuron_2	0	0	0	0	0	0	0	0	0	0	0	0	0	0	0	0	0	0	0	0	0	0	0	0	0	0	0	0	0	0	0	0	0	0	0	0	0	0	0	0	0	0	0	0	0	0	0	0	0
neuron_3	0	0	0	0	0	0	0	0	0	0	0	0	0	0	0	0	0	0	0	0	0	0	0	0	0	0	0	0	0	0	0	0	0	0	0	0	0	0	0	0	0	0	0	0	0	0	0	0	0
neuron_4	0	0	0	0	0	0	0	0	0	0	0	0	0	0	0	0	0	0	0	0	0	0	0	0	0	0	0	0	0	0	0	0	0	0	0	0	0	0	0	0	0	0	0	0	0	0	0	0	0
neuron_5	0	0	0	0	0	0	0	0	0	0	0	0	0	0	0	0	0	0	0	0	0	0	0	0	0	0	0	0	0	0	0	0	0	0	0	0	0	0	0	0	0	0	0	0	0	0	0	0	0
neuron_6	0	0	0	0	0	0	0	0	0	0	0	0	0	0	0	0	0	0	0	0	0	0	0	0	0	0	0	0	0	0	0	0	0	0	0	0	0	0	0	0	0	0	0	0	0	0	0	0	0
neuron_7	0	0	0	0	0	0	0	0	0	0	0	0	0	0	0	0	0	0	0	0	0	0	0	0	0	0	0	0	0	0	0	0	0	0	0	0	0	0	0	0	0	0	0	0	0	0	0	0	0
neuron_8	0	0	0	0	0	0	0	0	0	0	0	0	0	0	0	0	0	0	0	0	0	0	0	0	0	0	0	0	0	0	0	0	0	0	0	0	0	0	0	0	0	0	0	0	0	0	0	0	0
neuron_9	0	0	0	0	0	0	0	0	0	0	0	0	0	0	0	0	0	0	0	0	0	0	0	0	0	0	0	0	0	0	0	0	0	0	0	0	0	0	0	0	0	0	0	0	0	0	0	0	0
neuron_10	0	0	0	0	0	0	0	0	0	0	0	0	0	0	0	0	0	0	0	0	0	0	0	0	0	0	0	0	0	0	0	0	0	0	0	0	0	0	0	0	0	0	0	0	0	0	0	0	0
neuron_11	0	0	0	0	0	0	0	0	0	0	0	0	0	0	0	0	0	0	0	0	0	0	0	0	0	0	0	0	0	0	0	0	0	0	0	0	0	0	0	0	0	0	0	0	0	0	0	0	0
neuron_12	0	0	0	0	0	0	0	0	0	0	0	0	0	0	0	0	0	0	0	0	0	0	0	0	0	0	0	0	0	0	0	0	0	0	0	0	0	0	0	0	0	0	0	0	0	0	0	0	0
neuron_13	0	0	0	0	0	0	0	0	0	0	0	0	0	0	0	0	0	0	0	0	0	0	0	0	0	0	0	0	0	0	0	0	0	0	0	0	0	0	0	0	0	0	0	0	0	0	0	0	0
neuron_14	0	0	0	0	0	0	0	0	0	0	0	0	0	0	0	0	0	0	0	0	0	0	0	0	0	0	0	0	0	0	0	0	0	0	0	0	0	0	0	0	0	0	0	0	0	0	0	0	0
neuron_15	0	0	0	0	0	0	0	0	0	0	0	0	0	0	0	0	0	0	0	0	0	0	0	0	0	0	0	0	0	0	0	0	0	0	0	0	0	0	0	0	0	0	0	0	0	0	0	0	0
[truncated: 3,252 more columns]

## Sheet: Fig3D-RightPrefLeftChoice
	pos_1	pos_2	pos_3	pos_4	pos_5	pos_6	pos_7	pos_8	pos_9	pos_10	pos_11	pos_12	pos_13	pos_14	pos_15	pos_16	pos_17	pos_18	pos_19	pos_20	pos_21	pos_22	pos_23	pos_24	pos_25	pos_26	pos_27	pos_28	pos_29	pos_30	pos_31	pos_32	pos_33	pos_34	pos_35	pos_36	pos_37	pos_38	pos_39	pos_40	pos_41	pos_42	pos_43	pos_44	pos_45	pos_46	pos_47	pos_48	pos_49
neuron_1	0	0	0	0	0	0	0	0	0	0	0	0	0	0	0	0	0	0	0	0	0	0	0	0	0	0	0	0	0	0	0	0	0	0	0	0	0	0	0	0	0	0	0	0	0	0	0	0	0
neuron_2	0	0	0	0	0	0	0	0	0	0	0	0	0	0	0	0	0	0	0	0	0	0	0	0	0	0	0	0	0	0	0	0	0	0	0	0	0	0	0	0	0	0	0	0	0	0	0	0	0
neuron_3	0	0	0	0	0	0	0	0	0	0	0	0	0	0	0	0	0	0	0	0	0	0	0	0	0	0	0	0	0	0	0	0	0	0	0	0	0	0	0	0	0	0	0	0	0	0	0	0	0
neuron_4	0	0	0	0	0	0	0	0	0	0	0	0	0	0	0	0	0	0	0	0	0	0	0	0	0	0	0	0	0	0	0	0	0	0	0	0	0	0	0	0	0	0	0	0	0	0	0	0	0
neuron_5	0	0	0	0	0	0	0	0	0	0	0	0	0	0	0	0	0	0	0	0	0	0	0	0	0	0	0	0	0	0	0	0	0	0	0	0	0	0	0	0	0	0	0	0	0	0	0	0	0
neuron_6	0	0	0	0	0	0	0	0	0	0	0	0	0	0	0	0	0	0	0	0	0	0	0	0	0	0	0	0	0	0	0	0	0	0	0	0	0	0	0	0	0	0	0	0	0	0	0	0	0
neuron_7	0	0	0	0	0	0	0	0	0	0	0	0	0	0	0	0	0	0	0	0	0	0	0	0	0	0	0	0	0	0	0	0	0	0	0	0	0	0	0	0	0	0	0	0	0	0	0	0	0
neuron_8	0	0	0	0	0	0	0	0	0	0	0	0	0	0	0	0	0	0	0	0	0	0	0	0	0	0	0	0	0	0	0	0	0	0	0	0	0	0	0	0	0	0	0	0	0	0	0	0	0
neuron_9	0	0	0	0	0	0	0	0	0	0	0	0	0	0	0	0	0	0	0	0	0	0	0	0	0	0	0	0	0	0	0	0	0	0	0	0	0	0	0	0	0	0	0	0	0	0	0	0	0
neuron_10	0	0	0	0	0	0	0	0	0	0	0	0	0	0	0	0	0	0	0	0	0	0	0	0	0	0	0	0	0	0	0	0	0	0	0	0	0	0	0	0	0	0	0	0	0	0	0	0	0
neuron_11	0	0	0	0	0	0	0	0	0	0	0	0	0	0	0	0	0	0	0	0	0	0	0	0	0	0	0	0	0	0	0	0	0	0	0	0	0	0	0	0	0	0	0	0	0	0	0	0	0
neuron_12	0	0	0	0	0	0	0	0	0	0	0	0	0	0	0	0	0	0	0	0	0	0	0	0	0	0	0	0	0	0	0	0	0	0	0	0	0	0	0	0	0	0	0	0	0	0	0	0	0
neuron_13	0	0	0	0	0	0	0	0	0	0	0	0	0	0	0	0	0	0	0	0	0	0	0	0	0	0	0	0	0	0	0	0	0	0	0	0	0	0	0	0	0	0	0	0	0	0	0	0	0
neuron_14	0	0	0	0	0	0	0	0	0	0	0	0	0	0	0	0	0	0	0	0	0	0	0	0	0	0	0	0	0	0	0	0	0	0	0	0	0	0	0	0	0	0	0	0	0	0	0	0	0
neuron_15	0	0	0	0	0	0	0	0	0	0	0	0	0	0	0	0	0	0	0	0	0	0	0	0	0	0	0	0	0	0	0	0	0	0	0	0	0	0	0	0	0	0	0	0	0	0	0	0	0
[truncated: 3,252 more columns]

## Sheet: Fig3D-RightPrefRightChoice 
	pos_1	pos_2	pos_3	pos_4	pos_5	pos_6	pos_7	pos_8	pos_9	pos_10	pos_11	pos_12	pos_13	pos_14	pos_15	pos_16	pos_17	pos_18	pos_19	pos_20	pos_21	pos_22	pos_23	pos_24	pos_25	pos_26	pos_27	pos_28	pos_29	pos_30	pos_31	pos_32	pos_33	pos_34	pos_35	pos_36	pos_37	pos_38	pos_39	pos_40	pos_41	pos_42	pos_43	pos_44	pos_45	pos_46	pos_47	pos_48	pos_49
neuron_1	0	0	0	0	0	0	0	0	0	0	0	0	0	0	0	0	0	0	0	0	0	0	0	0	0	0	0	0	0	0	0	0	0	0	0	0	0	0	0	0	0	0	0	0	0	0	0	0	0
neuron_2	0	0	0	0	0	0	0	0	0	0	0	0	0	0	0	0	0	0	0	0	0	0	0	0	0	0	0	0	0	0	0	0	0	0	0	0	0	0	0	0	0	0	0	0	0	0	0	0	0
neuron_3	0	0	0	0	0	0	0	0	0	0	0	0	0	0	0	0	0	0	0	0	0	0	0	0	0	0	0	0	0	0	0	0	0	0	0	0	0	0	0	0	0	0	0	0	0	0	0	0	0
neuron_4	0	0	0	0	0	0	0	0	0	0	0	0	0	0	0	0	0	0	0	0	0	0	0	0	0	0	0	0	0	0	0	0	0	0	0	0	0	0	0	0	0	0	0	0	0	0	0	0	0
neuron_5	0	0	0	0	0	0	0	0	0	0	0	0	0	0	0	0	0	0	0	0	0	0	0	0	0	0	0	0	0	0	0	0	0	0	0	0	0	0	0	0	0	0	0	0	0	0	0	0	0
neuron_6	0	0	0	0	0	0	0	0	0	0	0	0	0	0	0	0	0	0	0	0	0	0	0	0	0	0	0	0	0	0	0	0	0	0	0	0	0	0	0	0	0	0	0	0	0	0	0	0	0
neuron_7	0	0	0	0	0	0	0	0	0	0	0	0	0	0	0	0	0	0	0	0	0	0	0	0	0	0	0	0	0	0	0	0	0	0	0	0	0	0	0	0	0	0	0	0	0	0	0	0	0
neuron_8	0	0	0	0	0	0	0	0	0	0	0	0	0	0	0	0	0	0	0	0	0	0	0	0	0	0	0	0	0	0	0	0	0	0	0	0	0	0	0	0	0	0	0	0	0	0	0	0	0
neuron_9	0	0	0	0	0	0	0	0	0	0	0	0	0	0	0	0	0	0	0	0	0	0	0	0	0	0	0	0	0	0	0	0	0	0	0	0	0	0	0	0	0	0	0	0	0	0	0	0	0
neuron_10	0	0	0	0	0	0	0	0	0	0	0	0	0	0	0	0	0	0	0	0	0	0	0	0	0	0	0	0	0	0	0	0	0	0	0	0	0	0	0	0	0	0	0	0	0	0	0	0	0
neuron_11	0	0	0	0	0	0	0	0	0	0	0	0	0	0	0	0	0	0	0	0	0	0	0	0	0	0	0	0	0	0	0	0	0	0	0	0	0	0	0	0	0	0	0	0	0	0	0	0	0
neuron_12	0	0	0	0	0	0	0	0	0	0	0	0	0	0	0	0	0	0	0	0	0	0	0	0	0	0	0	0	0	0	0	0	0	0	0	0	0	0	0	0	0	0	0	0	0	0	0	0	0
neuron_13	0	0	0	0	0	0	0	0	0	0	0	0	0	0	0	0	0	0	0	0	0	0	0	0	0	0	0	0	0	0	0	0	0	0	0	0	0	0	0	0	0	0	0	0	0	0	0	0	0
neuron_14	0	0	0	0	0	0	0	0	0	0	0	0	0	0	0	0	0	0	0	0	0	0	0	0	0	0	0	0	0	0	0	0	0	0	0	0	0	0	0	0	0	0	0	0	0	0	0	0	0
neuron_15	0	0	0	0	0	0	0	0	0	0	0	0	0	0	0	0	0	0	0	0	0	0	0	0	0	0	0	0	0	0	0	0	0	0	0	0	0	0	0	0	0	0	0	0	0	0	0	0	0
[truncated: 3,252 more columns]

## Sheet: Fig3E
																evidence	left_neuron_0	left_neuron_1	left_neuron_2	left_neuron_3	left_neuron_4	right_neuron_0	right_neuron_1	right_neuron_2	right_neuron_3	right_neuron_4
																-15		12.5538	12.0528	12.0528	12.0559			2.20687	2.07653	2.07474
																-14			12.0529	12.0824	12.0597		2.12852	2.20685	2.05918	2.07249
																-13	12.3925	12.1583	12.2218	12.0528	12.0533	1.97923	2.14853	2.15687	2.07653	2.07624
																-12	12.238	12.2257	11.9897	12.0485	12.0055	2.10449	2.10738	2.26837	2.10147	2.12391
																-11	12.0185	12.383	12.1228	12.0535	12.0543	2.40396	2.09462	2.19158	2.07614	2.07564
																-10	12.3178	12.233	12.0345	12.0643	12.0099	2.14433	2.13961	2.23464	2.10286	2.12003
																-9	12.1231	12.2457	12.0322	12.0068	11.9908	2.18642	2.1067	2.24925	2.15933	2.14486
																-8	12.1997	12.2266	12.0371	11.9596	11.9922	2.1312	2.15799	2.24544	2.17007	2.14423
																-7	12.1569	12.0985	12.0426	12.0752	11.9678	2.21531	2.25158	2.23924	2.08465	2.16372
																-6	11.8734	11.8553	11.7997	11.8152	11.8101	2.50148	2.44812	2.45973	2.3151	2.32309
																-5	11.0956	11.0553	11.0629	11.033	11.0557	3.20318	3.1924	3.18023	3.10362	3.07525
																-4	10.2952	10.2805	10.2716	10.2723	10.2572	3.98039	3.95942	3.97532	3.89185	3.8724
																-3	9.4776	9.51502	9.49958	9.4759	9.45899	4.74861	4.75912	4.75017	4.67177	4.67037
																-2	8.73112	8.68504	8.66088	8.66132	8.6625	5.53066	5.52114	5.50857	5.46891	5.47009
																-1	7.86999	7.89946	7.8628	7.86278	7.86278	6.29246	6.32156	6.28546	6.26657	6.26657
																0	7.06625	7.06643	7.0913	7.06734	7.06468	7.07797	7.08355	7.12133	7.06734	7.06468
																1	6.27107	6.26662	6.26657	6.26657	6.26657	7.84396	7.83923	7.83918	7.86278	7.86278
																2	5.46509	5.47613	5.46847	5.46847	5.46847	8.65791	8.64368	8.61605	8.66089	8.66088
																3	4.68505	4.67663	4.68138	4.67037	4.67037	9.45587	9.42995	9.4169	9.45899	9.45899
																4	3.91768	3.88077	3.87892	3.87935	3.87245	10.2103	10.2054	10.1975	10.2777	10.2572
																5	3.08836	3.08002	3.08049	3.0977	3.07819	10.9624	10.9636	10.9693	11.0466	11.0603
																6	2.32257	2.33612	2.35594	2.37726	2.37161	11.7288	11.6989	11.6745	11.7844	11.762
																7	2.09552	2.1087	2.10056	2.1433	2.13677	11.9637	11.9806	11.8986	11.9986	11.997
																8	2.0423	2.05257	2.0753	2.12386	2.11931	12.0816	12.0285	11.9389	12.0059	12.0112
																9	2.03263	2.06972	2.07336	2.12474	2.14711	12.0434	12.0091	11.9674	12.0118	11.9824
																10	1.99605	2.0197	2.06767	2.10245	2.11302	12.1999	12.098	11.9493	12.0565	12.0174
																11	1.86418	1.9426	2.06183	2.08046	2.07536	12.3873	12.2811	11.9636	12.0814	12.0552
																12	1.86875	1.90738	2.01657	2.05701	2.07527	12.2688	12.1915	12.0094	12.1247	12.0551
																13		2.06933	2.04579	2.07462	2.05281		11.9299	11.9697	12.0561	12.0932
																14			1.99087	2.07648	2.05548			12.0625	12.0529	12.0887
																15				1.99522	1.98673				12.1913	12.2058

## Sheet: Fig3G
index_pos	act_change
0	1.77106e-35
1	8.72481e-27
2	4.29893e-18
3	2.51713e-09
4	5.15625
5	5
6	5
7	5
8	5
9	5
10	5
11	5
12	5
13	5
14	4.99977
15	1.77107e-35
16	8.72479e-27
17	4.29895e-18
18	2.51713e-09
19	-4.84375
20	-5
21	-5
22	-5
23	-5
24	-5
25	-5
26	-5
27	-5
28	-5
29	-4.99977
