# Supplementary material for: Neural circuit models for evidence accumulation through choice-selective sequences
Source: Nat Commun. 2026 Mar 17;17:4055. doi: 10.1038/s41467-026-70267-9 (PMC13139583; doi:10.1038/s41467-026-70267-9)
Supplement: Supplementary file 4 — Source Data [file 41467_2026_70267_MOESM4_ESM.zip › Fig5.xlsx]

## Sheet: Fig5A_ex1
	-27.5	-22.5	-17.5	-12.5	-7.5	-2.5	2.5	7.5	12.5	17.5	22.5	27.5	32.5	37.5	42.5	47.5	52.5	57.5	62.5	67.5	72.5	77.5	82.5	87.5	92.5	97.5	102.5	107.5	112.5	117.5	122.5	127.5	132.5	137.5	142.5	147.5	152.5	157.5	162.5	167.5	172.5	177.5	182.5	187.5	192.5	197.5	202.5	207.5	212.5
-15
-14
-13																																													0.340419	0.314299	0.303675	0.293222	0.277951
-12																																										0.355634	0.365457	0.356225	0.309335	0.295952	0.285544	0.27155	0.27329
-11																																								0.434809	0.407663	0.402396	0.34063	0.431886	0.393542	0.39911	0.380181	0.35358	0.339963
-10																																					0.47301	0.461235	0.439867	0.39711		0.398113	0.444471	0.408239	0.425946	0.396083	0.387756	0.359799	0.34399
-9																																		0.466839	0.489253	0.491737	0.535492	0.55977	0.451744	0.476041	0.469232	0.489676	0.408535	0.41417	0.397607	0.38373	0.347155	0.332443	0.31895
-8																																0.52768	0.540451	0.580184	0.598837	0.53843	0.523441	0.464119	0.493943	0.435709	0.440879	0.402566	0.404299	0.363023	0.326931	0.321556	0.311489	0.30472	0.298964
-7																												0.53832	0.53266	0.63912	0.535473	0.52774	0.509029	0.495824	0.448483	0.447101	0.413872	0.40817	0.40234	0.405027	0.389281	0.391706	0.380511	0.373928	0.35197	0.337423	0.335883	0.323531	0.307175
-6																									0.550965	0.530674	0.499229	0.507612	0.531614	0.506178	0.498769	0.480905	0.467759	0.441267	0.434237	0.432517	0.47397	0.470108	0.489876	0.500418	0.456348	0.43792	0.430897	0.374868	0.359488	0.329429	0.305642	0.286452	0.269397
-5																				0.52475	0.533999	0.540168	0.51597	0.514637	0.47824	0.531821	0.525102	0.537814	0.507431	0.528262	0.509156	0.480283	0.484825	0.512742	0.532479	0.563124	0.542292	0.496723	0.444069	0.427909	0.433796	0.407464	0.399622	0.399445	0.389622	0.353771	0.342389	0.331203	0.321425
-4																0.481371	0.522548	0.514594	0.507596	0.528797	0.516277	0.563323	0.572507	0.590068	0.59728	0.540586	0.540285	0.51366	0.472178	0.464436	0.475618	0.553626	0.538965	0.514055	0.476747	0.432825	0.424486	0.444487	0.434073	0.407709	0.407763	0.386037	0.377385	0.34825	0.345089	0.362999	0.345651	0.334791	0.324712
-3														0.555197	0.539703	0.528686	0.512233	0.526091	0.557035	0.586337	0.576441	0.544532	0.536474	0.497119	0.479008	0.503894	0.495765	0.512474	0.552775	0.57322	0.533753	0.459735	0.416118	0.408401	0.416821	0.422682	0.405875	0.386255	0.354861	0.351463	0.341589	0.330176	0.309458	0.301737	0.283099	0.270003	0.270527	0.280538	0.291368
-2											0.589324	0.553125	0.53925	0.520564	0.528736	0.540762	0.533196	0.537685	0.50995	0.501439	0.480964	0.486006	0.486516	0.497699	0.504971	0.503833	0.508248	0.474503	0.454958	0.461585	0.47529	0.460209	0.457695	0.427618	0.431604	0.392562	0.40137	0.369912	0.325608	0.305308	0.28323	0.279167	0.264897	0.262468	0.249556	0.26003	0.245244	0.24578	0.244036
-1									0.474172	0.500718	0.482267	0.500828	0.502517	0.510009	0.515424	0.508792	0.513737	0.5139	0.512972	0.476289	0.485786	0.467904	0.446858	0.464629	0.452566	0.463104	0.461635	0.49131	0.457142	0.436034	0.396725	0.374622	0.385367	0.435189	0.390649	0.38337	0.35778	0.351883	0.424268	0.393109	0.371497	0.2932	0.295613	0.257485	0.303769	0.267912	0.248472	0.229439	0.202783
0	0.301528	0.327332	0.352911	0.377125	0.399095	0.419785	0.435124	0.44738	0.461855	0.460493	0.479729	0.479766	0.467868	0.462057	0.453874	0.4509	0.447504	0.440875	0.422539	0.401533	0.435459	0.416537	0.431858	0.411279	0.400928	0.438761	0.474532	0.482714	0.48283	0.46933	0.450638	0.470017	0.462066	0.451931	0.435261	0.411549	0.405568	0.395053	0.364976	0.361585	0.315098	0.368374	0.333729	0.306402	0.245144	0.234376	0.225325	0.213611	0.204183
1									0.405868	0.446528	0.430056	0.423779	0.428787	0.420884	0.394466	0.374056	0.36123	0.374544	0.386226	0.415217	0.39121	0.406865	0.409995	0.38841	0.374289	0.374225	0.293365	0.32567	0.376903	0.356895	0.381641	0.372127	0.354721	0.352472	0.396033	0.43795	0.388123	0.375792	0.406799	0.402042	0.399879	0.403743	0.425015	0.328536	0.376299	0.259282	0.23672	0.207771	0.189053
2												0.419004	0.425762	0.416854	0.416054	0.420011	0.398517	0.377457	0.35095	0.337303	0.316113	0.313651	0.311776	0.334183	0.314822	0.285492	0.282835	0.281876	0.291352	0.289523	0.316196	0.313661	0.338085	0.304234	0.304727	0.320316	0.301602	0.292461	0.245564	0.247846	0.228372	0.231468	0.23805	0.278356	0.29844	0.307978	0.296671	0.284913	0.271323
3																0.391279	0.399072	0.378642	0.395063	0.368058	0.367429	0.366187	0.339288	0.311463	0.329955	0.349818	0.356107	0.38255	0.299659	0.29649	0.263297	0.272716	0.237372	0.283443	0.280131	0.269408	0.284191	0.280477	0.269283	0.258595	0.259635	0.233404	0.219536	0.226379	0.258422	0.26236	0.261464	0.256099	0.23877
4																			0.323186	0.365941	0.354546	0.331033	0.329544	0.336696	0.33986	0.263434	0.270427	0.268061	0.33205	0.323816	0.320359	0.296701	0.305458	0.291595	0.260768	0.228006	0.262582	0.271481	0.280473	0.277668	0.270398	0.281713	0.263088	0.253175	0.235528	0.243488	0.246819	0.24859	0.253629
5																					0.236028	0.270545	0.312723	0.316396	0.298385	0.339254	0.315218	0.315414	0.257206	0.255848	0.283448	0.266507	0.252506	0.283943	0.293299	0.33474	0.296385	0.271802	0.258341	0.247292	0.230313	0.23674	0.280949	0.266857	0.25284	0.225237	0.208513	0.203548	0.196658
6																								0.264651	0.292822	0.312193	0.289342	0.278156	0.314036	0.307377	0.271605	0.247734	0.232962	0.213514	0.249172	0.237859	0.25434	0.273272	0.297037	0.302884	0.294934	0.27712	0.246473	0.240388	0.239938	0.248551	0.248765	0.250539	0.247576
7																											0.23566	0.236207	0.283223	0.287066	0.307987	0.326957	0.329672	0.30086	0.244913	0.239424	0.214488	0.228001	0.23006	0.260263	0.237115	0.32979	0.343685	0.322358	0.280563	0.260635	0.254873	0.241702	0.230306
8																														0.229886	0.225526	0.275537	0.270549	0.296981	0.337576	0.305431	0.28449	0.227229	0.250731	0.235777	0.270018	0.214613	0.22013	0.233563	0.252286	0.199754	0.175235	0.1599	0.157997
9																																		0.249413	0.279576	0.337322	0.325439	0.352652	0.260689	0.260485	0.233485	0.271409	0.275476	0.239426	0.232934	0.263501	0.264024	0.256655	0.24934
10																																					0.234176	0.23653	0.379354	0.326753	0.306586	0.298062	0.274168	0.386578	0.308612	0.266382	0.246957	0.242569	0.232973
11																																							0.218259		0.288844	0.280379	0.280857	0.196933	0.192387	0.178779	0.269962	0.25493	0.24951
12																																												0.285499	0.284028	0.290198	0.158586	0.154762	0.154909
13																																														0.244791	0.272799	0.278045	0.272766
14
15
[truncated: 17 more columns]

## Sheet: Fig5A_ex2
	-27.5	-22.5	-17.5	-12.5	-7.5	-2.5	2.5	7.5	12.5	17.5	22.5	27.5	32.5	37.5	42.5	47.5	52.5	57.5	62.5	67.5	72.5	77.5	82.5	87.5	92.5	97.5	102.5	107.5	112.5	117.5	122.5	127.5	132.5	137.5	142.5	147.5	152.5	157.5	162.5	167.5	172.5	177.5	182.5	187.5	192.5	197.5	202.5	207.5	212.5
-15
-14																																													0.193277	0.187844
-13																																										0.248815	0.246075	0.248879
-12																																							0.245708	0.254697	0.264425						0.388648	0.372766	0.35003
-11																																				0.224351	0.232448								0.405928	0.310901	0.272754	0.253196	0.245122
-10																																			0.213708						0.376192	0.38543	0.296397	0.301086	0.26133	0.241177	0.23399	0.240827	0.25016
-9																																	0.182716	0.178842	0.122858	0.153787		0.321882	0.325511	0.33911	0.254143	0.244895	0.228877	0.220921	0.262532	0.250553	0.255775	0.256377	0.258278
-8																														0.158851	0.116465	0.0845444	0.188791	0.258402	0.308094	0.332273	0.251	0.257341	0.256434	0.247192	0.252964	0.26574	0.289411	0.281647	0.252114	0.267657	0.256487	0.25745	0.262011
-7																											0.212575	0.148268	0.0975477	0.0699369	0.163885		0.176221	0.252116	0.26314	0.241929	0.244102	0.277718	0.310272	0.30615	0.305749	0.295941	0.306392	0.26566	0.264522	0.272944	0.283215	0.291138	0.296452
-6																								0.336991	0.266858	0.160533	0.141634	0.173792	0.163464	0.222106	0.237697	0.232133	0.254485	0.25055	0.256149	0.270213	0.289602	0.255273	0.236613	0.236905	0.223962	0.212772	0.230626	0.271534	0.286833	0.277375	0.282328	0.279377	0.28261
-5																						0.267229	0.194339	0.164374	0.166172	0.193641	0.237809	0.224997	0.237446	0.23994	0.247992	0.259079	0.258323	0.252398	0.251329	0.265776	0.240609	0.261772	0.292481	0.282056	0.297529	0.27427	0.25099	0.261081	0.270881	0.277207	0.266415	0.252918	0.243835
-4																			0.253391	0.259567	0.252368	0.229311	0.245145	0.254855	0.237418	0.251872	0.245224	0.253587	0.262157	0.244231	0.234524	0.235271	0.218962	0.241476	0.259455	0.253671	0.316975	0.308812	0.305159	0.283078	0.286158	0.295975	0.275962	0.257199	0.250748	0.25536	0.267951	0.278667	0.278909
-3														0.215373	0.187938	0.316393	0.285132	0.264675	0.265377	0.251089	0.248646	0.249796	0.243011	0.229826	0.248004	0.235308	0.248773	0.226387	0.224213	0.23536	0.248068	0.248293	0.268553	0.264078	0.235323	0.22327	0.227573	0.244421	0.2303	0.24408	0.254847	0.269222	0.274621	0.274026	0.263719	0.284698	0.326633	0.338053	0.351986
-2												0.224535	0.255608	0.277465	0.270824	0.247288	0.256578	0.258315	0.25821	0.256526	0.259004	0.263394	0.260859	0.270629	0.258479	0.241158	0.215713	0.231375	0.230668	0.260952	0.262324	0.252991	0.242587	0.236652	0.326649	0.280921	0.272096	0.296385	0.362659	0.380674	0.373264	0.384304	0.398105	0.487013	0.506718	0.361457
-1									0.213514	0.256102	0.255268	0.255522	0.24582	0.24471	0.245643	0.253039	0.26001	0.267104	0.2581	0.261641	0.251769	0.261189	0.274287	0.275347	0.281646	0.2688	0.265555	0.284685	0.280597	0.262285	0.257103	0.304505	0.287646	0.335143	0.327446	0.387604	0.384136	0.268287	0.295131	0.313636	0.323475	0.299075	0.311484	0.38316	0.394261	0.393929	0.392867	0.391333	0.384136
0	0.234764	0.23042	0.225641	0.222422	0.221704	0.222217	0.224061	0.227206	0.234119	0.235881	0.242666	0.24514	0.256018	0.243663	0.245227	0.243388	0.234162	0.232869	0.262556	0.260983	0.308934	0.322104	0.325685	0.319749	0.347854	0.379162	0.361478	0.359572	0.35873	0.343239	0.376116	0.371283	0.398963	0.267811	0.242805	0.224514		0.434403	0.451346	0.377272	0.376178	0.390788	0.403164	0.27373	0.279753	0.481365
1									0.237143	0.221649	0.224316	0.240021	0.245896	0.257285	0.283775	0.277603	0.273895	0.275533	0.271055	0.279967	0.272131	0.290546	0.317026	0.318657	0.316671	0.306223	0.327573	0.320106	0.308831	0.345793	0.379051	0.404732	0.423607	0.420796	0.40529	0.383976	0.3469	0.304455	0.288755	0.332154	0.322652	0.320319	0.351271	0.37782	0.394883	0.410309	0.433395	0.457201	0.470199
2												0.194936	0.25301	0.265502	0.23688	0.262702	0.292573	0.317919	0.310896	0.318378	0.323671	0.340981	0.337741	0.363043	0.372857	0.383184	0.419865	0.409506	0.371349	0.387046	0.346495	0.371243	0.399773	0.441298	0.463877	0.504175	0.503143	0.440914	0.442516	0.489342	0.527547	0.560572	0.511635	0.475074	0.504184	0.507242	0.509384	0.522884	0.532153
3															0.305176	0.262427	0.23719	0.24404	0.260104	0.292697	0.30679	0.32005	0.332335	0.340067	0.355948	0.369414	0.389163	0.402931	0.433331	0.444021	0.452216	0.44474	0.418841	0.415936	0.404867	0.413062	0.444067	0.505782	0.486559	0.487805	0.479165	0.460617	0.482693	0.486498	0.46707	0.398345	0.414281	0.424349	0.430399
4																	0.247752	0.272056	0.275673	0.277615	0.236693	0.254889	0.271626	0.309364	0.326471	0.341421	0.338303	0.36065	0.37864	0.401207	0.446314	0.425315	0.446694	0.481776	0.47246	0.472752	0.473119	0.427027	0.458237	0.443995	0.439491	0.446468	0.433247	0.454905	0.493216	0.542889	0.523327	0.525819	0.524518
5																				0.246364	0.309996	0.299493	0.336031	0.295798	0.31191	0.337579	0.400367	0.428833	0.415624	0.405999	0.418935	0.445084	0.476746	0.466647	0.47759	0.490032	0.499445	0.513984	0.503891	0.502488	0.499074	0.516725	0.515099	0.525174	0.522267	0.534179	0.53598	0.540327	0.533544
6																							0.215834	0.305427	0.317228	0.328542	0.351336	0.337347	0.37762	0.436881	0.462209	0.489087	0.491283	0.51714	0.499063	0.522446	0.522404	0.514409	0.530506	0.528395	0.541809	0.508941	0.516922	0.494109	0.483468	0.478573	0.454921	0.458241	0.458667
7																										0.343346	0.319775	0.335756	0.351899	0.368432	0.364033	0.369932	0.407235	0.438835	0.496476	0.502326	0.503286	0.546377	0.535999	0.551136	0.527328	0.518911	0.497073	0.501275	0.458961	0.486571	0.546695	0.547961	0.54695
8																														0.35843	0.356013	0.41725	0.426464	0.453004	0.460514	0.460709	0.51927	0.521222	0.541477	0.535611	0.564335	0.560443	0.564756	0.572535	0.564713	0.547763	0.508146	0.511501	0.508479
9																															0.469494	0.404854	0.41659	0.436645	0.501081	0.488685	0.48625	0.406334	0.447432	0.525563	0.56047	0.566886	0.543755	0.519147	0.539908	0.558879	0.559293	0.557108	0.549741
10																																			0.454464	0.447021	0.525595	0.662264	0.664873	0.524685	0.436004	0.467746	0.48834	0.501269	0.588347	0.515783	0.496561	0.491916	0.483768
11																																				0.489283	0.500654	0.490994	0.488089	0.561439	0.651902	0.632435	0.703215	0.56776	0.476686	0.483257	0.518726	0.518204	0.498598
12																																							0.534994	0.573576	0.559105	0.602539	0.582926	0.711865	0.700359	0.643761	0.632645	0.628589	0.631011
13																																										0.588606	0.604729	0.597131			0.593833	0.580048	0.536852
14																																													0.624468	0.627867	0.627713	0.602795	0.582085
15
[truncated: 17 more columns]

## Sheet: Fig5A_ex3
	-27.5	-22.5	-17.5	-12.5	-7.5	-2.5	2.5	7.5	12.5	17.5	22.5	27.5	32.5	37.5	42.5	47.5	52.5	57.5	62.5	67.5	72.5	77.5	82.5	87.5	92.5	97.5	102.5	107.5	112.5	117.5	122.5	127.5	132.5	137.5	142.5	147.5	152.5	157.5	162.5	167.5	172.5	177.5	182.5	187.5	192.5	197.5	202.5	207.5	212.5
-15
-14																																													0.231283	0.238471	0.246516	0.255575	0.261114
-13																																									0.176161	0.195687	0.204475
-12																																						0.114451	0.134817	0.157227				0.187619	0.192023	0.189388	0.219762	0.238254	0.270903
-11																																				0.106472	0.114197				0.176048	0.153427	0.162333	0.160338	0.142153	0.15366	0.159388	0.171305	0.190987
-10																																	0.104406	0.106044	0.10418		0.226144	0.190169	0.171032	0.159893	0.131525	0.189841	0.165825	0.165484	0.187922	0.212025	0.234199	0.25814	0.289451
-9																														0.103305	0.119101	0.158085			0.140507	0.169719	0.142886	0.118987			0.142334	0.168405	0.182349	0.17043	0.166324	0.179981	0.183776	0.187974	0.204366
-8																											0.126255	0.125773	0.121616			0.145581	0.161047	0.149148	0.199881	0.163393	0.164345	0.160424	0.164814	0.16879	0.162625	0.153538	0.165496	0.21405	0.228884	0.201971	0.196127	0.205893	0.223012
-7																								0.121669	0.118537	0.124463			0.152921	0.158977	0.153407	0.161609	0.158381	0.172448	0.163058	0.167974	0.166352	0.161189	0.158374	0.157758	0.164155	0.144232	0.149984	0.145063	0.152649	0.165444	0.207966	0.230141	0.252256
-6																						0.106334	0.110547	0.122707		0.117036	0.128736	0.140124	0.138484	0.135274	0.15544	0.15227	0.16329	0.157487	0.136502	0.139869	0.13921	0.147172	0.145382	0.141446	0.150733	0.164243	0.159448	0.176016	0.192945	0.233557	0.23833	0.248152	0.267107
-5																			0.100971	0.103028	0.117449	0.089616	0.108427	0.119796	0.140457	0.141158	0.148373	0.166623	0.176191	0.171595	0.164342	0.171726	0.156022	0.150162	0.162224	0.172424	0.139781	0.139192	0.129274	0.148575	0.15944	0.175568	0.188395	0.186837	0.1776	0.177503	0.187974	0.205202	0.224979
-4																0.0983257	0.0955109	0.111128	0.128431	0.12897	0.133028	0.144702	0.163186	0.151977	0.166824	0.165684	0.169773	0.159458	0.150468	0.149182	0.16101	0.157051	0.150568	0.135215	0.138412	0.144972	0.165367	0.15267	0.179411	0.187876	0.17873	0.145196	0.146053	0.138049	0.187262	0.202395	0.199559	0.206961	0.220872
-3													0.124569	0.131587	0.131801	0.134367	0.133807	0.141459	0.139664	0.167636	0.16156	0.153577	0.161179	0.158393	0.134666	0.136524	0.135639	0.135649	0.146188	0.149792	0.151255	0.13522	0.143452	0.1558	0.150437	0.164573	0.172064	0.174213	0.176004	0.177392	0.174373	0.192726	0.189419	0.201772	0.186473	0.194238	0.199793	0.20692	0.212413
-2											0.134273	0.128065	0.143236	0.141896	0.147926	0.149722	0.159026	0.153084	0.14541	0.127462	0.119634	0.129911	0.126274	0.135254	0.149335	0.155619	0.151467	0.161985	0.175771	0.167629	0.16142	0.19475	0.182656	0.186451	0.189187	0.174443	0.173859	0.184501	0.184243	0.172806	0.17321	0.177634	0.188057	0.188911	0.211696	0.201062	0.214378	0.225102	0.236172
-1									0.140245	0.140803	0.140856	0.143063	0.140552	0.141578	0.140332	0.138808	0.123735	0.132957	0.137256	0.13654	0.146175	0.149742	0.138874	0.138979	0.152527	0.13811	0.145557	0.159418	0.163074	0.166631	0.155461	0.161106	0.160079	0.169293	0.162079	0.169901	0.155321	0.153082	0.147797	0.149015	0.152699	0.165381	0.156319	0.154923	0.168184	0.19949	0.211469	0.222505	0.247112
0	0.132215	0.129483	0.128787	0.128248	0.127648	0.127776	0.128601	0.130401	0.131547	0.129262	0.126325	0.131923	0.141629	0.146204	0.143331	0.146453	0.137184	0.121853	0.13634	0.14048	0.147405	0.152448	0.181324	0.17029	0.151844	0.174265	0.181493	0.179551	0.168621	0.173036	0.202085	0.195422	0.202273	0.210834										0.140971	0.139208	0.149001	0.158906	0.176456	0.196658
1									0.133327	0.143046	0.144767	0.129838	0.125307	0.11946	0.126895	0.131362	0.136649	0.145125	0.142473	0.133429	0.139241	0.141704	0.136809	0.161941	0.152973	0.159135	0.165004	0.166045	0.164495	0.175356	0.154466	0.156844	0.142064	0.149033	0.147374	0.142681	0.157566	0.156993	0.155822	0.153979	0.148705	0.144194	0.126285	0.165586	0.16828	0.154544	0.154966	0.152305	0.152516
2												0.180336	0.149029	0.144527	0.140685	0.142233	0.138732	0.137624	0.135661	0.144345	0.137142	0.14968	0.155069	0.136251	0.145306	0.14399	0.149006	0.153405	0.150398	0.140883	0.14218	0.14004	0.144378	0.137665	0.134744	0.133527	0.129299	0.120745	0.12765	0.124112	0.122762	0.130549	0.128514	0.129203	0.124482	0.116601	0.12899	0.132423	0.136558
3															0.185412	0.138775	0.150181	0.149552	0.151064	0.145138	0.149541	0.113252	0.116476	0.135448	0.138208	0.141084	0.140448	0.144627	0.142374	0.147291	0.153204	0.153878	0.161557	0.165225	0.170928	0.167876	0.14607	0.151301	0.158831	0.156129	0.15511	0.151412	0.153258	0.143407	0.156114	0.151672	0.123619	0.125117	0.1271
4																		0.078326	0.155251	0.149873	0.172965	0.172249	0.164036	0.158151	0.146042	0.143788	0.147591	0.14479	0.143052	0.155051	0.156826	0.155733	0.146715	0.152628	0.149873	0.157776	0.162577	0.158001	0.148416	0.154633	0.153757	0.148441	0.145121	0.148788	0.138373	0.149585	0.168091	0.166321	0.16598
5																					0.0994109	0.108037	0.167975	0.167116	0.160702	0.161243	0.157333	0.157653	0.161234	0.144933	0.146426	0.146175	0.150599	0.148026	0.153837	0.13702	0.142076	0.146024	0.136288	0.135533	0.131069	0.139346	0.132191	0.11677	0.114955	0.123412	0.127826	0.131433	0.132688
6																									0.151763		0.162658	0.147617	0.161554	0.147339	0.132019	0.144932	0.147531	0.153687	0.147512	0.159045	0.143309	0.136701	0.125713	0.147357	0.151526	0.128402	0.141729	0.139632	0.138879	0.142952	0.153172	0.160216	0.16457
7																												0.174079	0.149817	0.168315	0.162106	0.164498	0.156176	0.152021	0.144552	0.144972	0.160858	0.163209	0.186033	0.152224	0.129944	0.137164	0.132457	0.162762	0.172208	0.149123	0.145181	0.145127	0.143065
8																																0.148829	0.160847	0.151892	0.151058	0.175657	0.157175	0.155263	0.153765	0.123716	0.163121	0.159208	0.161118	0.127057	0.120442	0.118004	0.125737	0.124373	0.120424
9																																			0.152603	0.127795	0.0985246	0.101887		0.187732			0.0903592	0.162212	0.15126	0.190898	0.202674	0.20822	0.222195
10																																						0.130262	0.108208	0.0774219	0.10632	0.0733987	0.129798	0.180642	0.181861		0.164254	0.157537	0.160332
11																																									0.113315	0.103171	0.109083	0.0962833	0.0483567	0.0891984	0.107182	0.11101	0.122477
12																																													0.163455	0.166371	0.140051	0.146247	0.159274
13
14
15
[truncated: 17 more columns]

## Sheet: Fig5B
evidence	delay_0	delay_1	delay_2	delay_3	delay_4	delay_5	delay_6	delay_7	delay_8	delay_9	delay_10	delay_11	delay_12	delay_13	delay_14	delay_example	late_0	late_1	late_2	late_3	late_4	late_5	late_6	late_7	late_8	late_9	late_10	late_11	late_12	late_13	late_14	late_example	early_0	early_1	early_2	early_3	early_4	early_5	early_6	early_7	early_8	early_9	early_10	early_11	early_12	early_13	early_14	early_example
-15
-14
-13
-12
-11
-10	1	1	0	0	1	0	0	0	0	1	0	0	0	1	1	0	0	1		1	1	0.554023	1	0		0	0	0	0	0		1
-9	1	0.999704	4.52971e-08	6.57381e-05	1	1.52434e-11	0.00353403	0	3.53931e-07	1	0.000103682	1.57924e-07	0.0024448	0.999998	1	6.52345e-08	0	1		0.996283	1	0.690714	0.999995	0.000463705		0.000232997	7.26344e-07	3.67089e-10	0.000256861	0	0	0.996653
-8	1	0.998937	3.09973e-07	0.000229277	1	3.56211e-10	0.00911758	0	2.13245e-06	1	0.000371629	9.82355e-07	0.00649011	0.999991	1	4.32337e-07	0	1		0.98997	1	0.81807	0.999974	0.00143657	0	0.000744598	4.48558e-06	4.85991e-09	0.000936514	0	0.000214747	0.990599
-7	1	0.996948	1.8565e-06	0.000635981	1	7.98306e-09	0.0178929	0	1.10695e-05	1	0.00106368	5.28622e-06	0.0131554	0.999949	1	2.49818e-06	0	1	0	0.979327	1	0.920566	0.99989	0.00347446	0.000315752	0.00186695	2.39413e-05	5.98477e-08	0.00260663	0	0.000801605	0.979731		1							1	0			0
-6	1	0.991815	1.0893e-05	0.00164655	1	1.78582e-07	0.0315707	0	5.59761e-05	1	0.00284837	2.77536e-05	0.0240611	0.999735	1	1.41234e-05	0	1	0.000802146	0.961593	1	0.984283	0.999559	0.0077292	0.00119996	0.00432435	0.000124624	7.32846e-07	0.00641514	0	0.00228696	0.960487		1			0.770308	0	0	0	1	0.00921873			0.000115334	0
-5	1	0.978722	6.36907e-05	0.00415232	1	3.99457e-06	0.0526174	0	0.000281573	1	0.00743286	0.000145027	0.0417029	0.998626	1	7.95385e-05	0	0.999998	0.00308768	0.932619	1	1	0.998249	0.0165515	0.00347375	0.00968194	0.00064539	8.96964e-06	0.0144675	0	0.00576633	0.927223	0	1	0		0.917283	0.00811635	0.0368445	0.0409092	1	0.0318729	0		0.000615107	6.05305e-05
-4	1	0.94626	0.000372083	0.0103332	1	8.9344e-05	0.08437	0	0.00141367	1	0.0190919	0.000756798	0.0697224	0.992905	1	0.000447498	0	0.999973	0.00956269	0.886775	1	0.965379	0.993097	0.0345867	0.00883819	0.0212546	0.00333201	0.000109769	0.030234	0	0.0133022	0.872056	0.0425904	1	0.0141001	0	1	0.0332414	0.0955169	0.114459	1	0.0803265	0	0.355511	0.00248499	0.000691834
-3	1	0.871173	0.00217025	0.0253853	1	0.00199466	0.130876	0	0.00706393	1	0.0480018	0.00393839	0.112952	0.964228	1	0.00251313	0	0.99964	0.0276137	0.817783	1	0.885537	0.973207	0.070408	0.0204353	0.0457584	0.0170091	0.00134182	0.0587803	9.35779e-14	0.0283756	0.786557	0.118713	1	0.0622984	0.0240425	0.998582	0.0965624	0.181751	0.231224	1	0.170058	0	0.640078	0.00851451	0.00534781	0.795447	0
-2	1	0.722242	0.0125492	0.0609255	1	0.0427931	0.196117	1.17684e-14	0.0345156	1	0.115404	0.0202241	0.176751	0.838496	1	0.0139799	3.40533e-13	0.995153	0.0757583	0.721416	1	0.771806	0.901687	0.13765	0.0433725	0.0955202	0.0821949	0.0161786	0.106476	3.05902e-07	0.0561771	0.667024	0.238737	1	0.185748	0.0878404	0.913379	0.225247	0.298231	0.393458	1	0.312765	0	0.891623	0.0252283	0.0294683	1	0.0347146
-1			0.0691252					3.84749e-08	0.152286			0.0972759			1	0.0738911	1.11282e-06	0.938152	0.190341	0.599944	1	0.639095	0.698426	0.251465	0.0847887	0.18852	0.316708	0.167546	0.179814	0.5	0.103361	0.521934	0.404137	1	0.417634	0.222071	0.764828	0.432601	0.441884	0.587702	1	0.504979	9.17166e-12	1	0.0649133	0.116244	0.955287	0.148869
0	0.259062	0.277915	0.302601	0.286719	0.319882		0.387606	0.111581		0.758022		0.360018	0.376697			0.309866	0.784333	0.528467	0.402201	0.465189	0.999999	0.502707	0.369007	0.414094	0.15286	0.33811	0.705787	0.711259	0.283176	1	0.176837	0.373225	0.600152	1	0.722431	0.441845	0.585501	0.688592	0.601938	0.782085	0.607476	0.718441	2.99814e-05	0.911209	0.145195	0.328414	0.69151	0.400873
1			0.717141					0.999998	0.819371			0.745982			0.373276	0.716448	1	0.0764737	0.658066	0.335332	0.356608	0.375529	0.12867	0.597981	0.254272	0.529018	0.92546	0.967896	0.415915	1	0.281391	0.245017	0.793555	0.418593	0.966078	0.711108	0.408563	0.910267	0.759996	0.932891	4.86274e-07	0.902014	0.9899	0.669754	0.282401	0.664571	0.368876	0.751914
2	2.38806e-08	0.0538975	0.936766	0.713511	3.38949e-08	0.999911	0.621512	1		1.38753e-06	0.853659	0.938767	0.629793	0.007095		0.934292	1	0.00608094	0.84634	0.226105	1.6955e-07	0.266285	0.0359481	0.758148	0.390334	0.711888	0.984676	0.997297	0.56976	1	0.416495	0.149961	0.939987	2.20239e-07	1	0.932896	0.25819	1	0.892913	1	1.52822e-13	1	1	0.383537	0.477661	0.963238	0.127045	1
3	6.24106e-12	0.0214358	0.988579	0.86118	9.09911e-12	0.999996	0.726803	1	0.991345	9.23445e-10	0.937861	0.98766	0.741495	0.00137444	8.83602e-09	0.987657	1	0.000451835	0.940465	0.144262	5.18613e-14	0.17908	0.00932762	0.868893	0.553031	0.844761	0.997002	0.999779	0.727998	1	0.573446	0.0870754	1	6.73628e-14	0.801325	1	0.1455	0.91312	0.978154	0.964085	0	0.97913	1	0.147974	0.702624	1	0	0.946469
4	1.63064e-15	0.0083425	0.998027	0.939304	2.44249e-15		0.813001	1	0.998266	6.14564e-13		0.997612	0.829739		1.07625e-12	0.997784	1	3.33979e-05	0.978539	0.0880927	0	0.11403	0.00237144	0.933808	0.723195	0.923172	0.999419	0.999982	0.867613	1	0.734461	0.0485496	0.956185	0	0.496664	0.87626	0.0700937	0.692919	1	0.835594	0	0.846677	1	0	0.898841	0.743602
5	0	0.00321015	0.999662	0.974844	0	1	0.878242	1	0.999654	3.88578e-16	0.990256	0.999542	0.893538	5.10451e-05	1.38778e-16	0.999606	1	2.46768e-06	0.992599	0.0518295	0	0.0685155	0.000599425	0.968235	0.872898	0.963887	0.999888	0.999999	0.964455	1	0.875073	0.0260482	0.821318	0	0.237303		0.0247013	0.436694	0.954275	0.649847	0	0.646392	1		1	0.396053
6	0	0.00122095	0.999942	0.989896	0	1	0.924748	1	0.999931	0	0.996261	0.999912	0.936768	9.82134e-06	0	0.99993	1	1.8232e-07	0.997614	0.0293328	0	0.0385676	0.000150971	0.985528	0.972473	0.983629	0.999978	1	1	1	0.969886	0.0132711	0.632354	0			0		0.849651		0	0.435333			0.967555	0.15109
7	0	0.000453351	0.99999	0.996077	0	1	0.9565	1	0.999986	0	0.998603	0.999983	0.964787	1.88079e-06	0	0.999988	1	1.34657e-08	0.99938	0.01572	0	0.0200005	3.76658e-05	0.993977	1	0.992883	0.999996	1	0.96712	1	1	0.0061317		0											0.81416
8	0	0.000157651	0.999998	0.998583	0	1	0.977547	1	0.999997	0	0.999512	0.999997	0.982429	3.51333e-07	0	0.999998	1	9.89883e-10	1	0.00760686	0	0.00913869	9.05068e-06	0.99805	0.949142	0.997153	0.999999	1	0.872414	1	0.95914	0.00217827
9	0	4.38136e-05	1	0.999593	0	1	0.991225	1	1	0	0.999864	1	0.993335	5.67416e-08	0	1	1	6.81056e-11		0.00281503	0	0.00313622	1.82468e-06	1		0.999108	1	1		1	0.855788	0
10	0	0	1	1	0	1	1	1	1	0	1	1	1	0	0	1	1	0		0	0	0	0			1	1		0.576084		0.710316
11
12
13
14
15

## Sheet: Fig5C
mu_p	mu_e	sig_e_norm
247.072	-5.24625	0.166768
241.675	-2.76508	0.399764
274.689	-6.96353	0.217568
23.1134	3	4.3921
123.054	9	0.959922
210.816	-14	0.147305
26.0766	0.0717015	0.039062
-18.9824	-0.205965	inf
263.362	-12.1533	0.423647
46.7097	-5	0.832065
284.273	-9.77832	0.222014
272.483	7.1129	0.325494
291.486	-6.40215	0.335035
170.477	9.53392	0.574126
-27.7244	2.78089e-05	inf
258.697	5.72938	0.412859
177.442	13	0.336589
213.993	-7.89301	0.0365583
115.745	-8	0.853888
31.2656	2.36993	0.874326
295.296	4.16643	0.269951
213.86	9.26672	0.328591
291.486	6.84904	0.178814
80.7415	3.62767	0.0896944
139.788	8.23546	0.315639
261.32	13	0.501077
202.341	-6.2226	0.261682
300.471	13	0.653272
41.8845	-4	1.43315
197.172	-6.52576	0.270749
259.014	1.25175	0.179172
300.741	8.51763	0.144616
289.724	-6.94666	0.0685346
21.3386	-3	0.753246
47.9567	-5	0.937275
30.2322	-3	1.04029
-18.4694	-1	inf
142.514	10	0.768933
50.6351	-4	1.00944
295.262	3.7233	0.192022
220.639	13	0.888924
52.272	5	0.884159
-28.8257	-2.17913e-06	inf
200.98	-16	0.447667
165.639	6.93469	0.359463
23.3812	3	1.10782
190.168	-5.51484	0.183574
132.761	9.89514	1.66667
81.9703	-6	1.03771
-24.9723	0.0420101	inf
263.582	7.01742	0.170889
213.396	16	0.443582
165.366	6.7962	0.23681
259.96	9.31935	0.396105
256.84	-15	0.669513
140.729	11	1.62463
114.5	-4.25972	2
297.006	16	0.770638
237.337	10.3459	0.498668
278.621	-5.44523	0.262775
283.533	-14.5142	0.489539
70.2504	-6	0.622775
146.727	6.07798	0.0400736
59.3395	-5	1.31536
247.175	12.3457	0.935104
175.034	-12	0.866736
136.214	-0.361026	0.0143345
51.2363	5	1.15588
112.432	-8	1.4596
-31.2984	0.00295513	inf
238.706	-6.98051	0.0678884
-3.68166	-1	inf
50.698	1.43531	0.312086
230.534	7.86689	0.248964
62.683	5.67675	0.85893
72.7764	6	1.00178
213.23	7.60462	0.251803
235.587	3.96661	0.265092
78.8093	6.73597	2.22909
122.796	7.58566	0.550457
49.9561	2.80572	0.291029
280.451	-8.18138	0.0896403
1.96209	-1	inf
218.95	-6	0.208333
256.113	8.54929	0.29933
28.25	-3	0.975452
193.333	6.88631	0.53647
248.997	12.2013	0.747712
9.31769	2	5.30215
297.905	16	0.746453
13.1589	2	1.78517
146.714	-3.60314	0.260875
231.729	-13	0.68605
25.9866	3	1.44427
221.705	9.7964	0.409793
282.319	0.736099	0.267176
70.4624	5.68093	0.641437
172.847	-14	0.667412
255.106	6.25292	0.174439
284.155	-5.71499	0.261901
186.68	-10.2307	0.488156
214.632	-4.78937	0.039451
104.319	-7	0.416667
168.564	3.56097	0.043675
246.974	16	0.835405
128.322	-10	1.08008
155.806	-7.30289	0.0782341
203.257	6.47482	0.319214
282.413	-10.4653	0.0255368
-17.388	-0.399821	inf
33.7841	2.40167	0.913332
302.061	-0.385324	0.230681
159.984	4.11593	0.204074
195.239	-11.4071	0.288867
232.496	-13	0.898065
-20.6705	0.429081	inf
226.213	-3.23867	0.383739
262.315	4.46033	0.191411
257.459	8.49599	0.0098084
229.677	2.1833	0.609006
173.257	-13	0.61494
-31.094	0.463768	inf
57.4191	5	0.724666
-29.5822	0.00997805	inf
249.387	5.79619	0.269735
233.27	13	0.632617
242.945	-7.99502	0.254849
100.877	-8	0.56715
276.096	-8.90853	0.293354
116.929	-8	0.921924
207.416	13.6757	1.03448
195.104	7.07964	0.221609
8.113	-2	1.6238
272.325	-10.4114	1.2
201.303	-10.4397	1.15385
172.539	-12	0.852995
198.595	-14	0.74812
43.2995	-0.125298	0.114546
288.706	16	0.79781
239.306	4.03173	0.173264
149.023	-11	0.961789
35.078	-3	1.84119
270.653	-4.73778	0.0749896
14.366	-2	8.10734
-28.8666	-0.132822	inf
1.62555	-1	inf
158.746	13	0.447903
168.29	-12	1.14557
249.34	7.99544	0.281638
126.135	-0.52439	0.0846592
297.954	-4.62366	0.133087
-28.4941	0.145636	inf
208.226	-5.18712	0.127964
114.188	-2.85862	0.141113
209.111	-14	1.00537
300.06	-14	0.599496
198.929	7.68353	0.200542
232.893	8.66056	0.187213
-25.3149	-0.42661	inf
155.673	3.58653	0.209152
-28.2954	0.106993	inf
204.358	-6.87124	0.189381
210.375	-7.01975	0.261837
240.019	-6.4942	0.728793
91.4279	6.25171	0.45643
170.949	-6.08638	0.391828
42.8152	3.76385	0.956724
224.788	-8.57046	0.194363
295.342	2.04607	0.383122
163.056	-9.28455	0.260448
121.296	10	1.24277
46.5187	-5	0.487107
-18.4169	0.384156	inf
169.48	7.268	0.172654
-31.3972	0	inf
208.127	9.49839	0.563339
251.929	-14	0.269937
176.074	-7.89227	0.272962
193.883	-6.34445	0.236227
203.682	8.63562	0.177145
28.481	3	1.16995
300.314	-7.7442	0.40279
160.983	-5.25061	0.159233
55.7192	1.47735	0.533582
47.7146	-5	1.80063
226.838	-13	0.533361
95.0714	8	0.277617
89.1904	-7	1.35989
167.065	11	0.750725
160.845	-4.7955	0.622926
294.121	-4.66519	0.116705
243.541	-14	0.297747
136.622	2.53646	0.108098
297.775	-13	0.547941
221.115	9.9597	0.334362
53.5605	-5	1.85961
34.1584	-4	1.26106
105.833	-1.03948	0.829617
-25.2749	-0.214037	inf
169.44	7.3036	0.246281
-26.0887	-0.0177884	inf
245.861	-14	0.478517
221.529	7.81756	0.205974
41.458	-0.736649	0.324441
-32.1557	0.708686	inf
169.284	-4.50068	0.0124998
257.953	6.62153	0.459078
244.783	-13.5214	0.507166
268.311	9.56662	0.227871
160.332	-7.44905	0.150493
266.179	3.72247	0.0793227
51.4706	-3.63826	0.708795
301.07	16	0.600306
218.771	-6.12785	0.322135
72.7728	3.33062	0.290036
288.971	-14	0.569844
232.063	-9.45072	0.401477
122.465	10	1.19456
267.33	0.844412	0.988022
170.394	-11	0.740805
164.444	0.214119	0.38034
176.716	-6.49544	0.618447
156.969	-2.6618	0.0302223
255.534	9.45227	0.245332
164.808	12	0.513909
153.021	6.66337	0.30261
248.321	7.66153	0.216913
294.963	-6.41448	0.102653
-27.8617	0.00694662	inf
215.333	-13.179	1.2
274.945	6.14359	0.274313
-29.2865	-2.99324e-06	inf
230.941	-4.03873	1.15385
250.653	8.20807	0.416745
291.937	7.24402	0.246205
255.58	14	0.408484
112.495	7.50434	0.253975
280.85	9.4064	0.110747
156.047	-10	0.843075
146.9	4.54471	0.182735
14.9243	0	2.5
220.983	-3.31049	0.417819
222.675	-6.08394	0.105595
100.324	7.09085	0.865107
-15.9108	-1	inf
261.94	-16	0.276821
242.57	-15	0.885339
256.597	16	0.472318
262.438	-8.85406	0.119909
93.9399	5.15327	0.388485
230.343	6.56057	0.521537
-24.7019	0.00836608	inf
114.797	-5.43337	0.626445
47.657	5	0.833895
235.138	7.42421	0.689956
232.866	10.3619	0.273954
282.67	-6.79813	0.0948997
-25.4719	0.0882453	inf
99.6241	-7	0.721995
235.463	-3.40359	0.0998051
296.685	-10.3177	0.117588
139.828	8.23578	0.337631
178.576	-8.14316	0.0228887
185.124	9.79003	0.32883
228.504	13	0.91873
248.646	-13	0.636195
164.013	12	1.14198
275.57	-6.46782	0.064822
-22.6144	0.00358886	inf
226.845	15.9195	0.348103
56.8527	0.124024	0.0825485
159.504	12	0.635548
277.646	-9.02482	0.553034
78.2616	-7	1.17404
129.689	-9	1.02777
131.217	7.97721	0.459248
250.084	7.15496	0.206655
248.637	1.85528	0.3224
185.731	-8.53447	0.270846
71.3422	-5	0.871485
174.682	-9.26006	0.270028
280.654	16	0.67005
265.582	-5.95376	0.266496
192.248	8.24542	0.324504
69.9064	6	1.31445
190.03	-8.64148	0.0167692
-6.70031	1	inf
-16.4749	-1	inf
247.927	6.06762	0.20567
249.993	-2.85392	0.0245427
123.048	4.02655	0.456004
282.711	11.4197	0.55213
157.721	-6.19821	0.531736
169.538	-12	0.843055
197.088	12.8923	1.07143
266.608	-8.7465	0.0774062
301.001	-6.8509	0.224182
146.699	9.50975	0.38607
190.721	-15.1799	0.537278
-28.9451	-2.56242e-07	inf
264.392	16	0.777687
277.119	-9.13864	0.537541
272.873	12.3638	0.24087
139.221	-5.80083	0.0744794
293.909	-14	0.481484
71.9782	4.27047	0.384219
-24.9952	-0.279954	inf
180.358	-8.39928	0.367829
268.113	3.81834	0.469714
242.527	13.59	0.387315
133.13	9.64349	0.182372
165.441	7.10184	0.412224
245.475	-12.1254	0.242488
219.403	-13.7989	0.56387
53.3343	-4	1.92217
43.9695	-4	0.81295
221.779	7.03722	0.227083
208.511	6.17138	0.167122
41.3458	-4	0.842134
271.354	-8.02093	1.2
171.452	-8.78695	0.365104
69.01	6	0.969701
224.866	8.67901	0.247277
262.616	14	0.610177
242.841	10.2535	0.449641
218.083	13	0.708458
279.289	7.80753	0.242522
-26.6647	-0.000534955	inf
272.979	0.0912144	0.359991
136.712	-10	0.246616
33.3231	3.48282	0.770624
-2.31965	1	inf
-15.4629	0.197682	inf
274.987	-7.19469	0.0299407
291.598	8.49907	1.07143
172.607	2.75563	0.0812651
271.244	-6.96842	0.356893
259.663	7.67509	0.346044
-20.5537	-0.132221	inf
204.899	8.31033	0.471422
173.969	-5.75123	0.104299
115.019	-3.81263	0.073258
222.494	13	0.782312
203.929	-10.4805	0.292637
148.595	1.16033	0.152284
238.848	-8.98729	0.242619
266.056	3.97189	0.470076
133.256	-10	1.23894
30.4595	-0.731963	0.592223
243.071	6.55105	0.71796
200.638	-5.69025	0.133118
-29.0791	-5.64687e-06	inf
251.638	10.1272	0.613599
282.58	16	0.655673
29.8525	3	1.27871
120.687	-7.39947	2
12.7395	-0.542606	1.25316
242.778	-7.46799	0.0339306
218.503	-8.20664	0.226348
208.544	-5.11916	0.185486
78.46	-7	0.53052
223.224	6.6721	0.217134
76.0865	0.281692	0.0225651
101.165	8	0.970603
78.5901	-1.01073	0.053717
124.298	-8	0.563538
214.161	-6.10213	0.299549
260.423	-7.05653	0.223036
100.72	-4.90717	0.14669
267.837	-12.8027	0.18195
14.0512	0.552033	1.40238
155.401	12	0.382408
292.943	-14	0.29182
149.215	8.81054	0.215992
75.0401	6	1.46923
229.895	7.26974	0.220902
184.573	-13	0.521562
42.0994	-1.10506	1.22878
101.307	-4.73831	0.954393
161.894	6.45508	0.256971
285.679	8.86944	0.214148
119.288	3.56953	0.107783
-27.607	2.57359e-05	inf
301.975	8.05103	0.210036
98.3546	8	0.630743
22.0006	3	1.9553
63.2584	6	1.02308
246.998	-13.2261	0.481786
-28.1023	-0.508615	inf
40.5413	4	2.98677
201.226	-8.61652	0.244006
199.428	-2.22012	0.310785
182.118	-5.56763	0.221142
-24.1653	0	inf
250.783	13	0.803163
43.9491	-1.46344	0.0431694
105.583	-5.03177	0.0927483
231.759	-6.81579	0.173801
287.657	1.19103	0.205627
297.091	8.46147	0.486047
74.489	6	0.676829
-28.8545	-5.0931e-06	inf
-0.897846	-1	inf
283.601	7.17564	0.137937
250.632	13	0.626894
126.335	-3.17873	1.875
228.677	5.75855	0.516943
185.134	-7.10025	0.255275
143.589	8.00924	0.383857
-29.1429	-6.65993e-06	inf
268.49	3.64578	0.14648
161.397	3.73962	0.133766
187.905	-12.5673	0.674894
294.311	16	0.967534
-18.4322	-1	inf
271.733	7.27141	0.458148
67.5245	6	0.892366
266.098	5.48085	0.130407
202.475	12.0798	0.956697
50.4653	0.114726	0.261348
258.775	-14	0.476733
296.002	-8.35969	0.238061
8.50297	2	1.70467
261.669	-14	0.715125
209.068	16	0.801184
52.3395	0.470101	0.411442
123.512	0.391853	0.0571083
219.986	-15	0.763321
287.417	-8.81518	0.374638
96.2689	8	0.516926
105.142	8	0.504898
277.272	7.08161	0.295729
158.971	6.00234	0.219673
252.2	7.17593	0.241434
237.392	-11.355	0.430661
173.797	7.25041	1.15605
280.051	-5.52437	0.20405
253.415	-5.9152	0.211682
212.498	-15	0.262053
156.619	-5.12779	0.304687
290.354	-10.4638	0.259379
130.908	-9.91213	1.21267
247.224	14	0.807321
42.2011	-4	1.03239
256.126	8.63957	0.220338
85.0012	-1.33479	0.030706
265.309	8.10591	0.219283
115.473	-8	1.52882
256.409	-4.73793	0.171453
156.023	11	0.633841
216.601	-4.07126	0.676581
262.211	-5.90554	0.327394
213.416	-15	0.524536
296.914	-8.33708	0.185272
265.272	4.68562	0.403752
188.065	8.26526	0.207458
76.721	6	2.94479
136.328	-1.90896	0.183062
-27.4385	-9.28522e-06	inf
263.201	-5.60083	0.00837312
294.739	-5.25074	0.226175
185.187	-7.80488	0.377876
221.834	14	0.535617
225.052	3.4479	0.323008
88.1136	-5.56098	0.278109
226.203	-14	0.570939
280.715	8.12432	0.214059
164.468	-3.30323	0.0336301
158.019	-4.17984	0.141663
143.571	-3.61712	0.062573
236.255	13.7664	0.35442
225.637	-5.03348	0.303214
240.406	13	0.77424
-4.94854	-1	inf
258.646	-7.58348	0.262886
242.977	-7.67914	0.332378
159.974	-6.00451	0.0073573
251.36	6.02011	0.258485
216.193	-5.66893	0.631436
159.923	-11	1.2501
230.932	11.1046	0.792158
-25.1742	2.28911e-05	inf
203.384	9.64826	1.07143
70.9213	7	0.855157
287.507	5.61283	0.167037
29.1434	3	5.75579
-30.2443	-0.542301	inf
226.162	-7.25083	0.134247
165.722	-1.45836	0.0117887
172.414	-5.06996	0.0868454
271.135	-14	0.634151
223.434	10.174	0.155628
9.00458	-2	2.19455
291.745	-5.56108	1.07143
261.58	-14	0.831992
232.502	16	0.582304
-27.1634	-2.88544e-06	inf
110.794	-9	1.875
272.691	8.8717	0.566278
237.477	2.92716	0.401527
150.508	0.376403	0.453959
276.004	4.04116	0.107822
266.199	-5.69141	0.183657
-19.5099	-0.389205	inf
-25.4644	-0.105527	inf
222.755	2.79635	0.467842
60.3088	1.08073	0.873779
38.2608	5	1.03737
250.961	3.42222	0.19044
200.897	16	1.03448
254.025	8.35335	0.177777
176.022	-13	0.735676
138.004	9.51364	0.373527
155.16	5.35625	0.239099
100.745	-2.9096	0.255874
188.679	-7.23829	0.332416
-3.1831	-0.456711	inf
230.604	4.15159	0.237134
259.746	-6.23785	0.180864
235.968	13	0.466315
34.4399	-3	0.764693
266.144	-6.61686	0.0108485
243.14	5.0191	0.307078
128.459	1	0.277778
228.924	16	0.894352
220.709	16	0.778179
231.23	4.52238	0.225825
289.85	10.0456	0.320089
275.15	13.3651	0.141477
207.493	5.19175	1.07143
280.848	7.88446	0.268579
300.54	10.4864	0.47482
180.095	-8.73786	0.285082
10.2492	0	2.5
105.119	-7	0.512362
150.35	8.02476	0.699015
30.9931	-3	1.51726
299.201	-1.97634	0.496776
221.958	11.7114	1.15385
286.825	10.1843	0.315127
-24.065	-0.18389	inf
54.8198	5	0.50522
157.645	12	0.280651
134.662	0.114516	0.805236
237.929	9.3867	0.0728023
34.1692	3	1.26361
-30.331	-0.202113	inf
158.943	8.44448	0.707536
18.3815	3	4.92714
187.94	5.10386	0.487056
230.375	-5	0.2
84.9067	-7	1.2856
226.604	-15	0.430578
-29.3948	0	inf
243.398	3.39506	0.199722
-9.42849	-1	inf
46.2459	4	0.824874
62.9064	6	0.734082
280.227	2.41465	0.525483
-13.0254	0.0609639	inf
120.195	-1.53635	0.123457
297.763	-3.41977	0.210587
220.621	2.92834	0.378814
226.359	7.50743	0.0115533
97.9203	1.43465	0.195784
-27.897	-1.90945e-06	inf
131.113	-1.84406	0.0468445
291.341	6.03631	0.00572254
98.6144	-6.16315	1.25065
284.655	-14	0.535865
144.538	-1.23432	0.313042
232.703	-6.55799	0.168085
178.512	-4.33026	0.434571
15.7117	1.0185	0.831919
270.256	9.2353	0.280146
277.541	14	0.739018
279.6	12.271	0.463011
282.745	14	0.475559
125.219	4.2434	0.382633
247.656	-6.40356	0.199701
246.363	6.59626	0.377386
291.301	-10.3906	0.270743
235.976	10.226	0.664399
28.4196	3	1.24489
81.4605	7	0.406179
221.585	-5.61882	0.397851
163.686	-7.22163	0.244712
253.772	7.30579	0.324503
223.747	5.16453	0.230069
-13.3154	-0.471293	inf
190.606	-5.53566	0.230075
253.411	9.41366	0.319094
120.322	-10	0.980344
143.963	8.7127	0.521894
-4.02415	-1	inf
255.755	-9.39173	0.499795
144.651	-4.35349	0.225279
25.249	-3	0.944005
243.7	-14	0.326586
192.998	4.53089	1.2
249.321	3.09998	0.411819
185.981	-14.9935	1.15385
155.417	11	1.5
160.424	-12	0.69192
293.362	-14	0.201263
85.0832	-4.43078	0.344192
135.423	7.52409	0.368705
144.183	-5.25993	0.607792
288.772	-9.37986	0.181483
189.757	-2.36001	0.215893
-21.8993	-0.0214794	inf
-27.7174	-0.423498	inf
136.696	5.76112	0.40033

## Sheet: Fig5D
mu_e_norm	sig_e_norm
0	0
-0.403558	0.1667676704526148
-0.230424	0.39976350151357226
-0.580294	0.21756848728982547
1.5	0.9599217040131368
1.125	0.1473051066937768
-1.07692	0.039062
0.0358507	0.42364657024426333
-0.868092	0.8320654547288785
-1.25	0.2220141315263469
-0.752178	0.32549438647972107
0.474193	0.33503463266618827
-0.42681	0.5741255794748289
0.680994	0.41285936915639054
0.381959	0.33658858108148587
1.08333	0.0365583
-0.607155	0.8538883128338365
-1.14286	0.8743256275348052
1.18497	0.26995089577755543
0.320494	0.32859146346749724
0.617782	0.178814
0.456603	0.0896944
0.604612	0.3156386950285993
0.823546	0.5010769764376658
1.08333	0.26168153842035796
-0.51855	0.6532717442426194
1.08333	1.4331548460651122
-1.33333	0.270749
-0.543813	0.17917237214257473
0.104312	0.14461586988396122
0.655202	0.0685346
-0.463111	0.7532458600546053
-1.5	0.9372751200112986
-1.25	1.0402895548270106
-1.5	0.7689330190982487
1.11111	1.0094402085639769
-1.33333	0.19202245146885832
0.310275	0.8889236898604947
1.08333	0.8841587059553071
1.25	0.44766688673771465
-1.06667	0.3594628728357407
0.630427	1.1078161642303186
1.5	0.18357406554627748
-0.45957	1.0377108801481516
1.09946	0.17088903103498423
-1.2	0.4435816958395294
0.584785	0.23680962413415502
1.06667	0.3961053295009479
0.67962	0.6695126354077151
0.716873	0.7706377400002872
-1.07143	0.49866817847001665
1.1	0.2627747032040881
-0.608531	0.4895386938612077
1.06667	0.6227751735933387
0.689728	0.0400736
-0.363015	1.315358666884998
-1.03673	0.9351038785785849
-1.2	0.8667363361102389
0.607798	0.014334520620918417
-1.25	1.1558777606196955
0.823046	1.4595953761499276
-1.09091	0.0678884
-0.0451283	0.3120857472129739
1.25	0.2489640193726592
-1.14286	0.8589300997997549
-0.498608	1.0017804124072043
0.358827	0.251803
0.655574	0.2650916240029295
1.13535	0.5504574406562657
1.2	0.2910288526126196
0.584971	0.0896403
0.330551	0.20833333333333334
1.12266	0.2993298196407328
0.948208	0.9754522704262976
0.70143	0.5364697687912761
-0.681782	0.7477119232834657
-0.5	0.7464528485305534
0.569953	0.260875
-1.5	0.6860500163189265
0.491879	1.4442655084014562
1.01677	0.4097934438922976
1.06667	0.2671760185518558
-0.300261	0.641437
-1.08333	0.6674117789318822
1.5	0.17443895052041217
0.653093	0.2619006306531823
0.0490733	0.4881560497039556
0.946822	0.039451
-1.07692	0.4166666666666667
0.521076	0.043675
-0.476249	0.835405
-0.852556	1.080082421587504
-0.368413	0.0782341
-1.16667	0.31921396209309877
0.273921	0.025536833201788046
1.06667	0.9133317564215868
-1.11111	0.23068103437590398
-0.6639	0.2040742834888521
0.431654	0.2888671718440624
-0.805021	0.8980649048869762
1.20083	0.3837390277349255
-0.0296403	0.1914111296731245
0.374175	0.0098084
-0.950591	0.609006
-1.08333	0.6149402644407501
-0.249128	0.7246658606076382
0.343102	0.2697353651252345
0.566399	0.6326166153107092
0.181941	0.2548487593711228
-1.08333	0.5671504471399783
1.25	0.293354
0.386413	0.9219241580289819
1.08333	1.0344827586206897
-0.571073	0.22160871920241806
-1.14286	1.2
-0.636324	1.153846153846153
-1.14286	0.8529947202766486
0.911715	0.7481203828155992
0.544588	0.11454593232487498
-2	0.7978102395402021
-0.800878	0.1732637541333171
-0.803053	0.9617887556839937
-1.09091	0.0749896
-1.07692	0.44790345444715546
-0.041766	1.1455743493528325
1.06667	0.2816379272582101
0.335977	0.0846592
-1.1	0.13308687659424548
-1.5	0.12796365723105052
-0.364444	0.1411127822230398
1.08333	1.005372368781793
-1.09091	0.5994956131834607
0.666287	0.20054156662727254
-0.0655487	0.1872130375638204
-0.330262	0.20915232779359053
-0.399009	0.18938119475144924
-0.317625	0.2618369986172743
-1.07692	0.7287933969269097
-1.07692	0.45643
0.640294	0.39182841727034606
0.666197	0.956724
0.298877	0.1943633129414641
-0.528557	0.38312173794663923
-0.539981	0.26044815497585394
-0.499554	1.2427717644933638
1.04195	0.48710729131315567
-0.468183	0.17265398703631302
0.940963	0.5633391866199672
-0.571364	0.26993721493604816
0.15739	0.2729622296870506
-0.84405	0.23622706933398288
1.11111	0.17714530099250606
-1.25	1.1699467773052679
0.7268	0.4027900133990191
0.791533	0.1592332281725698
-1.07692	0.533582
-0.607098	0.5333612542342648
-0.453175	0.27761719747282243
0.575708	1.359885612974833
1.5	0.7507248406739581
-0.595707	0.6229262891010586
-0.525061	0.11670529505502629
0.369337	0.29774697063589284
-1.25	0.10809827251062183
-1.08333	0.5479408085720909
1.14286	0.3343615214076572
-1.16667	1.261063447411427
1.1	0.8296170349144009
-0.47955	0.24628091663668755
-0.311013	0.47851689458092367
-1.07692	0.20597437823143494
0.281829	0.32444109987208575
-1.08333	0.012499826944552268
0.66398	0.4590779664657226
-1.25	0.5071660441059729
-1.33333	0.22787088162641322
-0.129935	0.15049256503009126
0.608633	0.0793227
-1.07692	0.7087945558309979
0.521171	0.6003059018608504
-0.24555	0.3221352098443807
-0.409153	0.2900356204940666
0.441435	0.5698436774817932
-0.965818	0.40147700961992516
0.637775	1.1945619146020132
-0.620754	0.9880216764511927
0.248164	0.740805
-0.909565	0.3803398218638957
1.06667	0.6184471665245975
-0.437704	0.0302223
0.666124	0.24533237152909101
-1.07692	0.513909
-0.630048	0.30261000078664907
1.11111	0.21691337185205367
0.0562942	0.10265303535935379
-1.1	1.2
0.0194653	0.2743131787402715
-0.590494	1.1538461538461537
-0.295756	0.4167445365718178
0.630151	0.24620549447937723
1.09091	0.408484
0.666337	0.2539751883106945
0.589349	0.11074675011568966
-0.53454	0.8430745339333994
-1.01377	0.18273501451963248
0.511966	0.4178185758280968
-0.310672	0.10559491916690547
0.684006	0.8651070373327301
0.482935	0.2768211207022048
1.07692	0.8853392151475457
0.938042	0.472318
0.783867	0.11990867735840596
-1.11111	0.3884846319204944
0.378726	0.5215374896893296
0	0.6264454259614544
-0.254653	0.8338945650815459
-0.467996	0.6899564482792145
1.01298	0.27395438555852913
-1.06667	0.0948997
-1.07143	0.721995
1.06667	0.0998051
-0.681082	0.11758829179036406
0.858878	0.3376313799758435
0.546714	0.0228887
-0.603708	0.3288296013448091
1.25	0.91873
0.494947	0.636195
0.863489	1.1419781646227356
-0.522933	0.064822
-1.16667	0.3481034416445277
-0.226906	0.0825485
-0.793671	0.6355479521647376
0.823578	0.5530339748174901
-0.678597	1.1740418467006375
0.815836	1.027770743879666
1.08333	0.4592479643247165
-1.08333	0.20665548686640992
1.09091	0.3224003908677065
-0.538985	0.27084581508290984
1.0613	0.8714846666331679
0.0310061	0.270028
1.09091	0.6700497465336461
-0.694217	0.26649565924293156
-1.16667	0.32450398033612476
-1.125	1.314451279180931
0.886357	0.016769239203074132
0.550381	0.20567038415287003
0.154606	0.024542724311367354
-0.656498	0.45600435785748816
-1.25	0.5521295113685026
-0.712313	0.5317360813136255
1.06667	0.8430547219317627
-0.496147	1.0714285713214287
0.749584	0.0774062
1.2	0.22418162122592497
-0.720124	0.3860703073184035
0.46674	0.5372780627940794
-0.237827	0.777687
0.402655	0.5375407620000154
0.87844	0.24087000354170118
-0.516517	0.0744794
-1.09091	0.4814841002271859
0.991716	0.38421902025150656
-0.5831	0.3678287069048066
-0.526992	0.46971370350696423
1.05664	0.3873149448363606
-1.012	0.18237176891441204
1.06667	0.4122243539009499
-0.702972	0.242488
0.951058	0.5638697753699542
-0.483402	0.8129500569035464
-1.07692	0.22708279850530375
0.854093	0.16712245642915735
-0.763571	0.8421344239754811
0.254556	1.2
0.906001	0.3651036383706428
1.0715	0.9697006514404052
0.710184	0.2472774858384458
-0.932722	0.6101774207950688
-0.919929	0.44964110290082343
-1.33333	0.7084578457611441
-1.33333	0.24252183474238168
0.586435	0.3599908805690783
0.514282	0.24661613301167826
-1.33333	0.7706243194837235
-0.616995	0.029940747821363023
-0.675919	1.0714285713214287
1.2	0.0812651
0.723251	0.3568928733863219
1.07692	0.3460436748043189
0.85446	0.47142179345512714
1.08333	0.10429869170980138
0.520502	0.073258
0.00701649	0.7823118830279228
-1.11111	0.29263661424728626
1.16094	0.15228419234552995
-0.553438	0.24261858299730887
0.653775	0.4700763804201149
0.229636	1.2389369678989557
-0.497745	0.592223
0.639591	0.7179600134197939
0.639256	0.1331182778043576
-0.522839	0.613599
-0.476579	0.6556727903543691
1.08333	1.2787149802141438
-0.806193	1.2531612073933749
0.116033	0.0339306
-0.69133	0.2263483211120049
0.330991	0.18548602204249917
-1.11111	0.5305201427237991
-0.365982	0.21713445140550777
0.436737	0.0225651
-0.406446	0.9706030833120243
0.779016	0.053717
1.06667	0.5635376708280483
1.5	0.2995488434812426
-1.05707	0.22303554329764902
-0.542606	0.14669016620227202
-0.57446	0.18195025778462137
-0.683887	1.4023782131866345
-0.393782	0.38240799770831424
-1.16667	0.29182
0.556009	0.2159915114612943
0.0563383	1.4692262120598056
1.14286	0.22090243685447633
-0.202145	0.5215616115535632
-1.14286	1.2287836369751164
-0.469395	0.9543930589016659
-0.54281	0.25697074514276336
-0.817861	0.21414798301206278
-1.06689	0.10778324709893487
0.552033	0.2100362301779715
1.09091	0.6307429908313128
-1.07692	1.0230841342664623
0.881054	0.481786
1.2	0.24400586023012044
0.48465	0.3107847228753392
-1.08333	0.22114237729147465
-0.368355	0.8031626962651867
-0.789718	0.043169367489784345
0.645508	0.0927483
0.682265	0.1738007150081513
0.446192	0.20562677293346526
0.670919	0.4860474802642246
1.14286	0.676829
1.5	0.13793717063173616
1.2	0.6268938652352032
-0.881739	0.5169426041627821
1.33333	0.2552747500736093
-0.615466	0.3838566772721785
-0.15858	0.14648
-0.463969	0.13376592105810475
1.08333	0.6748937218831558
-0.365861	0.9675343733299511
-0.838628	0.45814839713278244
-0.524291	0.8923660455791331
0.0794019	0.13040683964753358
0.564098	0.9566974877272717
1.2	0.26134801022334614
0.478376	0.47673259790033184
1.08333	0.23806070564003426
-0.397341	0.715125
0.479879	0.801184
-0.591688	0.411442
0.728113	0.057108295173111875
0.303815	0.7633208198285939
0.373962	0.374638
-1.04727	0.5169255807095819
1.06667	0.5048978671733855
0.605951	0.2957291836345296
1.2	0.21967295896356603
0.456737	0.241434
1.00665	0.43066111814710356
0.0286815	1.1560512003821752
-1.07692	0.20405019023504192
-0.59712	0.21168153813014973
-1.07692	0.26205289465797904
1.06667	0.30468669452092123
0.117525	0.2593788053274601
0.0489817	1.212674927973337
-1.07143	0.8073212024040186
-0.678091	1.0323870411008447
1.14286	0.2203376059347572
1.14286	0.030706
0.472108	0.21928298409030972
0.600234	0.17145320438040432
0.551995	0.6338408974858988
-0.87346	0.6765805500967188
0.604201	0.3273938407724378
-0.460364	0.5245358588304079
-0.455015	0.18527241888065502
-1.07143	0.40375176273012675
-0.512779	0.2074577131819511
-0.747415	0.18306185506402478
-0.991213	0.00837312
1.07692	0.22617529552723756
-1.33333	0.37787649893855074
0.664582	0.5356174265579484
-0.222465	0.32300805940218225
0.540394	0.27810922969736185
-1.14286	0.5709391966687176
-0.364456	0.21405936690173458
1.1	0.0336301
-0.313174	0.1416631055624809
-0.454272	0.062573
-1.07143	0.3544198494722374
-0.641314	0.30321370182068547
0.390469	0.7742397984795152
0.551017	0.26288578122944545
1.2	0.33237831669676554
-0.173542	0.0073573
-0.400059	0.2584847335722863
-0.403903	0.6314358049047382
-0.650406	1.2501012876886342
1.07692	0.7921575771459306
0.287325	1.0714285714285714
-0.92683	0.8551566468381897
-1.07692	0.16703676907899417
0.624947	0.13424673127739725
-0.330323	0.011788741286615122
-0.379986	0.0868454
-0.361712	0.6341509933830244
0.91776	0.15562764647599311
-0.419457	1.0714285714285714
1.08333	0.8319924063965776
-0.631956	0.5823043862989176
-0.590703	0.5662777425365425
-0.545865	0.4015268863431567
0.401341	0.45395885735093905
-0.436071	0.1078221422975685
-1.1	0.18365704908166816
0.740306	0.46784166658964316
0.643217	0.8737786176448119
1.16667	1.0373679250854502
0.374189	0.19043952094205194
1.5	1.0344827585172414
-0.557756	0.17777737953165448
-0.132578	0.7356757344552822
-0.389997	0.3735269687855167
-1.07692	0.23909864040549342
0.84783	0.2558744897670019
-0.370739	0.33241584097328924
-1.07692	0.23713394499957738
1.06667	0.18086358944066033
-1.125	0.4663154259727415
0.591447	0.7646929122670246
0.225166	0.010848488260269615
0.0376403	0.30707831819804754
0.310858	0.2777777777777778
-0.474284	0.8943516221140532
0.233029	0.7781786737029949
0.270183	0.22582510748415704
1.25	0.3200891502957619
0.263247	0.14147745309634488
1.06667	1.0714285714285714
0.696113	0.2685794113141999
-1.08333	0.4748198252460628
0.864877	0.28508179377065707
0.535625	0.5123619638275101
-0.484934	0.6990151444997974
-0.482553	0.4967763520838233
0.345966	1.1538461538461537
-0.479835	0.3151268710837739
1.08333	0.5052197481462094
-1.5	0.2806513816603315
-0.508989	0.8052360970294989
0.386085	0.0728023
0.111111	1.2636149013953912
1.06667	0.7075359527666404
1.06667	0.4870564984525035
0.376865	0.2
0.669707	1.2855952345274846
0.891003	0.4305779517868647
0.346117	0.19972169846410345
0.657039	0.8248743804100152
0.873869	0.7340821910996653
-0.672143	0.5254833962787905
0	0.12345680403534613
-1.16667	0.21058746423206046
0.729524	0.37881449283105617
-1.5	0.011553260121206988
-0.152026	0.19578356319296758
0.900879	0.046844460391360566
0.678954	0.00572254
1.25	1.2506494673783568
1.09091	0.5358646942741612
0.012724	0.3130421070108485
0.722054	0.16808473037950764
1.5	0.43457052979211297
0.76768	0.8319194504321245
1.5	0.28014580926082355
0.392605	0.7390181550965865
-0.384615	0.4630108482210272
-1.16667	0.4755594394550897
-1.07143	0.38263272454433966
0.261158	0.1997013107707753
1.33333	0.3773863864538568
1.2	0.2707427432379333
0.160976	0.6643989241843976
-0.219479	1.2448931579905054
-0.284981	0.40617930975577193
0.225257	0.397851
0.625619	0.24471172591572532
0.179332	0.3245029822455819
-0.230508	0.23006942920359072
0.503026	0.23007454843983843
-1.02719	0.31909361603214176
-1.07692	0.9803439755745744
-0.137147	0.5218935081923454
-0.504461	0.49979461414446125
-0.39366	0.2252794860033618
1.0185	0.9440054832860852
0.615687	0.3265862078436272
1.07692	1.2
0.943921	0.4118187603688781
1.07692	1.1538461538459814
0.530426	1.5
-0.492581	0.6919203669647259
0.439751	0.20126348521238616
-0.799278	0.34419181106531876
0.852168	0.3687049899675482
1.5	0.6077924414536368
1.16667	0.18148314460272302
-0.468235	0.21589256377159624
-0.656512	0.4003301789002047
0.487053
0.430377
-0.461305
0.784471
-1.11111
0.968078
-0.670838
-0.483721
-1.5
-1.07692
0.34853
0.258331
-1.07097
1.1
-1.09091
-1.07692
-0.738463
0.684009
-0.584437
-0.721527
-0.196667
0.640124

## Sheet: Fig5E_ex1
	-30	-25	-20	-15	-10	-5	0	5	10	15	20	25	30	35	40	45	50	55	60	65	70	75	80	85	90	95	100	105	110	115	120	125	130	135	140	145	150	155	160	165	170	175	180	185	190	195	200	205	210
-15
-14
-13
-12																																													0.0567333
-11																																										0.0595508				0.0598872	0.0597667	0.0625269	0.060415
-10																																									0.0543947			0.05851	0.0554429	0.0649587	0.0616369	0.0581784	0.0580356
-9																																					0.0474404	0.0471521	0.0405811	0.0517577	0.058635	0.0453404	0.0536974	0.0532638	0.0540182	0.0506073	0.0530058	0.0507576	0.0466242
-8																																		0.0417415	0.0451069	0.0448759	0.0441105	0.0542318	0.0492867	0.0418307	0.0442118	0.0551414	0.0490038			0.0571043	0.0581442	0.0552197	0.0494494
-7																												0.0379956	0.0465526	0.0548099	0.0478018	0.0473958	0.0573883	0.0581498	0.0594325	0.0527643	0.0662597	0.0638391	0.0646089	0.056087	0.0551341	0.0513871	0.0554998	0.0574133	0.0563891	0.0525059	0.0416466	0.0411986	0.041554
-6																											0.0462437	0.0506794	0.0554563	0.0537634	0.05999	0.0686255	0.0572974	0.055752	0.0551222	0.0557996	0.0314265	0.0416936	0.0548986	0.0599296	0.0552314	0.0600167	0.0554715	0.0413878	0.0480042	0.0529606	0.0562922	0.0527706	0.0483295
-5																							0.0490871	0.0548254	0.0566128	0.0586178	0.059647	0.0623876	0.0577811	0.0488607	0.0514099	0.0425288	0.0373463	0.0419942	0.0486548	0.0555959	0.0549609	0.0537773	0.045996	0.0330753	0.0321285	0.0323693	0.0376062	0.046242	0.0515494	0.0556504	0.0554202	0.056792	0.0538555
-4																			0.0338775	0.039475	0.0488684	0.0580571	0.0643886	0.0546834	0.0455401	0.0444772	0.0525437	0.052585	0.0527675	0.0548651	0.0501083	0.0561972	0.0626272	0.0630346	0.0556405	0.0496735	0.0475223	0.0419737	0.0400204	0.0430472	0.0545162	0.0532561	0.0660555	0.0633107	0.0543576	0.0485027	0.0467706	0.0473768	0.0468375
-3																0.032725	0.030344	0.0388539	0.0491486	0.0600638	0.0511695	0.0467918	0.0440668	0.0505717	0.0540178	0.0599119	0.0589445	0.0516106	0.0482829	0.0506189	0.0500855	0.0494012	0.0552732	0.0490181	0.0484593	0.0487019	0.0481281	0.0480499	0.0567174	0.0496294	0.0419288	0.0452042	0.0479407	0.0466277	0.0414633	0.0480496	0.0572534	0.0559192	0.0560003
-2													0.0527252	0.0472744	0.0484505	0.0554252	0.0600067	0.0659176	0.0669281	0.0546685	0.0621303	0.0596031	0.0527743	0.0526981	0.0491359	0.0381965	0.0392962	0.0450442	0.0459755	0.0565738	0.0426345	0.0440411	0.0379654	0.0517968	0.0499063	0.0499013	0.041274	0.0372715	0.0411381	0.0547779	0.057651	0.0626704	0.0628422	0.0713841	0.0693859	0.0715589
-1										0.0460465	0.0546694	0.0528325	0.0673053	0.0775719	0.082439	0.0976766	0.084363	0.0770269	0.0795232	0.0649824	0.0597187	0.04387	0.0516028	0.0393313	0.0450402	0.0523798	0.0541029	0.0439043	0.0364715	0.0328394	0.0605144	0.0579826	0.0452828	0.0484118	0.053495	0.0442979	0.0523196	0.0573364	0.0536281	0.0480348	0.0522883	0.0551274	0.0592538	0.060634	0.0627685	0.0651468	0.0688978	0.0672732	0.0629811
0	0.0511272	0.0560581	0.0555182	0.0571279	0.0597082	0.0637386	0.0696149	0.0752133	0.0801383	0.092212	0.0926164	0.103968	0.0866244	0.101124	0.105568	0.0906959	0.0914625	0.0847461	0.0693146	0.0657599	0.0568377	0.0609092	0.0505507	0.0529499	0.0515731	0.0495988	0.0475813	0.0499453	0.0487977	0.0443083	0.0414923	0.0381403	0.044479	0.0341536			0.0501761	0.0489581	0.0428451	0.0349543	0.0352711	0.0357325	0.0418456	0.0573639	0.0536399	0.0523176	0.0503698	0.047897	0.0463022
1										0.0489335	0.0971083	0.088188	0.102453	0.074817	0.0689888	0.0473165	0.0410839	0.0440299	0.0464572	0.049825	0.0530242	0.0510649	0.0529174	0.0541769	0.0492158	0.0549055	0.0419534	0.025511		0.0559923		0.0468694	0.0454172	0.0508791	0.0538834	0.0569733	0.0527307	0.0564999		0.0557397	0.0537754	0.051419	0.0410105	0.0373772	0.0528221	0.049927	0.0505906	0.0528931	0.0557983
2												0.0429312	0.0646796	0.0631931	0.0626855	0.0745853	0.0702033	0.0556265	0.0486861	0.050737	0.0462315	0.0504403	0.0499564	0.0449146	0.0464596	0.0481775	0.0511504	0.0522996	0.0462591	0.0429254	0.0443286	0.0433	0.0428081	0.0538719	0.0443524	0.0385662	0.0414116	0.046037	0.0476173	0.0477394	0.0477985	0.047089	0.056388	0.0548513	0.0424645	0.0388618	0.0459109	0.0511353	0.0548402
3																0.0580739	0.0478285	0.0623036	0.0597383	0.052059	0.0480163	0.0406281	0.0442111	0.0474201	0.0562404	0.0518497	0.0533353	0.0548093	0.0597559	0.0619589	0.0593945	0.0622363	0.0569288	0.0520709	0.0522749	0.0535054	0.0544921	0.0506716	0.0488337	0.0504188	0.0557405	0.0600841	0.0773593	0.0740059	0.0782928	0.081939	0.0886922	0.0823835	0.0766845
4																		0.0366836	0.0333271	0.0390775	0.0451941	0.0520651	0.0475187	0.0494889	0.0400942	0.0489382	0.0580714	0.0515749	0.0513895	0.0444593	0.0419104	0.0446283	0.0463429	0.0433071	0.0529422	0.0594365	0.0595387	0.0628204	0.0658959	0.0728206	0.0562991	0.0553016	0.0493139	0.0513594	0.0522918	0.0454715	0.0499265	0.0519707	0.0519075
5																						0.0293993	0.038212	0.0393569	0.0467595	0.0499167	0.0485628	0.0587114	0.0675119	0.0657901	0.0631908	0.049353	0.0352062	0.0459934	0.0427424	0.0450145	0.047795	0.0477602	0.0474442	0.0557333	0.0530528	0.0523868	0.0485582	0.0449362	0.0453886	0.0521383	0.0523053	0.0501282	0.0516829
6																								0.0500304	0.0487782	0.0472741	0.0378107	0.0487182	0.0505164	0.0480506	0.0609322	0.0626896	0.058425	0.0539961	0.0632957	0.0360149	0.0399682	0.0277962	0.0421418	0.0412034	0.0450496	0.0457688	0.0548331	0.0654314	0.0595475	0.0586681	0.0502174	0.0497013	0.0478728
7																													0.0388515	0.0567944	0.05464	0.058798	0.0628679	0.0548295	0.0448304	0.0487073	0.0303621	0.0486005					0.041696	0.0422525	0.0582852	0.0612862	0.0599748	0.0528714	0.0398053
8																																		0.0637875	0.0596102	0.0544255	0.0577611	0.0406757	0.0386192	0.0326553	0.0389354	0.0411633	0.0501389	0.0562706	0.0557513	0.0547519	0.063822	0.066875	0.0685462
9																																		0.0458554				0.0526392	0.0486654	0.05226	0.0529087	0.0511943	0.0442544	0.0400408	0.036431	0.0491187	0.0475187	0.0469747	0.0506694
10																																							0.0528183	0.0586935		0.0536364	0.0543926	0.0567878	0.058063	0.0547974	0.0530581	0.0551523	0.0523381
11																																													0.0533083	0.0538752	0.0649505	0.0636128	0.0612553
12																																										0.0551304	0.0579866	0.0644068			0.0426568	0.0421984	0.0430963
13																																													0.0589663	0.0796343	0.0568772	0.0564311	0.0558366
14
15
[truncated: 17 more columns]

## Sheet: Fig5E_ex2
	-30	-25	-20	-15	-10	-5	0	5	10	15	20	25	30	35	40	45	50	55	60	65	70	75	80	85	90	95	100	105	110	115	120	125	130	135	140	145	150	155	160	165	170	175	180	185	190	195	200	205	210
-15
-14
-13
-12
-11
-10																																												0.197321	0.153312	0.16943	0.155104	0.152969	0.153924
-9																																							0.0949502	0.117248	0.150252	0.14426	0.154957	0.139029	0.154439	0.153256	0.186843	0.167458	0.167458
-8																																				0.161298	0.0985923	0.119331	0.185645	0.151218	0.152344	0.162749	0.201206	0.237025	0.253087	0.202551	0.183589	0.182923	0.17863
-7																																	0.22317	0.158193	0.174501	0.144582	0.185506	0.163728	0.136242	0.236801	0.211517	0.220102	0.189393	0.161172	0.162847	0.161912	0.157004	0.163649	0.161177
-6																													0.106906	0.098877	0.160772	0.143987	0.14891	0.189949	0.179852	0.165833	0.209736	0.226283	0.23118	0.175905	0.179945	0.169898	0.162781	0.179552	0.168375	0.171388	0.170479	0.170479	0.162716
-5																							0.153444	0.153444	0.142508	0.152118	0.228315	0.194154	0.182449	0.192143	0.175164	0.169409	0.203974	0.197046	0.207749	0.238565	0.286401	0.261869	0.26097	0.259423	0.175537	0.164556	0.148832	0.141589	0.126864	0.129806	0.122309	0.12312	0.122607
-4																			0.174596	0.227695	0.157222	0.144939	0.137914	0.216263	0.191483	0.195415	0.173529	0.168292	0.212115	0.201582	0.198753	0.219648	0.151191	0.161362	0.236207	0.229576	0.147128	0.141577	0.145658	0.137117	0.128275	0.158548	0.185779	0.140404	0.141079	0.155664	0.164271	0.168345	0.177409
-3																	0.171448	0.179694	0.218466	0.18061	0.202995	0.186625	0.189039	0.154739	0.155196	0.154844	0.156758	0.164326	0.224131	0.233285	0.213929	0.248583	0.312574	0.287505	0.182611	0.179526	0.167445	0.164333	0.174006	0.181968	0.174607	0.15966	0.145467	0.173358	0.180263	0.172164	0.160977	0.154057	0.154537
-2													0.0421829	0.14494	0.186398	0.190689	0.180462	0.181256	0.158534	0.202234	0.153958	0.202671	0.210163	0.20763	0.239811	0.255018	0.289803	0.318648	0.266287	0.318664	0.429771	0.233778	0.23079	0.214832	0.241549	0.199587	0.204678	0.184182	0.172259	0.151546	0.154695	0.103295	0.104819
-1										0.113678	0.169222	0.16782	0.182698	0.18183	0.167941	0.174512	0.16984	0.182807	0.188671	0.164698	0.223423	0.213029	0.242596	0.232047	0.262473	0.291453	0.261351	0.184816	0.143244	0.139086	0.137733	0.15655	0.156019	0.15613	0.15613	0.170879	0.141085	0.119323	0.131251	0.135594	0.134737	0.133993	0.12965	0.121955	0.112993
0	0.114469	0.152453	0.151425	0.149703	0.148494	0.148126	0.149413	0.150558	0.151449	0.158379	0.150641	0.15433	0.156008	0.154528	0.154316	0.161239	0.176621	0.177122	0.181165	0.180387	0.182439	0.153282	0.147271	0.185286	0.134236	0.124256	0.123326	0.132138	0.14902	0.153249					0.127152	0.124723	0.125265	0.129335	0.127992							0.105066	0.142998	0.138573	0.135754
1										0.160084	0.156941	0.153667	0.150827	0.151927	0.150777	0.147873	0.134066	0.143743	0.147033	0.136816	0.130036	0.161558	0.164453	0.147847	0.151421	0.151316	0.154413	0.180071	0.117831	0.113495	0.15056	0.150271	0.125377	0.139428	0.135648					0.138772	0.166962	0.15262	0.204772		0.190874	0.194175
2												0.173501	0.156867	0.160803	0.157513	0.15037	0.153042	0.141722	0.142609	0.136321	0.145642	0.139088	0.144383	0.147596	0.150817	0.146603	0.139429	0.144591	0.167355	0.177649	0.171269	0.19071	0.210087	0.200268	0.200393	0.142284	0.155696	0.175364	0.165642	0.153103	0.153946
3															0.165139	0.165302	0.16947	0.17293	0.146313	0.152697	0.14348	0.141508	0.132079	0.1286	0.144781	0.153687	0.152	0.138773	0.131047	0.123277	0.127869	0.149889	0.145679	0.147711	0.163112	0.169358	0.171986	0.174305	0.164785	0.177069	0.166784	0.148753	0.13662	0.135647	0.130473	0.126915	0.132133	0.127405	0.126406
4																		0.177809	0.166838	0.176943	0.165726	0.158378	0.16298	0.160548	0.145163	0.1417	0.156891	0.210453	0.162147	0.14702	0.142165	0.118306	0.114021	0.11508	0.135471	0.141062	0.141677	0.144899	0.141504	0.132144	0.136259	0.149012	0.151467	0.145044	0.142464	0.129249	0.123302	0.115849	0.117914
5																				0.118301		0.183891	0.170224	0.146198	0.163012	0.159456	0.14535	0.140614	0.149922	0.166802	0.163545	0.158633	0.153908	0.14803	0.141891	0.107932	0.115219	0.137088	0.148524	0.157559	0.155037	0.148426	0.154119	0.15776	0.157436	0.157671	0.159829	0.164994	0.168476
6																								0.191899	0.170166	0.164533	0.148062	0.145127	0.16332	0.162181	0.180345	0.184912	0.170635	0.160443	0.145856	0.157689	0.15408	0.142771	0.136915	0.123825	0.145737	0.152198	0.155823	0.165987	0.169013	0.167369	0.15273	0.15178	0.149258
7																											0.200197	0.197562		0.112557	0.115098	0.15059	0.190807	0.207718	0.193926	0.164901	0.139688	0.157972	0.153593	0.134229	0.123679	0.122263	0.128642	0.135984	0.145328	0.149292
8																															0.175623	0.0775187	0.105287	0.149438	0.167446	0.187204	0.211427	0.197511	0.170804	0.179725	0.160888	0.140892	0.131808	0.13797	0.128383		0.156857	0.163769	0.169433
9																																		0.114094	0.0780573	0.0994886	0.160719		0.211347	0.210993	0.199272	0.182124	0.193573	0.195134	0.167268	0.150173	0.151612	0.154837	0.156208
10																																						0.118314		0.205193			0.160009	0.164676	0.170156	0.170678	0.164101	0.169558	0.17052
11																																							0.0849797	0.0844129	0.128181	0.127809	0.233132	0.229884
12																																											0.0988082		0.190841	0.232876	0.230414	0.22214	0.214732
13																																														0.131367	0.147602	0.15875	0.15875
14
15
[truncated: 17 more columns]

## Sheet: Fig5E_ex3
	-30	-25	-20	-15	-10	-5	0	5	10	15	20	25	30	35	40	45	50	55	60	65	70	75	80	85	90	95	100	105	110	115	120	125	130	135	140	145	150	155	160	165	170	175	180	185	190	195	200	205	210
-15
-14
-13
-12
-11
-10																																															0.0692558	0.0701249	0.0686467
-9																																												0.0637006	0.067322	0.0702044
-8																																								0.064295	0.0662599	0.0634797	0.0705382	0.0894829	0.0784091	0.0783019	0.0809247	0.0813717	0.0823449
-7																																			0.0732658	0.0752044	0.0671209	0.0776969	0.0768978	0.0781864	0.0815567	0.0861785	0.0809428	0.0814054	0.0839663	0.0811962	0.073305	0.0741939	0.0760233
-6																											0.0635763	0.072868		0.0835106	0.0810077	0.0826441	0.0719603	0.0819314	0.0763571	0.0795817	0.0846597	0.0805234	0.0798696	0.0794949	0.0777816	0.0807078	0.0871463	0.077967	0.0661941	0.0681731	0.0772591	0.0757617	0.0711264
-5																							0.0624495			0.0636569	0.0787161	0.08563	0.0804771	0.070518	0.0718038	0.0705804	0.0751898	0.0741279	0.0731258	0.0792222	0.0749872	0.0790971	0.0827527	0.0751277	0.0804459	0.0744141	0.0676637	0.0525168	0.0744927	0.0725502	0.0709486	0.0710813	0.0677217
-4																				0.0798686	0.0759962	0.0720902	0.0765101	0.076948	0.0793884	0.0864126	0.088188	0.0780431	0.0720257	0.0740859	0.0715738	0.0715352	0.0780861	0.0814233	0.0874825	0.0841901	0.0810669	0.0787006	0.0714939	0.0848977	0.0682051	0.0677488	0.0557355	0.0685916	0.0553942	0.0614382	0.0654094	0.0661532	0.0658468
-3																	0.0739108	0.082223	0.0843548	0.0827031	0.087177	0.0896617	0.0854585	0.0816099	0.0841642	0.0830624	0.0768729	0.0734308	0.0719393	0.0767535	0.0937603	0.0855808	0.0824722	0.0801947	0.134803	0.136915	0.141196	0.118624	0.10518	0.0781023	0.0747164	0.0530598	0.0789458	0.0774164	0.0750452	0.0787661	0.0771889	0.0683986	0.0663359
-2											0.107568	0.106084	0.0956904	0.0792035	0.0827508	0.0781717	0.0874978	0.0892081	0.0835131	0.0883393	0.0843349	0.0873688	0.0907202	0.0817547	0.0774676	0.0708255	0.0650646	0.0659667	0.0756882	0.0746329	0.0759372	0.0896557	0.103822	0.12062	0.0879745	0.0885436	0.091397	0.0897698	0.0875185	0.0814998	0.0755397	0.0777174	0.0763568	0.0805718	0.0882469	0.0918469	0.0912142	0.104739	0.107564
-1										0.0773881	0.0774852	0.0777791	0.0799527	0.0853226	0.083901	0.0875095	0.0819003	0.0821305	0.0855143	0.0779024	0.0781621	0.0765102	0.0748571	0.0711178	0.0704307	0.0722051	0.0763035	0.0801842	0.0673619	0.0755244	0.0793043	0.0750426	0.0784169	0.0854069	0.0806096	0.076006	0.086705	0.0733483	0.0765122		0.101337	0.0815138	0.0663837	0.0593803	0.0632387	0.0752416
0	0.0604754	0.066899	0.0700738	0.0733035	0.0760919	0.077039	0.0769019	0.0757025	0.0758859	0.0763345	0.078894	0.0773415	0.0805813	0.0838817	0.0874354	0.086606	0.0845223	0.0807028	0.0770892	0.082023	0.082957	0.0798815	0.0738224	0.0914833	0.0864497	0.0884925	0.0798792	0.0823249	0.0866787	0.0857017	0.0742594	0.0793185	0.0696938	0.0719131	0.0798533	0.0844425	0.078569	0.0964136	0.101165	0.101735	0.0820632	0.0927218	0.10749	0.10459	0.0935098	0.088832	0.0820745	0.0713722	0.0610748
1										0.0742077	0.0765293	0.0833571	0.0823671	0.0816946	0.0818219	0.0806379	0.0794287	0.0769151	0.0787942	0.0773317	0.0786928	0.0813785	0.0819787	0.0870807	0.0781751	0.0685654	0.0791634	0.0714602	0.0644745	0.0614204	0.0645504	0.0691268	0.0694805	0.0677322
2												0.061651	0.0624381	0.0798756	0.0815901	0.0839442	0.0790329	0.079118	0.0743005	0.075068	0.0792882	0.0825829	0.0821244	0.0773658	0.0758979	0.0740226	0.0765095	0.0799683	0.0862412	0.0663306	0.0633676	0.0647901	0.0822463	0.091371	0.0723353	0.0704339	0.0758889	0.0737788	0.080226	0.078431	0.103793	0.0723769	0.0855224	0.10494	0.125214
3																	0.0837152	0.0843901	0.0814249	0.0854936	0.0748346	0.0732447	0.0775495	0.0787845	0.0805045	0.0822051	0.0754745	0.0800132	0.0767111	0.0872603	0.0823675	0.0767285	0.0741349	0.0826788	0.0952858	0.110099	0.0773656	0.0773427	0.0784085	0.0682843	0.0608535	0.0760015	0.0715118	0.0691755	0.0636916	0.100007	0.120751	0.12442	0.117763
4																			0.0681062	0.0694696	0.0766197	0.0699054	0.0707191	0.0665299	0.0691511	0.0712091	0.0791792	0.0715462	0.0723132	0.0679225	0.0791555	0.0854332	0.0920504	0.082614	0.0819111	0.0843608	0.103805	0.105297	0.106934	0.100107	0.0854218	0.0788741	0.0749131	0.0769528	0.0889521	0.081797	0.0763573	0.0740302	0.0737013
5																						0.0767561	0.0769694	0.0690935	0.0707701	0.0675162			0.100061	0.0903773	0.0791765	0.082382	0.0773661	0.0778048	0.0847243	0.0775227	0.0789926	0.0787835	0.0731689	0.069156	0.0708446	0.0741148	0.0735723	0.0662607	0.0636932	0.0655072	0.0660635	0.068732	0.0698123
6																								0.0762618	0.0775288	0.0843563								0.0900308	0.0795651	0.070045	0.0803855	0.0653163	0.067067	0.0659267	0.0781874	0.0695162	0.068933	0.0793285	0.0844644	0.0885787	0.0895193	0.0899782	0.0888623
7																											0.0885076	0.0925855								0.0900121	0.0780084	0.0812908	0.0780155	0.0831568	0.065891	0.0587342	0.0613606	0.061213	0.0729253	0.0734335	0.0810035	0.0780613	0.0730294
8																																								0.0732304	0.0710816	0.0934153	0.100961	0.093459	0.0484891	0.0557677	0.0624955	0.0644246	0.066529
9																																0.0710516												0.072386	0.0789897	0.0921403	0.0492066	0.0501625	0.055826
10																																		0.0776856													0.0529658	0.0449673	0.0402943
11																																					0.12938
12
13
14
15
[truncated: 17 more columns]

## Sheet: Fig5F
evidence	delay_0	delay_1	delay_2	delay_3	delay_4	delay_5	delay_6	delay_7	delay_8	delay_9	delay_10	delay_11	delay_12	delay_13	delay_14	delay_example	late_0	late_1	late_2	late_3	late_4	late_5	late_6	late_7	late_8	late_9	late_10	late_11	late_12	late_13	late_14	late_example	early_0	early_1	early_2	early_3	early_4	early_5	early_6	early_7	early_8	early_9	early_10	early_11	early_12	early_13	early_14	early_example
-15
-14
-13
-12
-11
-10	0	1	0	0		1	0	0	0		1		0	6.78403e-05	0	0	0	0		0					0.89717		0		0	0
-9	0	4.21885e-15	0	0	1	0.942595	0	0	0	0	0.420437	0	0	0.000709977	0	0	0	0							1		0		1.04938e-11	0
-8	0	0	0	0	1	0.878791	0	0	0	0	3.23706e-06	2.82878e-06	0	0.00536516	0	0	0	0	0				0		0.434014		1.11022e-16		3.56074e-10	0
-7	0	0	0	0	1	0.810258	0	0	0	0	4.996e-16	2.02834e-05	0		0	0		0	0		0	3.41949e-14	0	0	0.0733475	0	9.21485e-15	8.11982e-06	9.10171e-09	2.23882e-11		0									0
-6	0	0	0	0	1	0.738688	0	0	0	0	0	0.000112954	0	0.115347	0	0	0	0	0	0	0	5.39119e-09	0	0	0.00482665	0	8.59979e-13	0.00101375	1.79063e-07	1.35106e-06	0	0	0	0		0.907175		0.983664			6.6025e-13		0
-5	0	0	0	0	1	0.665732	0	0	0	0	0	0.000535835	0	0.328162	0	0	0	0	0	0	0	4.75355e-05	0	0	0.000123676	0	5.67685e-11	0.0357383	2.71308e-06	0.00315663	5.61773e-14	0	0	0		0.97084		1			9.0683e-10	0	0.00012191
-4	0	0	0	0	1	0.592936	0	0	0	0	0	0.0021921	0	0.674145	0	0	4.06959e-09	0	0	0	0	0.0234521	0	0	1.23396e-06	8.88178e-16	2.66136e-09	0.35576	3.16591e-05	0.285539	1.55571e-11	0	0	0		1		0.986068			4.25905e-07	0	0.00149256		0			0
-3	0	0	0	0	1	0.52169	0	0	0	0	0	0.00774921	0	1	0	0	0.0102638	0	0	0	1.113e-13	0.647404	0	2.83107e-15	4.79397e-09	1.76653e-12	8.86183e-08	1	0.000284522	1	2.42696e-09	0	2.94718e-10	0		0.992392	0	0.942801		0	6.84252e-05	0	0.0117566	0.122282	0.000802984	0	0	5.71048e-05
-2	4.83369e-12			0	1	0.453192	0	0	0	0	0	0.0236803	0				1	0	0	0	5.60369e-09	1	0	1.65287e-05	7.2522e-12	1.36947e-09	2.09588e-06	0.793711	0.00196932	0.13559	2.13862e-07	2.14309e-12	1	1.24159e-06	0.258193	0.948611	0.000298313	0.873054	0	6.53078e-09	0.00376042	0	0.0624347	0.515909	0.0597619	1.61691e-10	7.95791e-07	0.0084532
-1	1.58007e-05			0	0.999994	0.388425	0	0	0	0	0	0.0625582	0				0.00376381	0	0	0	2.48207e-05	0.0864281		1	4.27436e-15	4.17038e-07	3.52073e-05	0.177887	0.0104978	0.000711787	1.0645e-05	2.08386e-07	9.63869e-11	1	1	0.87203	0.150603	0.781297	0	0.206661	0.0706926	0	0.22432	1	0.642564	0.000477242	0.00257016	0.21943
0	0.981008	0	0	0			0	0	0		0		0	0.462627	0	6.07981e-10	5.47257e-10	1.96426e-13	0	0	0.00967199	0.000417966	0	0.628563	0	4.98875e-05		0.0112576	0.0430983	1.44665e-07	0.000299296	0.000843928	0	0.910859	0.0457483	0.768376	1	0.673133	1	1	0.454599	5.68377e-07	0.545462	0.923973	1	0.999291	0.277348	1
1				0	6.88539e-07	0.272862		0	0	0	0	0.282103					0	7.20013e-10	0	0	0.331572	1.13099e-07	3.14054e-14	4.10472e-06	0	0.00234425	0.00355988	0.000201172	0.136271	1.13831e-12	0.00475332	0.142347	0	9.38278e-07	2.47209e-05	0.645021	0.0873334	0.554742	0	7.39926e-07	1	1	0.897719	0.405955	0.225259	1	1	0.800091
2	1	0	1		1.4147e-12	0.2229	0			0		0.481546	0		0	0.0303153	0	6.89564e-07	4.55969e-13	4.40679e-09	1	1.71238e-12	8.19941e-08	2.77556e-16	0	0.0432723	0.0214275	1.0151e-06	0.331842	0	0.0426418	1	0	0	0	0.510117	0.00010031	0.4323	0	0	0.752469	0.518975	1	0.0796923	0.00734304	1	0.120471	0.112386
3	1	0	1.09321e-08	0	0	0.178367	0	4.80562e-10	0	1.85962e-15	0	0.710634	0	0.0114208	0	1	0	0.000172515	2.01906e-07	1	0.265328	0	0.0020105	0	0	0.31377	0.0916074	1.44634e-09	0.622356	0	0.21608	0.292589	0	0		0.371715		0.31146		0	0.193684	7.94466e-08	0.753951	0	3.30942e-05		0.000484927	0.00277147
4	1	0	0	0	0	0.139205	4.69916e-12	0.000175752	0	3.88915e-10	0	0.906637	0	0.00173387	0	0.921808	0	0.0112744	0.00175413	4.31354e-11	0.00619337	0	0.462782	0	0	0.893735	0.278172	5.81868e-13	0.898936	0	0.618496	0.00356553	0	0		0.237004		0.196958			0.0170536	0	0.384741
5	1	0	0	8.32667e-17	0	0.105216	1	0.22438	0	5.24246e-06	0	1	0	0.000190072	0	0.0237456	0	0.192477	0.299006	0	1.27184e-05	0	1	0	0	1	0.599955	0	1	0	1	1.80966e-06	0	0		0.111751		0.092365			0.000513638	0	0.132882
6	1	0	0	6.93969e-10	0	0.076093	4.95556e-11	1	0	0.00461799	0	0.953555	0	1.50452e-05	2.77454e-11	1.70933e-05	0	0.858383	1	0	2.29772e-09	0	0.020285	0	0	0.439528	0.919068	0	0.856748	0	0.913282	3.8254e-11	0			0		0			5.29193e-06
7	1	0	0	7.83759e-05	0	0.051453	0	0.0155577	7.42285e-11	0.265832	0	0.786087	1.03195e-13	8.59909e-07	1	3.43852e-10	0	1	0.065618	0			3.8628e-06	0	0	0.075887	1	0	0.565312	0
8	1	0	0	0.0885256	0	0.0308624	0	8.44939e-07	0.0593975	1	0	0.56024	1	3.54676e-08	3.85611e-12	1.94289e-16	0	0.304324	8.44789e-05				6.90525e-12		0		0.772815		0.287279
9	1			1		0.0138643	0	1.60205e-13	1		0		2.18714e-13	1.03488e-09			0	0.0241929	2.13391e-09						0		0.424204		0.112435	0
10	1	0	0	0.112973	0	0	0	0	3.54215e-07	0.00394908	0	0.183873	0	0	0	0	0	0.000502409							0		0.165385		0.0338909	0
11
12
13
14
15

[truncated: 8 more sheets: Fig5G, Fig5H, Fig5I_ex1, Fig5I_ex2, Fig5I_ex3, Fig5J, Fig5K, Fig5L]
