# Supplementary material for: Neural circuit models for evidence accumulation through choice-selective sequences
Source: Nat Commun. 2026 Mar 17;17:4055. doi: 10.1038/s41467-026-70267-9 (PMC13139583; doi:10.1038/s41467-026-70267-9)
Supplement: Supplementary file 4 — Source Data [file 41467_2026_70267_MOESM4_ESM.zip › Fig6.xlsx]

## Sheet: Fig6B
true_1	pred_1	true_2	pred_2	true_3	pred_3
-0.154773	-0.0064218	-0.0762432	0.00523331	-0.0742495	0.00690324
-0.141017	5.10175e-05	-0.065841	-0.00359523	-0.0751013	0.00690324
-0.0423888	0.0055009	0.0762014	-0.0112211	-0.122201	0.00391884
-0.00519016	0.0100077	0.0981439	-0.0177272	-0.100008	0.00789452
0.0306245	0.0136513	0.0123551	-0.0231964	0.0499344	0.0121003
0.242081	0.0304611	-0.0380121	-0.0137621	0.187622	0.0134715
0.135713	0.0237893	-0.129339	-0.0262346	0.188187	0.0144649
0.036166	0.0176967	-0.162452	-0.0367163	0.140233	0.0200916
-0.0582165	0.01218	-0.0976471	-0.0453728	0.167155	0.0226258
0.0601013	0.00723643	-0.0164101	-0.0384204	0.156026	0.0319169
0.219061	0.0051572	-0.155003	-0.0527524	0.117737	0.0381557
0.37389	0.00782342	-0.143423	-0.0645539	0.171216	0.0511114
0.351047	0.0100307	-0.136713	-0.0740735	0.153041	0.0638791
0.365648	0.0141502	-0.101593	-0.0815598	0.0211515	0.0732189
0.467681	0.0221429	-0.113599	-0.0733121	-0.104531	0.0888201
0.448579	0.0288841	-0.0431111	-0.0863063	0.00420516	0.103697
0.28258	0.0345054	0.0792524	-0.0967903	0.061162	0.110107
0.0189754	0.03909	0.0489328	-0.105037	0.185848	0.116552
-0.091365	0.0427159	-0.0404453	-0.111314	0.324989	0.128123
-0.03077	0.0454608	-0.15657	-0.101942	0.393186	0.138006
-0.0468703	0.0474026	-0.0821693	-0.11162	0.398754	0.146052
0.0280538	0.0486391	-0.0431775	-0.114733	0.259667	0.149188
-0.119787	0.0516014	-0.00299284	-0.116774	0.235274	0.149934
-0.142742	0.0583144	-0.00229277	-0.117952	0.18353	0.153273
-0.0320305	0.0637177	-0.147712	-0.118475	0.149897	0.151503
0.112916	0.0680319	-0.142707	-0.11853	0.18395	0.154621
0.0878339	0.0714529	-0.171431	-0.118267	0.311893	0.15304
-0.0187251	0.074128	-0.0218444	-0.103882	0.248039	0.156877
-0.0111729	0.076199	0.134101	-0.112247	0.16865	0.159586
0.113839	0.0777827	0.160627	-0.119526	0.127197	0.158353
0.135408	0.0789475	0.104058	-0.125926	-0.026258	0.163412
-0.00989351	0.0797555	0.0676296	-0.117643	-0.203895	0.157945
-0.0111186	0.0802675	-0.0146947	-0.131519	-0.32677	0.163885
-0.0180642	0.0828389	-0.136159	-0.129742	-0.327797	0.169933
-0.0933282	0.0894146	-0.286933	-0.146943	-0.0932164	0.176083
-0.0921585	0.0971495	-0.280503	-0.157435	-0.0252825	0.182333
0.102262	0.108093	-0.268804	-0.166642	0.191904	0.188573
0.17614	0.117232	-0.186359	-0.174729	0.334132	0.191747
0.129176	0.124811	-0.156262	-0.181864	0.378424	0.201878
0.162901	0.131027	-0.172443	-0.188215	0.352373	0.212115
0.130017	0.136069	-0.256161	-0.193926	0.330794	0.222189
0.18888	0.140127	-0.338931	-0.199118	0.346746	0.231837
0.261454	0.14339	-0.423858	-0.20391	0.302884	0.240759
0.0871601	0.146046	-0.375322	-0.208403	0.302438	0.248767
0.229844	0.148283	-0.334129	-0.212655	0.292409	0.255574
0.319662	0.150272	-0.484766	-0.216695	0.223463	0.260844
0.367777	0.152048	-0.500673	-0.220483	0.379954	0.264359
0.453759	0.153576	-0.519472	-0.223939	0.503115	0.266042
0.503644	0.154822	-0.459838	-0.226944	0.663949	0.266042
0.358208	0.155726	-0.620877	-0.229351	0.641106	0.264524
0.339059	0.156183	-0.588458	-0.230974	0.434902	0.261676
0.216246	0.156101	-0.464426	-0.231605	0.410431	0.257907
0.171272	0.155363	-0.191507	-0.23102	0.236575	0.253554
0.176084	0.153842	-0.368002	-0.228995	0.10416	0.248981
0.173458	0.151412	-0.405251	-0.225301	-0.0458932	0.24499
0.22489	0.147933	-0.00521222	-0.219667	-0.119564	0.242434
0.20533	0.143125	-0.399978	-0.211801	-0.0768639	0.242285
0.194845	0.136644	-0.287068	-0.201409	0.173528	0.245518
0.395652	0.128124	-0.429193	-0.188173	0.28568	0.253021
0.421231	0.117068	-0.301078	-0.171748	0.362039	0.265909
-0.0844605	0.162642	-0.194563	-0.180063	0.30032	0.285303

## Sheet: Fig6C
true_1	pred_1	true_2	pred_2	true_3	pred_3
-0.182774	0.0078406	-0.361443	0.0078406	-0.223945	-0.00443484
-0.25245	-0.00129524	0.0233659	0.0078406	-0.0029937	-0.00443484
-0.285738	-0.0132177	-0.0640854	0.0078406	-0.081793	-0.00443484
-0.326399	-0.022941	-0.231857	0.0078406	-0.162691	-0.00443484
-0.131687	-0.0306402	-0.0634618	-0.0106769	-0.105279	-0.0085788
-0.188521	-0.0364901	0.0190071	0.0092718	0.0159922	0.0102227
0.0864321	-0.0406655	0.36091	0.0254864	0.15521	0.0254698
0.0376759	-0.0433413	0.379702	0.019765	-0.0726884	0.0333296
0.0741831	-0.0446924	-0.0303674	0.0494071	-0.166939	0.0612028
-0.196304	-0.0448937	-0.103885	0.0725281	-0.186111	0.0829005
-0.201397	-0.0532557	-0.34735	0.0897594	-0.345204	0.099045
0.35886	-0.0636043	0.198216	0.0832148	-0.0530363	0.106115
0.312138	-0.0711285	0.415259	0.11051	-0.0801059	0.131821
0.142875	-0.0761781	0.0434087	0.130075	-0.156414	0.150286
0.116119	-0.0791028	-0.173368	0.12434	-0.228769	0.1583
0.116643	-0.09877	-0.105186	0.151236	-0.202923	0.183886
-0.32548	-0.0785451	0.159926	0.16951	-0.152323	0.201476
-0.269841	-0.0609318	-0.0272539	0.180424	-0.0506708	0.212315
-0.0764599	-0.0549639	0.00900278	0.185242	0.163401	0.217649
0.0923575	-0.0541795	-0.0909413	0.185225	0.267591	0.218719
0.21213	-0.0534808	0.379244	0.16301	0.0022596	0.212506
0.093498	-0.0529301	0.514189	0.176529	-0.084695	0.226987
0.0873491	-0.05259	0.369091	0.184502	-0.0487232	0.236525
0.239139	-0.0525228	0.486128	0.188062	-0.153622	0.242171
-0.00630261	-0.0527911	0.530473	0.188129	0.271304	0.244744
-0.45246	-0.053457	0.636341	0.185604	0.0880388	0.245034
-0.312693	-0.0636722	0.533029	0.181383	-0.0183508	0.243831
-0.0554878	-0.0770138	0.164657	0.157741	-0.038015	0.237662
0.143802	-0.0884122	0.059874	0.163107	-0.00128823	0.273108
0.385296	-0.0979584	0.104432	0.162189	0.163703	0.260748
0.454742	-0.105744	0.42997	0.16074	0.294906	0.250067
0.078761	-0.111964	0.406937	0.140624	0.429761	0.236897
-0.101311	-0.116923	-0.130512	0.159186	0.321503	0.248277
0.08712	-0.120852	-0.220113	0.174586	-0.0275227	0.257656
-0.13281	-0.133066	-0.139485	0.187496	-0.074445	0.265296
-0.247461	-0.147309	0.193896	0.198548	0.176253	0.271493
-0.412623	-0.158673	0.429413	0.189703	0.401296	0.272315
-0.212484	-0.167415	0.850208	0.218215	0.665879	0.294831
-0.207224	-0.17379	0.642851	0.242084	0.396083	0.31253
-0.0182585	-0.178054	0.34463	0.261786	0.275514	0.325749
-0.261687	-0.180456	0.369939	0.277793	0.112454	0.334824
-0.304898	-0.181151	0.00706108	0.290578	0.511558	0.340095
-0.0753762	-0.180147	0.00364912	0.300567	0.71924	0.341933
0.170479	-0.177359	0.14771	0.30804	0.540194	0.340629
-0.144491	-0.172693	0.331192	0.313108	0.416264	0.336382
-0.459041	-0.166055	0.4469	0.315907	0.342164	0.329674
-0.483589	-0.157454	0.166167	0.316539	0.291089	0.321053
-0.564366	-0.147458	0.237308	0.314999	0.325756	0.310949
-0.0963645	-0.136897	0.367062	0.311071	0.173655	0.299557
-0.0892454	-0.126506	0.297739	0.304561	0.0807342	0.287041
0.080299	-0.116876	0.188334	0.295662	0.0626573	0.27354
-0.00311504	-0.108505	0.584581	0.284721	0.106479	0.259214
-0.107312	-0.101878	0.712914	0.271985	0.0544071	0.244132
0.130892	-0.0974836	0.380741	0.257874	0.217543	0.228105
0.380113	-0.0958077	0.535122	0.242989	0.145995	0.210901
0.488714	-0.0973968	0.708098	0.22793	-0.100968	0.192289
0.27621	-0.103308	0.462007	0.21334	0.218354	0.172035
0.324365	-0.114769	0.451185	0.200253	0.45339	0.149876
0.383601	-0.132908	0.460908	0.189859	0.419315	0.125573
-0.095019	-0.158851	0.440429	0.183452	0.351908	0.0988952
0.380287	-0.193682	0.0573034	0.182811	0.391238	0.0695664

## Sheet: Fig6D
right_kernel_mean	right_kernel_sem	left_kernel_mean	left_kernel_sem
0.00139157	0.00230735	-0.00518414	0.00405781
0.007523	0.00204317	-0.0112865	0.00373134
0.0128783	0.0020251	-0.0165942	0.00377751
0.0174999	0.0021439	-0.0211506	0.00390994
0.0214302	0.0023228	-0.0249991	0.00398412
0.0247115	0.00252916	-0.0281829	0.00396394
0.0273863	0.00275587	-0.0307453	0.0038732
0.0294969	0.00300421	-0.0327297	0.00376907
0.0310858	0.00327411	-0.0341794	0.00372371
0.0321953	0.00356007	-0.0351376	0.00380062
0.0328679	0.00385054	-0.0356478	0.00402693
0.0331459	0.00412902	-0.0357531	0.00438168
0.0330717	0.00437573	-0.035497	0.0048096
0.0326878	0.00456901	-0.0349227	0.00524332
0.0320364	0.00468648	-0.0340735	0.00561742
0.0311601	0.00470603	-0.0329928	0.00587382
0.0300993	0.00461694	-0.0317223	0.00597827
0.0288914	0.0044311	-0.0303011	0.00593636
0.0275731	0.00416575	-0.0287678	0.00576596
0.0261813	0.00384081	-0.0271611	0.00549091
0.0247528	0.00347904	-0.0255195	0.00514005
0.0233244	0.00310674	-0.0238819	0.00474719
0.0219329	0.00275462	-0.0222867	0.00435156
0.0206151	0.00245772	-0.0207727	0.00399729
0.0194079	0.00225122	-0.0193786	0.00372947
0.0183481	0.0021589	-0.0181429	0.00358403
0.0174725	0.00217898	-0.0171044	0.00357343
0.0168179	0.00228285	-0.0163016	0.00367868
0.0164211	0.00243055	-0.0157733	0.00385645
0.016319	0.00258741	-0.015558	0.00405444
0.0165469	0.00273289	-0.0156931	0.00422373
0.0171043	0.00286701	-0.0161822	0.00433748
0.0179552	0.00300603	-0.0169959	0.00439235
0.0190622	0.00317033	-0.0181029	0.00439225
0.0203878	0.00337734	-0.0194723	0.00434522
0.0218942	0.00363693	-0.0210729	0.00426229
0.0235441	0.00394963	-0.0228738	0.00415728
0.0252999	0.00430772	-0.0248439	0.00404726
0.027124	0.00469789	-0.026952	0.00395335
0.0289789	0.00510404	-0.0291672	0.00390143
0.0308271	0.00550934	-0.0314583	0.00392192
0.0326309	0.00589777	-0.0337944	0.00404745
0.034353	0.00625505	-0.0361443	0.00430846
0.0359557	0.00656951	-0.0384769	0.00472852
0.0374015	0.00683314	-0.0407613	0.00532268
0.0386534	0.00704321	-0.0429578	0.00609381
0.0396789	0.00720327	-0.0449532	0.00699046
0.0404479	0.00731223	-0.0465962	0.00792778
0.0409302	0.0073589	-0.047735	0.00881758
0.0410957	0.00732349	-0.0482182	0.00957326
0.0409144	0.00718288	-0.047894	0.010113
0.0403561	0.00692012	-0.0466109	0.0103635
0.0393906	0.00654152	-0.0442172	0.0102672
0.0379879	0.00610968	-0.0405613	0.00979877
0.0361179	0.00580298	-0.0354916	0.00900671
0.0337504	0.00596975	-0.0288564	0.00811788
0.0308553	0.007015	-0.0205042	0.00774526
0.0274025	0.00912132	-0.0102833	0.00888034
0.0233619	0.0122445	0.00195793	0.0120564
0.0187034	0.0163104	0.0163711	0.0170701

## Sheet: Fig6E
right_kernel_mean	right_kernel_sem	left_kernel_mean	left_kernel_sem
0.00545018	0.00290756	-0.00688495	0.00295998
0.0167224	0.00266271	-0.0177497	0.00215991
0.0258953	0.00329842	-0.0265541	0.00268119
0.0331422	0.00403463	-0.0334695	0.00351183
0.0386368	0.00459507	-0.038667	0.00419044
0.0425523	0.0049265	-0.0423181	0.00463288
0.0450624	0.00503942	-0.0445939	0.00484536
0.0463404	0.00496605	-0.0456657	0.00485978
0.0465598	0.00474845	-0.0457048	0.00471815
0.0458941	0.0044347	-0.0448824	0.0044681
0.0445168	0.0040772	-0.0433699	0.00416084
0.0426014	0.00373013	-0.0413385	0.00384862
0.0403212	0.003443	-0.0389595	0.00357922
0.0378498	0.00324837	-0.0364042	0.00338575
0.0353607	0.00314788	-0.0338438	0.00327503
0.0330267	0.00310869	-0.0314491	0.0032236
0.0309616	0.00308257	-0.0293334	0.00319257
0.0291637	0.0030384	-0.0274986	0.0031562
0.0276181	0.00296419	-0.0259336	0.00310449
0.0263099	0.00286082	-0.0246272	0.00303801
0.0252243	0.0027378	-0.0235684	0.00296368
0.0243464	0.0026102	-0.0227462	0.00289146
0.0236614	0.00249601	-0.0221494	0.00283127
0.0231542	0.0024128	-0.0217671	0.00279032
0.0228101	0.00237325	-0.021588	0.00277082
0.0226141	0.00238098	-0.0216013	0.00276888
0.0225514	0.00242871	-0.0217957	0.00277495
0.0226072	0.00250018	-0.0221603	0.00277548
0.0227665	0.00257434	-0.0226839	0.00275529
0.0230144	0.00262944	-0.0233556	0.00270015
0.0233364	0.00264636	-0.0241639	0.00260044
0.023725	0.00261921	-0.025094	0.00246578
0.0241798	0.00255615	-0.0261269	0.00232723
0.0247007	0.00246939	-0.0272436	0.00222489
0.0252875	0.00237319	-0.0284251	0.00220024
0.0259404	0.00228228	-0.0296522	0.00228148
0.026659	0.00221	-0.030906	0.00247036
0.0274433	0.00216598	-0.0321674	0.00274403
0.0282933	0.00215425	-0.0334175	0.00306873
0.0292088	0.00217264	-0.034637	0.00341113
0.0301898	0.00221428	-0.0358071	0.00374274
0.0312361	0.00227074	-0.0369086	0.00404056
0.0323477	0.00233579	-0.0379226	0.00428675
0.0335245	0.00240919	-0.0388299	0.00446881
0.0347663	0.00250022	-0.0396116	0.00458068
0.0360707	0.00263039	-0.0402495	0.00462686
0.0374141	0.00282574	-0.040734	0.0046337
0.0387622	0.00309522	-0.0410598	0.0046339
0.0400805	0.00342711	-0.0412214	0.00465401
0.0413345	0.00379888	-0.0412136	0.00471186
0.0424898	0.00418948	-0.041031	0.00481701
0.043512	0.00458952	-0.0406683	0.00497502
0.0443665	0.00500972	-0.0401201	0.0051949
0.045019	0.00548834	-0.0393812	0.00549785
0.0454349	0.00609527	-0.0384462	0.00592443
0.0455798	0.00692797	-0.0373097	0.0065368
0.0454193	0.00809592	-0.0359665	0.0074129
0.0449189	0.00970003	-0.0344113	0.00863414
0.0440441	0.0118199	-0.0326386	0.0102733
0.0427605	0.0145141	-0.0306431	0.012389

## Sheet: Fig6G
ev_tuned_%_mean	ev_tuned_%_sem	choice_tuned_%_mean	choice_tuned_%_sem
0	0	0.0204437	0.00746027
0	0	0.0201349	0.00518737
0	0	0.0273762	0.00731048
0	0	0.0165149	0.0033553
0	0	0.0180033	0.00618224
0	0	0.035479	0.0132013
0	0	0.0489004	0.0148401
0	0	0.0735184	0.0209915
0.0227138	0.00741346	0.078193	0.0249501
0.0818687	0.023171	0.0955563	0.0300859
0.131063	0.0331944	0.0721092	0.0224489
0.171482	0.0501099	0.0726575	0.0167233
0.196676	0.0498191	0.0773156	0.0177694
0.238619	0.0550073	0.0713654	0.0119339
0.276872	0.0590955	0.0640245	0.0201175
0.27595	0.0650374	0.0936423	0.0143879
0.270029	0.059497	0.0910199	0.0192564
0.263829	0.0528772	0.0903339	0.0173879
0.252246	0.0368543	0.0900893	0.0180289
0.233603	0.0462191	0.104878	0.020275
0.227719	0.0510691	0.103447	0.0263332
0.239542	0.0431452	0.115911	0.0300995
0.242334	0.0445624	0.126711	0.0258687
0.229561	0.0440929	0.135095	0.0357396
0.22431	0.0386122	0.130427	0.0311137
0.22171	0.0347968	0.157017	0.0391744
0.193291	0.0372335	0.167594	0.0415879
0.193209	0.0361355	0.188439	0.0517163
0.179008	0.0385488	0.207752	0.055004
0.165506	0.0343681	0.228542	0.0543241
0.174624	0.0368513	0.259174	0.0695946
0.161033	0.0326803	0.26887	0.0590588
0.156395	0.0311307	0.271787	0.0572712
0.153531	0.0326081	0.262947	0.0538649
0.124438	0.0216109	0.25727	0.0566724
0.110276	0.0282117	0.270764	0.0537445
0.0991903	0.0275143	0.271483	0.0553006
0.102629	0.030364	0.271218	0.0495558
0.0819364	0.0230236	0.27803	0.0438468
0.0940787	0.02282	0.289799	0.0489346
0.0837639	0.0151349	0.295422	0.0462823
0.0936788	0.0190717	0.315628	0.0538332
0.0998238	0.0181158	0.319262	0.0484057
0.0958314	0.0149354	0.332057	0.0535035
0.0909754	0.00991921	0.324087	0.0586412
0.0810321	0.0079672	0.337081	0.0584259
0.0856905	0.0092868	0.339391	0.0488962
0.0758117	0.00832864	0.361575	0.051929
0.05909	0.0144451	0.357141	0.0569765
0.0686702	0.00858234	0.36383	0.0509797
0.0570295	0.00631781	0.363702	0.0532693
0.0580561	0.0108092	0.364719	0.0506049
0.057121	0.0123346	0.385362	0.0530416
0.0577585	0.0144818	0.395649	0.0538944
0.0600258	0.0186659	0.397721	0.052704
0.0502919	0.0150507	0.395472	0.0650794
0.0559277	0.0120648	0.40182	0.0762921
0.0524988	0.010791	0.402604	0.0723228
0.0556693	0.011869	0.4075	0.0646086
0.0563058	0.00855251	0.384854	0.0690299
0.0470819	0.0105862	0.374337	0.0641246
0.0355224	0.00777965	0.358645	0.0633845
0.0409865	0.0117588	0.352711	0.0616715
0.0402921	0.00858589	0.356107	0.0573111
0.0389801	0.0169004	0.367209	0.047606
0.0433639	0.0213638	0.379069	0.0484269

## Sheet: Fig6H
ev_tuned_%_mean	ev_tuned_%_sem	choice_tuned_%_mean	choice_tuned_%_sem
0	0	0.0973013	0.0281406
0	0	0.0683507	0.0168182
0	0	0.0554518	0.0127439
0	0	0.0503682	0.0100407
0	0	0.0622573	0.0104475
0	0	0.0760228	0.0123468
0	0	0.0801447	0.0132078
0	0	0.0817892	0.0130768
0	0	0.0896211	0.0128368
0.0409767	0.00784012	0.0977044	0.0141353
0.074856	0.0115576	0.111024	0.0142786
0.0972363	0.0149851	0.124685	0.0155241
0.107372	0.0154056	0.122332	0.0143876
0.114156	0.0158761	0.125945	0.0152316
0.138174	0.0193801	0.128447	0.0156382
0.134895	0.0187043	0.137205	0.0171301
0.126554	0.0168036	0.150233	0.0188874
0.127941	0.0159665	0.151592	0.0190248
0.144914	0.0186668	0.164981	0.0193992
0.15594	0.020369	0.176384	0.0192777
0.141786	0.0181833	0.181895	0.0193737
0.145865	0.0161998	0.204044	0.0204176
0.13527	0.014959	0.217311	0.0217961
0.123665	0.0153351	0.211398	0.0220476
0.13044	0.0153868	0.215645	0.0235777
0.13159	0.01696	0.223556	0.0224373
0.128978	0.0152912	0.227756	0.0230234
0.12691	0.0156366	0.239341	0.0214032
0.122968	0.0160156	0.241524	0.0212711
0.123021	0.0162511	0.249197	0.0220835
0.118216	0.0157459	0.259	0.0227087
0.119676	0.0162133	0.245979	0.02384
0.120401	0.0160652	0.239418	0.0224925
0.127524	0.018052	0.253699	0.0246666
0.120289	0.0168713	0.246601	0.0250919
0.117771	0.0161768	0.246015	0.0251239
0.115922	0.0157582	0.244194	0.0242849
0.118798	0.016391	0.247912	0.0245495
0.108525	0.0160878	0.254824	0.0256809
0.118686	0.0168417	0.25589	0.0254704
0.117503	0.0172052	0.2518	0.0244934
0.114538	0.0166305	0.258479	0.0241631
0.114599	0.0157573	0.273125	0.0238147
0.11614	0.0175814	0.272571	0.0259566
0.107106	0.0180671	0.288402	0.0282104
0.101071	0.0158214	0.297964	0.0282643
0.086823	0.0129026	0.302648	0.0287132
0.0855501	0.0123516	0.305806	0.0277586
0.0861448	0.0126068	0.327356	0.0294852
0.0837164	0.0125152	0.338572	0.0294043
0.0791639	0.0120712	0.354362	0.0300105
0.0795859	0.0126088	0.370865	0.0311765
0.0770083	0.0137303	0.379784	0.0309789
0.0828958	0.0144144	0.387654	0.0308775
0.0796359	0.0129371	0.391856	0.0305006
0.0726004	0.0126861	0.390711	0.0280653
0.0705523	0.0134235	0.402679	0.0287385
0.0650737	0.0122916	0.400179	0.0274526
0.0628009	0.0116518	0.396467	0.0261377
0.0621646	0.0140675	0.387281	0.0270286
0.0669302	0.0133756	0.373978	0.0262727
0.0663916	0.0133332	0.378343	0.0246385
0.0715997	0.0146727	0.386674	0.0256145
0.0665518	0.01395	0.382549	0.0246197
0.0550722	0.011328	0.369069	0.0241435
0.0537305	0.0112161	0.354519	0.0239281

## Sheet: Fig6I
true_ev_0	pred_ev_0	true_ev_1	pred_ev_1	true_ev_2	pred_ev_2
0	0	0	0	0	0
0	0	0	0	0	0
0	0	0	0	0	0
0	0	0	0	0	0
0	0	0	0	0	0
0	0	0	0	0	0
0	0	0	0	0	0
0	0	0	0	0	0
1	0.0956049	0	-0.132613	0	-0.0634188
1	0.241311	0	-0.349544	1	0.236658
1	0.534199	0	-0.503793	1	0.648658
1	0.564544	0	-0.705797	0	-0.50239
1	0.827381	0	-0.851897	0	-0.633386
1	1.13634	0	-0.993578	0	-0.624204
1	1.40403	0	-1.00606	0	-0.714264
2	1.63087	0	-1.25821	0	-0.490087
2	1.8381	0	-1.33058	-1	-1.08579
2	1.66528	1	1.22586	-1	-1.28451
2	2.12315	1	1.57422	-1	-1.48376
2	2.00363	1	1.90525	-1	-1.61923
2	2.24446	1	1.72344	-2	-1.7644
3	2.54554	1	1.88568	-2	-1.86382
3	2.60647	1	2.13832	-2	-2.09115
3	2.77126	1	2.72606	-3	-2.27769
3	2.85635	2	2.83814	-3	-2.35412
4	2.98043	2	3.09464	-3	-2.43349
4	3.08309	3	3.13625	-4	-2.56999
4	3.32753	3	3.3324	-4	-2.70239
4	3.66122	4	3.697	-4	-3.03103
4	3.7253	4	3.73861	-5	-1.21761
4	3.92809	4	3.93777	-5	-3.52603
3	4.09567	4	4.13123	-5	-3.71653
3	4.20888	4	4.25121	-5	-4.09307
3	4.42004	4	4.47992	-5	-4.21259
3	4.62827	5	4.71488	-5	-4.39884
3	4.72641	5	4.82846	-5	-4.58543
3	4.87926	5	4.90162	-5	-4.68215
3	5.10952	5	5.1269	-6	-4.57739
3	5.07362	5	5.11087	-6	-4.79699
3	5.18533	4	5.26698	-6	-4.91495
3	5.41583	4	5.5123	-6	-5.09498
3	5.48484	4	5.5864	-7	-5.17264
3	5.478	5	5.67484	-7	-5.07972
3	5.6958	5	5.91187	-7	-4.16572
3	6.04759	5	6.26558	-7	-3.92827
3	6.15841	5	6.34756	-7	-4.35038
3	6.22807	6	6.38981	-7	-4.67904
3	6.24374	6	6.3942	-7	-5.00618
3	6.26715	6	6.38538	-7	-6.12058
3	6.28387	6	6.38039	-7	-6.17986
3	6.29108	6	6.366	-7	-6.24775
3	6.30256	6	6.3412	-7	-6.2898
3	6.2834	6	6.31658	-7	-6.30371
3	6.24258	6	6.28728	-7	-6.27693
3	6.23137	6	6.28284	-7	-6.28609
3	6.20641	6	6.25572	-7	-6.23848
3	6.15969	6	6.24125	-7	-6.2049
3	6.15051	6	6.23865	-7	-6.18814
3	6.19353	6	6.23482	-7	-6.19748
3	6.21341	6	6.26707	-7	-6.20359
3	6.23535	6	6.27692	-7	-6.19312
3	6.20094	6	6.28877	-7	-6.23074
3	6.18883	6	6.27329	-7	-6.24773
3	6.17915	6	6.22084	-7	-6.27151
3	6.20302	6	6.11949	-7	-6.30707
3	6.28646	6	6.03849	-7	-6.33564

## Sheet: Fig6J
left_decoding_mean	left_decoding_sem	right_decoding_mean	right_decoding_sem	left_shuffle_mean	left_shuffle_sem	right_shuffle_mean	right_shuffle_sem
0	0	0	0	0	0	0	0
0	0	0	0	0	0	0	0
0	0	0	0	0	0	0	0
0	0	0	0	0	0	0	0
0	0	0	0	0	0	0	0
0	0	0	0	0	0	0	0
0.120419	0.050108	0.152801	0.0420607	0.00619882	0.018412	-0.0130986	0.0217042
0.154061	0.0216622	0.28798	0.0334219	0.00241635	0.0218351	-0.020054	0.0169115
0.258313	0.0408928	0.348023	0.0487994	-0.0111	0.0188546	0.0261255	0.0200152
0.26903	0.0484328	0.329616	0.0637017	-0.0447576	0.0240355	-0.00363593	0.0191458
0.292278	0.0743493	0.317666	0.0766831	0.0140952	0.0197438	0.00913563	0.0187923
0.310687	0.0480165	0.366748	0.0605217	0.0211925	0.0222745	-0.0054512	0.0229024
0.351454	0.0523449	0.346847	0.0710425	0.0278969	0.01833	0.00404332	0.0249419
0.334631	0.0270753	0.317111	0.0637675	-0.0543597	0.0211533	0.00819746	0.0252785
0.34654	0.0424353	0.276453	0.082085	-0.00386595	0.0223302	-0.036883	0.0242041
0.319771	0.0470482	0.27494	0.0531147	0.0194407	0.025655	-0.0036848	0.0266477
0.258158	0.0544089	0.242926	0.0625769	-0.00876377	0.0226125	0.00432872	0.0219273
0.25703	0.0496951	0.215207	0.0654475	-0.0241949	0.0207703	0.0196477	0.0192795
0.201611	0.0615113	0.204013	0.0438724	0.0250261	0.0271804	0.037128	0.0208713
0.189216	0.054673	0.16055	0.0552381	-0.0390119	0.0297136	0.00226698	0.0234661
0.172125	0.0758724	0.159771	0.0490422	-0.0371511	0.0301938	-0.0144795	0.0232093
0.163336	0.0598217	0.179111	0.0542758	-0.0192048	0.0253971	-0.00334204	0.0250049
0.172663	0.0603429	0.189734	0.0638215	0.00699401	0.0233387	-0.0283671	0.0244559
0.138313	0.0560955	0.155545	0.0472069	0.00952557	0.0242351	-0.0318787	0.0281876
0.125181	0.0847992	0.115671	0.0629353	-0.00210483	0.0250819	0.0249531	0.0220559
0.0857195	0.0854909	0.129911	0.061911	-0.0268227	0.0258659	0.000516387	0.0281025
0.068143	0.0791117	0.14587	0.0620727	0.00442375	0.0254291	0.0243387	0.0213406
0.0461312	0.08747	0.161811	0.0510497	-0.0119925	0.0203961	0.00639896	0.0240976
0.0338676	0.0833659	0.198211	0.0438661	0.017767	0.0245764	-0.00646345	0.0241533
0.0265811	0.0689331	0.173288	0.0393415	0.0160777	0.025037	-0.0103696	0.0279055
0.0327225	0.0516225	0.20585	0.0311728	-0.0222238	0.0266433	0.0013168	0.0200384
0.0754485	0.0502449	0.18125	0.0365199	-0.0299446	0.0238432	-0.0125726	0.0241595
0.0630029	0.0426321	0.151778	0.0354806	0.0383052	0.0246535	0.00114601	0.0274779
0.0634199	0.0644904	0.141605	0.0345702	0.0206876	0.0293216	0.0352416	0.0201065
0.0607341	0.0668824	0.14515	0.0686281	0.0239235	0.026892	0.0180346	0.0234895
0.0567424	0.0512769	0.108875	0.0756547	-0.0135609	0.0293552	-0.0197095	0.0184978
0.0464517	0.0524813	0.112408	0.0650949	-0.00623154	0.0287799	-0.0200253	0.0231545
0.028209	0.0345733	0.0951233	0.0655983	-0.033633	0.0306418	0.000728298	0.0247763
0.0262575	0.037767	0.128755	0.0520209	0.0344151	0.0181832	0.00904722	0.0237911
0.023678	0.0393271	0.130587	0.0546679	0.00220573	0.028892	-0.00393015	0.0193051
0.00872549	0.0422008	0.0869959	0.0642728	0.012834	0.0210276	0.000126014	0.0230767
0.000678523	0.0451062	0.119416	0.0579167	-0.00192368	0.0249667	0.00680946	0.0234449
-0.0169515	0.05176	0.0779686	0.0620132	-0.0544903	0.0258646	-0.0122513	0.0269727
-0.0447498	0.0417405	0.0794334	0.0449852	-0.0269739	0.0285687	-0.00457356	0.026645
-0.0411494	0.0438384	0.0837029	0.0375726	0.0147669	0.0268284	-0.000193995	0.0252064
-0.0290657	0.0539006	0.0605117	0.0427964	0.00795359	0.0291624	0.0364375	0.0235647
-0.0277793	0.0668216	0.0319616	0.0569536	0.0275752	0.0262095	0.0218578	0.0257766
-0.0201948	0.0722875	0.0239856	0.0581963	-0.0118208	0.0266017	-0.00668202	0.0291179
-0.0152975	0.0627255	0.0280055	0.0527198	0.0442418	0.0247456	-0.0206028	0.0313883
-0.0257127	0.061536	0.023673	0.0548935	0.00940956	0.0234036	0.0399755	0.026198
-0.0355941	0.0511512	0.0110024	0.0562944	0.0430025	0.027196	0.02805	0.0239054
-0.0430665	0.0532162	-0.00190915	0.0615947	-0.00268559	0.023755	0.0141268	0.0234618
-0.0340728	0.0547437	-0.0146163	0.0360135	-0.0120766	0.0296205	-0.0331887	0.0213385
-0.0247868	0.0549099	-0.0268119	0.0371779	-0.0422631	0.0282071	0.0532071	0.022355
-0.0149535	0.0462404	-0.0145185	0.0339223	-0.0215147	0.0267719	0.0377474	0.0256359
0.0163335	0.0384447	0.0112539	0.0409852	0.0314743	0.0240452	-0.00799666	0.0252811
0.0182319	0.0438437	0.0266036	0.0498513	0.0120487	0.0265678	-0.0170913	0.0177753
-0.019546	0.0558194	0.0333295	0.032916	0.034735	0.0199953	0.0101423	0.0278314
-0.0690327	0.0773098	0.022223	0.0458723	0.0277742	0.0237886	-0.0455949	0.0243127
-0.0922887	0.0745294	0.0429447	0.0620323	0.0167481	0.0263374	0.00393488	0.030191
-0.101618	0.0717287	0.052091	0.0603202	0.0120694	0.0259849	0.000416062	0.0246405
-0.134057	0.0719683	0.0704327	0.0742404	-0.0256117	0.0264614	-0.022258	0.023789
-0.0237396	0.0877354	0.00494237	0.0718736	0.0353604	0.0286894	0.0313581	0.0254934
0.00741549	0.0733914	0.0733911	0.0718393	-0.00143678	0.0254004	0.0540467	0.0223246

## Sheet: Fig6K
left_decoding_mean	left_decoding_sem	right_decoding_mean	right_decoding_sem	left_shuffle_mean	left_shuffle_sem	right_shuffle_mean	right_shuffle_sem
0	0	0	0	0	0	0	0
0	0	0	0	0	0	0	0
0	0	0	0	0	0	0	0
0	0	0	0	0	0	0	0
0	0	0	0	0	0	0	0
0	0	0	0	0	0	0	0
0		0		0	0
0		0		0	0
0		0		0	0
0.0910794	0.0231803	0.0951853	0.0237798	-0.00400705	0.00779169	-0.0121069	0.00846486
0.131463	0.0265225	0.161342	0.0286382	-0.0217349	0.0087989	0.00052844	0.0085718
0.155754	0.0268971	0.159414	0.0299524	0.00721412	0.00897879	0.00381597	0.00957094
0.193737	0.0259861	0.162644	0.0311037	0.00131143	0.0090592	-0.0111888	0.00990047
0.183022	0.0301494	0.143077	0.0321916	0.000937114	0.00897616	0.0174175	0.00927578
0.18158	0.0322912	0.171379	0.0304355	0.000208997	0.00951892	-0.0117981	0.00985546
0.139144	0.0322189	0.204071	0.0323589	0.00757485	0.009879	-0.00179536	0.0112417
0.170572	0.0295089	0.200187	0.0298966	-0.00575898	0.010754	-0.0051149	0.00957796
0.157956	0.0301049	0.195593	0.03015	-0.00591661	0.00965547	0.000794948	0.010548
0.166396	0.0255569	0.168211	0.0309933	-0.00554158	0.00952905	0.00734112	0.0107194
0.136407	0.0291466	0.13641	0.0313938	-0.00285977	0.0101953	-0.0168821	0.0104953
0.157034	0.0253872	0.146406	0.0303608	-0.00215638	0.0110365	-0.00618769	0.0106835
0.165799	0.0249479	0.123567	0.0318566	-0.0160468	0.0096233	0.00623494	0.0101488
0.13533	0.0263937	0.143204	0.0312749	-0.00132769	0.010145	-0.000321476	0.00973938
0.141296	0.0282823	0.163542	0.028152	0.00482332	0.0102851	0.00178391	0.0108364
0.14673	0.028351	0.137951	0.0259669	0.00658923	0.0099625	-0.00783118	0.0112048
0.155964	0.0257138	0.10838	0.0294225	0.00247027	0.0106307	-0.000425874	0.0110631
0.167252	0.0254418	0.11434	0.0282381	-0.0120953	0.0104839	0.00820187	0.0108258
0.152606	0.0247327	0.0969524	0.030516	-0.00745013	0.0100114	0.00643867	0.0112166
0.143125	0.0234281	0.125725	0.0286296	0.00891829	0.0104413	0.0139775	0.010919
0.143881	0.0218824	0.13295	0.0249113	-0.00160527	0.0106951	0.00172631	0.0112363
0.136637	0.0247294	0.144553	0.0226578	0.00326862	0.0104288	0.00344575	0.0106307
0.10874	0.0267071	0.0954003	0.0223085	-0.0267513	0.0116478	0.0238816	0.0101019
0.110641	0.0271189	0.0841197	0.0215337	-0.0132192	0.0114691	0.00405197	0.0118384
0.110188	0.0260643	0.0693212	0.0260389	-0.00673906	0.00957313	-0.00879223	0.0112765
0.111614	0.0247587	0.0534524	0.0261567	0.00837709	0.00948353	0.00486039	0.0108155
0.0865852	0.0250489	0.0465245	0.0223942	-0.015801	0.0104903	-0.00969053	0.0114816
0.0791945	0.0280273	0.035609	0.0251169	0.00460988	0.0107034	-0.00825706	0.0115645
0.0797187	0.0272685	0.049294	0.0259517	0.0196601	0.0104985	0.00797696	0.0106238
0.0811844	0.0248856	0.0661298	0.0287053	-0.00554596	0.0100164	-0.0222313	0.0102132
0.0772669	0.0257907	0.0767533	0.0305488	0.0153854	0.0100045	0.000896872	0.011553
0.0668135	0.026318	0.064234	0.0298105	-0.00371711	0.0104705	0.00210026	0.0110285
0.0530498	0.0288228	0.0418124	0.0288369	-0.0305804	0.0102188	0.00970424	0.0108947
0.0397937	0.0289522	0.04755	0.0307939	0.0237738	0.00979426	0.00798103	0.011178
0.045786	0.0288179	0.0527599	0.0327136	-0.00884464	0.0100375	0.0132694	0.0111938
0.0601976	0.0282645	0.0479037	0.0310239	0.00791969	0.0106868	0.00974931	0.0105711
0.0564691	0.0300008	0.0404899	0.0274535	-0.0125767	0.0108062	0.00553493	0.0118159
0.0630615	0.026991	0.039617	0.0285908	-0.00700032	0.0106734	-0.00794498	0.0107677
0.0456586	0.0267159	0.0435383	0.025322	0.000398352	0.0102997	0.00101589	0.0103281
0.0485763	0.027146	0.0228147	0.0276719	-0.0141866	0.00997177	0.00333985	0.0119602
0.057181	0.0249821	0.00562957	0.0281007	-0.00435826	0.00998527	0.00501445	0.0113499
0.0681599	0.0232876	0.00552723	0.027454	0.00932899	0.0105429	-0.0164139	0.0111566
0.0752006	0.0247213	0.0191088	0.0243716	0.0165362	0.0102763	0.00425741	0.0112779
0.0747596	0.0281445	0.0406069	0.0226621	0.000710819	0.0104869	0.0102746	0.0108555
0.0705601	0.0279073	0.0473743	0.0256558	0.00900753	0.00980024	0.00450005	0.0110894
0.0427145	0.0265562	0.0430735	0.0283849	0.00331548	0.0103446	0.00278855	0.0109868
0.035982	0.0267499	0.046624	0.0264419	-0.00943318	0.0101032	-0.00420955	0.00985486
0.0423929	0.0276432	0.0345652	0.0272322	-0.00263111	0.010453	-0.00395334	0.0112441
0.0415623	0.0265857	0.0034397	0.0284037	0.00551785	0.0104047	0.00389241	0.0103084
0.0512571	0.0235935	-0.00684972	0.0228927	-0.00723958	0.00971875	0.0105488	0.0100589
0.0378353	0.0215009	0.0100265	0.0210348	-0.0188876	0.0106528	0.0100164	0.0106674
0.0435119	0.0194919	0.0283161	0.0225445	0.0193978	0.0110632	-0.0215174	0.0113757
0.0496677	0.0192008	0.0326666	0.022609	-0.0119298	0.0100466	0.00656714	0.0110979
0.0591342	0.0198538	0.00515099	0.0220384	-0.0103035	0.0109421	0.00747014	0.0101066
0.0398023	0.0226465	-0.0248535	0.0273957	-0.00893437	0.0101464	-0.0232686	0.0103124
0.00545809	0.0223508	-0.00811024	0.0243318	0.00393764	0.0096502	0.0044683	0.010534
-0.00196692	0.0188341	0.0011313	0.021351	-0.00117927	0.00992178	-0.0100999	0.0109666

## Sheet: Fig6L
	-30	-25	-20	-15	-10	-5	0	5	10	15	20	25	30	35	40	45	50	55	60	65	70	75	80	85	90	95	100	105	110	115	120	125	130	135	140	145	150	155	160	165	170	175	180	185	190	195	200	205	210
-15
-14																																													2.13842	2.13664	2.14506	2.13597	2.13909
-13																																										2.19777	2.2114	2.12758	2.11954	2.12277	2.15966	2.15244	2.14113
-12																																							2.09755	2.20906	2.12283	2.19671	2.15893	2.16597	2.24157	2.31115	2.23905	2.25034	2.27229
-11																																				2.02757	2.06374	2.0919	2.13891	2.12965	2.14498	2.14539	2.13201	2.13523	2.15825	2.15415	2.16663	2.17119	2.17996
-10																																			2.02433	2.05443	2.11827	2.10416	2.11111	2.10202	2.09511	2.1301	2.14321	2.13427	2.14165	2.1346	2.1296	2.13526	2.13987
-9																															2.16796	2.03947	2.04162	2.11521	2.10368	2.07897	2.10195	2.09386	2.11642	2.11318	2.1491	2.13008	2.11485	2.12473	2.13843	2.15466	2.15988	2.16685	2.17342
-8																											2.16116	2.17806	2.14115	2.02851	2.10142	2.10145	2.08842	2.05414	2.07052	2.10676	2.11838	2.15555	2.12622	2.13246	2.11977	2.12117	2.14042	2.14781	2.16882	2.17432	2.17747	2.18404	2.18866
-7																									2.14182	2.0435	2.01352	2.09543	2.06558	2.08157	2.07543	2.0935	2.09557	2.10532	2.12327	2.12488	2.12902	2.12353	2.1151	2.13222	2.14433	2.14857	2.1596	2.17213	2.17587	2.1693	2.18749	2.19379	2.19869
-6																						2.14305	2.03009	1.99486	2.0772	2.07151	2.06444	2.06394	2.07204	2.09166	2.09176	2.10182	2.10739	2.12555	2.10249	2.11093	2.12485	2.12657	2.14024	2.13539	2.13608	2.16014	2.15838	2.16684	2.1624	2.17022	2.17316	2.18042	2.18993
-5																				2.06631	2.08294	2.06594	2.03468	2.03042	2.04513	2.04857	2.05919	2.06412	2.0896	2.08816	2.09689	2.09587	2.10303	2.10378	2.12111	2.11562	2.12592	2.12978	2.13275	2.13107	2.1368	2.13587	2.14479	2.1416	2.1552	2.15409	2.16446	2.17045	2.17554
-4																	2.08543	2.05272	2.04036	2.02142	2.02472	2.02795	2.03179	2.04322	2.04739	2.07029	2.078	2.09062	2.08861	2.09119	2.08319	2.09887	2.10138	2.09526	2.09974	2.11083	2.11117	2.11435	2.12777	2.13965	2.1354	2.12753	2.13366	2.14111	2.13568	2.14188	2.14372	2.15191	2.16092
-3														2.11726	2.06465	2.04683	2.03575	2.03273	2.03424	2.0399	2.04287	2.04645	2.04838	2.05514	2.06338	2.05899	2.06173	2.06255	2.0722	2.08148	2.09303	2.08818	2.09387	2.10857	2.10282	2.11662	2.11804	2.12123	2.11675	2.11532	2.11461	2.12048	2.11988	2.1454	2.15803	2.15806	2.16517	2.17071	2.17508
-2											2.1679	2.09092	2.06281	2.04972	2.05315	2.04418	2.04139	2.04045	2.03681	2.03289	2.04142	2.05033	2.05396	2.05155	2.04863	2.05223	2.05679	2.06661	2.07238	2.07375	2.06441	2.09002	2.09532	2.1086	2.11608	2.10426	2.0986	2.11174	2.10664	2.12009	2.11928	2.11526	2.1242	2.11994	2.13115	2.10614	2.1153	2.1246	2.13111
-1									2.12489	2.08745	2.07574	2.0647	2.05037	2.04452	2.0348	2.03392	2.02034	2.02049	2.02292	2.02201	2.01892	2.01755	2.01711	2.02915	2.03066	2.02934	2.03371	2.03691	2.02785	2.04479	2.05101	2.05689	2.04453	2.05891	2.07468	2.08144	2.09122	2.1222	2.10474	2.10353	2.12107	2.14193	2.16685	2.1062	2.09961	2.12885	2.13216	2.13517	2.13848
0	2.09528	2.10985	2.11579	2.11496	2.10834	2.09777	2.08418	2.06958	2.05148	2.03784	2.02202	2.00333	1.99519	1.98331	1.98048	1.97138	1.98456	1.96961	1.97322	1.97342	1.95835	1.95698	1.98804	1.98615	2.00636	2.0001	2.04069	2.04909	2.04656	2.02266	2.01899	2.01281	2.00992	2.01681	2.01007	2.01782	2.02987	2.00358	2.03707	2.03208	2.04294	2.05534	2.05125	2.08848	2.08416	2.12981	2.0738	2.06744	2.06528
1									2.02448	1.99421	1.9803	1.97093	1.95891	1.948	1.93638	1.93505	1.92824	1.9314	1.93268	1.9417	1.94909	1.9563	1.94805	1.92532	1.92257	1.9089	1.93613	1.93147	1.93146	1.94785	1.95351	1.95879	1.95323	1.97203	1.95954	1.9624	1.96367	1.98609	1.98285	1.97856	1.97763	2.00023	1.99521	1.96529	1.94649	1.96408	1.97154	1.97287	1.97638
2											2.0709	1.93731	1.92842	1.92984	1.92518	1.92006	1.91362	1.91246	1.9071	1.90048	1.90876	1.91166	1.91563	1.93056	1.93706	1.94351	1.93919	1.93519	1.93754	1.92893	1.93557	1.92276	1.94286	1.94959	1.95172	1.96572	1.98489	1.97519	1.96434	1.98424	1.98745	1.98439	1.98325	1.97907	1.99605	1.98417	1.98903	1.99047	1.98999
3														1.8914	1.91069	1.90796	1.91013	1.9074	1.90173	1.90659	1.89973	1.9051	1.9042	1.91529	1.92016	1.92257	1.93046	1.93938	1.94204	1.94837	1.93974	1.94905	1.94731	1.94615	1.94689	1.94068	1.94627	1.96135	1.96619	1.96939	1.97603	1.98842	1.99166	1.97825	2.00443	1.98913	1.98675	1.98431	1.98083
4																	1.87866	1.90462	1.88563	1.90653	1.90514	1.90731	1.90425	1.89214	1.9019	1.90873	1.91283	1.92626	1.92847	1.93199	1.94383	1.95326	1.94818	1.95233	1.95334	1.95492	1.94585	1.94369	1.9475	1.95494	1.93966	1.93681	1.94556	1.95969	1.96085	1.97476	1.9748	1.97442	1.97242
5																				1.85599	1.88469	1.85117	1.89471	1.9114	1.90446	1.90756	1.90296	1.91213	1.93319	1.92878	1.93503	1.93551	1.95006	1.94965	1.94432	1.94236	1.94181	1.94135	1.94777	1.94145	1.95792	1.95744	1.95543	1.95156	1.95193	1.95833	1.95994	1.95874	1.95849
6																						1.76389	1.84859	1.89559	1.87735	1.90208	1.89563	1.88617	1.89142	1.91041	1.91871	1.93252	1.91668	1.92065	1.93335	1.95112	1.96067	1.94612	1.948	1.92993	1.93285	1.94036	1.94824	1.95424	1.95747	1.9652	1.96634	1.96736	1.96782
7																									1.77261	1.86699	1.90882	1.93753	1.90045	1.88232	1.89161	1.9044	1.92844	1.93108	1.92435	1.92504	1.90254	1.92875	1.93488	1.94252	1.9365	1.93979	1.94482	1.93803	1.93604	1.93939	1.94702	1.95069	1.95329
8																											1.76396	1.75826	1.80562	1.96337	1.97004	1.92037	1.88884	1.88669	1.92007	1.94633	1.95638	1.9516	1.95417	1.9413	1.93784	1.93619	1.94645	1.94277	1.93819	1.94636	1.94305	1.94774	1.95184
9																															1.8392	1.87939	1.95548	1.97276	1.93288	1.90263	1.90917	1.90752	1.92782	1.95318	1.94794	1.96401	1.95186	1.94076	1.94583	1.95868	1.97097	1.97097	1.96893
10																																			1.89837	1.98242	1.92006	1.98085	1.93998	1.90793	1.93771	1.92786	1.94318	1.98334	1.97985	1.98811	1.9675	1.96802	1.96965
11																																				1.86783	1.90013	1.91112	1.90682	1.91083	1.92763	1.90808	1.8809	1.89558	1.92746	1.91073	1.9303	1.93265	1.93473
12																																							1.88732	1.91764	1.91606	1.92074	1.97276	1.98035	1.93653	1.95085	1.84021	1.84222	1.848
13																																										1.93061	1.93263	1.94449	1.99608	2.0179	1.99157	2.00047	2.00462
14																																													1.97553	2.00463	2.02037	2.04258	2.05365
15
[truncated: 17 more columns]

[truncated: 1 more sheets: Fig6M]
