# Supplementary material for: Neural circuit models for evidence accumulation through choice-selective sequences
Source: Nat Commun. 2026 Mar 17;17:4055. doi: 10.1038/s41467-026-70267-9 (PMC13139583; doi:10.1038/s41467-026-70267-9)
Supplement: Supplementary file 4 — Source Data [file 41467_2026_70267_MOESM4_ESM.zip › Fig7.xlsx]

## Sheet: Fig7B
ev	early_left	early_right	late_left	late_right	delay_left	delay_right
15					0	10
14					0	10
13					0	10
12					0	10
11					0	10
10				10	0	10
9			0	10	0	10
8			0	10	0	10
7			0	10	0	10
6			0	10	0	10
5	0	10	0	10	0	10
4	0	10	0	10	0	10
3	0	9.87013	0	10	0	10
2	0.38961	9.75309	0	9.83607	0	10
1	1.98718	8.6747	1.94444	9.0625	4.16667	8.33333
0	5.25974	4.59459	5	4.34783	5.38462	6.15385
-1	8.43137	1.17647	9.27273	1.42857	7.5	1.5
-2	9.92481	0.25641	9.63636	0.357143	9.67742	0
-3	10	0.117647	10	0	10	0
-4	10	0	10	0	10	0
-5	10		10	0	10	0
-6			10	0	10	0
-7			10	0	10	0
-8			10	0	10	0
-9			10	0	10	0
-10			10	0	10	0
-11			10	0	10	0
-12					10	0
-13					10	0
-14					10	0
-15					10	0

## Sheet: Fig7C
	-30	-25	-20	-15	-10	-5	0	5	10	15	20	25	30	35	40	45	50	55	60	65	70	75	80	85	90	95	100	105	110	115	120	125	130	135	140	145	150	155	160	165	170	175	180	185	190	195	200	205	210
-15																																															0.80077	0.800656	0.875462
-14																																															0.80124	0.800664	0.87513
-13																																									0.746294			0.737427	0.809355	0.802168	0.800955	0.800748	0.874574
-12																																						0.670874	0.670955	0.671406	0.745403	0.735966	0.736017	0.735911	0.809797	0.802014	0.801031	0.800784	0.874081
-11																																					0.679709	0.671376	0.670529	0.671123	0.742799	0.735083	0.736212	0.735963	0.809793	0.801414	0.800913	0.800657	0.874233
-10																																		0.605587	0.605586	0.60513	0.680259	0.67091	0.6712	0.670485	0.744778	0.736196	0.735915	0.73595	0.809849	0.801216	0.800685	0.800541	0.874301
-9																														0.541325	0.539614	0.540474	0.614213	0.605828	0.605765	0.605554	0.679037	0.671124	0.670423	0.670043	0.744487	0.736505	0.735214	0.735992	0.809844	0.801086	0.800351	0.800272	0.873559
-8																													0.549117	0.539667	0.539836	0.540289	0.614061	0.605534	0.605351	0.605133	0.678869	0.671044	0.670667	0.670611	0.744222	0.735953	0.735973	0.735627	0.809572	0.801411	0.800509	0.800479	0.874275
-7																										0.475075	0.474681	0.47515	0.548631	0.540187	0.540002	0.539685	0.613809	0.605499	0.605229	0.605399	0.679188	0.670684	0.670211	0.670123	0.743413	0.736073	0.735458	0.735512	0.809048	0.801283	0.800786	0.800708	0.873899
-6																							0.407013	0.407442	0.481318	0.472677	0.472433	0.472839	0.546204	0.538178	0.538285	0.538314	0.611494	0.603497	0.60339	0.603082	0.677019	0.669038	0.668995	0.668969	0.742075	0.733773	0.733631	0.733788	0.807335	0.799671	0.79857	0.79853	0.871889
-5																				0.335091	0.408734	0.400558	0.40059	0.401168	0.474827	0.466621	0.466424	0.466614	0.540028	0.53176	0.531773	0.531825	0.605032	0.597444	0.597463	0.596794	0.670364	0.66289	0.66287	0.662039	0.73578	0.727964	0.727804	0.727783	0.801109	0.792977	0.792732	0.792659	0.865989
-4																		0.328174	0.32898	0.329034	0.402309	0.395119	0.394364	0.394564	0.467979	0.459955	0.45979	0.459888	0.532772	0.525137	0.525322	0.525215	0.598534	0.590841	0.590552	0.590607	0.663812	0.655815	0.656001	0.656119	0.727938	0.721515	0.721239	0.720932	0.793402	0.786407	0.786261	0.785941	0.859069
-3															0.256475	0.257006	0.324592	0.321825	0.322924	0.321797	0.393989	0.38749	0.386749	0.388022	0.458142	0.453445	0.4524	0.451905	0.521721	0.518	0.517465	0.518601	0.587402	0.583352	0.583346	0.582693	0.650164	0.649686	0.648884	0.649154	0.719768	0.715017	0.714614	0.713757	0.782144	0.77852	0.776495	0.778661	0.848978
-2												0.182336	0.251767	0.246132	0.244128	0.247144	0.311267	0.309428	0.311372	0.309969	0.375027	0.375122	0.375	0.374726	0.435067	0.436327	0.4391	0.438954	0.495837	0.502002	0.496074	0.497107	0.553378	0.562181	0.568788	0.561455	0.616878	0.633124	0.630449	0.628854	0.678438	0.694928	0.701162	0.694106	0.744544	0.756403	0.76049	0.753308	0.809841
-1										0.15221	0.155375	0.154861	0.214265	0.212569	0.212506	0.211349	0.262202	0.269331	0.27104	0.267389	0.310105	0.32571	0.327978	0.326644	0.379247	0.381488	0.38669	0.367984	0.42367	0.439827	0.435018	0.444239	0.478331	0.497945	0.493059	0.475257	0.527372	0.53785	0.542375	0.538494	0.58005	0.601568	0.585449	0.613446	0.614362	0.670975	0.660453	0.6488	0.697266
0	0.0608359	0.0813172	0.0816923	0.0816992	0.0939942	0.0725533	0.0746753	0.0731706	0.113552	0.106831	0.104592	0.106678	0.144995	0.140265	0.140848	0.131608	0.181971	0.165388	0.172219	0.16268	0.216321	0.202391	0.203727	0.200617	0.246015	0.241384	0.237672	0.240652	0.277287	0.256052	0.260218	0.266063	0.323177	0.305034	0.299723	0.257366	0.324106	0.335265	0.344269	0.30243	0.376114	0.355634	0.387424	0.345364	0.411184	0.420188	0.403983	0.374909	0.450837
1										0.0573857	0.0567743	0.0526168	0.08115	0.0679835	0.0649963	0.0635003	0.0969916	0.0694013	0.0764952	0.075545	0.105994	0.0867791	0.089667	0.0780916	0.132421	0.0951755	0.0860301	0.0924752	0.137433	0.103007	0.101897	0.0940586	0.144849	0.106011	0.126246	0.147336	0.174887	0.123464	0.12444	0.120085	0.178627	0.15728	0.126426	0.126739	0.195653	0.138711	0.146728	0.146374	0.220455
2												0.028042	0.0463233	0.0330362	0.0337234	0.0300778	0.0480558	0.032463	0.0326528	0.0344346	0.0512338	0.0369067	0.0343501	0.0339343	0.0565115	0.0350186	0.0366472	0.03691	0.0589587	0.0409837	0.0360557	0.0406205	0.0647303	0.0396773	0.0388693	0.0391204	0.0648886	0.036368	0.0488508	0.0419665	0.0720846	0.0455187	0.03958	0.0596115	0.0778341	0.0367791	0.0442986	0.0417258	0.0732742
3															0.0216145	0.0211382	0.0331465	0.0218129	0.0215533	0.0211667	0.0316481	0.0211636	0.0217663	0.0211571	0.0326977	0.0211998	0.0219106	0.021514	0.0328963	0.0222921	0.0217501	0.0217786	0.0365745	0.0218335	0.0223674	0.0223345	0.0359257	0.0222873	0.0226868	0.0215457	0.0334678	0.0209893	0.0221922	0.0231277	0.0364149	0.0238917	0.0228133	0.021229	0.03744
4																		0.0157527	0.0146238	0.0144508	0.0227081	0.0142041	0.0145385	0.0143027	0.0224134	0.0145264	0.0144165	0.01434	0.023054	0.014741	0.0142949	0.014362	0.0227157	0.0144333	0.0144622	0.0143717	0.0229498	0.0147629	0.0143697	0.0142782	0.0237726	0.0145387	0.0149441	0.0148271	0.0237651	0.0147786	0.0146603	0.014745	0.0244588
5																				0.00829313	0.0163396	0.00868926	0.00819394	0.00772042	0.0157763	0.00791996	0.00780818	0.00766699	0.0157831	0.00810166	0.00783287	0.00779714	0.0159511	0.00784249	0.00761574	0.00815705	0.0160029	0.00777452	0.00755066	0.00822813	0.0160418	0.00798917	0.00788627	0.00789963	0.0159554	0.00829778	0.00807099	0.00809869	0.0161705
6																							0.00180492	0.00168176	0.00924591	0.00178117	0.00185603	0.00169159	0.00960986	0.0019197	0.00163301	0.00171987	0.00976688	0.00195153	0.00167429	0.00205599	0.00961745	0.00179668	0.00166864	0.00169183	0.00998209	0.00238764	0.00210816	0.00200626	0.00984581	0.00186521	0.00227079	0.00217147	0.0102312
7																										0.000132509	0.00022752	0.000262639	0.00786049	0.000219463	0.00029739	0.00029751	0.00780122	0.000246956	0.000296814	0.000286512	0.00791058	0.000276618	0.000462663	0.000312241	0.00849739	0.000417715	0.000553921	0.000457124	0.00840382	0.00055615	0.000166632	0.000156345	0.00816241
8																													0.00752457	9.36275e-05	0.000139145	0.000208549	0.00758676	0.000269504	0.000102116	0.000418162	0.00778211	0.000370313	0.000346748	0.000276088	0.00784604	0.000647815	0.000205621	0.000283767	0.00790706	0.000302655	0.00043332	0.00038147	0.00819981
9																														0.000130582	9.0509e-07	5.66402e-09	0.0074723	0.000112311	7.72712e-07	3.18439e-08	0.00770767	0.000423662	0.000428639	0.000454019	0.00800978	0.000390441	0.000799966	0.000411732	0.00783796	0.000767544	0.000570504	0.000564823	0.00856716
10																																		9.57732e-05	7.72723e-07	5.47291e-09	0.00750928	0.000545369	6.6519e-05	9.82982e-05	0.00783835	0.000531736	0.000219303	1.91772e-05	0.00810049	0.000394248	0.000304844	0.000297195	0.00813722
11																																					0.00771779	0.000116659	8.22583e-07	5.22433e-09	0.009479	0.00103054	0.000497039	0.000244691	0.00773763	0.000204285	2.07681e-06	4.73717e-05	0.00797441
12																																						0.000123629	8.29941e-07	0.00010876	0.00732268	0.000105381	7.30741e-07	8.466e-05	0.00769856	0.000127997	0.000222637	0.000221823	0.00817378
13																																									0.00717647			4.19366e-09	0.00782423	0.00073202	1.07263e-06	7.06296e-09	0.00792874
14																																															9.17484e-07	6.18199e-09	0.00768267
15																																															8.01588e-07	5.40083e-09	0.0075208
[truncated: 17 more columns]

## Sheet: Fig7E
ev	early_left	early_right	late_left	late_right	delay_left	delay_right
15					0.0153192	12.7731
14					0.0153192	12.7731
13					0.0153192	12.7731
12					0.0153192	12.7731
11					0.0153192	12.7731
10				12.82	0.0153192	12.7731
9			0.0137496	12.7638	0.0153192	12.7731
8			0.038184	12.7325	0.0153192	12.7731
7			0.0270001	12.7661	0.0153192	12.7731
6			0.0458775	12.69	0.0153192	12.7731
5	0.775006	11.6435	0.0586845	12.7112	0.0153192	12.7731
4	1.84892	10.4583	0.568196	12.2318	0.0153192	12.7731
3	2.89566	9.53761	1.97767	10.703	0.0153192	12.7731
2	3.99836	8.58094	3.42127	9.27293	0.179449	12.5926
1	5.21186	7.46749	4.75869	7.92863	1.9582	10.7592
0	6.27286	6.3222	6.41283	6.26083	7.55444	5.10809
-1	7.46643	5.18991	7.85277	4.88791	11.4341	1.28778
-2	8.58301	4.09077	9.17894	3.49195	12.4061	0.36719
-3	9.69761	3.07261	10.7024	1.69772	12.7731	0.0153192
-4	10.7923	2.07391	12.0968	0.45626	12.7731	0.0153192
-5	11.8136		12.7396	0.0280417	12.7731	0.0153192
-6			12.7729	0.0257502	12.7731	0.0153192
-7			12.8219	0.0291609	12.7731	0.0153192
-8			12.8033	0.0264618	12.7731	0.0153192
-9			12.8621	0.000108364	12.7731	0.0153192
-10			12.7717	9.90788e-05	12.7731	0.0153192
-11			12.689	9.75173e-05	12.7731	0.0153192
-12					12.7731	0.0153192
-13					12.7731	0.0153192
-14					12.7731	0.0153192
-15					12.7731	0.0153192

## Sheet: Fig7F
	-30	-25	-20	-15	-10	-5	0	5	10	15	20	25	30	35	40	45	50	55	60	65	70	75	80	85	90	95	100	105	110	115	120	125	130	135	140	145	150	155	160	165	170	175	180	185	190	195	200	205	210
-15																																															0.746669	0.745567	0.8346
-14																																															0.75106	0.745652	0.831923
-13																																									0.845982			0.764105	0.827057	0.761129	0.748398	0.746406	0.827155
-12																																						0.753125	0.752997	0.757075	0.838024	0.751401	0.751171	0.751798	0.831451	0.759096	0.749973	0.748406	0.824746
-11																																					0.833903	0.757519	0.749091	0.754464	0.815483	0.746325	0.756275	0.750962	0.830862	0.753468	0.748013	0.745602	0.824192
-10																																		0.752347	0.751945	0.747798	0.838781	0.753444	0.755236	0.748712	0.832945	0.754935	0.750667	0.750992	0.832142	0.753121	0.747725	0.746898	0.827039
-9																														0.761762	0.745477	0.753239	0.831489	0.754769	0.75357	0.751649	0.828033	0.755512	0.749252	0.747053	0.832243	0.757262	0.747155	0.753471	0.832507	0.752759	0.746772	0.746947	0.823273
-8																													0.832676	0.746307	0.747543	0.751699	0.830131	0.752189	0.749908	0.748183	0.826782	0.755188	0.751301	0.750249	0.828036	0.752651	0.751396	0.748753	0.829718	0.755042	0.745719	0.746116	0.826853
-7																										0.753807	0.749735	0.755122	0.831206	0.752125	0.750258	0.747023	0.829556	0.753269	0.750029	0.751252	0.831527	0.7523	0.748151	0.747081	0.822764	0.754849	0.748905	0.749248	0.827783	0.755273	0.7483	0.747485	0.822697
-6																							0.743686	0.747869	0.828492	0.748633	0.745637	0.748825	0.826417	0.750662	0.748577	0.749468	0.825879	0.751752	0.747433	0.746379	0.828101	0.753812	0.750437	0.750521	0.826878	0.749244	0.746477	0.748478	0.827777	0.754647	0.744956	0.744631	0.822554
-5																				0.693777	0.77209	0.703063	0.708171	0.71855	0.79899	0.731188	0.736673	0.74197	0.818869	0.744613	0.744834	0.744687	0.820244	0.74919	0.74843	0.744099	0.821443	0.750119	0.749554	0.745549	0.825015	0.750351	0.746961	0.748048	0.822816	0.750128	0.747211	0.74676	0.823052
-4																		0.618883	0.628914	0.632905	0.707339	0.647211	0.644839	0.651838	0.728823	0.662312	0.665544	0.672436	0.747012	0.679308	0.687454	0.694921	0.777017	0.712778	0.718778	0.723095	0.800125	0.731978	0.735423	0.742659	0.816646	0.746295	0.742055	0.740315	0.822233	0.749064	0.744027	0.743022	0.825618
-3															0.551993	0.558789	0.629303	0.561345	0.570179	0.570527	0.64596	0.579181	0.577537	0.583211	0.656576	0.59242	0.591579	0.595048	0.671825	0.608994	0.61219	0.618452	0.69323	0.629058	0.636357	0.643796	0.721644	0.660036	0.661946	0.665318	0.748402	0.681491	0.690028	0.695131	0.777661	0.710373	0.725401	0.73114	0.812763
-2												0.489928	0.563014	0.49395	0.493072	0.500041	0.572451	0.504334	0.502893	0.505113	0.580739	0.505658	0.511379	0.513094	0.584927	0.516643	0.523895	0.524436	0.599202	0.525907	0.528613	0.532206	0.608083	0.542066	0.540306	0.545972	0.630157	0.565026	0.567484	0.56575	0.650624	0.582567	0.586835	0.593813	0.686616	0.63019	0.61194	0.623684	0.710948
-1										0.426796	0.426369	0.430828	0.507464	0.436039	0.434464	0.434344	0.511659	0.438624	0.437586	0.436737	0.513519	0.439554	0.442055	0.444028	0.517315	0.443715	0.442786	0.444906	0.521003	0.452488	0.455895	0.453101	0.530293	0.463907	0.461128	0.448742	0.535879	0.465945	0.470376	0.488343	0.558951	0.497271	0.494318	0.49733	0.575457	0.518848	0.50301	0.509888	0.598849
0	0.317933	0.36763	0.367647	0.367647	0.439932	0.369213	0.367886	0.367883	0.441854	0.371391	0.370261	0.370425	0.442459	0.371575	0.370364	0.37019	0.442595	0.371778	0.370608	0.370156	0.443407	0.372084	0.370436	0.370913	0.444006	0.371868	0.371348	0.370466	0.443869	0.372441	0.371663	0.37098	0.44393	0.373226	0.372	0.371372	0.443875	0.372428	0.371753	0.37102	0.446552	0.372161	0.371486	0.371631	0.443815	0.372502	0.370419	0.370192	0.443122
1										0.316147	0.312977	0.308079	0.377679	0.307011	0.306865	0.306025	0.37499	0.304846	0.303317	0.304154	0.373648	0.303983	0.298981	0.297245	0.370121	0.300651	0.297317	0.296027	0.366298	0.292806	0.287309	0.288726	0.356872	0.281446	0.281772	0.293549	0.353988	0.278345	0.272957	0.255558	0.329138	0.24809	0.248197	0.244496	0.31139	0.228355	0.237768	0.23098	0.287508
2												0.250557	0.321577	0.249135	0.246105	0.240815	0.313895	0.239841	0.237815	0.235372	0.305225	0.237449	0.229976	0.228179	0.30087	0.227726	0.21861	0.217677	0.288049	0.218627	0.212869	0.210101	0.279256	0.203519	0.200603	0.194922	0.258337	0.182113	0.17627	0.176276	0.238267	0.162917	0.155104	0.150409	0.203397	0.11727	0.130053	0.117141	0.176417
3															0.187496	0.181188	0.257846	0.180675	0.17142	0.17059	0.240616	0.165413	0.163401	0.157845	0.230099	0.152667	0.149989	0.146329	0.214769	0.136485	0.129507	0.124271	0.194048	0.115466	0.106427	0.0987062	0.166707	0.085721	0.0809597	0.0770368	0.140568	0.0660054	0.0545146	0.0497463	0.114875	0.0393077	0.0186998	0.0130804	0.0777164
4																		0.125392	0.11244	0.10737	0.179242	0.0978566	0.0964259	0.0891053	0.158456	0.0814178	0.0757213	0.0691225	0.141568	0.0654809	0.0551923	0.0475038	0.11315	0.0337073	0.0258447	0.0218248	0.0896719	0.0167482	0.0117729	0.00609416	0.0752979	0.00725873	0.00723929	0.00875784	0.0725295	0.00294182	0.00473683	0.00247156	0.0680574
5																				0.0455886	0.115482	0.041566	0.03245	0.0240104	0.0916185	0.0148616	0.00695012	0.00332513	0.0731528	0.00404287	0.00183989	0.00252817	0.0710094	0.00303631	0.00180008	0.00369144	0.0714648	0.0038889	0.00168892	0.00268113	0.0704067	0.00347185	0.00332911	0.00251574	0.0715224	0.00392196	0.000974646	0.000690679	0.0686706
6																							0.00119419	0.000728739	0.0656914	0.0011562	0.00158808	0.00098683	0.0676016	0.0024922	0.00130573	0.0020933	0.0690176	0.00222319	0.00104197	0.00293304	0.0674507	0.00116305	0.00149143	0.00179403	0.0704603	0.00568217	0.00282033	0.00198336	0.067956	0.00168712	0.00310391	0.00140077	0.0688601
7																										0.00074678	0.0015778	0.00136859	0.0673214	0.00152181	0.00201781	0.00205712	0.066896	0.00125604	0.0017398	0.00172376	0.0671391	0.0017349	0.00259998	0.00142305	0.071253	0.00172418	0.00233745	0.0016565	0.0692376	0.0026515	0.000208508	1.15878e-05	0.0678679
8																													0.0657991	0.00076791	0.00116875	0.0016704	0.0661473	0.00212427	0.000781224	0.00324621	0.0671328	0.00252078	0.0020973	0.00198521	0.0673539	0.00439327	0.00131763	0.00147251	0.0671241	0.00117671	0.00232003	0.00110852	0.067394
9																														0.000991092	6.70253e-06	4.246e-08	0.0651375	0.000868531	5.91028e-06	3.97283e-08	0.0667485	0.00329935	0.00244381	0.00156733	0.0673798	0.00252413	0.00348642	0.00154225	0.06639	0.00400835	0.00105643	9.33594e-05	0.0678535
10																																		0.000786138	5.82816e-06	4.13766e-08	0.065425	0.00435373	0.000562749	0.000819726	0.0674177	0.00340936	0.00162917	2.00921e-05	0.0690268	0.00175311	0.000770256	0.000214664	0.0670106
11																																					0.0671459	0.000909065	6.21928e-06	3.94849e-08	0.0810341	0.00564542	0.00134593	0.00186081	0.0664838	0.00153888	5.81819e-06	0.000388911	0.0676964
12																																						0.000908865	6.15696e-06	0.00092316	0.0637476	0.000820136	5.55897e-06	6.14101e-05	0.0656133	0.000837667	0.000918726	0.000241342	0.0675607
13																																									0.0624806			3.49039e-08	0.0670986	0.00524569	6.13879e-06	4.12808e-08	0.0674666
14																																															6.29729e-06	4.24311e-08	0.0656636
15																																															5.85547e-06	3.94529e-08	0.0646573
[truncated: 17 more columns]
