# Supplementary material for: Neural circuit models for evidence accumulation through choice-selective sequences
Source: Nat Commun. 2026 Mar 17;17:4055. doi: 10.1038/s41467-026-70267-9 (PMC13139583; doi:10.1038/s41467-026-70267-9)
Supplement: Supplementary file 4 — Source Data [file 41467_2026_70267_MOESM4_ESM.zip › FigS1.xlsx]

## Sheet: ACCLeftPrefLeftChoiceEven
	pos_1	pos_2	pos_3	pos_4	pos_5	pos_6	pos_7	pos_8	pos_9	pos_10	pos_11	pos_12	pos_13	pos_14	pos_15	pos_16	pos_17	pos_18	pos_19	pos_20	pos_21	pos_22	pos_23	pos_24	pos_25	pos_26	pos_27	pos_28	pos_29	pos_30	pos_31	pos_32	pos_33	pos_34	pos_35	pos_36	pos_37	pos_38	pos_39	pos_40	pos_41	pos_42	pos_43	pos_44	pos_45	pos_46	pos_47	pos_48	pos_49
0	0.745609	0.737746	0.72713	0.707055	0.710354	0.724456	0.728301	0.719024	0.720833	0.718223	0.715552	0.710453	0.715817	0.708574	0.695611	0.680946	0.671782	0.655977	0.6294	0.621322	0.609932	0.577892	0.555284	0.538081	0.517783	0.486092	0.438892	0.411542	0.385608	0.366485	0.353093	0.335349	0.322015	0.331325	0.346948	0.368897	0.399148	0.422323	0.45995	0.48825	0.51673	0.539077	0.562684	0.574467	0.585786	0.589911	0.591533	0.609464	0.637587
1	0.781928	0.689624	0.629449	0.565992	0.518628	0.485105	0.451806	0.411622	0.371334	0.338099	0.305074	0.263533	0.227773	0.209677	0.19428	0.192034	0.187188	0.189143	0.201418	0.211872	0.228374	0.243391	0.261095	0.269904	0.280486	0.284605	0.275456	0.2715	0.272911	0.289102	0.29455	0.292702	0.296928	0.310826	0.317627	0.322554	0.336595	0.344272	0.355056	0.359512	0.361307	0.366373	0.359002	0.350004	0.333592	0.330591	0.31764	0.300719	0.292643
2	0.612044	0.672556	0.752221	0.771305	0.78138	0.77431	0.731343	0.71241	0.670593	0.624378	0.548871	0.472695	0.412157	0.386164	0.369488	0.321192	0.299305	0.312111	0.33906	0.332891	0.387092	0.450103	0.540533	0.614337	0.690846	0.760468	0.823766	0.888953	0.945645	1.00045	1.02208	1.01984	1.00599	0.978796	0.928964	0.913921	0.874462	0.852366	0.869454	0.832593	0.798075	0.786429	0.760532	0.723227	0.699702	0.666344	0.602433	0.53057	0.486174
3	0.958039	0.955398	0.949367	0.926711	0.867418	0.819084	0.773505	0.717929	0.689969	0.641372	0.596149	0.575517	0.553428	0.521854	0.513901	0.486594	0.455666	0.428464	0.414454	0.405779	0.389574	0.370654	0.359249	0.355194	0.325377	0.277586	0.257927	0.251106	0.241566	0.220724	0.206802	0.191574	0.188197	0.20114	0.205335	0.201919	0.212474	0.219175	0.235678	0.259544	0.297012	0.337555	0.35877	0.392507	0.409999	0.414456	0.406735	0.397435	0.386072
4	0.913948	0.936162	0.941902	0.956602	0.949595	0.960796	0.966414	0.959713	0.934877	0.927388	0.917387	0.904392	0.877647	0.870023	0.862756	0.840541	0.81418	0.794462	0.760316	0.730372	0.699963	0.667114	0.646415	0.639576	0.634387	0.623398	0.602281	0.596805	0.593356	0.582524	0.563739	0.560236	0.537824	0.518293	0.505965	0.478218	0.452195	0.43675	0.414313	0.382621	0.358372	0.338199	0.321478	0.296203	0.272096	0.256053	0.227884	0.204784	0.179847
5	0.797324	0.796346	0.825176	0.855681	0.897624	0.931745	0.94215	0.928624	0.895589	0.880631	0.87741	0.864073	0.832551	0.791658	0.742358	0.736885	0.735426	0.726048	0.706017	0.678632	0.652022	0.637359	0.623684	0.574109	0.545907	0.528664	0.497029	0.493447	0.451797	0.440802	0.437604	0.420173	0.412249	0.407274	0.396555	0.394697	0.412933	0.405144	0.398429	0.373473	0.345722	0.351516	0.35175	0.341145	0.305138	0.246643	0.205813	0.175013	0.110701
6	0.863844	0.885957	0.900017	0.89664	0.880014	0.856371	0.822759	0.792352	0.756159	0.7124	0.669092	0.623681	0.578859	0.53556	0.486287	0.455295	0.421722	0.39751	0.368401	0.338885	0.312242	0.287939	0.261068	0.242968	0.220203	0.201605	0.183712	0.16832	0.139172	0.120001	0.100535	0.0924948	0.0883885	0.0783477	0.0787881	0.0773187	0.0862485	0.0905067	0.108605	0.127553	0.147641	0.174678	0.190125	0.212947	0.216682	0.218391	0.22124	0.216941	0.210526
7	0.900832	0.956297	0.992785	1.01923	1.0291	1.02807	1.02662	1.01687	0.996302	0.970305	0.942322	0.911691	0.8835	0.853368	0.823055	0.793996	0.770255	0.74932	0.729851	0.711044	0.685327	0.664756	0.646869	0.635771	0.622032	0.607673	0.592869	0.576968	0.561831	0.555164	0.543606	0.527734	0.520107	0.512087	0.498352	0.48771	0.479556	0.470697	0.4573	0.446171	0.438625	0.427308	0.41333	0.398249	0.379652	0.366591	0.346812	0.325491	0.299843
8	0.72791	0.795636	0.855457	0.912441	0.951449	0.974045	0.974025	0.965344	0.949457	0.918757	0.883083	0.853363	0.821428	0.785755	0.752345	0.718549	0.683787	0.661949	0.636492	0.599188	0.571202	0.560906	0.538743	0.521573	0.512207	0.499875	0.493832	0.492887	0.496187	0.493434	0.493988	0.500138	0.502739	0.499352	0.49439	0.493198	0.48233	0.470549	0.461136	0.441854	0.419291	0.397624	0.375343	0.346738	0.320398	0.286863	0.263534	0.250411	0.232161
9	0.976276	0.970074	0.934089	0.875038	0.821476	0.775282	0.753386	0.727491	0.731464	0.720877	0.716536	0.708877	0.709967	0.718136	0.711951	0.698048	0.66674	0.630903	0.593128	0.551116	0.513836	0.477297	0.453922	0.434624	0.420695	0.409879	0.401237	0.405553	0.425751	0.429014	0.433914	0.442304	0.444761	0.43847	0.431885	0.423774	0.408231	0.401868	0.376605	0.365489	0.351995	0.335724	0.318569	0.307565	0.295608	0.275035	0.253018	0.23346	0.22595
10	1.06946	1.0318	0.981025	0.905192	0.816905	0.782407	0.799833	0.757023	0.698722	0.645779	0.524847	0.388863	0.274432	0.15016	0.113587	0.0845202	0.0994568	0.13507	0.179505	0.238757	0.285543	0.333784	0.405244	0.41156	0.438275	0.441281	0.421178	0.404294	0.380157	0.366219	0.301073	0.296001	0.286877	0.285338	0.27306	0.311551	0.367772	0.411438	0.444536	0.496862	0.47955	0.476785	0.577008	0.644807	0.570554	0.477175	0.437122	0.375585	0.355019
11	1.13864	1.18274	1.13747	1.05504	0.9535	0.857801	0.768211	0.665338	0.560373	0.513555	0.453958	0.386966	0.353507	0.368446	0.343821	0.36631	0.392299	0.416714	0.476337	0.498713	0.497885	0.472205	0.44318	0.37926	0.365034	0.369571	0.374049	0.385971	0.435341	0.51859	0.619475	0.695461	0.752623	0.847883	0.871404	0.898939	0.910121	0.907613	0.86197	0.811573	0.715182	0.689277	0.637092	0.549009	0.481951	0.488607	0.50302	0.508269	0.456552
12	0.992103	0.95647	0.954888	0.974522	0.956046	0.934296	0.921319	0.923626	0.874129	0.810326	0.754937	0.723625	0.704946	0.661363	0.588994	0.592501	0.544729	0.504028	0.473317	0.466609	0.41562	0.396935	0.372798	0.384503	0.411366	0.445417	0.481534	0.525175	0.549705	0.548858	0.547942	0.554783	0.564976	0.589692	0.610429	0.607856	0.585679	0.61831	0.637718	0.649674	0.655331	0.643642	0.62069	0.542306	0.493137	0.45604	0.402808	0.351673	0.305506
13	0.874537	0.800931	0.738268	0.688101	0.594639	0.570315	0.52405	0.440287	0.412795	0.409068	0.33345	0.311492	0.320144	0.320737	0.277734	0.223872	0.191963	0.164424	0.168993	0.166859	0.176974	0.174445	0.164635	0.152671	0.147687	0.131328	0.12899	0.132851	0.0920691	0.0778099	0.0640622	0.0276665	0.00667809	-0.0260034	-0.06309	-0.0874796	-0.0995261	-0.0892197	-0.0913961	-0.097401	-0.090996	-0.0963139	-0.0197696	0.00851706	0.0151568	0.0378447	0.0589355	0.112801	0.146934
14	1.00796	0.872398	0.749613	0.663496	0.579956	0.511248	0.437657	0.370713	0.297294	0.237677	0.193586	0.149663	0.11375	0.0697679	0.0316382	0.0180425	0.0183063	0.0133005	0.0159985	0.0161645	0.0223922	0.0258035	0.0201988	0.00948162	-0.0101383	-0.0215194	-0.0341265	-0.0479625	-0.0493478	-0.0394413	-0.0122903	0.0210292	0.0611502	0.100825	0.14613	0.190552	0.228156	0.243032	0.243264	0.244037	0.233479	0.214603	0.197451	0.198928	0.208845	0.21874	0.221628	0.245025	0.264464
15	0.785505	0.588271	0.480873	0.42633	0.384687	0.338383	0.350085	0.394781	0.430258	0.428088	0.428263	0.428309	0.385958	0.338328	0.231209	0.164478	0.114038	0.0444676	0.00246673	-0.00567704	-0.000846232	0.0354086	0.0420374	0.040966	0.113771	0.176517	0.237672	0.314548	0.369269	0.400793	0.384534	0.384046	0.405832	0.377336	0.329767	0.318588	0.300791	0.276428	0.269241	0.267845	0.293505	0.302342	0.280384	0.22514	0.24865	0.289262	0.334604	0.374099	0.374914
16	0.6354	0.351725	0.17654	0.143376	0.104458	0.145004	0.184258	0.210176	0.2448	0.288014	0.322318	0.336379	0.319971	0.309216	0.302198	0.29695	0.309078	0.31737	0.323633	0.341129	0.355628	0.387535	0.377376	0.349806	0.346891	0.313542	0.275112	0.268709	0.255134	0.237768	0.236043	0.204441	0.206851	0.18259	0.182881	0.200764	0.210433	0.237395	0.24504	0.26442	0.301617	0.332464	0.332066	0.368646	0.394534	0.39184	0.394547	0.398341	0.385693
17	1.06166	1.01938	0.94185	0.874491	0.81906	0.742402	0.693404	0.64379	0.593486	0.559411	0.535799	0.531911	0.517219	0.487805	0.478573	0.483781	0.483731	0.476725	0.488015	0.502343	0.520627	0.532819	0.537568	0.53704	0.538593	0.540713	0.527509	0.511808	0.49643	0.505449	0.505289	0.50576	0.508004	0.488617	0.500699	0.517661	0.518276	0.499711	0.502447	0.512377	0.533521	0.549405	0.56176	0.558448	0.561812	0.558463	0.56105	0.549814	0.547771
18	0.845168	0.701541	0.606836	0.521421	0.421298	0.349123	0.271323	0.241898	0.272061	0.277745	0.330626	0.375653	0.421668	0.456411	0.507168	0.489139	0.462416	0.457816	0.415591	0.340047	0.286621	0.21007	0.147286	0.122969	0.101695	0.059794	0.0484442	0.0290957	0.0578784	0.0710065	0.106176	0.137919	0.181674	0.262826	0.3729	0.483791	0.601613	0.677769	0.754078	0.849316	0.933171	0.981168	0.974145	0.963064	0.939974	0.90276	0.862194	0.800987	0.706665
19	0.603966	0.420708	0.325743	0.26814	0.224939	0.202705	0.188369	0.167472	0.13859	0.121085	0.111371	0.107955	0.112402	0.139285	0.163179	0.195509	0.227504	0.243326	0.242114	0.240865	0.235404	0.235795	0.245622	0.236295	0.213577	0.196312	0.214721	0.204848	0.186088	0.180925	0.189306	0.187294	0.177755	0.153592	0.150797	0.153297	0.182779	0.207991	0.243961	0.294351	0.323566	0.344343	0.343097	0.34344	0.320519	0.324793	0.339007	0.341084	0.359535
20	0.805149	0.826625	0.819773	0.769516	0.715868	0.663604	0.615601	0.552699	0.488361	0.428053	0.380101	0.342765	0.318453	0.290753	0.252032	0.227825	0.207292	0.212441	0.201216	0.200327	0.186651	0.178681	0.199947	0.229235	0.255044	0.277236	0.295727	0.30367	0.306673	0.315239	0.32703	0.340318	0.360361	0.367331	0.365671	0.388143	0.412614	0.412581	0.418655	0.408697	0.388723	0.406788	0.411717	0.406686	0.405091	0.390183	0.377327	0.358303	0.36406
21	0.828096	0.735102	0.660737	0.559035	0.514619	0.497839	0.440918	0.380786	0.378641	0.4022	0.409639	0.399875	0.375497	0.327163	0.270092	0.245923	0.234504	0.230892	0.219325	0.237284	0.22096	0.242762	0.22226	0.264233	0.321782	0.375044	0.411379	0.405496	0.427902	0.482613	0.518575	0.52621	0.477012	0.444447	0.448374	0.460896	0.472817	0.496638	0.517852	0.550187	0.613653	0.664055	0.61037	0.512198	0.461594	0.427254	0.451003	0.415491	0.415991
22	0.931814	0.780398	0.665931	0.570275	0.457553	0.373483	0.286579	0.227678	0.208609	0.17993	0.175045	0.182613	0.18905	0.209077	0.229724	0.261835	0.303257	0.358567	0.407785	0.433197	0.458425	0.484078	0.489029	0.464634	0.419349	0.368066	0.329668	0.284281	0.263655	0.259072	0.280681	0.321959	0.363526	0.418229	0.471113	0.514922	0.569162	0.600021	0.614711	0.617757	0.582049	0.586143	0.553148	0.530053	0.47646	0.410047	0.343065	0.265705	0.200844
23	0.961002	0.839052	0.693284	0.584413	0.464128	0.352138	0.266136	0.209394	0.166307	0.147282	0.11798	0.109723	0.116892	0.143744	0.172302	0.192422	0.224485	0.239434	0.257205	0.271682	0.281266	0.278618	0.269368	0.253768	0.2324	0.212658	0.227884	0.254189	0.263135	0.277054	0.297261	0.318271	0.326468	0.320708	0.309466	0.295842	0.281335	0.257462	0.249667	0.237816	0.246122	0.263871	0.296304	0.32328	0.338788	0.356013	0.386872	0.402016	0.38402
24	0.837398	0.651754	0.489324	0.343632	0.2451	0.153656	0.0679363	0.0133909	-0.0215047	-0.0398495	-0.0449053	-0.0194368	0.015763	0.0478737	0.0568278	0.0709038	0.101628	0.126464	0.157685	0.200054	0.22527	0.243826	0.254468	0.270568	0.272986	0.269155	0.268744	0.240348	0.215502	0.192972	0.147151	0.112741	0.101466	0.0873704	0.0771905	0.0909985	0.119377	0.147391	0.186487	0.207753	0.252618	0.316091	0.324608	0.341535	0.378356	0.408391	0.401802	0.372979	0.376847
25	1.00253	1.00019	0.917048	0.897566	0.869486	0.795586	0.712242	0.634246	0.58696	0.556549	0.59832	0.637178	0.646998	0.66891	0.643826	0.564449	0.457286	0.334437	0.21489	0.113923	0.0702829	0.00714077	-0.0324625	-0.0299368	0.0196618	0.0976906	0.188114	0.287859	0.370743	0.501542	0.591097	0.638653	0.637098	0.601434	0.561792	0.498339	0.464141	0.425272	0.406666	0.37413	0.388448	0.369124	0.32315	0.291359	0.222108	0.146972	0.135417	0.143605	0.134251
26	1.01482	0.877553	0.729007	0.573458	0.422356	0.309114	0.21017	0.133508	0.0754344	0.0386148	0.0188546	0.00810925	-0.000947327	-0.00386433	-0.00119092	0.00540498	0.0109734	0.0217888	0.0347167	0.0465759	0.0572485	0.0662491	0.0794436	0.0920524	0.102342	0.111902	0.120998	0.128345	0.135438	0.138666	0.141329	0.148381	0.152788	0.15829	0.172387	0.1871	0.204488	0.221098	0.235297	0.24735	0.261232	0.271088	0.272375	0.269052	0.26552	0.25818	0.258072	0.265743	0.269029
27	0.934487	0.701095	0.543224	0.446559	0.399631	0.36594	0.359172	0.361855	0.350636	0.336877	0.325035	0.303776	0.278763	0.263685	0.25502	0.22879	0.205097	0.209363	0.203692	0.200274	0.198038	0.204967	0.21223	0.243239	0.257677	0.255333	0.263931	0.278627	0.28631	0.296547	0.318348	0.321301	0.34428	0.3759	0.422971	0.481075	0.525439	0.562391	0.595132	0.628997	0.631359	0.630959	0.630534	0.609168	0.597184	0.609883	0.619853	0.615964	0.62211
28	0.623218	0.503725	0.478179	0.43559	0.386835	0.329899	0.267051	0.190148	0.121268	0.080453	0.0648897	0.0921274	0.0689373	0.0745684	0.092898	0.112549	0.125633	0.122596	0.152458	0.187196	0.199045	0.201829	0.209792	0.199472	0.200396	0.182474	0.191561	0.193123	0.215154	0.241103	0.275858	0.303928	0.273619	0.216964	0.191463	0.147653	0.115633	0.108611	0.169856	0.28354	0.350471	0.458364	0.547869	0.606506	0.628003	0.628409	0.590542	0.549144	0.517177
29	1.0693	0.951486	0.758902	0.596835	0.434869	0.284104	0.141223	0.0948202	0.0849155	0.162451	0.258408	0.324682	0.374119	0.434801	0.504451	0.628986	0.749358	0.807759	0.898972	0.940127	0.944117	0.970164	0.965925	0.952676	0.95576	0.904157	0.84951	0.812281	0.736459	0.641839	0.555017	0.500797	0.417465	0.425333	0.417	0.447815	0.472882	0.472579	0.436322	0.442851	0.400771	0.361659	0.34669	0.317351	0.298381	0.270058	0.21371	0.210576	0.18971
30	0.4322	0.357531	0.314494	0.308534	0.329222	0.394081	0.475953	0.577858	0.644918	0.697023	0.753738	0.774131	0.766921	0.741602	0.704888	0.645405	0.578318	0.500823	0.438005	0.372263	0.313501	0.271462	0.248252	0.245262	0.229193	0.219829	0.226336	0.22323	0.209518	0.187878	0.180027	0.152818	0.156732	0.167712	0.160604	0.147437	0.166122	0.21201	0.26568	0.305563	0.396965	0.476414	0.511086	0.540032	0.527987	0.490046	0.432327	0.392156	0.334491
31	1.12393	0.829891	0.590779	0.399576	0.249721	0.141686	0.0654976	0.0262233	0.00666582	-0.00257255	0.00977564	0.0236742	0.0362308	0.0447337	0.0516115	0.0593129	0.0740302	0.0994886	0.118607	0.142517	0.190433	0.228505	0.26804	0.30969	0.357724	0.41022	0.455827	0.491616	0.516626	0.53613	0.544766	0.550262	0.557949	0.558343	0.542908	0.534738	0.524528	0.518833	0.526195	0.520332	0.518401	0.510406	0.532491	0.553361	0.576505	0.616392	0.6492	0.677265	0.687357
32	0.745392	0.647795	0.557058	0.47416	0.386611	0.309711	0.257554	0.217368	0.188917	0.155509	0.133213	0.131269	0.145072	0.168588	0.179897	0.197577	0.216062	0.23521	0.258572	0.281884	0.31284	0.324549	0.343932	0.364178	0.376173	0.38406	0.38473	0.387944	0.386136	0.391733	0.405966	0.401065	0.406588	0.411951	0.419498	0.423358	0.426988	0.4316	0.42974	0.45126	0.466177	0.47377	0.473478	0.460758	0.46074	0.456461	0.447851	0.439042	0.426432
33	0.871553	0.588488	0.404847	0.263521	0.166595	0.104049	0.0525653	0.00538145	-0.0150309	-0.0311613	-0.0381141	-0.0171693	8.81012e-07	0.0312479	0.0994134	0.133975	0.19028	0.230391	0.258921	0.288437	0.323471	0.338563	0.319298	0.315963	0.314927	0.312874	0.311301	0.313927	0.309473	0.298925	0.319322	0.343493	0.359715	0.366527	0.404135	0.420768	0.444635	0.459631	0.472669	0.475925	0.480569	0.525396	0.548166	0.600764	0.673263	0.698613	0.726219	0.720075	0.717352
34	0.969363	0.663335	0.432855	0.285434	0.159579	0.0589419	-0.017614	-0.0451584	-0.0806514	-0.103206	-0.096349	-0.0779779	-0.0366077	-0.0157645	0.000693875	0.0405585	0.0913337	0.131732	0.191734	0.217984	0.223764	0.23441	0.233888	0.227099	0.216332	0.223666	0.245434	0.262525	0.264976	0.277375	0.304112	0.349794	0.390129	0.419741	0.440755	0.438477	0.420685	0.430659	0.407562	0.373436	0.326963	0.352493	0.307422	0.270273	0.300024	0.366292	0.398167	0.405887	0.430338
35	0.858021	0.703193	0.543642	0.434876	0.344689	0.272576	0.217712	0.176689	0.144884	0.115734	0.0990598	0.0950819	0.0928453	0.094037	0.103199	0.120817	0.132145	0.15349	0.18689	0.211407	0.245393	0.278042	0.310528	0.349872	0.390546	0.410612	0.438987	0.453112	0.473295	0.476358	0.478387	0.45486	0.44175	0.440312	0.422372	0.438134	0.437023	0.450273	0.455461	0.460006	0.460534	0.479639	0.492056	0.492591	0.488423	0.512445	0.51485	0.50925	0.48655
36	0.852713	0.761444	0.654847	0.593775	0.544656	0.492926	0.45562	0.383194	0.338181	0.273385	0.212588	0.147555	0.0992129	0.0514932	0.0369784	0.0242143	0.0377265	0.0403772	0.0673225	0.0969595	0.112477	0.139551	0.176985	0.214159	0.249499	0.29008	0.332032	0.377539	0.419151	0.453612	0.492065	0.526916	0.566876	0.577216	0.561067	0.563589	0.535106	0.525286	0.516863	0.522258	0.518518	0.493825	0.490599	0.511532	0.563261	0.59713	0.624507	0.670807	0.705723
37	1.02304	0.748919	0.566853	0.488586	0.432986	0.384704	0.38529	0.405055	0.412997	0.437921	0.462936	0.530025	0.567991	0.608112	0.687385	0.720956	0.775187	0.798477	0.791897	0.806186	0.806796	0.802067	0.785851	0.761803	0.73094	0.708295	0.684531	0.643935	0.60231	0.591151	0.589284	0.591937	0.587857	0.592668	0.606133	0.64023	0.657264	0.686431	0.724846	0.767587	0.815058	0.803089	0.824757	0.839685	0.825202	0.79655	0.764517	0.759465	0.762959
38	0.77079	0.679666	0.578916	0.516288	0.411447	0.294749	0.245461	0.157028	0.0967802	0.0492054	0.0109336	0.0106171	-0.0174677	-0.0225046	0.0100478	-0.00204887	0.0245744	0.0467514	0.0724888	0.0857991	0.134351	0.194156	0.236678	0.273115	0.32689	0.354296	0.366004	0.383629	0.358277	0.38088	0.412353	0.411799	0.384925	0.399379	0.371345	0.309546	0.26996	0.292689	0.263394	0.271134	0.287083	0.352092	0.384569	0.426869	0.477092	0.547502	0.567387	0.624181	0.649523
39	1.09699	1.18691	1.16766	1.15551	1.09527	0.995061	0.901731	0.790828	0.64926	0.498067	0.359745	0.232533	0.138868	0.0972141	0.0505806	0.000841627	0.00346061	0.0750371	0.125354	0.158385	0.233996	0.263191	0.293005	0.330385	0.334309	0.300424	0.269684	0.217416	0.160504	0.137975	0.10012	0.0646229	0.0351442	-0.00396474	-0.0100715	0.00821306	0.065982	0.103075	0.14127	0.202727	0.256648	0.254737	0.220458	0.160186	0.0975033	0.0388842	-0.00450831	-0.0148834	0.000761674
40	0.896826	0.908867	0.878275	0.803164	0.684473	0.594684	0.504899	0.394755	0.311303	0.25037	0.220086	0.193349	0.192741	0.206864	0.217824	0.28266	0.338826	0.400726	0.444756	0.519888	0.520432	0.53257	0.578468	0.588674	0.572156	0.535245	0.505788	0.486312	0.453767	0.400944	0.416515	0.460363	0.510824	0.611351	0.619779	0.711358	0.794655	0.91012	0.99341	1.0761	1.13496	1.14775	1.14261	1.136	1.12785	1.04435	0.956328	0.880844	0.812138
41	0.78231	0.742277	0.67302	0.597279	0.520299	0.448433	0.375571	0.306882	0.250873	0.181176	0.133289	0.0972527	0.0753453	0.0577744	0.0375427	0.0287186	0.0281402	0.0309752	0.0410009	0.0460952	0.0452552	0.0450835	0.0518832	0.0647255	0.0661661	0.0744254	0.0838731	0.0891318	0.0954905	0.0961794	0.0956713	0.100041	0.106444	0.10864	0.109317	0.105395	0.0950136	0.0948476	0.0959134	0.0973963	0.0969257	0.0979832	0.103139	0.117222	0.132378	0.151419	0.170369	0.191259	0.214871
42	1.10147	0.932941	0.788895	0.665825	0.567866	0.483037	0.418527	0.354484	0.302325	0.259192	0.222818	0.182845	0.149309	0.125417	0.0915078	0.0658135	0.0553886	0.0541907	0.063555	0.0938263	0.124118	0.146396	0.191847	0.227972	0.266866	0.310975	0.344741	0.374563	0.412189	0.445514	0.471874	0.500844	0.513507	0.526919	0.549257	0.562128	0.579758	0.587644	0.603911	0.624934	0.653629	0.677924	0.721641	0.74667	0.784149	0.844074	0.87179	0.90731	0.929954
43	0.737305	0.784997	0.807002	0.799477	0.799381	0.786437	0.755349	0.698455	0.646135	0.561875	0.474367	0.40778	0.351367	0.304635	0.274269	0.248159	0.256813	0.255069	0.244096	0.260423	0.26487	0.276509	0.291727	0.28399	0.257345	0.242827	0.240447	0.233413	0.215547	0.224029	0.245805	0.265161	0.279673	0.298326	0.323244	0.344303	0.330207	0.302884	0.262598	0.218562	0.135807	0.00266913	-0.136674	-0.191573	-0.218037	-0.191616	-0.138094	-0.0302529	0.108673
44	0.838281	0.742546	0.603292	0.476226	0.377094	0.291784	0.222939	0.19425	0.173261	0.16694	0.166637	0.184893	0.187211	0.185635	0.195277	0.201749	0.206929	0.220228	0.249336	0.277895	0.307939	0.352927	0.40774	0.451686	0.485504	0.514387	0.534133	0.559128	0.555346	0.559548	0.576726	0.602894	0.625814	0.656767	0.687277	0.718631	0.743172	0.739111	0.718	0.660979	0.638977	0.628971	0.611406	0.62265	0.6434	0.693956	0.766239	0.817387	0.87083
45	0.775103	0.662248	0.496473	0.39841	0.347834	0.287972	0.241585	0.225665	0.202924	0.204196	0.215822	0.187315	0.180683	0.170942	0.168477	0.177607	0.19883	0.172282	0.158716	0.14444	0.146119	0.172719	0.170456	0.181516	0.209158	0.226798	0.269333	0.360003	0.397055	0.426322	0.471178	0.460366	0.496418	0.538216	0.558523	0.608939	0.594676	0.59012	0.596337	0.57316	0.576477	0.554202	0.553484	0.554284	0.57066	0.583421	0.603638	0.613216	0.613421
46	0.916279	0.965205	0.841292	0.710722	0.575323	0.495759	0.425699	0.350714	0.300508	0.245552	0.191744	0.132469	0.114627	0.0974578	0.0925855	0.0906911	0.104453	0.129185	0.154606	0.152859	0.131927	0.108906	0.0935297	0.119858	0.12123	0.126139	0.153808	0.175137	0.196047	0.223546	0.21735	0.196682	0.178633	0.161286	0.170223	0.204042	0.213528	0.238023	0.26151	0.281292	0.316393	0.323301	0.321028	0.309931	0.298728	0.316082	0.319738	0.323087	0.303895
47	0.890776	0.923107	0.902779	0.876953	0.825068	0.758646	0.669986	0.582368	0.473024	0.39621	0.337457	0.278158	0.236741	0.219631	0.20493	0.199222	0.210625	0.236027	0.246705	0.259832	0.278925	0.299446	0.315534	0.319134	0.316036	0.297358	0.288619	0.27537	0.255046	0.244168	0.235998	0.218391	0.222777	0.222493	0.213583	0.242817	0.279068	0.302801	0.341646	0.379848	0.398409	0.417172	0.435544	0.442488	0.439587	0.404837	0.384296	0.37316	0.336045
48	0.980948	0.986445	0.94367	0.85424	0.751784	0.647878	0.546238	0.449661	0.363185	0.283082	0.216173	0.161523	0.117054	0.0828979	0.0576087	0.0398805	0.0257994	0.0153147	0.0077294	0.00262201	0.000598099	-0.00265896	-0.00596049	-0.00748327	-0.00862242	-0.00831216	-0.00948986	-0.0103204	-0.0103998	-0.00959321	-0.00720782	-0.00409712	-0.000243196	0.00343483	0.0110105	0.01788	0.0279245	0.04032	0.0542421	0.0643718	0.0776865	0.0889786	0.104234	0.12033	0.135103	0.146508	0.157235	0.167518	0.17415
49	1.06058	1.05019	0.991	0.898903	0.781567	0.658477	0.544085	0.444869	0.358725	0.276507	0.201651	0.14456	0.0976375	0.0644311	0.0521653	0.0434664	0.0338081	0.0348248	0.0460641	0.052794	0.0617034	0.0674709	0.0691672	0.082147	0.0900092	0.0977151	0.107656	0.117658	0.129645	0.134917	0.137316	0.143625	0.145024	0.147772	0.150818	0.15224	0.163593	0.16588	0.159679	0.162041	0.160873	0.162554	0.162121	0.165681	0.168887	0.172448	0.17447	0.17329	0.176466
50	0.956196	0.888322	0.790271	0.680774	0.548309	0.430958	0.305836	0.171836	0.0528563	-0.0503305	-0.150667	-0.216399	-0.254377	-0.280428	-0.267227	-0.255243	-0.229591	-0.203437	-0.158955	-0.12469	-0.0760691	-0.0519257	-0.0390047	-0.0268914	0.000788833	0.0373247	0.0579728	0.112329	0.151022	0.19879	0.259811	0.321304	0.350119	0.362451	0.389188	0.398569	0.393071	0.390555	0.360014	0.32889	0.300304	0.278985	0.269247	0.258061	0.250184	0.233873	0.21636	0.215639	0.20869
51	0.917566	0.927802	0.886756	0.817057	0.730281	0.62709	0.529278	0.436212	0.35712	0.288165	0.219267	0.164238	0.125384	0.0949033	0.0695472	0.0448502	0.034192	0.0314415	0.0366725	0.0397878	0.0487772	0.051829	0.060302	0.0644765	0.0788439	0.0903065	0.105746	0.120778	0.139761	0.155326	0.174557	0.19122	0.20079	0.21844	0.2264	0.231992	0.233459	0.231044	0.228077	0.217346	0.200397	0.183295	0.180219	0.173832	0.171961	0.161304	0.156771	0.15919	0.17149
52	0.986223	0.99337	0.949142	0.850404	0.737453	0.625086	0.517189	0.412076	0.32166	0.239846	0.170002	0.113878	0.0782019	0.0494733	0.0318956	0.0195577	0.011118	0.00487295	7.05233e-05	-0.00351891	-0.00504359	-0.00719436	-0.00892385	-0.00872536	-0.00776267	-0.00724102	-0.00668589	-0.00575925	-0.00454767	-0.00297322	-0.00170375	0.000671215	0.00300845	0.00750573	0.012327	0.0168953	0.0239959	0.0314799	0.0401331	0.0478835	0.0562137	0.0633136	0.0721054	0.0802713	0.0876036	0.0935681	0.101026	0.109663	0.118649
53	0.963943	0.934059	0.870447	0.774976	0.668846	0.566817	0.478952	0.394306	0.320495	0.254713	0.193943	0.146583	0.0968933	0.0650821	0.0409437	0.0210131	0.00966938	0.00507908	0.00317403	-0.00316348	-0.000787144	0.00904458	0.01516	0.0267586	0.0449647	0.0622395	0.0799332	0.1035	0.125596	0.14958	0.173408	0.197931	0.214694	0.230077	0.243129	0.249871	0.254853	0.259565	0.259856	0.261305	0.271582	0.276659	0.282903	0.287641	0.300839	0.310647	0.323227	0.333383	0.337103
54	1.06139	1.0058	0.924961	0.821074	0.682643	0.55293	0.451804	0.353547	0.269143	0.20556	0.15159	0.121318	0.0898941	0.0615927	0.0579395	0.0463611	0.0446307	0.0521996	0.052882	0.0407782	0.0369567	0.0340346	0.0319505	0.0465196	0.0551968	0.0589396	0.0776006	0.0937174	0.104875	0.137309	0.158557	0.17438	0.196395	0.217189	0.246571	0.26153	0.251187	0.246583	0.246546	0.253053	0.254692	0.242279	0.233774	0.223836	0.230004	0.224407	0.227858	0.234649	0.237311
55	0.762668	0.751235	0.775693	0.789445	0.766315	0.716062	0.639519	0.576086	0.529075	0.455138	0.410224	0.416313	0.393546	0.389016	0.373228	0.352023	0.369318	0.372054	0.39883	0.387778	0.375619	0.399293	0.389814	0.359098	0.357979	0.363254	0.330856	0.316997	0.309516	0.274076	0.24594	0.233502	0.210458	0.190557	0.17018	0.186414	0.159811	0.165799	0.196851	0.20479	0.231234	0.253774	0.290464	0.277854	0.269194	0.270348	0.269175	0.252318	0.230711
56	0.921748	0.934481	0.845659	0.74464	0.621083	0.494243	0.369152	0.266181	0.201449	0.141552	0.0998335	0.0566575	0.026849	0.017247	0.0185202	0.0255243	0.0383054	0.0682296	0.0964156	0.128666	0.15754	0.184568	0.207083	0.22455	0.240264	0.251584	0.266095	0.282175	0.295206	0.318524	0.3482	0.368294	0.399454	0.415509	0.426796	0.435245	0.435492	0.410313	0.37464	0.345002	0.316202	0.285204	0.262805	0.260354	0.265547	0.280639	0.310421	0.329852	0.357459
57	0.649659	0.71542	0.766074	0.789006	0.779666	0.748825	0.690094	0.630167	0.576897	0.523013	0.470839	0.428173	0.393647	0.392781	0.404694	0.412314	0.425285	0.442436	0.453759	0.463341	0.454907	0.458523	0.443092	0.442736	0.4477	0.451259	0.440234	0.458389	0.469978	0.490284	0.510667	0.505322	0.518843	0.517692	0.513135	0.490762	0.459464	0.434939	0.40064	0.383702	0.362319	0.339066	0.326597	0.334688	0.361766	0.378283	0.383737	0.399767	0.416413
58	0.417424	0.426704	0.442329	0.476143	0.500587	0.470786	0.376339	0.299355	0.168079	0.0406888	-0.0118276	-0.0660206	-0.096137	-0.119199	-0.0906887	-0.0468946	0.0498485	0.151542	0.280941	0.45213	0.553481	0.619038	0.642821	0.654501	0.655958	0.653322	0.598483	0.524318	0.435718	0.387691	0.3789	0.3547	0.317476	0.308089	0.300231	0.31594	0.30415	0.33937	0.358455	0.297326	0.288347	0.245973	0.281617	0.330727	0.333135	0.333099	0.326361	0.357088	0.340322
59	1.23969	1.17219	1.03217	0.893124	0.71371	0.580165	0.453692	0.353829	0.283418	0.264812	0.248888	0.251931	0.253791	0.272567	0.30235	0.313731	0.333804	0.354978	0.351782	0.383338	0.403325	0.41073	0.395643	0.354825	0.311084	0.251769	0.205701	0.147585	0.118434	0.0526374	-0.00749861	-0.0271815	-0.066491	-0.0630031	-0.0283084	0.021527	0.101809	0.188339	0.260422	0.33286	0.370181	0.408975	0.402786	0.398516	0.390447	0.390005	0.370493	0.353123	0.367649
60	0.900443	0.885957	0.845806	0.80409	0.763904	0.70409	0.645477	0.587385	0.532562	0.464555	0.416212	0.381514	0.34631	0.291154	0.236474	0.203203	0.178995	0.15086	0.127235	0.113605	0.110904	0.107501	0.109643	0.131481	0.151975	0.166854	0.183508	0.203867	0.2258	0.245761	0.261838	0.285557	0.292549	0.290803	0.300288	0.294562	0.282323	0.263152	0.244654	0.233827	0.219136	0.211882	0.212934	0.209223	0.213476	0.232611	0.254007	0.28779	0.320142
61	0.910947	0.929789	0.889439	0.79809	0.68679	0.575133	0.465922	0.363841	0.274979	0.193716	0.130406	0.076302	0.0397754	0.0180634	0.0057979	4.53849e-07	-6.33158e-05	0.00590391	0.0163	0.0249627	0.0353224	0.0461243	0.0564393	0.0675508	0.0767455	0.0867689	0.0959486	0.105992	0.115697	0.127327	0.136115	0.144567	0.153174	0.166437	0.177754	0.190766	0.202726	0.211972	0.227017	0.243625	0.254707	0.265393	0.282482	0.294711	0.305534	0.312831	0.322597	0.33444	0.339202
62	0.782612	0.760584	0.73935	0.692493	0.605517	0.52887	0.464916	0.377211	0.293373	0.220313	0.140985	0.112019	0.0744305	0.0686371	0.0508441	0.0502347	0.0641103	0.0572652	0.0590964	0.0823393	0.106512	0.118507	0.147135	0.154046	0.156724	0.167642	0.177215	0.181074	0.196773	0.208937	0.193287	0.18268	0.180433	0.178685	0.167601	0.183867	0.187379	0.196784	0.202653	0.229274	0.273476	0.316758	0.368438	0.428021	0.441359	0.448579	0.479826	0.498538	0.465616
63	0.85562	0.939167	0.993618	1.00396	0.979661	0.92704	0.875282	0.812972	0.74531	0.681449	0.616627	0.560182	0.507878	0.462658	0.4239	0.391585	0.352365	0.324983	0.310759	0.297251	0.291655	0.282375	0.281268	0.27951	0.290787	0.301599	0.311458	0.323131	0.336411	0.343037	0.343307	0.342845	0.340249	0.338525	0.335497	0.33364	0.334874	0.331621	0.330464	0.336288	0.336469	0.33079	0.32483	0.318934	0.303739	0.28842	0.271748	0.255483	0.2311
64	1.37582	1.34228	1.35309	1.27334	1.12134	0.965478	0.744301	0.517243	0.29675	0.103063	0.0101502	-0.000187981	0.0298118	0.0683625	0.127956	0.196302	0.262431	0.356046	0.443751	0.518845	0.594133	0.606214	0.602182	0.638549	0.657046	0.677962	0.68253	0.677446	0.667201	0.65424	0.651611	0.656574	0.653417	0.655398	0.620971	0.631247	0.633565	0.619112	0.602306	0.558716	0.551155	0.486497	0.372909	0.323609	0.267216	0.216168	0.218052	0.264636	0.321714
65	0.852717	0.870208	0.85738	0.83478	0.794685	0.737725	0.67446	0.604098	0.542332	0.471806	0.412161	0.352799	0.304107	0.265686	0.22482	0.194565	0.174842	0.162376	0.152184	0.144822	0.146665	0.146777	0.1505	0.162922	0.176469	0.195235	0.219957	0.242379	0.260798	0.282822	0.310629	0.333729	0.352752	0.374341	0.409068	0.434432	0.454667	0.467887	0.483607	0.495482	0.50354	0.508147	0.508557	0.50916	0.502043	0.503205	0.497061	0.490197	0.482199
66	0.875906	0.840885	0.801012	0.75884	0.656363	0.53962	0.433146	0.326399	0.243425	0.164766	0.0940613	0.0480313	0.0116459	-0.0301385	-0.0538761	-0.046125	-0.0202129	0.000195969	0.00716949	0.0225986	0.0390623	0.0780057	0.123747	0.169692	0.191457	0.205665	0.224398	0.24895	0.280102	0.313802	0.343216	0.34728	0.35653	0.391834	0.388563	0.377424	0.377027	0.372398	0.382395	0.373842	0.366202	0.35279	0.359779	0.366746	0.376671	0.385106	0.404543	0.425177	0.445118
67	0.892113	0.944188	0.952783	0.929685	0.882643	0.8163	0.743922	0.654757	0.569625	0.498283	0.427665	0.362274	0.307397	0.265287	0.243784	0.220401	0.210484	0.214859	0.219318	0.20685	0.20997	0.224371	0.242036	0.255894	0.268181	0.284781	0.297956	0.302746	0.31055	0.322269	0.332243	0.34506	0.347378	0.369289	0.393026	0.414814	0.410013	0.422537	0.43576	0.438879	0.453698	0.47189	0.493489	0.505413	0.510485	0.497921	0.473616	0.451234	0.42495
68	0.968818	1.00558	0.999114	0.974372	0.911516	0.828132	0.715809	0.615555	0.518947	0.431109	0.342437	0.283354	0.239809	0.205265	0.174346	0.154667	0.137594	0.126196	0.110753	0.0962055	0.0856532	0.0791018	0.075788	0.067523	0.0618734	0.0613358	0.062619	0.070059	0.0816531	0.0928765	0.103774	0.114101	0.126107	0.137391	0.143515	0.146105	0.146284	0.150605	0.148197	0.146545	0.146031	0.146994	0.146711	0.152777	0.159559	0.163969	0.167578	0.177699	0.18816
69	0.604775	0.67291	0.668305	0.670371	0.646962	0.587963	0.506986	0.440294	0.342982	0.22329	0.108674	0.0210524	-0.040126	-0.086806	-0.107327	-0.129478	-0.134716	-0.116615	-0.105497	-0.0832561	-0.00683381	0.0496622	0.0915005	0.144818	0.175554	0.213734	0.225681	0.240786	0.237936	0.216435	0.217575	0.192722	0.14996	0.112674	0.0769625	0.0407419	0.0272526	-0.00173967	-0.0140767	-0.0369596	-0.0492549	-0.0424602	-0.0286129	0.0061637	0.0402276	0.0685737	0.127204	0.191125	0.231402
70	0.937282	1.00951	1.01899	0.959993	0.864077	0.751116	0.632416	0.517123	0.412674	0.313344	0.23075	0.166604	0.117062	0.082832	0.0626191	0.0540038	0.0488407	0.0521658	0.0575737	0.0613509	0.0642057	0.0687619	0.0738577	0.0793965	0.0838947	0.0895628	0.0941119	0.0980205	0.102403	0.107409	0.114257	0.123025	0.132313	0.143201	0.152902	0.164986	0.17625	0.186137	0.199962	0.209355	0.222419	0.231749	0.2407	0.25254	0.262296	0.270334	0.27364	0.279704	0.283144
71	0.929462	0.859962	0.780809	0.681086	0.530296	0.414667	0.369278	0.349399	0.34531	0.310849	0.344139	0.369829	0.399461	0.419535	0.479589	0.472485	0.514405	0.538221	0.576651	0.651732	0.732932	0.85764	0.870601	0.89655	0.918788	0.952146	0.935353	0.886127	0.764999	0.655604	0.593299	0.466826	0.323178	0.295428	0.321252	0.327225	0.358352	0.436747	0.515885	0.564161	0.703897	0.755438	0.826441	0.868619	0.795564	0.626306	0.508319	0.480895	0.39666
72	0.857619	0.907464	0.942647	0.933268	0.889564	0.826027	0.763729	0.662076	0.578399	0.500313	0.451831	0.389937	0.311326	0.269716	0.250916	0.231466	0.232452	0.230481	0.258124	0.284852	0.300636	0.333025	0.352995	0.374703	0.373477	0.384992	0.371492	0.365592	0.399656	0.383196	0.38075	0.381384	0.363615	0.35642	0.345514	0.367272	0.40497	0.432235	0.430435	0.468639	0.512918	0.539084	0.55142	0.568242	0.62156	0.662403	0.70111	0.695611	0.713885
73	0.67383	0.759069	0.823833	0.873538	0.891678	0.893198	0.8744	0.843612	0.803544	0.758571	0.710162	0.663952	0.614743	0.571172	0.536832	0.504991	0.469634	0.446051	0.421506	0.401399	0.388976	0.369767	0.355767	0.338512	0.325651	0.309673	0.292848	0.273844	0.260897	0.250904	0.235686	0.220643	0.203722	0.18593	0.184618	0.177661	0.166282	0.157038	0.1489	0.14647	0.143346	0.135834	0.13247	0.134226	0.12657	0.119738	0.117576	0.109648	0.100858
74	0.891739	0.969105	0.991837	0.950242	0.871795	0.779344	0.673468	0.568381	0.473888	0.383344	0.300705	0.22626	0.164434	0.121932	0.0871935	0.0567504	0.0395147	0.0236368	0.0149984	0.0060844	0.0044473	0.00341256	0.00688198	0.0136491	0.0198121	0.0246734	0.0312858	0.0392267	0.0451703	0.0512345	0.0539792	0.0566662	0.0575335	0.0592339	0.0606784	0.0545519	0.0510202	0.0488371	0.044002	0.0457809	0.0516944	0.0562954	0.0589981	0.0639879	0.0757474	0.0915027	0.105728	0.115872	0.131066
75	1.08745	1.13216	1.15698	1.14593	1.06409	0.977249	0.861872	0.752072	0.639492	0.562506	0.47481	0.42254	0.38012	0.353716	0.327918	0.303525	0.288277	0.274343	0.24947	0.219605	0.198397	0.196116	0.176289	0.163044	0.150067	0.162807	0.183248	0.207473	0.225106	0.245348	0.265577	0.289195	0.297493	0.305088	0.299572	0.286178	0.288848	0.281283	0.262135	0.250976	0.232404	0.236111	0.234786	0.233029	0.240346	0.267838	0.299009	0.313504	0.311286
76	0.770674	0.800885	0.815338	0.808262	0.787988	0.748543	0.704244	0.646006	0.596286	0.535224	0.484103	0.438016	0.398074	0.357696	0.310977	0.294232	0.275561	0.25459	0.240569	0.236594	0.22385	0.205418	0.185528	0.169715	0.158396	0.150728	0.15022	0.138851	0.145332	0.149512	0.153112	0.167331	0.178053	0.188755	0.202786	0.209863	0.222268	0.234938	0.247219	0.254533	0.264803	0.266918	0.259718	0.254158	0.240562	0.229308	0.207714	0.194397	0.17732
77	0.771153	0.850859	0.900287	0.930912	0.946505	0.942813	0.926865	0.897475	0.859965	0.810939	0.767489	0.718286	0.674442	0.627418	0.589391	0.561623	0.530795	0.501964	0.477344	0.456715	0.434532	0.41479	0.395343	0.37709	0.354759	0.332474	0.308958	0.284722	0.263697	0.245624	0.228233	0.209069	0.192445	0.180029	0.17056	0.157625	0.14819	0.141304	0.134852	0.129509	0.128141	0.125626	0.124219	0.125748	0.124088	0.120311	0.119252	0.12025	0.120122
78	0.802561	0.893158	0.943564	0.946468	0.907563	0.840047	0.754413	0.663302	0.57882	0.490398	0.408441	0.334855	0.278783	0.233259	0.196877	0.166203	0.155256	0.149738	0.146141	0.139569	0.138772	0.132641	0.125074	0.120752	0.117536	0.118322	0.11008	0.109004	0.117323	0.127416	0.135362	0.142873	0.1532	0.164275	0.171129	0.17243	0.173891	0.175197	0.167241	0.165497	0.167558	0.169133	0.165755	0.175646	0.186131	0.192232	0.196225	0.195375	0.202129
79	0.522499	0.579241	0.597398	0.671127	0.726738	0.765014	0.78739	0.75605	0.680575	0.621236	0.541323	0.444618	0.356687	0.26143	0.128024	0.0281927	-0.0640272	-0.116252	-0.151443	-0.154448	-0.110953	-0.0700526	0.00630912	0.0897177	0.168722	0.280228	0.334409	0.396705	0.458313	0.517985	0.536029	0.516992	0.52621	0.519241	0.493403	0.482812	0.487048	0.467058	0.492076	0.544261	0.54694	0.542936	0.521938	0.529142	0.528117	0.510441	0.478138	0.398235	0.366123
80	0.815592	0.84389	0.860774	0.875508	0.873466	0.862155	0.838014	0.811554	0.779751	0.729641	0.681295	0.646307	0.585752	0.54499	0.493694	0.441553	0.424486	0.44162	0.45774	0.468315	0.465656	0.509634	0.564601	0.609539	0.639413	0.677279	0.731074	0.777452	0.812657	0.841888	0.879819	0.919083	0.947298	0.982467	0.994829	0.996117	0.990152	0.982311	0.968692	0.953308	0.936825	0.926608	0.932048	0.930763	0.920783	0.945425	0.97061	0.996409	1.00474
81	0.542684	0.566675	0.555087	0.544486	0.525402	0.485326	0.446452	0.420693	0.360188	0.347565	0.369319	0.335855	0.299195	0.298691	0.294254	0.287112	0.279308	0.268557	0.28171	0.260845	0.235476	0.218568	0.245064	0.25394	0.262262	0.259161	0.260665	0.262516	0.287842	0.307552	0.319722	0.377094	0.424781	0.468773	0.522082	0.547768	0.563799	0.578733	0.57268	0.573326	0.549038	0.52774	0.473832	0.428227	0.370815	0.336322	0.300083	0.235096	0.230143
82	0.734849	0.828653	0.901498	0.948555	0.967835	0.954686	0.909116	0.852202	0.782168	0.70969	0.636355	0.577974	0.530904	0.490533	0.457914	0.436073	0.420429	0.40888	0.405281	0.40392	0.407895	0.412609	0.423527	0.435805	0.447897	0.459721	0.470035	0.481999	0.497879	0.509594	0.521933	0.53206	0.534478	0.533815	0.539148	0.537493	0.534001	0.534622	0.537446	0.53198	0.524087	0.522259	0.517682	0.51014	0.500397	0.48571	0.470053	0.452371	0.43605
83	0.39172	0.49779	0.633541	0.700665	0.755222	0.78924	0.83932	0.865502	0.848535	0.835536	0.811113	0.746113	0.688068	0.609515	0.546029	0.515066	0.485769	0.48783	0.501606	0.541026	0.571368	0.625984	0.679418	0.697625	0.700054	0.668881	0.622522	0.567827	0.496143	0.409358	0.34188	0.295265	0.24696	0.211356	0.188047	0.172566	0.17041	0.185105	0.216409	0.242263	0.274228	0.314705	0.34577	0.353145	0.348048	0.324882	0.302453	0.296379	0.282046
84	0.620273	0.769036	0.893441	0.972474	1.00073	0.995256	0.966927	0.915294	0.842217	0.764703	0.678686	0.600603	0.519302	0.44173	0.379766	0.320293	0.280773	0.258218	0.244578	0.228306	0.225035	0.219366	0.212629	0.204305	0.185907	0.16485	0.147604	0.124676	0.107778	0.0722874	0.0411346	0.0160886	-0.00265402	-0.0165516	-0.0155809	-0.0135384	0.0100322	0.0386496	0.073734	0.11944	0.153358	0.185081	0.206667	0.222867	0.227742	0.21583	0.209002	0.176301	0.174898
85	0.888133	0.965382	1.0549	1.11615	1.16968	1.20061	1.20565	1.20112	1.14314	1.0854	1.01127	0.936793	0.870152	0.767757	0.679089	0.598365	0.527666	0.430692	0.327114	0.254389	0.20813	0.177149	0.15529	0.153128	0.145544	0.157627	0.176663	0.206269	0.220804	0.264159	0.316523	0.356737	0.383988	0.409833	0.419199	0.429022	0.424752	0.420536	0.447055	0.441105	0.431969	0.408215	0.384954	0.377869	0.391018	0.33124	0.291364	0.255778	0.216584
86	0.714726	0.799073	0.851428	0.88644	0.883331	0.862319	0.823849	0.790761	0.751122	0.719857	0.681715	0.633369	0.578409	0.535017	0.487568	0.450958	0.424547	0.402324	0.374046	0.341002	0.327565	0.315249	0.289871	0.269579	0.246633	0.217465	0.189153	0.166378	0.154324	0.135135	0.121273	0.110632	0.104671	0.101166	0.10397	0.0982019	0.104439	0.113377	0.126912	0.13414	0.15692	0.17126	0.182131	0.203981	0.233279	0.25221	0.281597	0.299595	0.329184
87	0.747854	0.848214	0.936012	0.981196	0.996093	0.975267	0.94838	0.928745	0.916747	0.875958	0.799925	0.697848	0.621799	0.543464	0.444096	0.373252	0.308274	0.256057	0.22722	0.179975	0.17771	0.20298	0.213335	0.222779	0.248183	0.295135	0.340851	0.362452	0.361224	0.359339	0.348321	0.342656	0.327314	0.273606	0.216841	0.148308	0.0993886	0.0632467	0.0520162	0.0750388	0.0959343	0.134105	0.177945	0.254824	0.313503	0.374379	0.423626	0.41277	0.379337
88	0.693575	0.821416	0.923364	0.982895	0.99842	0.991485	0.959962	0.916338	0.863803	0.80369	0.742472	0.68065	0.61755	0.563949	0.516604	0.474349	0.428626	0.391115	0.353682	0.325546	0.296524	0.272557	0.255047	0.237085	0.220826	0.204906	0.192476	0.184079	0.176108	0.172854	0.166933	0.164345	0.158938	0.160224	0.160663	0.162116	0.162016	0.162272	0.16189	0.162891	0.162913	0.165638	0.163086	0.16344	0.161577	0.16467	0.163551	0.167252	0.172971
89	0.66441	0.708648	0.736798	0.733987	0.709229	0.690674	0.655047	0.628313	0.609495	0.571467	0.554613	0.538368	0.508009	0.472253	0.458793	0.432205	0.428606	0.426069	0.411517	0.400524	0.39268	0.376685	0.360774	0.3614	0.367007	0.363446	0.363097	0.370352	0.353272	0.353996	0.343923	0.322248	0.301669	0.27371	0.273011	0.277364	0.261761	0.277888	0.290277	0.312851	0.317391	0.338031	0.363518	0.371795	0.3817	0.36857	0.36008	0.355029	0.333973
90	0.491739	0.528503	0.537681	0.549474	0.563117	0.566293	0.570428	0.559612	0.573155	0.55117	0.536023	0.53766	0.520543	0.50849	0.505393	0.501264	0.488596	0.487981	0.470449	0.454842	0.45492	0.449811	0.441893	0.419029	0.420987	0.409022	0.395232	0.375296	0.353737	0.334152	0.324209	0.303595	0.307346	0.303912	0.289808	0.280841	0.306711	0.310253	0.300864	0.289871	0.285491	0.274798	0.270581	0.258328	0.24316	0.248996	0.267055	0.28592	0.31401
91	0.742495	0.847761	0.956916	1.05583	1.10063	1.09843	1.0592	1.01882	0.955103	0.888783	0.827817	0.748497	0.680819	0.610846	0.5517	0.507626	0.478749	0.453997	0.449519	0.444798	0.425391	0.389416	0.360666	0.336632	0.313546	0.277506	0.239201	0.209369	0.178044	0.13681	0.107371	0.0980482	0.100092	0.107389	0.115094	0.122862	0.14149	0.15824	0.185072	0.203402	0.235674	0.254699	0.275682	0.276657	0.283183	0.291698	0.295846	0.303024	0.301473
92	0.829839	0.898214	0.961634	1.0051	1.02529	1.03073	1.02661	1.00715	0.967489	0.926172	0.897728	0.865232	0.821938	0.786594	0.740477	0.707889	0.671208	0.64581	0.614404	0.590027	0.570548	0.549497	0.537056	0.522694	0.507319	0.490332	0.468148	0.446288	0.422616	0.409823	0.394951	0.384788	0.373335	0.364286	0.362658	0.354587	0.349756	0.336398	0.331551	0.327139	0.326716	0.326569	0.308643	0.295244	0.290352	0.286006	0.270553	0.267934	0.261478
93	0.727754	0.766674	0.786438	0.807038	0.816415	0.770282	0.724393	0.689689	0.633788	0.590329	0.543577	0.500994	0.448714	0.393718	0.341982	0.301265	0.278783	0.25452	0.25334	0.273354	0.290642	0.301716	0.311748	0.34674	0.37999	0.413582	0.427256	0.443782	0.416916	0.406528	0.367348	0.345252	0.323803	0.302772	0.273085	0.264625	0.242081	0.237339	0.244976	0.247435	0.277414	0.303953	0.331459	0.372408	0.405039	0.438239	0.455255	0.457356	0.447617
94	0.722572	0.83366	0.934737	0.990337	1.03738	1.06446	1.03256	0.972542	0.903477	0.817647	0.731455	0.638608	0.549946	0.482362	0.419013	0.358022	0.29768	0.240049	0.182947	0.126247	0.0893612	0.0395763	-0.0230523	-0.0607457	-0.0565529	-0.0588876	-0.0469048	-0.0272196	0.0110132	0.0409254	0.0856699	0.130093	0.163456	0.180912	0.207119	0.229531	0.26056	0.295352	0.331239	0.34526	0.35267	0.368176	0.363188	0.353671	0.329495	0.300732	0.278037	0.265934	0.229337
95	0.611946	0.687986	0.766312	0.827795	0.877459	0.894469	0.904351	0.891223	0.855028	0.808947	0.757527	0.71464	0.679336	0.632525	0.590172	0.558435	0.507764	0.479053	0.444746	0.403389	0.381154	0.347748	0.314195	0.285513	0.256628	0.238052	0.223333	0.213147	0.204936	0.196892	0.210329	0.229126	0.237692	0.255501	0.267386	0.260198	0.234436	0.204952	0.184298	0.146223	0.117873	0.084159	0.0641849	0.0471891	0.0458955	0.0595447	0.0630293	0.0922668	0.112877
96	0.685269	0.79961	0.895763	0.950724	0.990769	0.997194	0.994842	0.969506	0.946289	0.895035	0.839064	0.794063	0.752145	0.707977	0.673921	0.637259	0.608711	0.585413	0.578011	0.562443	0.551035	0.542787	0.536219	0.501372	0.479589	0.472303	0.471045	0.46246	0.454541	0.433745	0.409193	0.380159	0.347819	0.320272	0.295867	0.272601	0.26089	0.25651	0.26771	0.262927	0.258859	0.235128	0.220817	0.208579	0.192933	0.16905	0.165568	0.148374	0.137547
97	0.44455	0.676249	0.803368	0.855146	0.874635	0.85236	0.81177	0.77006	0.72604	0.681331	0.612809	0.553121	0.503688	0.464712	0.431842	0.412605	0.407464	0.406688	0.401675	0.402177	0.396745	0.384444	0.359116	0.339001	0.319471	0.312516	0.316487	0.323602	0.319079	0.321563	0.326827	0.326787	0.321335	0.28937	0.262958	0.232608	0.215689	0.197592	0.190768	0.190237	0.223512	0.268165	0.310151	0.356134	0.384907	0.404585	0.393281	0.360647	0.321808
98	0.910251	0.932855	0.926036	0.917534	0.8743	0.802963	0.780296	0.745182	0.689259	0.674436	0.637395	0.625325	0.632935	0.614541	0.58971	0.554871	0.541327	0.509926	0.498788	0.513717	0.556637	0.626524	0.658862	0.659249	0.667377	0.655788	0.661895	0.641385	0.620205	0.623426	0.632831	0.65963	0.70735	0.717206	0.75106	0.80601	0.811328	0.843444	0.862884	0.833736	0.838741	0.813402	0.793721	0.771308	0.74991	0.749518	0.74412	0.653033	0.615544
99	0.397078	0.500442	0.601579	0.673007	0.729425	0.773953	0.787665	0.791344	0.776063	0.731565	0.686347	0.641843	0.625239	0.597458	0.573652	0.58469	0.585109	0.560216	0.549605	0.52293	0.50844	0.499364	0.498266	0.472955	0.463378	0.443983	0.407219	0.369354	0.34332	0.330952	0.302566	0.260422	0.233929	0.198696	0.179756	0.162311	0.130284	0.129087	0.130989	0.134794	0.128132	0.119627	0.150611	0.177827	0.20195	0.224168	0.243326	0.26959	0.30692
100	0.687948	0.699242	0.631419	0.65267	0.668017	0.722694	0.754299	0.822063	0.847361	0.825256	0.840644	0.793912	0.792062	0.776585	0.787272	0.833511	0.836517	0.850495	0.832943	0.784368	0.683301	0.587208	0.446853	0.327874	0.295966	0.279758	0.270799	0.342188	0.426365	0.517084	0.575137	0.5945	0.599132	0.555405	0.454848	0.371063	0.345738	0.358081	0.368986	0.36082	0.466971	0.536665	0.608663	0.719935	0.776689	0.850005	0.929668	1.00118	0.986316
101	0.555692	0.613172	0.684386	0.765236	0.846909	0.883924	0.894806	0.919093	0.896112	0.851639	0.81471	0.755443	0.6699	0.588156	0.511477	0.436705	0.360025	0.303178	0.247848	0.192814	0.172818	0.163079	0.154178	0.133007	0.123922	0.124178	0.125829	0.121582	0.128491	0.119403	0.115912	0.101253	0.0958053	0.105441	0.121514	0.133435	0.139073	0.150293	0.16216	0.170305	0.165209	0.163058	0.152423	0.154766	0.13743	0.112165	0.0827845	0.0788941	0.0656055
102	0.432429	0.512944	0.614192	0.726616	0.84536	0.928092	1.00609	1.04944	1.05913	1.02499	0.972197	0.916198	0.823361	0.721444	0.594678	0.468919	0.367582	0.292658	0.211398	0.130504	0.0937517	0.0647369	0.0533832	0.0651258	0.0928468	0.12993	0.172567	0.236025	0.268537	0.316634	0.355163	0.373182	0.384232	0.37922	0.346385	0.308831	0.259909	0.193879	0.118318	0.0474948	-0.0139139	-0.0521282	-0.0627382	-0.0704712	-0.0561725	-0.0210314	0.0287944	0.0868153	0.119924
103	0.350446	0.417217	0.557081	0.670658	0.781806	0.868404	0.92405	0.954643	0.950659	0.943886	0.911296	0.846364	0.792691	0.727145	0.659522	0.590977	0.526341	0.482049	0.42599	0.365696	0.334207	0.300885	0.272902	0.245271	0.218603	0.199992	0.201992	0.207857	0.204587	0.213043	0.224035	0.231752	0.234723	0.241772	0.245032	0.228712	0.200867	0.186964	0.178867	0.17703	0.201731	0.214117	0.238081	0.273377	0.299735	0.316024	0.308504	0.298929	0.294574
104	0.459464	0.603388	0.722092	0.821155	0.900875	0.962673	0.987647	0.996398	0.992593	0.97017	0.935078	0.880548	0.815017	0.758497	0.67303	0.605971	0.545179	0.493032	0.437809	0.400312	0.361686	0.334358	0.319612	0.309054	0.296851	0.287087	0.288294	0.292431	0.298964	0.303428	0.304085	0.312127	0.31134	0.306286	0.30151	0.299819	0.300027	0.301684	0.303343	0.285127	0.288998	0.299204	0.297947	0.301071	0.308445	0.317745	0.333002	0.342029	0.350474
105	0.673468	0.677667	0.680726	0.684002	0.710444	0.740352	0.763019	0.778767	0.784375	0.766349	0.762523	0.768647	0.761993	0.755776	0.746194	0.747511	0.742398	0.745327	0.757138	0.781645	0.784755	0.782642	0.771242	0.753487	0.742097	0.702968	0.655647	0.606585	0.56748	0.532995	0.491095	0.460168	0.449791	0.443868	0.45491	0.464354	0.478977	0.479869	0.484847	0.505643	0.516599	0.53376	0.546261	0.548467	0.557228	0.540871	0.534913	0.527006	0.515924
106	0.286624	0.286634	0.333827	0.424577	0.536947	0.621983	0.718344	0.79742	0.869456	0.907255	0.925801	0.940866	0.975138	0.974169	0.939597	0.907896	0.869382	0.824418	0.746579	0.694033	0.628835	0.565674	0.48365	0.421704	0.33869	0.273227	0.239366	0.174258	0.139769	0.135966	0.14388	0.144007	0.136534	0.135917	0.142605	0.159504	0.198986	0.221192	0.23268	0.245002	0.257887	0.25599	0.264412	0.254762	0.243122	0.233137	0.228144	0.193861	0.159063
107	0.680982	0.782343	0.784023	0.756102	0.721259	0.585686	0.461235	0.378235	0.287036	0.277511	0.326748	0.391941	0.495426	0.586821	0.72288	0.795992	0.915889	0.992836	0.982063	0.953268	0.876285	0.79067	0.667468	0.618251	0.539096	0.489928	0.496348	0.485699	0.511319	0.578869	0.673698	0.678373	0.654183	0.654167	0.609133	0.547967	0.527153	0.506983	0.47416	0.385436	0.396162	0.422942	0.449899	0.46562	0.429782	0.392572	0.315151	0.218471	0.18274
108	0.79219	0.687465	0.644867	0.600849	0.551654	0.498557	0.460789	0.43255	0.34744	0.270472	0.214898	0.147291	0.0693864	-0.00733411	-0.0496579	-0.0671851	-0.0506911	0.0206113	0.117094	0.231562	0.311164	0.372267	0.470769	0.568178	0.637881	0.707491	0.715834	0.725674	0.7053	0.666775	0.628005	0.559257	0.512581	0.472511	0.50469	0.507537	0.419152	0.348486	0.341749	0.339491	0.395837	0.465285	0.480055	0.534133	0.561186	0.507581	0.455258	0.437346	0.436029
109	0.193558	0.273915	0.381637	0.490004	0.618152	0.719438	0.815367	0.885856	0.920203	0.931568	0.914154	0.888365	0.86264	0.838383	0.795508	0.74428	0.707641	0.676568	0.64413	0.608731	0.579613	0.56428	0.554734	0.54382	0.530099	0.511524	0.504021	0.488687	0.467709	0.440015	0.417613	0.38043	0.350821	0.327353	0.310387	0.29389	0.296094	0.306509	0.328425	0.350258	0.370619	0.389677	0.39479	0.385331	0.366484	0.347453	0.331762	0.314031	0.293543
110	0.364647	0.449008	0.544476	0.651533	0.741454	0.819586	0.881288	0.934242	0.978996	1.01297	1.03588	1.03588	1.02405	1.02055	0.999672	0.968534	0.922923	0.872156	0.820717	0.76602	0.719587	0.656312	0.614646	0.566645	0.530047	0.49776	0.478223	0.464539	0.45309	0.449437	0.43974	0.431882	0.422746	0.405235	0.389792	0.373468	0.344792	0.323648	0.28682	0.253895	0.229334	0.216294	0.201335	0.19026	0.182159	0.169502	0.154356	0.131312	0.115708
111	-0.0122069	0.0904963	0.158793	0.201505	0.297076	0.341181	0.343333	0.383829	0.409802	0.427858	0.46893	0.469778	0.513599	0.564981	0.546832	0.521361	0.505661	0.474783	0.404482	0.382403	0.346987	0.320017	0.287688	0.301948	0.376363	0.422845	0.490136	0.529368	0.559628	0.575016	0.58916	0.591105	0.605256	0.579428	0.575784	0.597254	0.65759	0.667606	0.690169	0.699098	0.732733	0.725428	0.738098	0.642826	0.551758	0.409174	0.253271	0.16763	0.126324
112	0.613197	0.773681	0.909374	1.00922	1.06189	1.08646	1.08472	1.06953	1.03347	0.992961	0.941592	0.894534	0.848569	0.810502	0.774933	0.750721	0.729471	0.712472	0.701143	0.699714	0.705012	0.717073	0.726762	0.738394	0.76029	0.776435	0.791762	0.811263	0.835955	0.849609	0.861004	0.875596	0.890266	0.907044	0.919864	0.924506	0.945498	0.958161	0.969826	0.974449	0.97397	0.969219	0.960676	0.948613	0.933891	0.911582	0.888485	0.85442	0.824764
113	0.576889	0.600934	0.637447	0.678059	0.725922	0.778875	0.827652	0.851201	0.879846	0.882	0.880142	0.871268	0.825219	0.796982	0.757404	0.70291	0.651998	0.612953	0.564127	0.483942	0.428465	0.393561	0.347965	0.310112	0.280559	0.248804	0.22015	0.178478	0.143735	0.124701	0.112089	0.107771	0.103681	0.0946362	0.0806296	0.121006	0.14234	0.157475	0.157241	0.183372	0.194129	0.214379	0.235866	0.245877	0.280124	0.292058	0.326302	0.345421	0.360302
114	0.326195	0.426328	0.54001	0.666794	0.780819	0.874621	0.948572	1.00529	1.04392	1.06808	1.0741	1.06572	1.04148	1.00589	0.964275	0.91633	0.870916	0.825424	0.786094	0.74457	0.718157	0.695283	0.670676	0.654704	0.639458	0.629239	0.619214	0.612541	0.602011	0.593006	0.582516	0.575466	0.569541	0.559825	0.553876	0.546109	0.54007	0.53295	0.524323	0.517361	0.50966	0.497922	0.481412	0.466877	0.446735	0.422406	0.396106	0.367311	0.336348
115	0.399945	0.499003	0.566525	0.670257	0.759444	0.850897	0.931297	0.992797	1.02175	1.06075	1.0996	1.12669	1.11778	1.1	1.05615	1.03363	1.01219	0.984803	0.951797	0.908047	0.874809	0.817468	0.765906	0.728718	0.672331	0.628481	0.590023	0.555908	0.52743	0.496053	0.466297	0.441466	0.417211	0.389883	0.363315	0.345422	0.318234	0.318337	0.314343	0.300196	0.28005	0.255382	0.245791	0.228371	0.180556	0.147648	0.147013	0.149475	0.139208
116	0.156078	0.258853	0.384532	0.531473	0.665163	0.79385	0.904588	0.987321	1.05443	1.10265	1.12007	1.12096	1.09747	1.05686	1.0112	0.969421	0.917509	0.850018	0.795812	0.744716	0.707578	0.672349	0.645392	0.624841	0.603698	0.586401	0.572283	0.557478	0.534752	0.500784	0.471987	0.453638	0.445529	0.426849	0.407659	0.399043	0.404522	0.394303	0.39058	0.395488	0.402672	0.41683	0.415157	0.417957	0.413491	0.403172	0.393738	0.386928	0.382518
117	0.50658	0.470554	0.43514	0.396836	0.358265	0.319861	0.303611	0.296916	0.288978	0.301118	0.320486	0.343118	0.369475	0.394876	0.416184	0.442478	0.474494	0.52041	0.55356	0.59407	0.609804	0.619172	0.644716	0.645646	0.641357	0.624103	0.617596	0.611014	0.598417	0.569736	0.576131	0.577821	0.582467	0.58223	0.590844	0.591375	0.59407	0.577813	0.554922	0.507851	0.479766	0.421243	0.365389	0.330654	0.304533	0.28918	0.281626	0.275393	0.282556
118	0.14264	0.0976825	0.0711574	0.0461108	0.0549819	0.117675	0.199357	0.29321	0.374136	0.436263	0.504505	0.56939	0.627975	0.64723	0.657264	0.646339	0.643115	0.658957	0.59203	0.529102	0.493675	0.448104	0.320938	0.281409	0.253553	0.207295	0.186999	0.179881	0.202918	0.237281	0.270858	0.332341	0.375411	0.420685	0.462795	0.473568	0.472357	0.455823	0.379853	0.361699	0.240333	0.158423	0.105411	0.0355801	0.0159553	-0.0161035	-0.0263052	-0.0099021	0.00893046
119	0.114145	0.176774	0.29949	0.410068	0.518001	0.605169	0.668096	0.724924	0.770511	0.787413	0.763617	0.744728	0.738386	0.718775	0.711566	0.696587	0.69169	0.68633	0.663592	0.66271	0.651037	0.620648	0.585312	0.555465	0.530453	0.514786	0.497386	0.468156	0.436686	0.42473	0.425654	0.406345	0.389072	0.376646	0.381327	0.351046	0.311504	0.269371	0.241694	0.282946	0.243864	0.25239	0.268127	0.284422	0.340454	0.338284	0.322247	0.307592	0.288037
120	0.316848	0.335755	0.36733	0.423846	0.458531	0.488573	0.533119	0.555561	0.563703	0.57262	0.573823	0.556969	0.550603	0.532459	0.518694	0.49755	0.48168	0.479425	0.487611	0.46243	0.441694	0.431238	0.413387	0.405952	0.381381	0.341512	0.31212	0.28851	0.242305	0.198887	0.181179	0.15936	0.167069	0.167145	0.185543	0.200227	0.213123	0.251786	0.295201	0.338289	0.366505	0.389	0.401636	0.395325	0.416781	0.406199	0.390055	0.387293	0.370029
121	0.00365202	-0.0411479	0.0192804	0.160165	0.31992	0.497676	0.75401	0.944302	1.10193	1.19153	1.24605	1.22702	1.18668	1.13961	1.06951	0.978691	0.905824	0.822212	0.764738	0.751212	0.741035	0.715177	0.70159	0.690029	0.659136	0.630671	0.629598	0.61164	0.632868	0.671025	0.701394	0.738186	0.764327	0.785651	0.78231	0.828985	0.863366	0.878437	0.867298	0.85478	0.893104	0.903574	0.877958	0.75256	0.585054	0.475879	0.402282	0.319547	0.317427
122	0.237093	0.315339	0.405129	0.490561	0.59457	0.685379	0.78151	0.857622	0.924051	0.988156	1.03503	1.07143	1.08412	1.07385	1.04751	1.02698	0.990049	0.951108	0.901386	0.864961	0.82034	0.780712	0.741152	0.707835	0.67038	0.614825	0.585467	0.552657	0.529332	0.511838	0.484468	0.458885	0.441409	0.426244	0.398467	0.377687	0.343039	0.322058	0.296381	0.273296	0.241491	0.21051	0.176984	0.134283	0.0983949	0.0650574	0.0383834	0.0188144	0.000391462
123	0.699494	0.729803	0.774999	0.818098	0.841304	0.883279	0.909671	0.936362	0.944955	0.958155	0.959819	0.963404	0.947595	0.925225	0.934826	0.940497	0.939069	0.912413	0.865267	0.839491	0.818393	0.77821	0.749417	0.717818	0.696695	0.66795	0.634388	0.607756	0.575276	0.551096	0.537671	0.506705	0.465862	0.41875	0.384752	0.355033	0.312859	0.293976	0.266199	0.222691	0.212434	0.206624	0.182711	0.169434	0.178133	0.193093	0.203976	0.192879	0.191316
124	0.230503	0.357249	0.496084	0.644791	0.790437	0.900641	0.997406	1.04734	1.06579	1.06226	1.02469	0.982164	0.932432	0.861318	0.809672	0.771965	0.71887	0.677135	0.66014	0.639351	0.616331	0.608203	0.599236	0.579447	0.568248	0.56361	0.564492	0.552418	0.540078	0.525982	0.522494	0.494395	0.476543	0.462768	0.46508	0.464163	0.458677	0.469573	0.470333	0.481526	0.503007	0.502181	0.483947	0.4737	0.463116	0.462636	0.447606	0.428968	0.41731
125	0.579805	0.650929	0.701393	0.739278	0.774838	0.800618	0.80906	0.810087	0.815845	0.811675	0.802747	0.801467	0.804311	0.802827	0.789592	0.776252	0.767515	0.76026	0.745371	0.737367	0.731532	0.724629	0.704043	0.689146	0.680881	0.669806	0.646078	0.635766	0.622734	0.599293	0.589914	0.588362	0.569812	0.547884	0.527235	0.513236	0.506306	0.488213	0.46884	0.444865	0.425796	0.407459	0.401085	0.397497	0.388361	0.392645	0.378937	0.379845	0.381116
126	0.309232	0.391252	0.485417	0.578782	0.667308	0.735619	0.796498	0.844137	0.892865	0.920782	0.932321	0.935077	0.914459	0.896188	0.876632	0.86341	0.845073	0.810207	0.787367	0.749631	0.706056	0.659664	0.632173	0.617871	0.564368	0.532053	0.502052	0.474797	0.452841	0.436158	0.419822	0.39146	0.364916	0.354838	0.343371	0.32314	0.306243	0.296352	0.278222	0.25729	0.243295	0.227938	0.221906	0.215142	0.210128	0.209909	0.208007	0.2109	0.214149
127	0.582944	0.590292	0.641338	0.644906	0.653938	0.670026	0.673166	0.635064	0.621784	0.588006	0.569706	0.519071	0.474966	0.397004	0.351985	0.313057	0.266248	0.223301	0.19135	0.166174	0.160786	0.138583	0.132442	0.139488	0.132592	0.118	0.106078	0.101644	0.092319	0.114002	0.118557	0.135609	0.143013	0.155588	0.169933	0.198442	0.20652	0.23251	0.247903	0.212625	0.18203	0.19144	0.174763	0.134529	0.124019	0.114899	0.0874908	0.0973019	0.134613
128	0.169574	0.214726	0.205678	0.255639	0.358657	0.423077	0.456732	0.523426	0.577987	0.626129	0.64016	0.607765	0.619901	0.638746	0.651987	0.666764	0.637362	0.656501	0.686669	0.701105	0.727287	0.793034	0.815164	0.855471	0.85839	0.827252	0.840044	0.873105	0.8702	0.814634	0.814429	0.822208	0.790816	0.747461	0.712281	0.699301	0.700187	0.71556	0.700386	0.709116	0.68092	0.651454	0.62024	0.597444	0.544009	0.49575	0.409984	0.388415	0.309326
129	0.308435	0.351968	0.39822	0.466488	0.533256	0.593287	0.638984	0.6956	0.728219	0.755128	0.785136	0.788958	0.80442	0.827401	0.81537	0.816063	0.795938	0.792879	0.786158	0.770922	0.751649	0.735616	0.722277	0.708504	0.68182	0.660479	0.639369	0.608912	0.582278	0.545734	0.523121	0.498044	0.465299	0.432071	0.427409	0.403867	0.390936	0.385196	0.390018	0.38851	0.391434	0.396454	0.395184	0.409288	0.413093	0.428203	0.431403	0.427612	0.423112
130	0.51981	0.547712	0.573499	0.598511	0.659995	0.692341	0.747763	0.77411	0.777131	0.804171	0.824329	0.812516	0.814047	0.763333	0.742341	0.738553	0.743446	0.780938	0.788625	0.784259	0.771186	0.78225	0.786208	0.825016	0.822798	0.832867	0.788805	0.775141	0.76197	0.75734	0.720668	0.69883	0.684155	0.653678	0.63194	0.61056	0.582777	0.554665	0.558009	0.531652	0.527657	0.521013	0.520772	0.516961	0.496794	0.505039	0.492018	0.476847	0.474924
131	0.300029	0.353554	0.425445	0.505079	0.579074	0.653323	0.7149	0.768749	0.816248	0.848157	0.866847	0.872181	0.884475	0.886516	0.879955	0.871877	0.851027	0.829858	0.809951	0.780788	0.754241	0.736933	0.720258	0.704353	0.683171	0.660142	0.638582	0.619908	0.609873	0.598064	0.572504	0.559178	0.539634	0.521566	0.497874	0.477491	0.448928	0.418282	0.378087	0.35416	0.326546	0.306395	0.282157	0.258224	0.23499	0.209814	0.184201	0.164989	0.150159
132	0.275901	0.284856	0.355194	0.435508	0.512674	0.607704	0.704599	0.783094	0.829739	0.879741	0.916966	0.935735	0.922283	0.871674	0.853251	0.819957	0.767087	0.697961	0.666174	0.60315	0.550605	0.501119	0.433257	0.418441	0.429413	0.426097	0.429492	0.442101	0.504971	0.544042	0.597918	0.646416	0.656887	0.662248	0.661766	0.628102	0.573266	0.497712	0.449162	0.365482	0.345637	0.344621	0.311393	0.314593	0.335519	0.374189	0.409561	0.461834	0.528023
133	0.415006	0.511157	0.613306	0.690438	0.758156	0.824326	0.882899	0.927263	0.965639	0.983324	0.995007	1.00149	1.00254	0.996191	0.97536	0.964577	0.935709	0.913209	0.903664	0.873623	0.854605	0.841536	0.832808	0.820701	0.812698	0.807484	0.801604	0.783184	0.781172	0.778143	0.757837	0.747075	0.738712	0.716297	0.699608	0.668634	0.644656	0.625353	0.6056	0.577222	0.546416	0.521985	0.48766	0.461897	0.442619	0.421617	0.407777	0.385258	0.372918
134	0.573754	0.591659	0.60361	0.609495	0.613228	0.604982	0.602952	0.621121	0.654478	0.658118	0.659719	0.686941	0.70233	0.714442	0.728939	0.729928	0.718194	0.705034	0.67013	0.677335	0.663267	0.644788	0.635376	0.603334	0.583203	0.610152	0.620237	0.623302	0.600531	0.606938	0.628799	0.642326	0.630777	0.626344	0.639295	0.641584	0.63295	0.634377	0.619015	0.62414	0.609012	0.612656	0.593282	0.578591	0.549876	0.53884	0.498189	0.47671	0.452166
135	-0.0975184	0.0385737	0.160788	0.261835	0.356453	0.420978	0.487775	0.555988	0.560072	0.585579	0.651136	0.705601	0.734006	0.764193	0.787693	0.789766	0.775534	0.79161	0.794915	0.807178	0.819048	0.787419	0.721886	0.664516	0.567786	0.485595	0.351906	0.236818	0.251444	0.26446	0.268592	0.302959	0.385746	0.461182	0.532381	0.617889	0.66106	0.714336	0.765554	0.748081	0.745934	0.740339	0.745321	0.662574	0.578096	0.497806	0.404526	0.34629	0.37088
136	0.876591	0.892315	0.887981	0.890354	0.841953	0.818679	0.807289	0.798973	0.761848	0.772031	0.777742	0.732158	0.687218	0.674033	0.659414	0.65925	0.623933	0.579989	0.554791	0.530651	0.544159	0.558953	0.574307	0.595085	0.639529	0.679422	0.714618	0.755493	0.774373	0.788695	0.785488	0.764937	0.715142	0.668094	0.639323	0.620906	0.580518	0.544959	0.534075	0.504527	0.516317	0.523018	0.548985	0.563916	0.588062	0.637492	0.65377	0.692817	0.719761
137	0.29184	0.414619	0.541469	0.66744	0.764521	0.84134	0.893487	0.928844	0.945832	0.95036	0.94463	0.925848	0.900708	0.878897	0.847289	0.820583	0.786111	0.763206	0.74589	0.728715	0.721429	0.714621	0.715135	0.715757	0.710894	0.716992	0.718034	0.718259	0.714785	0.711391	0.711764	0.709028	0.702851	0.701687	0.696713	0.692685	0.687327	0.686282	0.686156	0.683019	0.679403	0.674969	0.667228	0.660601	0.657578	0.656163	0.654583	0.643494	0.629491
138	0.228887	0.325838	0.440789	0.549874	0.640163	0.724058	0.794843	0.855052	0.9067	0.951335	0.980653	0.995994	1.01316	1.01839	1.02326	1.01502	1.00689	0.988542	0.957343	0.922391	0.885093	0.851535	0.808756	0.767234	0.739265	0.713958	0.693374	0.66611	0.657834	0.638624	0.627616	0.614851	0.598005	0.579692	0.560803	0.548652	0.533148	0.51494	0.504758	0.504555	0.490617	0.49884	0.4931	0.487807	0.485123	0.462131	0.433725	0.406079	0.37233
139	0.596307	0.650592	0.692664	0.728322	0.765251	0.804051	0.834656	0.861442	0.8867	0.920984	0.957137	0.982605	1.01145	1.02682	1.05056	1.05764	1.05468	1.04305	1.02124	0.998078	0.971815	0.946519	0.919574	0.880751	0.860395	0.85018	0.833212	0.809121	0.794288	0.780198	0.764381	0.767539	0.76962	0.775047	0.786754	0.800667	0.784243	0.767437	0.745633	0.735079	0.728511	0.714652	0.695148	0.673317	0.648835	0.619164	0.589756	0.552641	0.513098
140	0.507225	0.573148	0.625716	0.658465	0.68874	0.719523	0.745779	0.749298	0.753555	0.762373	0.78348	0.814229	0.847659	0.865566	0.879321	0.883581	0.893461	0.896264	0.889117	0.876675	0.874725	0.876536	0.87351	0.851079	0.844264	0.846829	0.852817	0.846968	0.850113	0.852797	0.839246	0.836657	0.831119	0.826539	0.810426	0.802912	0.787951	0.780358	0.754114	0.721383	0.686882	0.655693	0.614	0.572856	0.539519	0.499188	0.457081	0.416451	0.359389
141	0.719297	0.762393	0.810453	0.81463	0.804752	0.775912	0.717003	0.723711	0.730609	0.715713	0.716941	0.691043	0.679834	0.735552	0.762225	0.787897	0.805019	0.807028	0.804698	0.788733	0.80602	0.767673	0.762173	0.78313	0.821337	0.837638	0.851256	0.839433	0.863693	0.877849	0.885665	0.884299	0.882349	0.866383	0.852926	0.836671	0.80918	0.791636	0.802836	0.810665	0.796705	0.801151	0.750612	0.757058	0.710908	0.679772	0.654512	0.610065	0.575869
142	0.390647	0.247954	0.126825	0.0849823	0.138843	0.229011	0.330349	0.399016	0.435281	0.432559	0.392243	0.350067	0.379166	0.394925	0.427409	0.510768	0.561739	0.633164	0.723722	0.783201	0.801873	0.824867	0.85078	0.854838	0.821588	0.817487	0.794533	0.745064	0.680254	0.6049	0.486808	0.412686	0.343422	0.266855	0.277734	0.354594	0.458199	0.581115	0.632673	0.607215	0.680284	0.689972	0.712269	0.655875	0.612603	0.528573	0.472591	0.455785	0.417412
143	0.487389	0.56881	0.626921	0.660617	0.67663	0.666891	0.679759	0.683848	0.69717	0.723967	0.726726	0.754234	0.78252	0.835824	0.846586	0.844205	0.837979	0.814271	0.779569	0.778845	0.794599	0.812129	0.830726	0.855728	0.935544	0.98874	1.00482	0.992361	1.00136	0.970972	0.950453	0.945022	0.94458	0.923899	0.872078	0.808175	0.781817	0.769451	0.722481	0.643869	0.612866	0.616977	0.60004	0.570679	0.559708	0.496309	0.440099	0.39155	0.344302
144	0.406428	0.325407	0.291257	0.288962	0.315255	0.355326	0.408603	0.483691	0.556257	0.62198	0.686515	0.706635	0.755484	0.767075	0.797683	0.80521	0.773756	0.756124	0.778212	0.784101	0.766651	0.793658	0.819825	0.858557	0.907216	0.964805	1.0444	1.07944	1.09936	1.10152	1.07502	1.04592	1.01635	0.951386	0.90514	0.815795	0.728152	0.640177	0.592753	0.573325	0.549896	0.549416	0.512644	0.51024	0.592084	0.611368	0.601661	0.606483	0.589224
145	-0.179691	-0.18576	-0.103034	-0.0362726	0.11894	0.292634	0.435025	0.4992	0.565919	0.605391	0.63073	0.640322	0.620553	0.566801	0.487418	0.462756	0.448207	0.443702	0.478942	0.487275	0.473527	0.472838	0.492235	0.508646	0.51621	0.47627	0.453798	0.399729	0.334144	0.296131	0.218144	0.156001	0.123915	0.0682451	0.0400765	0.0601338	0.112857	0.1426	0.183292	0.265267	0.341137	0.340386	0.39146	0.470154	0.539299	0.554818	0.562637	0.616081	0.618627
146	0.230831	0.294604	0.356731	0.430816	0.499402	0.564501	0.620775	0.67485	0.724765	0.786626	0.833188	0.875531	0.920821	0.967013	0.994939	1.0177	1.03022	1.04853	1.05637	1.05368	1.04922	1.0416	1.03139	1.01851	1.0121	1.00077	0.981228	0.960859	0.944628	0.925208	0.891518	0.857134	0.824725	0.788908	0.757085	0.729291	0.696393	0.665878	0.628816	0.603258	0.567123	0.536943	0.501527	0.463342	0.430563	0.405726	0.380714	0.349023	0.3142
147	0.701107	0.711811	0.722799	0.717752	0.694848	0.671889	0.643796	0.613738	0.603541	0.603538	0.587609	0.584507	0.570768	0.570018	0.595673	0.616575	0.631231	0.670949	0.680036	0.706151	0.735753	0.743824	0.714584	0.67401	0.64479	0.617528	0.573862	0.533427	0.496169	0.471245	0.444362	0.45274	0.503013	0.570281	0.663745	0.762592	0.896127	1.02186	1.0988	1.13626	1.14695	1.09128	1.01222	0.926492	0.80526	0.676725	0.547167	0.434019	0.342025
148	0.301364	0.298789	0.316022	0.345608	0.392604	0.436634	0.471062	0.528337	0.57603	0.62679	0.676466	0.727262	0.770283	0.811393	0.864879	0.911601	0.940281	0.969878	0.998531	1.01202	1.03211	1.03245	1.0403	1.03979	1.04258	1.04207	1.03314	1.03064	1.01426	0.98096	0.937439	0.895864	0.845406	0.786251	0.737681	0.696935	0.644127	0.609823	0.57692	0.546206	0.513439	0.480288	0.442201	0.407014	0.361669	0.316882	0.280443	0.255616	0.245363
149	0.899251	0.939689	0.946317	0.981732	0.988188	0.959303	0.94413	0.956332	0.973574	0.957518	0.911748	0.863682	0.847998	0.824982	0.828985	0.802224	0.742545	0.737405	0.724376	0.646498	0.639205	0.666034	0.685746	0.721435	0.742847	0.774017	0.844204	0.884673	0.915558	0.986788	1.04127	1.02532	1.04764	1.09163	1.09969	1.10921	1.13057	1.16918	1.22541	1.21045	1.18241	1.1651	1.11328	1.06922	1.04057	1.04844	1.073	1.05996	0.969065
150	0.175327	0.272723	0.380386	0.500968	0.617942	0.695334	0.747644	0.764394	0.758041	0.743344	0.696289	0.650583	0.570019	0.511668	0.452278	0.386737	0.345156	0.297983	0.266018	0.241429	0.2281	0.230134	0.248089	0.250176	0.292009	0.31569	0.330374	0.361651	0.394552	0.395924	0.408322	0.416622	0.392968	0.352079	0.339594	0.295079	0.256882	0.222504	0.209935	0.227871	0.259668	0.291961	0.326717	0.359886	0.414301	0.456217	0.504651	0.517554	0.520688
151	0.176533	0.156376	0.156692	0.182173	0.217771	0.27474	0.338161	0.392277	0.456547	0.501748	0.547179	0.615609	0.655101	0.703918	0.759645	0.808358	0.854141	0.922268	0.972752	1.03101	1.08101	1.10141	1.08831	1.09529	1.07329	1.01979	0.971688	0.909582	0.865776	0.826741	0.80279	0.759082	0.707771	0.670873	0.615553	0.559753	0.494848	0.472643	0.456056	0.428268	0.439798	0.459854	0.49082	0.507488	0.49311	0.463526	0.422889	0.370996	0.299475
152	-0.0313513	-0.0556931	-0.0654711	-0.0584698	-0.0493728	-0.0391216	-0.0234964	0.0308985	0.0728739	0.125101	0.193901	0.275416	0.35633	0.430578	0.506166	0.588195	0.664659	0.721363	0.770748	0.81429	0.842975	0.843103	0.841019	0.832383	0.814616	0.82319	0.799286	0.78844	0.785421	0.765895	0.754146	0.727836	0.679499	0.637773	0.587308	0.527408	0.446396	0.379282	0.318338	0.250756	0.190809	0.156695	0.133736	0.140608	0.135234	0.152943	0.149544	0.145308	0.163158
153	0.166929	0.211922	0.259989	0.320947	0.399665	0.474461	0.541821	0.606638	0.657895	0.71067	0.768102	0.812553	0.852637	0.882215	0.912013	0.929389	0.950114	0.959198	0.962058	0.972034	0.973608	0.970519	0.961018	0.943335	0.927015	0.901719	0.87472	0.848135	0.813326	0.777921	0.73665	0.70506	0.664167	0.60757	0.563759	0.529872	0.497999	0.461037	0.435024	0.418848	0.40318	0.395303	0.384732	0.38178	0.380875	0.3787	0.383061	0.384253	0.380752
154	0.554783	0.563502	0.568599	0.575096	0.577604	0.570638	0.566308	0.549059	0.534717	0.527715	0.539505	0.534911	0.54496	0.546656	0.554931	0.554155	0.574651	0.629596	0.666843	0.689653	0.710449	0.730797	0.747973	0.77638	0.786359	0.796255	0.812716	0.834436	0.83674	0.835507	0.827389	0.815995	0.803612	0.786752	0.755864	0.716756	0.696331	0.698715	0.705485	0.735427	0.762509	0.845361	0.879061	0.92166	0.93308	0.945747	0.961231	0.992777	1.02111
155	0.388231	0.460462	0.562068	0.646587	0.738379	0.756461	0.790598	0.83752	0.857421	0.867444	0.874333	0.874922	0.855972	0.859606	0.810106	0.797171	0.779158	0.730199	0.693713	0.630379	0.612691	0.589597	0.576069	0.599934	0.585155	0.599989	0.610897	0.648557	0.689332	0.74845	0.832185	0.895242	0.942343	0.995015	1.004	0.991768	1.00564	1.00407	0.970551	0.922434	0.874578	0.823188	0.771309	0.693024	0.637523	0.597262	0.562262	0.541007	0.542127
156	0.0881754	0.0996854	0.157206	0.24079	0.311788	0.393535	0.465029	0.524704	0.558808	0.569271	0.578744	0.575361	0.573121	0.572255	0.567562	0.589501	0.62332	0.653023	0.69446	0.733804	0.803422	0.844077	0.875584	0.879556	0.886926	0.908527	0.922422	0.922806	0.913153	0.892806	0.872505	0.819776	0.757251	0.699409	0.658717	0.600876	0.546832	0.516113	0.507918	0.546673	0.576776	0.59673	0.633637	0.654989	0.642846	0.607367	0.55902	0.482221	0.396469
157	0.955933	0.907925	0.767075	0.583112	0.427227	0.287874	0.208102	0.167154	0.191783	0.239766	0.238114	0.278204	0.337547	0.39461	0.405931	0.431763	0.446691	0.427892	0.428421	0.433639	0.476611	0.54566	0.658128	0.751222	0.830124	0.939294	1.02762	1.06139	1.06391	1.06342	1.04815	0.952561	0.845962	0.734176	0.64669	0.607126	0.615691	0.637812	0.714738	0.737516	0.767759	0.788787	0.770704	0.761492	0.751105	0.690959	0.770367	0.868851	0.931919
158	0.0379094	-0.0111876	-0.0624678	-0.0424342	-0.0537129	-0.00542667	0.0117438	0.00737825	0.0439906	0.0683812	0.0923505	0.128535	0.145203	0.184675	0.172734	0.245741	0.32993	0.389796	0.475664	0.554648	0.592006	0.660548	0.734283	0.817282	0.851295	0.878492	0.861698	0.845396	0.785239	0.733029	0.641002	0.586727	0.537106	0.475676	0.421392	0.43332	0.424983	0.438888	0.469146	0.523974	0.568706	0.570102	0.590631	0.58499	0.583289	0.580995	0.580144	0.526524	0.590426
159	0.220294	0.226784	0.240715	0.250695	0.258562	0.268543	0.28517	0.312884	0.341858	0.373493	0.404381	0.435195	0.466628	0.495599	0.525596	0.568424	0.61238	0.634108	0.660132	0.680012	0.700871	0.728245	0.743964	0.754582	0.763128	0.768702	0.778557	0.770542	0.761495	0.748501	0.729434	0.715734	0.692072	0.667171	0.648816	0.623945	0.59594	0.556223	0.533324	0.505935	0.463742	0.429557	0.393741	0.363605	0.333939	0.29225	0.255326	0.218624	0.194225
160	0.251034	0.141965	0.128501	0.112324	0.12145	0.134313	0.228838	0.322548	0.417099	0.512809	0.622461	0.715106	0.796788	0.868139	0.903319	0.863716	0.846064	0.838281	0.844128	0.826429	0.843474	0.799647	0.757646	0.751885	0.724203	0.712433	0.678235	0.640044	0.636114	0.583435	0.545667	0.56314	0.603422	0.596419	0.6217	0.667183	0.717158	0.744892	0.784229	0.75292	0.727557	0.673319	0.607263	0.475961	0.366905	0.330028	0.311413	0.300823	0.28508
161	0.797935	0.678322	0.590677	0.52959	0.514264	0.474966	0.432372	0.433935	0.447523	0.439349	0.447092	0.421657	0.417912	0.447292	0.484849	0.538941	0.587889	0.629362	0.675009	0.713073	0.755436	0.774156	0.774166	0.760452	0.740507	0.693921	0.6427	0.596692	0.547338	0.492698	0.435037	0.388377	0.377385	0.399569	0.419384	0.443365	0.476711	0.515351	0.5301	0.549081	0.5635	0.555502	0.51141	0.464514	0.418873	0.352377	0.327289	0.32146	0.320149
162	1.01429	0.987479	0.929236	0.887369	0.835295	0.75606	0.694959	0.629108	0.599156	0.59513	0.61167	0.638931	0.647465	0.683141	0.714153	0.743657	0.74073	0.710434	0.668655	0.603785	0.47444	0.398238	0.287344	0.210524	0.142979	0.102343	0.116095	0.130058	0.187124	0.292734	0.391103	0.476396	0.572206	0.632166	0.64805	0.624978	0.581161	0.553763	0.510482	0.473257	0.432819	0.414467	0.423284	0.402866	0.399979	0.409693	0.417353	0.470371	0.478402
163	0.711868	0.673225	0.641989	0.696595	0.744982	0.775082	0.788585	0.796436	0.833719	0.816935	0.850549	0.847579	0.843504	0.837739	0.836252	0.945807	1.02496	1.09981	1.14296	1.21965	1.28195	1.3152	1.35498	1.39576	1.41911	1.37499	1.33857	1.32294	1.29905	1.28728	1.30586	1.30957	1.30145	1.29321	1.26409	1.19163	1.10819	1.02766	1.00519	0.982978	0.952195	0.906942	0.935517	0.928149	0.92386	0.8894	0.849315	0.760866	0.646216
164	0.243915	0.20699	0.211554	0.190434	0.182525	0.196155	0.20477	0.241888	0.280394	0.314656	0.364569	0.416116	0.482254	0.53646	0.588106	0.644614	0.679218	0.697937	0.72692	0.729936	0.722408	0.724542	0.711391	0.681536	0.665921	0.638792	0.63621	0.634956	0.617433	0.580946	0.550159	0.528105	0.527759	0.554231	0.559025	0.529785	0.49221	0.461056	0.445365	0.424264	0.410005	0.395613	0.389439	0.386495	0.39044	0.398415	0.390055	0.397161	0.389022
165	0.120086	0.109089	0.157421	0.202273	0.315662	0.355207	0.365993	0.380275	0.353406	0.328336	0.275793	0.225649	0.179197	0.114899	0.0749951	0.0591415	0.0563523	0.0556154	0.0879576	0.13373	0.200833	0.248745	0.332256	0.404846	0.477999	0.558645	0.606189	0.640453	0.63734	0.614186	0.582937	0.520203	0.473173	0.412654	0.360991	0.273784	0.209133	0.165852	0.141076	0.146157	0.152858	0.178616	0.212126	0.244973	0.279718	0.294956	0.311058	0.28136	0.254705
166	0.410018	0.464423	0.496098	0.518272	0.527152	0.534423	0.515538	0.501153	0.51225	0.534171	0.559064	0.593629	0.662556	0.682164	0.66566	0.616303	0.585256	0.558581	0.542057	0.512467	0.492218	0.518671	0.561007	0.620364	0.701965	0.741677	0.790167	0.81418	0.817958	0.808747	0.782529	0.734063	0.685832	0.658216	0.597175	0.571522	0.554989	0.511568	0.471676	0.41548	0.418946	0.436149	0.441294	0.453734	0.482164	0.508231	0.487255	0.476393	0.482008
167	0.349152	0.3674	0.393117	0.411977	0.433726	0.462202	0.495154	0.531065	0.568416	0.605071	0.640618	0.678845	0.719247	0.746933	0.778889	0.812739	0.843202	0.874834	0.897621	0.912687	0.937192	0.944636	0.945392	0.94955	0.961466	0.965499	0.971428	0.974959	0.969595	0.962262	0.94827	0.937361	0.914686	0.91046	0.8962	0.878346	0.855525	0.854851	0.832803	0.806655	0.780953	0.756346	0.732211	0.709655	0.680023	0.653093	0.618285	0.584518	0.546571
168	0.868933	0.864502	0.827617	0.773218	0.728441	0.662395	0.597562	0.556313	0.482767	0.382158	0.350602	0.303173	0.23751	0.170029	0.135088	0.108226	0.114173	0.12064	0.113273	0.125104	0.145714	0.201944	0.241436	0.230225	0.272539	0.289763	0.324673	0.352145	0.381394	0.401318	0.469906	0.562078	0.624797	0.661695	0.715349	0.75527	0.816544	0.864517	0.870477	0.876282	0.824638	0.728503	0.671687	0.601291	0.528894	0.451432	0.418226	0.432034	0.418633
169	0.584347	0.527138	0.490472	0.471453	0.486892	0.481662	0.494371	0.543079	0.581397	0.62416	0.648423	0.680533	0.710855	0.737087	0.748506	0.776244	0.800009	0.819891	0.839165	0.839805	0.855274	0.874407	0.905193	0.927601	0.950298	0.964499	0.993106	1.01978	1.04253	1.06593	1.05451	1.05974	1.04524	1.02089	0.974629	0.916344	0.859905	0.815878	0.777959	0.743584	0.725022	0.698469	0.679145	0.6724	0.661567	0.667588	0.66606	0.674218	0.684855
170	0.411321	0.370525	0.375156	0.42852	0.466457	0.50184	0.542486	0.546515	0.552884	0.510787	0.446794	0.366607	0.286258	0.197167	0.107334	0.023863	-0.0167576	0.0129716	0.0470077	0.0652201	0.137691	0.205853	0.317487	0.430494	0.52502	0.637199	0.704471	0.757081	0.782527	0.771256	0.697688	0.597752	0.492659	0.356006	0.191597	0.070257	0.022418	-0.00926173	-0.00993573	0.017776	0.0929323	0.258054	0.284449	0.305786	0.312189	0.319674	0.290514	0.280228	0.252287
171	0.586998	0.705502	0.812872	0.905424	0.969044	1.0048	1.02735	1.03228	1.03551	1.02473	1.00229	0.967195	0.92733	0.875875	0.853833	0.842406	0.853475	0.891291	0.956811	1.02187	1.06797	1.09866	1.1295	1.11787	1.07604	1.03242	0.965327	0.887125	0.832117	0.777703	0.729414	0.74758	0.808847	0.834938	0.860257	0.908913	0.943246	0.977544	1.00993	1.00558	0.999939	1.00303	1.03428	1.0505	1.02572	0.978252	0.889821	0.765416	0.661368
172	0.0175327	-0.0316686	0.000429513	0.0445817	0.105512	0.180909	0.240761	0.321604	0.449551	0.543799	0.600382	0.685855	0.745291	0.75962	0.769616	0.812075	0.82367	0.838238	0.885573	0.917501	0.926934	0.962579	1.0039	1.03829	1.06263	1.04012	1.05628	1.06815	1.03394	1.00543	0.940177	0.872265	0.790151	0.698476	0.620428	0.53985	0.486847	0.443739	0.425554	0.45363	0.499022	0.532785	0.526833	0.452412	0.391558	0.260586	0.13063	0.0506049	-0.00502001
173	0.716588	0.67258	0.580502	0.481899	0.433851	0.452287	0.451246	0.502317	0.550725	0.539387	0.537091	0.495891	0.468497	0.413134	0.418844	0.437558	0.444909	0.445505	0.450885	0.484872	0.548469	0.59327	0.628134	0.679137	0.696794	0.768061	0.827517	0.898568	0.978088	1.00426	0.986119	0.978483	0.920621	0.939387	0.947869	0.900598	0.859876	0.814137	0.758936	0.719736	0.665729	0.571405	0.578408	0.508386	0.448868	0.405597	0.415306	0.365979	0.366793
174	0.22727	0.279027	0.352833	0.417261	0.490714	0.554522	0.619917	0.68011	0.724673	0.760699	0.797847	0.824992	0.851044	0.865767	0.877317	0.892776	0.903825	0.911011	0.921114	0.925659	0.936162	0.942863	0.950418	0.961169	0.95628	0.96659	0.973244	0.972964	0.971248	0.975012	0.969341	0.956118	0.948344	0.952582	0.956666	0.939817	0.928318	0.916805	0.905727	0.902037	0.906604	0.903783	0.897259	0.879549	0.87174	0.87937	0.87859	0.878986	0.864454
175	0.218645	0.224672	0.240714	0.256052	0.277586	0.315562	0.34083	0.381421	0.41359	0.452618	0.479971	0.521596	0.551111	0.596422	0.633462	0.665938	0.688319	0.71118	0.733546	0.744439	0.749948	0.765329	0.781906	0.790762	0.795403	0.799511	0.806026	0.81255	0.823602	0.831825	0.839185	0.853527	0.86214	0.881171	0.882949	0.872628	0.860102	0.837389	0.807508	0.776871	0.744048	0.720675	0.678435	0.641244	0.601462	0.567183	0.517499	0.475414	0.432788
176	0.406463	0.412791	0.410267	0.457948	0.466111	0.454611	0.44298	0.450872	0.419755	0.428513	0.435035	0.462602	0.489943	0.537418	0.577732	0.630856	0.682506	0.731272	0.75666	0.767818	0.783124	0.809627	0.830221	0.828742	0.804171	0.776456	0.750535	0.735459	0.708253	0.679782	0.641358	0.629571	0.641365	0.652956	0.657905	0.675096	0.671757	0.700564	0.769541	0.790985	0.824194	0.838985	0.848111	0.80999	0.773142	0.763223	0.739478	0.699875	0.633794
177	0.655745	0.442832	0.220943	0.0445297	-0.131066	-0.236653	-0.267529	-0.283356	-0.270776	-0.218225	-0.151314	-0.0616441	0.0473588	0.153009	0.260362	0.344161	0.391057	0.434279	0.442381	0.432205	0.428792	0.420134	0.386664	0.35864	0.343611	0.335605	0.313406	0.303808	0.319804	0.362128	0.395478	0.386206	0.394361	0.381736	0.373357	0.379938	0.407229	0.429035	0.461422	0.490584	0.537248	0.549178	0.602171	0.636795	0.669138	0.666981	0.680866	0.652994	0.631945
178	0.576181	0.552124	0.486922	0.507065	0.47478	0.453577	0.464236	0.45851	0.409176	0.385016	0.365753	0.344542	0.362467	0.432254	0.53893	0.660534	0.760933	0.880742	0.92757	1.04095	1.12688	1.17696	1.17652	1.16189	1.12896	1.09022	1.02875	0.934673	0.869088	0.848635	0.856101	0.834222	0.80538	0.844941	0.818448	0.772005	0.758241	0.712028	0.702983	0.692199	0.625188	0.607331	0.585585	0.612853	0.599419	0.596488	0.687988	0.786103	0.795198
179	0.134202	0.21269	0.289286	0.340254	0.38865	0.436914	0.481564	0.537188	0.586374	0.64605	0.719059	0.789282	0.823186	0.848469	0.860406	0.855902	0.860603	0.845047	0.83352	0.815052	0.799608	0.804274	0.799261	0.799156	0.810005	0.831208	0.861502	0.876335	0.8954	0.90351	0.915794	0.914763	0.929281	0.951995	0.955177	0.947556	0.959492	0.948	0.928656	0.825718	0.793671	0.777965	0.770398	0.764363	0.763087	0.759173	0.743712	0.732563	0.730016
180	0.362493	0.470502	0.570057	0.656689	0.708469	0.738074	0.75944	0.783178	0.793169	0.788283	0.773613	0.730947	0.688245	0.642731	0.608654	0.592634	0.585409	0.608395	0.627264	0.655019	0.675345	0.723413	0.746503	0.787372	0.813254	0.833252	0.857879	0.85334	0.842365	0.846463	0.838859	0.843335	0.858909	0.885261	0.888509	0.910391	0.937867	0.954085	0.985746	0.996089	0.976482	0.99908	0.997891	1.01779	1.04815	1.06351	1.03319	0.982364	0.96948
181	0.317243	0.285079	0.288214	0.306501	0.33152	0.36448	0.416684	0.459003	0.458048	0.4874	0.505315	0.501824	0.531891	0.525465	0.528497	0.563022	0.590041	0.63001	0.668171	0.683163	0.712797	0.734942	0.765443	0.778059	0.785885	0.797702	0.796201	0.820053	0.829815	0.810453	0.813937	0.807232	0.808629	0.816777	0.817389	0.815548	0.792297	0.808254	0.808984	0.808774	0.809965	0.825202	0.824531	0.833132	0.833815	0.830859	0.834636	0.799825	0.762867
182	0.411966	0.396379	0.410865	0.406597	0.378225	0.361548	0.331398	0.328752	0.316582	0.303236	0.325187	0.330837	0.330859	0.369553	0.399934	0.428294	0.489233	0.52901	0.577301	0.642653	0.681434	0.745208	0.846789	0.909782	0.957592	0.998722	1.03685	1.05172	1.06449	1.04378	1.01878	1.01251	0.989915	0.964218	0.931742	0.935061	0.91159	0.895306	0.859154	0.823521	0.786785	0.774019	0.74703	0.69875	0.639111	0.616556	0.569981	0.521245	0.480308
183	0.277059	0.389389	0.436716	0.365636	0.267701	0.178042	0.0916531	0.0571223	-0.0344034	-0.000645814	0.00306301	-0.00718862	-0.000609358	0.0514516	0.159331	0.23217	0.301614	0.370347	0.423344	0.505836	0.560404	0.556448	0.585384	0.601966	0.588835	0.546445	0.548093	0.5334	0.499656	0.465978	0.40285	0.37238	0.354146	0.3109	0.319392	0.345889	0.350622	0.399484	0.45232	0.466603	0.378897	0.547038	0.44956	0.365762	0.341243	0.388679	0.398607	0.372784	0.273872
184	0.46624	0.466155	0.489078	0.519154	0.562824	0.606759	0.652947	0.68673	0.709583	0.718577	0.731899	0.744865	0.75732	0.773323	0.795621	0.802331	0.808648	0.824789	0.846834	0.862848	0.878322	0.876555	0.85884	0.847792	0.845762	0.825852	0.808722	0.783212	0.758258	0.752046	0.744114	0.722874	0.703691	0.680953	0.670588	0.655514	0.6434	0.641368	0.639684	0.645199	0.649581	0.66356	0.680524	0.694902	0.723208	0.741712	0.749964	0.774954	0.798969
185	0.240809	0.267085	0.272102	0.284989	0.301096	0.310343	0.326107	0.378082	0.421154	0.45917	0.490129	0.507993	0.543869	0.574576	0.623998	0.650098	0.691952	0.731039	0.748678	0.770632	0.784358	0.79326	0.794543	0.804387	0.825495	0.831475	0.829002	0.840989	0.835617	0.821482	0.816244	0.81683	0.800429	0.790792	0.767388	0.756184	0.742915	0.725981	0.706679	0.686049	0.669573	0.66643	0.641727	0.61349	0.595987	0.582089	0.579251	0.565959	0.547879
186	0.0928357	0.131289	0.16146	0.179046	0.180903	0.185106	0.188244	0.187667	0.177808	0.192242	0.219857	0.260457	0.320549	0.413831	0.489398	0.567077	0.649921	0.709118	0.762913	0.804594	0.806882	0.806293	0.787479	0.751705	0.71236	0.683439	0.682521	0.657753	0.664967	0.663807	0.665614	0.682814	0.70713	0.694344	0.698231	0.692779	0.663282	0.652723	0.657011	0.654698	0.58561	0.573723	0.525588	0.526166	0.509278	0.513852	0.54303	0.586885	0.612094
187	0.349491	0.549108	0.630296	0.667452	0.640919	0.610287	0.606896	0.518186	0.480417	0.467946	0.511566	0.562276	0.577641	0.544382	0.568385	0.65865	0.774157	0.801948	0.805344	0.878733	0.959502	1.01486	1.03314	1.02151	0.989483	0.908057	0.839293	0.768544	0.73186	0.640853	0.583221	0.512437	0.491277	0.465854	0.408163	0.326918	0.316945	0.316882	0.370169	0.412152	0.490961	0.645636	0.756155	0.90604	1.01493	1.07465	1.10125	1.06037	1.05451
188	0.353496	0.325918	0.312001	0.234412	0.246995	0.264191	0.254133	0.257766	0.29015	0.320268	0.3486	0.367593	0.393977	0.392913	0.392355	0.397834	0.43617	0.453235	0.436769	0.479633	0.533107	0.567486	0.60783	0.671633	0.701389	0.730093	0.748464	0.713939	0.659243	0.643052	0.60024	0.594333	0.571012	0.509064	0.499576	0.513936	0.514341	0.526421	0.510436	0.490865	0.455925	0.417035	0.373109	0.364885	0.327227	0.285686	0.279976	0.290399	0.287291
189	0.153529	0.289713	0.42582	0.541142	0.625308	0.69329	0.748494	0.794423	0.822919	0.84901	0.866967	0.869239	0.872476	0.867863	0.845585	0.823831	0.815708	0.806258	0.809316	0.832469	0.855155	0.876234	0.903125	0.934086	0.954549	0.978896	0.995434	0.998352	0.993982	0.993199	0.992901	0.977811	0.96242	0.95559	0.939227	0.910551	0.886787	0.874971	0.869532	0.863857	0.872367	0.895315	0.922673	0.938287	0.938682	0.938538	0.935994	0.920005	0.913174
190	0.393349	0.39537	0.391392	0.41363	0.436518	0.473931	0.485904	0.471573	0.421333	0.415097	0.389649	0.339607	0.315776	0.28061	0.245818	0.201129	0.175187	0.152419	0.138401	0.145494	0.133758	0.137724	0.144493	0.134598	0.110229	0.0972973	0.0790602	0.0608964	0.0285482	-0.0266108	-0.034375	-0.0358468	-0.0472596	-0.0218892	0.0372932	0.0721041	0.134883	0.196328	0.297672	0.383682	0.457958	0.513958	0.595934	0.654615	0.697489	0.712105	0.696104	0.656445	0.593465
191	0.571163	0.578862	0.457072	0.41854	0.366619	0.318241	0.272325	0.274629	0.25019	0.297497	0.370635	0.410986	0.480876	0.583316	0.647417	0.689543	0.718515	0.737131	0.738762	0.690145	0.683023	0.676446	0.66373	0.632987	0.608195	0.629983	0.654014	0.670027	0.681942	0.698163	0.746745	0.818694	0.870965	0.864054	0.83366	0.818503	0.730938	0.621239	0.526019	0.515925	0.518972	0.564749	0.643976	0.742899	0.806941	0.858533	0.848576	0.77643	0.673317
192	0.599535	0.600232	0.56287	0.489988	0.424093	0.411319	0.398096	0.397174	0.407389	0.393577	0.372753	0.388876	0.411848	0.416263	0.411463	0.402306	0.381503	0.377855	0.354054	0.346737	0.367741	0.379307	0.380924	0.378818	0.371947	0.407808	0.458992	0.460026	0.485498	0.538218	0.634588	0.698114	0.762827	0.784946	0.806747	0.808652	0.808332	0.780785	0.737692	0.696248	0.643127	0.693093	0.675738	0.680033	0.728076	0.71894	0.733707	0.713778	0.726565
193	0.725583	0.615668	0.53749	0.459227	0.450842	0.410287	0.429865	0.48344	0.539561	0.579782	0.579575	0.581029	0.589329	0.597351	0.561628	0.527971	0.468521	0.390808	0.35811	0.346022	0.316233	0.325635	0.364463	0.402985	0.420537	0.450479	0.465323	0.453498	0.41397	0.350882	0.332085	0.322224	0.338374	0.391593	0.488188	0.622872	0.729286	0.783516	0.764516	0.656186	0.513113	0.388627	0.345898	0.283011	0.248425	0.345424	0.434175	0.504943	0.652982
194	0.791812	0.736109	0.679108	0.621502	0.566408	0.547129	0.472033	0.411542	0.365011	0.304591	0.254344	0.206389	0.156781	0.0881568	0.0747576	0.042599	0.030748	0.0421956	0.0804177	0.0731368	0.135887	0.191478	0.251971	0.305444	0.349133	0.371583	0.410649	0.472052	0.532516	0.563812	0.527359	0.543724	0.544197	0.571786	0.575206	0.570109	0.530203	0.483418	0.452856	0.44524	0.449816	0.466443	0.464201	0.463337	0.450402	0.495619	0.516556	0.55167	0.572871
195	0.166253	0.178848	0.192482	0.202117	0.199016	0.197716	0.205374	0.22427	0.244964	0.265816	0.277606	0.30442	0.325449	0.356046	0.40392	0.45285	0.502153	0.551821	0.60578	0.657706	0.707328	0.749528	0.805216	0.84801	0.906964	0.952057	0.989138	1.01783	1.03966	1.05311	1.0775	1.08808	1.08472	1.06873	1.0549	1.03826	1.02408	1.00865	0.976778	0.961529	0.931068	0.897492	0.859021	0.831833	0.804684	0.765093	0.71603	0.668992	0.61564
196	0.411693	0.311679	0.29272	0.264594	0.280973	0.303691	0.390027	0.427904	0.484912	0.556504	0.588151	0.640371	0.672724	0.678458	0.645181	0.615315	0.639333	0.699602	0.742846	0.809838	0.882497	0.922258	1.00425	1.08404	1.13392	1.15954	1.17909	1.13923	1.13053	1.0305	0.98549	0.978216	0.971641	0.966744	0.977051	1.02501	1.03176	1.0372	0.955816	0.87063	0.861419	0.757471	0.61534	0.456981	0.316169	0.306912	0.323191	0.349368	0.380084
197	-0.019489	0.00254327	0.0145788	0.037996	0.0819945	0.05936	-0.00666602	-0.0539963	-0.0831512	-0.0826926	-0.052941	-0.00823156	0.0596842	0.147913	0.236469	0.345532	0.458386	0.541334	0.619524	0.718865	0.777425	0.805369	0.847424	0.852165	0.859811	0.882858	0.929082	0.929886	0.943851	0.992298	1.02686	1.10816	1.13993	1.18618	1.24815	1.3217	1.39568	1.46369	1.50463	1.51802	1.51685	1.48773	1.39017	1.27879	1.15322	0.984252	0.823018	0.657846	0.559751
198	0.765889	0.704589	0.737899	0.715518	0.649481	0.539735	0.399661	0.220401	0.142957	0.160685	0.180191	0.218403	0.219454	0.235931	0.245938	0.235654	0.24861	0.20646	0.28369	0.307301	0.343794	0.395002	0.401717	0.39843	0.525605	0.602206	0.689129	0.793468	0.846379	0.939246	1.06605	1.20866	1.27194	1.26133	1.25472	1.24184	1.21818	1.17665	1.13057	1.09259	1.11222	1.04653	1.00513	0.958977	0.870879	0.789797	0.745446	0.607604	0.455501
199	0.839957	0.794139	0.715195	0.658592	0.613237	0.565851	0.523555	0.480988	0.435197	0.379141	0.326019	0.27642	0.267463	0.224518	0.213779	0.206789	0.192647	0.166512	0.161825	0.169289	0.172525	0.187665	0.208065	0.220828	0.237587	0.263117	0.282545	0.298113	0.3161	0.342816	0.360694	0.385258	0.395807	0.403361	0.398329	0.394895	0.378199	0.374005	0.360674	0.342909	0.328594	0.297939	0.269375	0.245842	0.205072	0.171188	0.148537	0.138419	0.117576
200	0.773815	0.729956	0.696961	0.664719	0.635595	0.609635	0.59006	0.580031	0.577601	0.580082	0.598506	0.618715	0.640605	0.658162	0.665152	0.681618	0.698714	0.708665	0.714693	0.714191	0.710656	0.703335	0.705493	0.70148	0.701905	0.692783	0.69357	0.692852	0.694585	0.707962	0.726086	0.746301	0.759133	0.770178	0.786934	0.796846	0.807317	0.821278	0.835829	0.830792	0.834345	0.853565	0.857231	0.862475	0.879721	0.89994	0.924598	0.958308	0.990828
201	0.335793	0.342954	0.34001	0.350882	0.351098	0.341427	0.357462	0.398309	0.4163	0.407193	0.372381	0.34731	0.38334	0.403786	0.401163	0.387679	0.390908	0.421743	0.453471	0.459715	0.515953	0.575364	0.612899	0.690357	0.748259	0.815658	0.877773	0.872809	0.862823	0.84734	0.827947	0.796939	0.773781	0.851288	0.803343	0.792917	0.762245	0.835851	0.845007	0.91312	0.954473	0.984721	1.01852	1.05326	1.09511	1.10683	1.06293	1.01126	0.926009
202	0.41817	0.29728	0.196652	0.147763	0.127515	0.146325	0.16436	0.199004	0.239069	0.2881	0.347795	0.40691	0.461617	0.515765	0.556472	0.605196	0.644721	0.691465	0.725794	0.780179	0.801546	0.805406	0.801923	0.80361	0.804146	0.792174	0.768572	0.759678	0.740069	0.724786	0.707147	0.704156	0.716321	0.726414	0.742407	0.755806	0.781736	0.807166	0.837807	0.858647	0.894134	0.912052	0.935574	0.950904	0.97251	0.99261	0.983217	0.970979	0.967684
203	0.498884	0.405057	0.315611	0.278658	0.269448	0.281527	0.286238	0.296635	0.348943	0.400371	0.45454	0.512856	0.562254	0.558149	0.576247	0.575527	0.595251	0.619483	0.598239	0.596229	0.606112	0.641728	0.640336	0.634757	0.63918	0.672044	0.69946	0.742536	0.788299	0.832776	0.865471	0.925561	0.979594	1.0337	1.08814	1.0987	1.14143	1.15393	1.17055	1.14132	1.06535	1.0509	1.06235	1.03263	0.962812	0.889309	0.809362	0.75428	0.707084
204	0.469594	0.548715	0.646965	0.713262	0.753637	0.777873	0.770877	0.766291	0.780892	0.761875	0.722209	0.683883	0.628634	0.589339	0.558498	0.509918	0.464763	0.44466	0.450629	0.482249	0.478645	0.502001	0.510431	0.539951	0.549399	0.567085	0.576451	0.55964	0.569358	0.561599	0.573846	0.576203	0.592823	0.585468	0.605618	0.584314	0.591568	0.58129	0.53924	0.497401	0.443426	0.380082	0.339001	0.291965	0.256739	0.19706	0.176186	0.188151	0.219603
205	-0.048955	0.00266683	0.0598119	0.109421	0.168604	0.2306	0.28328	0.344019	0.370195	0.399151	0.396035	0.410072	0.404656	0.39083	0.381127	0.377074	0.383707	0.377839	0.399622	0.431921	0.469443	0.525774	0.602128	0.68273	0.739406	0.79878	0.847329	0.878076	0.897812	0.891661	0.900378	0.91245	0.92024	0.935627	0.927693	0.924206	0.908073	0.900606	0.87941	0.830731	0.787914	0.80158	0.806916	0.811258	0.820481	0.833151	0.850215	0.8615	0.856231
206	0.390319	0.31401	0.257887	0.257463	0.263635	0.255624	0.182946	0.133722	0.0803867	0.0276517	-0.0339126	-0.0762607	-0.0674692	-0.0452454	0.0039435	0.0515767	0.153654	0.287108	0.410163	0.495056	0.598468	0.640154	0.669089	0.705399	0.73053	0.745827	0.745137	0.731028	0.742559	0.720008	0.711526	0.703131	0.669636	0.650323	0.611738	0.588939	0.573895	0.61308	0.641192	0.644236	0.66142	0.677457	0.626379	0.583603	0.510498	0.460547	0.43494	0.426098	0.441374
207	0.296745	0.290679	0.295049	0.307645	0.339084	0.394909	0.421692	0.427797	0.434611	0.473647	0.493363	0.508057	0.516688	0.546633	0.575772	0.615408	0.646632	0.681554	0.715463	0.750849	0.780231	0.8137	0.82405	0.831764	0.832147	0.817137	0.808203	0.792781	0.763048	0.742736	0.730644	0.73027	0.701299	0.691616	0.692216	0.679568	0.671181	0.672599	0.66001	0.650808	0.644376	0.63549	0.631847	0.641493	0.651064	0.65865	0.693081	0.726608	0.74963
208	0.678753	0.629581	0.576928	0.544509	0.563846	0.534463	0.551257	0.553502	0.563463	0.568339	0.546907	0.568166	0.576869	0.539859	0.525315	0.504333	0.528273	0.584411	0.642547	0.694508	0.762977	0.800792	0.824352	0.846174	0.831449	0.806328	0.747203	0.705819	0.628433	0.573036	0.547332	0.508414	0.481256	0.471918	0.471153	0.483699	0.493532	0.513099	0.518274	0.570724	0.586889	0.565426	0.627088	0.708883	0.740813	0.740742	0.702811	0.734993	0.804691
209	1.20671	1.19968	1.21109	1.18053	1.11178	1.00874	0.917827	0.879366	0.836007	0.804402	0.7632	0.6919	0.651938	0.620085	0.604342	0.590381	0.584747	0.563567	0.549444	0.537013	0.51752	0.483242	0.496869	0.511589	0.535065	0.538745	0.559721	0.578856	0.618287	0.675497	0.719569	0.741678	0.746763	0.7186	0.755736	0.782331	0.78891	0.785118	0.759943	0.736318	0.735315	0.701085	0.673424	0.666611	0.665724	0.710158	0.739598	0.72721	0.740338
210	0.472829	0.449675	0.457655	0.468993	0.510605	0.521763	0.584143	0.638628	0.679074	0.726113	0.76862	0.806892	0.83618	0.856825	0.872178	0.882847	0.884257	0.878503	0.87199	0.867612	0.863645	0.850153	0.828717	0.823193	0.820313	0.804036	0.798015	0.804525	0.808748	0.803073	0.791838	0.787875	0.806938	0.817007	0.84066	0.870298	0.897396	0.928086	0.946829	0.97914	1.01783	1.02747	1.05243	1.08166	1.10517	1.10808	1.08957	1.06845	1.03139
211	0.0957842	0.118665	0.141106	0.15745	0.170372	0.199571	0.228991	0.248067	0.279367	0.311369	0.33493	0.36326	0.392827	0.423712	0.447316	0.459412	0.481981	0.494393	0.50925	0.520232	0.537126	0.558135	0.570187	0.586989	0.606511	0.629281	0.643295	0.656977	0.679425	0.714123	0.74052	0.768777	0.79718	0.81904	0.862955	0.891505	0.935111	0.962234	0.981883	1.01949	1.04225	1.0677	1.08962	1.10076	1.11097	1.10542	1.08317	1.04661	1.00056
212	0.744657	0.676004	0.60133	0.538939	0.471504	0.397467	0.332907	0.27364	0.237494	0.207946	0.192848	0.192945	0.204877	0.224432	0.250922	0.288313	0.32499	0.357412	0.40497	0.454056	0.512085	0.559952	0.599509	0.647112	0.698459	0.748201	0.796874	0.840437	0.87901	0.913095	0.943096	0.970259	0.994371	1.01329	1.01784	1.01799	1.02045	1.02256	1.01793	1.01082	0.999607	0.989254	0.975918	0.946516	0.928256	0.910292	0.892738	0.867483	0.833877
213	1.10183	1.13113	1.07919	0.963693	0.863899	0.736963	0.633765	0.552448	0.482042	0.436908	0.408799	0.350734	0.312098	0.311897	0.342474	0.38206	0.394217	0.399962	0.423072	0.459675	0.48589	0.506178	0.524737	0.560712	0.594617	0.635535	0.705148	0.76998	0.815913	0.846453	0.864753	0.853225	0.854316	0.873961	0.87355	0.855375	0.857629	0.869046	0.890178	0.886637	0.879595	0.86204	0.833774	0.784139	0.750479	0.745622	0.737991	0.727879	0.734685
214	0.554027	0.567475	0.563952	0.553101	0.513228	0.467337	0.430069	0.393431	0.367226	0.340535	0.31173	0.294652	0.281758	0.275985	0.28587	0.310594	0.335275	0.376865	0.415776	0.448503	0.514644	0.566792	0.600058	0.639763	0.69287	0.751737	0.804917	0.834466	0.870531	0.911424	0.945177	0.967015	0.994382	1.01593	1.03938	1.04458	1.05621	1.06704	1.06424	1.07142	1.05896	1.0646	1.0504	1.03653	1.01179	0.977812	0.947579	0.919336	0.878351
215	0.435252	0.475581	0.538079	0.597047	0.632708	0.693127	0.734762	0.772639	0.776759	0.763814	0.721617	0.72565	0.711197	0.682261	0.675509	0.674333	0.646948	0.632551	0.615413	0.561065	0.539914	0.547679	0.552929	0.513928	0.490908	0.482675	0.503285	0.527992	0.561014	0.606894	0.626208	0.711173	0.775003	0.805642	0.853945	0.916906	0.939563	0.947004	0.934278	0.913598	0.84866	0.829044	0.725418	0.658093	0.589814	0.525102	0.468788	0.453792	0.45897
216	-0.218751	-0.0858383	0.0737576	0.2159	0.306535	0.359567	0.439308	0.517542	0.505406	0.557035	0.570465	0.546502	0.486383	0.429051	0.394062	0.387832	0.345988	0.369667	0.348623	0.373669	0.331839	0.366229	0.414755	0.3807	0.393943	0.394862	0.458386	0.470505	0.466195	0.46011	0.395139	0.320665	0.290662	0.241067	0.196352	0.133197	0.130561	0.121538	0.105278	0.0943166	0.12302	0.107558	0.0972387	0.0967045	0.178492	0.206383	0.314948	0.363812	0.384233
217	0.30743	0.333274	0.29317	0.289868	0.256508	0.192037	0.126344	0.0640258	0.0109145	-0.0224831	-0.0113811	0.0497479	0.0316153	0.0427773	0.162501	0.27514	0.390723	0.51294	0.609689	0.735565	0.857668	0.907687	0.899014	0.875492	0.88011	0.847565	0.811997	0.749013	0.695501	0.697166	0.657791	0.609321	0.612549	0.613486	0.672751	0.72191	0.735117	0.745654	0.704891	0.756481	0.764031	0.640478	0.598739	0.631822	0.635447	0.678467	0.754934	0.784617	0.820484
218	0.413728	0.550783	0.622928	0.663696	0.710201	0.701656	0.658406	0.58962	0.505048	0.389253	0.30995	0.220134	0.127665	0.0689232	0.033629	-0.00416426	-0.0301603	-0.00465526	0.0347554	0.0743636	0.134751	0.197726	0.233848	0.272115	0.344822	0.396829	0.442403	0.465199	0.497467	0.477137	0.420157	0.362601	0.329661	0.307996	0.286222	0.274817	0.316471	0.350905	0.4114	0.456981	0.466682	0.498558	0.510457	0.494295	0.441747	0.36202	0.270932	0.223994	0.251677
219	-0.00446323	-0.000896797	0.0329855	0.0616061	0.0892369	0.101791	0.12645	0.147216	0.179263	0.205691	0.235538	0.265738	0.297927	0.317897	0.337184	0.35365	0.38253	0.406114	0.424583	0.457828	0.489151	0.532763	0.569685	0.616192	0.648802	0.69594	0.73671	0.777506	0.788632	0.780954	0.76413	0.733406	0.712096	0.682173	0.652775	0.619292	0.599194	0.603291	0.626557	0.658955	0.674425	0.699485	0.744682	0.789239	0.815622	0.819921	0.808524	0.794651	0.762068
220	0.308297	0.291165	0.278768	0.231033	0.188118	0.153206	0.141016	0.114997	0.11747	0.120193	0.137533	0.16581	0.197985	0.256908	0.321655	0.372499	0.453769	0.52961	0.613085	0.699279	0.752107	0.802071	0.848935	0.880771	0.914633	0.938522	0.946478	0.955845	0.944816	0.934294	0.919359	0.913115	0.920214	0.915425	0.9003	0.897548	0.888904	0.895705	0.878723	0.895404	0.898155	0.905206	0.902407	0.904209	0.916156	0.942744	0.961867	0.984096	1.00076
221	0.277486	0.30863	0.350908	0.367758	0.396785	0.39989	0.370141	0.369943	0.389204	0.429754	0.48044	0.496751	0.501905	0.486149	0.457874	0.429367	0.387926	0.34994	0.31288	0.284981	0.279841	0.307889	0.36497	0.445112	0.536005	0.631559	0.73379	0.828105	0.892905	0.923706	0.925648	0.90352	0.867557	0.837349	0.83134	0.842231	0.860626	0.904693	0.946614	1.04469	1.07725	1.10028	1.12595	1.13477	1.14934	1.12004	1.06959	1.00806	0.934489
222	0.357893	0.422035	0.323108	0.224799	0.187001	0.1707	0.210121	0.279854	0.344642	0.421392	0.499075	0.534312	0.535401	0.518514	0.494064	0.47144	0.467827	0.440054	0.383153	0.344407	0.3301	0.346537	0.337062	0.349968	0.388149	0.483329	0.574418	0.6935	0.805014	0.882806	0.921337	0.969411	0.983075	0.961446	0.942296	0.909639	0.866837	0.810149	0.725	0.674816	0.631494	0.596332	0.638639	0.660809	0.666175	0.671481	0.671666	0.699072	0.652662
223	0.470475	0.365329	0.276875	0.2119	0.178371	0.118351	0.0636994	0.0489399	0.0534945	0.0987661	0.166441	0.257875	0.338828	0.380615	0.408685	0.455068	0.442021	0.394605	0.415553	0.441708	0.443319	0.432796	0.486466	0.513837	0.541096	0.551369	0.620255	0.691817	0.739461	0.812072	0.885667	0.948531	0.986818	0.98263	0.961972	0.847258	0.742761	0.675521	0.65336	0.718532	0.787243	0.85157	0.999208	1.13571	1.17827	1.17935	1.14167	1.12237	1.12867
224	0.168332	0.161267	0.160629	0.156087	0.151134	0.149329	0.151867	0.168524	0.184688	0.214589	0.241067	0.278464	0.31105	0.356923	0.403963	0.438771	0.47262	0.510442	0.539075	0.55958	0.570314	0.572908	0.580387	0.598482	0.61488	0.632829	0.655947	0.676784	0.717039	0.771574	0.825402	0.874953	0.919608	0.948674	0.952175	0.955894	0.956536	0.949532	0.940131	0.928095	0.916077	0.941502	0.946112	0.972046	0.996749	1.01414	1.01531	0.997416	0.982902
225	0.731431	0.648665	0.527434	0.459316	0.409186	0.424601	0.428439	0.438238	0.503968	0.537029	0.572158	0.60848	0.618355	0.627442	0.615612	0.593421	0.585538	0.582182	0.589526	0.566276	0.578359	0.62311	0.652831	0.674238	0.653618	0.613247	0.639926	0.660007	0.693003	0.730276	0.759614	0.794323	0.843375	0.904974	0.942092	0.961678	0.977102	1.01996	1.02126	0.86839	0.847632	0.793672	0.78265	0.746954	0.671365	0.593753	0.556215	0.51686	0.502108
226	1.11813	1.04411	0.967093	0.857789	0.688584	0.554406	0.396824	0.290223	0.208372	0.108802	0.0540254	-0.0267339	-0.0561352	-0.072259	-0.0476435	-0.0238352	0.0131578	0.0209539	0.0877321	0.153285	0.206023	0.287817	0.345947	0.399532	0.467129	0.526794	0.5739	0.595063	0.636849	0.675435	0.73294	0.792647	0.814686	0.823054	0.871545	0.891621	0.925706	0.9752	0.994482	1.00109	1.02057	1.0231	1.02406	1.02385	1.02568	1.01892	1.00258	1.02414	1.03907
227	0.665126	0.480271	0.339329	0.287184	0.242468	0.238131	0.209575	0.222698	0.211055	0.19772	0.183896	0.164421	0.140037	0.0930108	0.0794476	0.095539	0.0922395	0.116818	0.15643	0.220857	0.27815	0.350866	0.419076	0.538432	0.61185	0.687251	0.767728	0.817018	0.902842	0.924039	0.913501	0.962212	1.02994	1.00496	0.991318	1.03002	1.06862	1.09973	1.18724	1.2444	1.28278	1.30516	1.29591	1.24981	1.1762	1.10943	1.06949	0.971904	0.910755
228	0.174252	0.167521	0.162711	0.157348	0.162278	0.146349	0.136366	0.1353	0.145911	0.138702	0.155627	0.178983	0.212201	0.216898	0.233734	0.269433	0.323952	0.344375	0.367924	0.407593	0.458492	0.470851	0.497297	0.550179	0.582274	0.622974	0.671152	0.717514	0.774018	0.834119	0.877225	0.915972	0.950345	0.966427	1.00303	1.0497	1.08288	1.09087	1.08847	1.09776	1.08417	1.05194	1.03233	1.03216	1.00496	0.99993	0.989174	0.973681	0.977954
229	-0.0218951	0.0101835	0.0223851	0.0477956	0.0408657	0.0665379	0.0888969	0.095867	0.130806	0.182196	0.232791	0.284027	0.336749	0.403208	0.464524	0.492224	0.539037	0.582107	0.608171	0.607097	0.582068	0.563666	0.529141	0.520522	0.519791	0.505316	0.515881	0.533465	0.550061	0.588481	0.639587	0.735916	0.800172	0.830753	0.89726	0.94359	1.00101	0.97424	0.97338	0.945291	0.904649	0.860683	0.78362	0.751942	0.729025	0.687988	0.664885	0.644666	0.675417
230	0.494215	0.531357	0.523755	0.528946	0.519889	0.502411	0.475252	0.444047	0.412842	0.377066	0.349828	0.322635	0.29788	0.289443	0.283086	0.291991	0.313749	0.345906	0.371809	0.396129	0.442461	0.48987	0.536644	0.577639	0.625212	0.667295	0.711186	0.749166	0.78583	0.819844	0.855312	0.890924	0.916401	0.933811	0.950163	0.970451	0.980091	0.986326	0.997087	1.01397	1.02855	1.04125	1.039	1.02651	1.01869	0.997108	0.974169	0.944175	0.909733
231	0.129927	0.136435	0.134026	0.125617	0.112686	0.106869	0.0971238	0.0928623	0.0870482	0.0891974	0.0904029	0.102215	0.116032	0.133552	0.144634	0.164777	0.190014	0.212927	0.238718	0.265332	0.293572	0.323455	0.348921	0.377645	0.403337	0.43892	0.471381	0.493904	0.526196	0.552054	0.586722	0.614183	0.639064	0.675282	0.702346	0.725644	0.745285	0.764361	0.780109	0.789761	0.789827	0.786545	0.780262	0.769496	0.753119	0.728015	0.706598	0.681749	0.662103
232	0.127924	0.124459	0.154726	0.204914	0.272912	0.315067	0.322673	0.316742	0.308391	0.316108	0.342541	0.35259	0.382997	0.412163	0.441467	0.468909	0.507167	0.556785	0.578872	0.611311	0.635807	0.640288	0.630663	0.640142	0.646539	0.659834	0.650191	0.61046	0.597562	0.582208	0.599619	0.599049	0.604184	0.624811	0.661097	0.728415	0.759475	0.78109	0.775798	0.76968	0.759526	0.690678	0.646742	0.646267	0.668614	0.701616	0.730802	0.754403	0.755349
233	0.0628032	-0.00174273	-0.126415	-0.250326	-0.315891	-0.360003	-0.346208	-0.36922	-0.329747	-0.268449	-0.20819	-0.107757	0.00988368	0.12088	0.209345	0.293813	0.356545	0.431257	0.478053	0.452205	0.457233	0.496501	0.504228	0.557468	0.613067	0.624651	0.646529	0.699828	0.689849	0.651547	0.61044	0.615372	0.603329	0.553142	0.575254	0.643932	0.730091	0.851133	0.916908	0.997253	1.10767	1.04855	0.928748	0.948938	0.903094	0.841789	0.848843	0.814009	0.868895
234	0.146467	0.132897	0.107006	0.0439935	0.019853	0.091127	0.159814	0.212279	0.242316	0.280387	0.29798	0.37322	0.390642	0.38215	0.401946	0.381294	0.381862	0.358006	0.36015	0.349907	0.378067	0.423957	0.429212	0.406022	0.411877	0.427425	0.470995	0.529707	0.571794	0.614952	0.688982	0.780121	0.845386	0.898239	0.970278	1.00102	1.05942	1.10181	1.07026	1.09158	1.12731	1.14626	1.13387	1.10396	1.09262	1.11643	1.10572	1.06876	1.01482
235	0.782824	0.661169	0.46608	0.321961	0.209938	0.0849324	0.00985667	-0.00569141	-0.0172135	-0.0318614	-0.069781	0.012567	0.060902	0.241398	0.435674	0.604403	0.748268	0.888872	0.931989	0.952235	0.952836	0.984763	0.982291	0.917935	0.846522	0.804256	0.746762	0.708034	0.712569	0.738118	0.768362	0.781406	0.814375	0.870962	0.973376	0.990744	1.00774	1.03441	0.990134	0.906639	0.827942	0.802667	0.725056	0.614851	0.533495	0.5268	0.604281	0.622348	0.605473
236	0.696256	0.672144	0.649382	0.629396	0.632174	0.592491	0.527691	0.498767	0.468964	0.430963	0.406335	0.398548	0.404823	0.410981	0.424414	0.457383	0.476351	0.488797	0.506121	0.522711	0.531418	0.52998	0.549178	0.584263	0.593119	0.611912	0.61361	0.624396	0.662792	0.710177	0.759934	0.824216	0.90504	0.971449	1.01534	1.08827	1.11284	1.13215	1.1254	1.14354	1.14475	1.12811	1.16869	1.17728	1.14489	1.1307	1.12368	1.11626	1.11688
237	0.356948	0.325275	0.286649	0.250663	0.227929	0.230213	0.236202	0.241479	0.211769	0.202216	0.209691	0.199491	0.230638	0.220245	0.198948	0.198297	0.210385	0.234562	0.291085	0.367063	0.440701	0.500601	0.560345	0.611971	0.640909	0.64538	0.674191	0.695834	0.67156	0.645335	0.616362	0.58569	0.566262	0.593204	0.580416	0.553568	0.572658	0.618338	0.61725	0.616747	0.620715	0.640884	0.632726	0.638027	0.656128	0.659444	0.670814	0.71371	0.774322
238	0.723722	0.7367	0.7585	0.707697	0.657908	0.614416	0.584561	0.576364	0.562428	0.538133	0.589178	0.588508	0.528903	0.478175	0.425966	0.333374	0.3141	0.324746	0.371915	0.433198	0.507696	0.584712	0.665464	0.679634	0.635833	0.561653	0.478294	0.386766	0.299442	0.289338	0.319031	0.389022	0.455334	0.559781	0.614583	0.603757	0.597104	0.628182	0.692785	0.672665	0.720329	0.721606	0.740687	0.748316	0.673541	0.598178	0.499998	0.43919	0.377681
239	0.165547	0.185354	0.197089	0.206547	0.215089	0.220847	0.218439	0.216103	0.210767	0.207901	0.201232	0.194879	0.188657	0.183566	0.178434	0.185586	0.199867	0.211006	0.235538	0.258406	0.293352	0.321745	0.358047	0.408178	0.456869	0.511705	0.567688	0.617587	0.670331	0.720282	0.763009	0.803973	0.845819	0.888128	0.929751	0.961273	0.990657	1.01605	1.03898	1.05807	1.06344	1.07878	1.08826	1.10065	1.1087	1.11601	1.10994	1.10239	1.08342
240	0.447634	0.354577	0.263952	0.185023	0.144076	0.12111	0.118263	0.133867	0.138222	0.144833	0.149736	0.149281	0.139204	0.159883	0.182804	0.2087	0.236914	0.272591	0.325136	0.355928	0.407315	0.436709	0.452065	0.461268	0.477414	0.509073	0.548629	0.599266	0.642536	0.708846	0.796838	0.892962	0.948614	0.989596	1.01963	1.01768	0.997471	0.971894	0.950117	0.920946	0.867089	0.868518	0.878085	0.939573	0.9912	1.03455	1.08541	1.14431	1.17192
241	0.0647049	0.0933813	0.121894	0.131141	0.144145	0.155357	0.178048	0.208424	0.234228	0.264844	0.303536	0.340065	0.384071	0.421628	0.463752	0.504176	0.526141	0.542548	0.561855	0.577185	0.580724	0.592606	0.610124	0.61744	0.617331	0.614417	0.626281	0.637769	0.646636	0.66528	0.682089	0.698396	0.73091	0.765195	0.803344	0.845957	0.880197	0.922668	0.962249	1.00187	1.03828	1.07754	1.10032	1.12379	1.14577	1.15279	1.15716	1.15088	1.13997
242	0.361869	0.4084	0.422667	0.415453	0.414713	0.398326	0.36399	0.339725	0.36216	0.357338	0.352565	0.355309	0.358377	0.363396	0.382958	0.407425	0.431889	0.427062	0.414366	0.403064	0.380035	0.366491	0.387389	0.419679	0.441401	0.47097	0.530844	0.616122	0.693611	0.77528	0.838559	0.905132	0.944453	0.956259	0.965172	0.96578	0.977374	0.947107	0.9135	0.905533	0.942077	0.891495	0.8775	0.887236	0.928359	0.95161	0.947434	0.941346	0.954325
243	0.160046	0.16178	0.149394	0.128815	0.112778	0.105325	0.091753	0.0835917	0.0888123	0.0930586	0.100033	0.108595	0.123168	0.137506	0.152827	0.17464	0.204913	0.233215	0.257851	0.280078	0.303457	0.339288	0.368998	0.402967	0.436381	0.476113	0.508999	0.534027	0.567733	0.602856	0.647317	0.68539	0.715515	0.735939	0.761743	0.792965	0.817961	0.840539	0.858685	0.871113	0.884725	0.896835	0.907565	0.915148	0.926347	0.92599	0.929152	0.948557	0.939228
244	0.465616	0.183998	0.125775	0.142209	0.183777	0.22331	0.25112	0.298215	0.310372	0.289446	0.215787	0.24706	0.356757	0.435291	0.540417	0.659036	0.792603	0.816605	0.79374	0.766407	0.665626	0.536074	0.431013	0.26457	0.226521	0.241299	0.309815	0.434774	0.547656	0.708692	0.805639	0.893064	0.903635	0.868711	0.847097	0.800359	0.784139	0.79525	0.87547	0.977646	1.03723	1.16375	1.28194	1.31207	1.29719	1.22452	1.11756	0.960432	0.860957
245	0.111033	0.0644182	0.0262522	-0.000934658	-0.0152218	-0.00602142	0.00460959	0.0380624	0.0860792	0.117714	0.180089	0.204436	0.239018	0.27798	0.317893	0.352359	0.371292	0.379103	0.404703	0.420121	0.420689	0.434391	0.449287	0.440748	0.43298	0.420866	0.417866	0.43484	0.450774	0.464992	0.49251	0.528241	0.562616	0.615271	0.677123	0.727876	0.774264	0.841818	0.864584	0.888793	0.897472	0.889958	0.886092	0.868918	0.839023	0.834795	0.877362	0.936548	0.971129
246	0.114913	0.0570777	0.0013325	-0.0312772	-0.0704877	-0.0772152	-0.0938993	-0.0822165	-0.0683767	-0.0479041	-0.0170229	0.0338148	0.079397	0.133882	0.183053	0.24233	0.306492	0.367297	0.431603	0.483861	0.531924	0.557149	0.578802	0.612652	0.638063	0.651516	0.653839	0.664921	0.67331	0.683231	0.704025	0.742054	0.764559	0.793843	0.808765	0.841969	0.872727	0.904699	0.92755	0.943746	0.982274	1.02337	1.07144	1.11053	1.12456	1.11845	1.12769	1.1271	1.14106
247	0.452672	0.435993	0.341018	0.276683	0.189815	0.111217	0.0617495	0.0297781	0.0169857	0.00773858	0.0264536	0.106603	0.196367	0.254472	0.332164	0.384451	0.416375	0.447117	0.43273	0.430243	0.427552	0.415704	0.440447	0.487536	0.540877	0.581248	0.594338	0.596155	0.613233	0.651385	0.644848	0.640526	0.638024	0.656817	0.707008	0.733579	0.754938	0.765502	0.791456	0.76971	0.824397	0.879383	0.914089	0.926861	0.894647	0.87853	0.858552	0.801035	0.79443
248	0.664178	0.649607	0.602914	0.561822	0.482169	0.402237	0.320961	0.263659	0.264425	0.282474	0.305399	0.3401	0.38885	0.395166	0.413481	0.479607	0.529101	0.516404	0.479564	0.519606	0.561885	0.552323	0.558987	0.578113	0.606336	0.594785	0.630717	0.653315	0.690395	0.738237	0.788957	0.840866	0.867299	0.886488	0.868066	0.856855	0.842146	0.851913	0.847396	0.861619	0.868886	0.861908	0.856813	0.857867	0.869862	0.850746	0.850791	0.807003	0.744542
249	0.579189	0.407826	0.311151	0.291987	0.307101	0.334861	0.352034	0.338446	0.355866	0.399995	0.417767	0.409113	0.447332	0.458937	0.521302	0.596244	0.669019	0.716409	0.7768	0.77515	0.83492	0.868881	0.903124	0.926083	0.956644	0.947934	0.943129	0.932356	0.953791	0.929103	0.89595	0.863873	0.857922	0.861665	0.859668	0.850076	0.822463	0.797904	0.761613	0.71173	0.610706	0.578428	0.468829	0.443736	0.452446	0.504767	0.539524	0.514017	0.499483
250	0.375876	0.344738	0.314687	0.285672	0.251876	0.218783	0.226281	0.228124	0.253339	0.285719	0.324785	0.341472	0.367156	0.406594	0.419615	0.421707	0.429232	0.424288	0.408428	0.409472	0.399967	0.388854	0.391123	0.408312	0.393997	0.46009	0.497315	0.515359	0.557729	0.615521	0.662508	0.693721	0.706966	0.719677	0.69899	0.71118	0.732804	0.768323	0.78774	0.781075	0.807228	0.83928	0.818212	0.805825	0.797936	0.790064	0.763458	0.737569	0.703759
251	0.230965	0.17357	0.116768	0.0568962	0.0212185	-0.00452618	-0.0147796	-0.0316162	-0.0309485	-0.0111019	0.016823	0.0553731	0.0851755	0.124571	0.164073	0.195772	0.220944	0.239484	0.26551	0.286317	0.285019	0.294281	0.304659	0.313596	0.320249	0.330561	0.341499	0.349024	0.355795	0.369732	0.388031	0.410775	0.430507	0.470607	0.507038	0.548261	0.592969	0.633839	0.680982	0.72525	0.764758	0.804042	0.827449	0.854897	0.86568	0.862028	0.849009	0.827839	0.795868
252	0.909304	0.910104	0.814784	0.712686	0.650292	0.577579	0.556222	0.571407	0.571808	0.54461	0.557056	0.51941	0.472059	0.453887	0.462351	0.470267	0.437011	0.444314	0.443907	0.442655	0.429002	0.417327	0.414911	0.455407	0.471804	0.474841	0.515326	0.596877	0.660641	0.685676	0.756279	0.787809	0.745068	0.733052	0.725907	0.710415	0.644591	0.579864	0.567969	0.505776	0.528187	0.53004	0.530564	0.547807	0.582613	0.642851	0.704886	0.746198	0.792281
253	0.163091	0.209231	0.262771	0.272117	0.274818	0.245475	0.206235	0.179579	0.13939	0.106463	0.0684172	0.0204436	-0.0221543	-0.05527	-0.0844371	-0.104886	-0.106847	-0.0971982	-0.0774678	-0.0287367	0.00342284	0.0390056	0.0666176	0.11209	0.140941	0.15977	0.198738	0.229502	0.264091	0.306542	0.360676	0.411208	0.435937	0.461376	0.516299	0.568153	0.608297	0.658924	0.700684	0.732591	0.770773	0.773143	0.787038	0.782387	0.757828	0.726592	0.696599	0.649148	0.576728
254	0.625979	0.681148	0.664965	0.642058	0.621487	0.629974	0.651431	0.659994	0.643285	0.617824	0.559176	0.465952	0.391349	0.311098	0.217083	0.166432	0.109785	0.0750274	0.033033	0.0186832	0.0901	0.128187	0.15234	0.187397	0.205847	0.269165	0.291878	0.328903	0.35578	0.401737	0.403461	0.427318	0.454834	0.480008	0.50384	0.519735	0.575946	0.630612	0.687119	0.738706	0.702993	0.770791	0.865093	0.937179	0.957316	0.993251	1.05714	1.09082	1.09314
255	0.183673	0.132033	0.0889828	0.0828349	0.0769413	0.0808146	0.104678	0.118196	0.130156	0.174005	0.203083	0.240804	0.277612	0.321786	0.359224	0.398474	0.455201	0.487637	0.489976	0.498324	0.497016	0.477918	0.467906	0.463129	0.445618	0.432549	0.428134	0.42047	0.42192	0.442681	0.479137	0.492757	0.512285	0.518794	0.528669	0.543332	0.539721	0.537137	0.545863	0.527622	0.507191	0.52546	0.510304	0.514204	0.52494	0.541057	0.572613	0.609344	0.657395
256	0.158369	0.13487	0.199778	0.263011	0.319415	0.371681	0.381944	0.37847	0.337229	0.298491	0.279836	0.213282	0.164599	0.143337	0.159541	0.180626	0.213842	0.219272	0.241326	0.288606	0.321791	0.361173	0.417115	0.419437	0.45036	0.465661	0.472969	0.505694	0.543636	0.580378	0.599328	0.64572	0.690145	0.734195	0.789541	0.87609	0.891228	0.887191	0.867167	0.826313	0.80552	0.751355	0.699557	0.635084	0.684796	0.780504	0.884935	1.00989	1.08225
257	0.286603	0.182988	0.174494	0.248912	0.304309	0.387493	0.475586	0.589642	0.699091	0.778489	0.840764	0.865035	0.835196	0.798424	0.783505	0.741033	0.669843	0.615004	0.537945	0.509578	0.443669	0.408864	0.39588	0.41057	0.429206	0.460141	0.503265	0.545684	0.593239	0.641978	0.720004	0.80078	0.853435	0.905204	0.914478	0.917518	0.90676	0.878185	0.840527	0.81396	0.74717	0.720965	0.662475	0.62165	0.611182	0.623882	0.690791	0.737911	0.800624
258	1.19166	1.07284	0.964951	0.854127	0.743812	0.663526	0.561931	0.489902	0.432831	0.402884	0.350703	0.292831	0.278003	0.26592	0.266352	0.264864	0.284979	0.313626	0.369935	0.396939	0.431065	0.469718	0.494582	0.519909	0.523073	0.56471	0.598863	0.625292	0.668968	0.692097	0.723774	0.757308	0.779323	0.786023	0.819646	0.838886	0.880331	0.904515	0.915545	0.931434	0.927701	0.914842	0.912543	0.905357	0.878181	0.864257	0.868502	0.872149	0.8769
259	0.269744	0.27298	0.265717	0.261495	0.250166	0.236643	0.220903	0.207207	0.198639	0.191322	0.17667	0.161671	0.159805	0.151357	0.134761	0.126349	0.106386	0.102147	0.100679	0.0930116	0.0915766	0.0945744	0.11044	0.129435	0.155406	0.187384	0.210132	0.233148	0.267299	0.309569	0.356755	0.391034	0.423041	0.448879	0.481785	0.516139	0.540074	0.552843	0.566603	0.571386	0.572999	0.580442	0.581074	0.581274	0.574425	0.573456	0.563275	0.556322	0.54663
260	0.635536	0.509705	0.588142	0.657542	0.672777	0.672885	0.614063	0.527739	0.384996	0.268806	0.176696	0.106613	0.103456	0.0909261	0.123339	0.116159	0.135712	0.173787	0.210315	0.277006	0.316561	0.392015	0.475128	0.579595	0.622398	0.656949	0.667772	0.646961	0.571489	0.524411	0.453435	0.336917	0.27527	0.196484	0.168629	0.14829	0.152969	0.206226	0.269269	0.366463	0.552421	0.736393	0.86475	1.0272	1.14753	1.24477	1.26109	1.26051	1.23191
261	0.240492	0.23183	0.224501	0.216335	0.202354	0.193618	0.184495	0.169391	0.169192	0.16651	0.167309	0.173143	0.164328	0.156839	0.15635	0.155709	0.163531	0.179509	0.204676	0.217135	0.233057	0.255292	0.292013	0.319337	0.340744	0.376566	0.393794	0.407153	0.436657	0.464744	0.473321	0.47381	0.478527	0.480807	0.479238	0.487427	0.50729	0.517054	0.537715	0.567811	0.606374	0.643216	0.687217	0.749316	0.79891	0.840785	0.86866	0.888711	0.89838
262	0.280064	0.226927	0.215996	0.217857	0.21513	0.206057	0.196229	0.171029	0.197129	0.203527	0.213986	0.204403	0.195478	0.200526	0.219249	0.243074	0.284275	0.32611	0.349155	0.398209	0.4537	0.498317	0.543669	0.569066	0.608549	0.642228	0.692067	0.722856	0.753716	0.781908	0.789391	0.781158	0.778139	0.776514	0.772547	0.763631	0.75889	0.752431	0.764908	0.749699	0.739555	0.731396	0.756828	0.769058	0.784543	0.806441	0.86162	0.9174	0.953748
263	0.11331	0.121095	0.13728	0.146467	0.171879	0.180016	0.171481	0.17712	0.191863	0.212757	0.254602	0.272352	0.305232	0.330854	0.344976	0.353016	0.362164	0.356893	0.342527	0.318103	0.302201	0.297194	0.267086	0.25523	0.262577	0.262502	0.282693	0.323936	0.360598	0.39471	0.416225	0.415277	0.410443	0.401102	0.404864	0.405445	0.387131	0.384296	0.372433	0.394565	0.44145	0.482981	0.530259	0.594031	0.650442	0.714956	0.779279	0.830485	0.885057
264	0.86563	0.768974	0.651788	0.529292	0.463449	0.417514	0.321399	0.286444	0.266794	0.263491	0.249717	0.259291	0.260956	0.261024	0.277157	0.325905	0.356192	0.418274	0.474583	0.542679	0.596294	0.693472	0.784607	0.851303	0.87812	0.872082	0.873806	0.9048	0.917407	0.913674	0.876764	0.874509	0.826764	0.780318	0.753537	0.726003	0.708819	0.667974	0.694589	0.714112	0.729633	0.791783	0.817429	0.842253	0.866519	0.87161	0.858196	0.840892	0.862416
265	0.716274	0.766172	0.741213	0.652884	0.548338	0.465381	0.393908	0.311128	0.21396	0.149158	0.101942	0.070598	0.0354659	0.0228354	0.0450456	0.0824664	0.116398	0.143985	0.190771	0.212793	0.263466	0.299977	0.345141	0.394512	0.409253	0.44208	0.487871	0.513479	0.525088	0.533162	0.55886	0.570102	0.583323	0.577179	0.576487	0.570553	0.599998	0.637302	0.649309	0.659836	0.667112	0.687265	0.733834	0.752524	0.77425	0.745215	0.73592	0.754989	0.766892
266	0.777596	0.511685	0.359418	0.269344	0.275127	0.274533	0.29499	0.305831	0.318692	0.348532	0.340458	0.289314	0.246459	0.198952	0.180906	0.172076	0.130704	0.0957386	0.0901389	0.141931	0.146686	0.196352	0.258169	0.318736	0.393206	0.442281	0.468917	0.490203	0.479025	0.479279	0.44513	0.428503	0.396233	0.346477	0.316593	0.34116	0.348845	0.345051	0.365064	0.367041	0.36584	0.377591	0.406328	0.368369	0.361255	0.36486	0.404351	0.470012	0.553703
267	0.382588	0.344501	0.29901	0.232121	0.179527	0.150989	0.14978	0.166068	0.161838	0.145604	0.124486	0.103539	0.127483	0.242269	0.303243	0.337675	0.395196	0.432255	0.443007	0.423259	0.439555	0.433382	0.403101	0.341932	0.30115	0.305056	0.277243	0.282337	0.271341	0.289589	0.320615	0.374693	0.465106	0.504739	0.486915	0.52971	0.578996	0.636323	0.684073	0.706266	0.724516	0.814651	0.869591	0.930566	0.924085	0.87862	0.862355	0.851915	0.860258
268	0.728313	0.659583	0.587899	0.523104	0.488614	0.422576	0.355378	0.316055	0.289908	0.294431	0.297976	0.275117	0.284767	0.321272	0.376267	0.385936	0.385437	0.355802	0.299615	0.247492	0.206938	0.181617	0.166908	0.167734	0.172428	0.22262	0.269486	0.294232	0.355992	0.420026	0.470614	0.526471	0.578393	0.61631	0.66271	0.70975	0.750485	0.755023	0.754954	0.743483	0.796991	0.819966	0.8261	0.838069	0.847166	0.826847	0.808777	0.826118	0.828478
269	0.0657523	0.0757562	0.0804767	0.0934096	0.10139	0.108693	0.117902	0.122918	0.120211	0.117801	0.114076	0.114735	0.100821	0.0914862	0.086791	0.0834418	0.0855941	0.0842719	0.0836832	0.0833892	0.0861653	0.0929233	0.110779	0.127344	0.149156	0.171322	0.20409	0.238157	0.269459	0.302238	0.348333	0.389073	0.430634	0.477328	0.530107	0.582629	0.635482	0.678194	0.726254	0.77907	0.819553	0.854593	0.896476	0.931636	0.952469	0.969889	0.978193	0.975593	0.966676
270	0.64192	0.679226	0.735249	0.738878	0.667711	0.583697	0.538952	0.526397	0.521527	0.541907	0.559447	0.558019	0.575199	0.582645	0.577019	0.555948	0.541872	0.515022	0.437089	0.408874	0.334574	0.265531	0.23585	0.288706	0.348359	0.432494	0.487675	0.545766	0.589355	0.561323	0.504376	0.466947	0.396353	0.296219	0.186125	0.107637	0.0752765	0.136414	0.217973	0.355039	0.423588	0.496367	0.617669	0.658466	0.67114	0.659243	0.685196	0.718991	0.736367
271	0.781375	0.760831	0.767366	0.74477	0.705263	0.662818	0.583452	0.514902	0.45784	0.384567	0.292647	0.226654	0.180463	0.217239	0.250984	0.300971	0.309493	0.357699	0.363175	0.387178	0.395177	0.415931	0.398048	0.427303	0.446654	0.413737	0.451799	0.456107	0.435245	0.420169	0.415973	0.395994	0.411356	0.414952	0.451741	0.528711	0.596258	0.655471	0.665395	0.654504	0.704918	0.745302	0.807302	0.810993	0.84159	0.900733	0.930756	0.918189	0.923126
272	0.163547	0.142195	0.129674	0.136834	0.143329	0.194321	0.209447	0.227776	0.229757	0.241459	0.235001	0.225713	0.224427	0.224217	0.218656	0.241523	0.256158	0.273699	0.305014	0.32679	0.356016	0.367055	0.382701	0.398567	0.402271	0.399195	0.3968	0.39944	0.403757	0.4118	0.419902	0.427278	0.444634	0.47586	0.512125	0.530415	0.562411	0.613402	0.646218	0.664198	0.707651	0.734593	0.756541	0.766673	0.76857	0.783699	0.78532	0.794997	0.7833
273	0.864409	0.762875	0.70581	0.655278	0.577889	0.516943	0.498983	0.487696	0.424466	0.348233	0.290079	0.232057	0.199637	0.210864	0.286559	0.375597	0.440952	0.508393	0.591164	0.649653	0.658544	0.695128	0.705719	0.672145	0.671307	0.631352	0.657254	0.694761	0.714476	0.697382	0.701874	0.689662	0.704043	0.68725	0.623423	0.55549	0.464234	0.350916	0.312844	0.223456	0.303755	0.293902	0.349386	0.434113	0.485818	0.563103	0.607319	0.684622	0.681377
274	0.950879	0.984481	0.940163	0.803944	0.679767	0.572365	0.473113	0.400687	0.416544	0.441104	0.477479	0.514737	0.536871	0.570754	0.589315	0.58588	0.616315	0.629696	0.65045	0.655212	0.654189	0.598392	0.587784	0.517091	0.46859	0.430525	0.396181	0.425971	0.477507	0.533746	0.606843	0.718199	0.792247	0.864274	0.906045	0.911765	0.878709	0.812283	0.785371	0.741462	0.62507	0.610776	0.540456	0.529019	0.535797	0.58188	0.633687	0.746214	0.842619
275	0.197426	0.273209	0.360127	0.462472	0.59586	0.674109	0.696732	0.715819	0.716363	0.715592	0.716315	0.685405	0.635789	0.591638	0.540373	0.463221	0.40269	0.394439	0.345895	0.344733	0.352854	0.354704	0.397322	0.450006	0.48793	0.498921	0.491807	0.484284	0.456608	0.440781	0.432438	0.464749	0.476335	0.510775	0.568307	0.618943	0.67534	0.758105	0.817673	0.849206	0.868782	0.914262	0.958849	0.966761	0.937355	0.874212	0.788509	0.746106	0.706371
276	0.747507	0.598756	0.481886	0.388325	0.342792	0.30647	0.31824	0.290791	0.29873	0.307179	0.293925	0.326482	0.354173	0.391456	0.413988	0.424194	0.427961	0.452313	0.461813	0.480524	0.512332	0.513581	0.515574	0.506079	0.511083	0.487368	0.449374	0.404365	0.379369	0.321978	0.287875	0.214476	0.210199	0.228113	0.210034	0.186506	0.20388	0.223841	0.253718	0.263216	0.311457	0.340626	0.395919	0.412375	0.410583	0.430989	0.423578	0.420033	0.396206
277	0.275745	0.273455	0.25379	0.213993	0.167952	0.117859	0.0609792	0.0165911	-0.0196393	-0.0385961	-0.0506516	-0.0478409	-0.0355728	-0.0140631	0.0281308	0.0746177	0.140243	0.18652	0.237721	0.286389	0.324613	0.358006	0.390879	0.418588	0.439898	0.464645	0.495713	0.498673	0.518845	0.527448	0.521169	0.519199	0.527	0.518366	0.524688	0.544702	0.568737	0.5829	0.609242	0.635853	0.643989	0.706392	0.760596	0.820197	0.889719	0.935065	0.962774	1.01783	1.05144
278	0.157533	0.111078	0.0877675	0.0577411	0.0472332	0.0224651	0.0180071	0.0457523	0.0554997	0.076174	0.0949885	0.112134	0.106853	0.136927	0.172125	0.193434	0.21252	0.225262	0.234555	0.255438	0.27061	0.293093	0.316812	0.341448	0.33731	0.337213	0.336864	0.355346	0.362912	0.370931	0.384614	0.392023	0.388691	0.38949	0.391609	0.430825	0.449039	0.454807	0.481901	0.48955	0.537064	0.571614	0.640863	0.696764	0.753318	0.827082	0.889324	0.925278	0.954922
279	0.383718	0.436954	0.413991	0.438869	0.482538	0.536933	0.582172	0.593404	0.613053	0.64999	0.650492	0.669741	0.636912	0.638338	0.62584	0.611853	0.568137	0.54152	0.499614	0.492436	0.516278	0.565975	0.626881	0.686327	0.785969	0.865673	0.882262	0.92364	0.927387	0.959985	1.00132	0.992576	0.972358	0.948333	0.907086	0.897498	0.824101	0.786776	0.737772	0.730028	0.737694	0.682697	0.737253	0.821779	0.885553	0.934031	0.916761	0.928088	0.881236
280	0.166068	0.161601	0.163774	0.160039	0.133107	0.121479	0.106198	0.0914579	0.0896056	0.0922192	0.0885874	0.098111	0.106806	0.115218	0.138731	0.149837	0.169009	0.171876	0.182285	0.18643	0.193348	0.208858	0.229209	0.245464	0.262755	0.287298	0.301695	0.324746	0.347795	0.359392	0.376073	0.360574	0.357661	0.35042	0.353658	0.345459	0.336125	0.342805	0.372633	0.405617	0.443846	0.49652	0.561258	0.613096	0.653643	0.680013	0.706887	0.738242	0.754893
281	0.0901905	0.0694282	0.0552742	0.046006	0.0442393	0.0349503	0.033915	0.0264284	0.0170633	0.00667635	0.00876889	0.0142299	0.0239168	0.0377821	0.0493281	0.0621639	0.0793768	0.0954941	0.112837	0.126525	0.135384	0.147539	0.158909	0.173771	0.188315	0.198343	0.207952	0.207393	0.218885	0.232731	0.25039	0.269523	0.301267	0.320841	0.353554	0.375648	0.389596	0.412567	0.437021	0.466524	0.491323	0.515252	0.545782	0.57824	0.615563	0.653736	0.691112	0.710965	0.728756
282	0.646712	0.576551	0.511446	0.484512	0.465833	0.499379	0.548477	0.623349	0.723953	0.764341	0.795014	0.789395	0.767621	0.719902	0.657187	0.608833	0.552994	0.492129	0.396688	0.30743	0.258522	0.226461	0.196395	0.213602	0.223095	0.261118	0.307027	0.360858	0.424284	0.47484	0.539064	0.594395	0.625647	0.666783	0.690673	0.72113	0.750462	0.728549	0.683713	0.615114	0.585384	0.553089	0.480925	0.467261	0.44527	0.41995	0.377671	0.41286	0.442681
283	1.05527	1.12739	0.976016	0.746939	0.512381	0.318551	0.150498	0.00989171	-0.0514939	-0.0917312	-0.119225	-0.0751354	-0.041681	-0.0103003	0.0500223	0.139622	0.24571	0.314677	0.393887	0.451501	0.492592	0.506836	0.542059	0.572291	0.556002	0.553978	0.54149	0.521666	0.488773	0.395841	0.279752	0.158677	0.0587638	0.0480576	0.123545	0.221598	0.394274	0.577445	0.733098	0.780277	0.87492	0.917241	0.906147	0.970972	1.01244	1.02007	1.05994	1.07666	1.13999
284	0.370736	0.255114	0.144927	0.0526944	-0.00417376	-0.0193984	-0.00932184	0.019456	0.0539215	0.095459	0.153373	0.216866	0.279115	0.335978	0.380672	0.428714	0.470827	0.502924	0.535397	0.570604	0.596288	0.628932	0.655902	0.693228	0.716638	0.742917	0.760991	0.787031	0.81552	0.838316	0.867432	0.884775	0.900345	0.907577	0.91548	0.922691	0.925753	0.927716	0.924666	0.927574	0.923263	0.911753	0.901968	0.897514	0.88863	0.870723	0.864757	0.851162	0.842698
285	0.849011	0.729861	0.666144	0.604814	0.60203	0.593679	0.586884	0.519306	0.422128	0.330782	0.23161	0.0928826	-0.0423763	-0.0987542	-0.126358	-0.0817002	-0.0171878	0.0771834	0.173815	0.270451	0.362954	0.455928	0.533956	0.583297	0.631501	0.680266	0.741626	0.860058	0.906713	0.988851	1.02496	1.05752	1.03503	0.98423	0.83024	0.665757	0.487039	0.294309	0.18003	0.0303026	0.0590136	0.103918	0.25182	0.399578	0.59723	0.77423	0.960272	1.04957	1.01815
286	0.745207	0.712486	0.681507	0.644052	0.575782	0.517808	0.413951	0.340021	0.255413	0.188882	0.151459	0.137457	0.0883023	0.077436	0.0636634	0.0539086	0.0761104	0.0835278	0.115695	0.16131	0.187326	0.230336	0.292624	0.35508	0.39135	0.450131	0.48885	0.512415	0.576199	0.606803	0.617763	0.623363	0.632181	0.62456	0.629804	0.654366	0.679203	0.693096	0.700181	0.6956	0.672662	0.671319	0.707386	0.708922	0.706159	0.721571	0.71644	0.725978	0.731152
287	0.53241	0.481281	0.409608	0.364079	0.324631	0.297143	0.278929	0.301734	0.320159	0.330069	0.37722	0.416668	0.442487	0.478887	0.461587	0.454562	0.43518	0.405656	0.374313	0.313239	0.276154	0.22907	0.183753	0.182101	0.159449	0.139964	0.14096	0.177706	0.214094	0.242413	0.283797	0.34084	0.368875	0.410724	0.449555	0.478212	0.494871	0.531174	0.549983	0.572176	0.55948	0.574859	0.591527	0.612379	0.633823	0.640196	0.687178	0.69979	0.752753
288	0.0581728	0.0737999	0.0782973	0.0905104	0.114813	0.152174	0.16632	0.180476	0.204336	0.196617	0.156753	0.102701	0.0975269	0.0957076	0.146583	0.188566	0.209237	0.239771	0.283207	0.357766	0.383117	0.423703	0.50495	0.5734	0.600159	0.659847	0.718017	0.824456	0.858924	0.882234	0.881683	0.894101	0.891788	0.876917	0.840474	0.815666	0.879075	0.93722	0.989663	1.00119	1.01464	0.988725	1.01543	1.03934	1.05042	1.05733	1.0156	1.00559	1.00114
289	0.622143	0.627019	0.614242	0.562343	0.496295	0.455048	0.402299	0.347802	0.313599	0.301508	0.319255	0.351441	0.371819	0.393406	0.421464	0.451566	0.461449	0.459668	0.43737	0.387904	0.353243	0.316141	0.290114	0.260291	0.263216	0.263591	0.301731	0.35235	0.407887	0.465983	0.513187	0.537521	0.556416	0.55999	0.562049	0.538522	0.510049	0.474349	0.451492	0.448629	0.449076	0.448348	0.482301	0.538271	0.595653	0.640822	0.706251	0.778818	0.843037
290	0.470694	0.430559	0.396229	0.370882	0.382628	0.408498	0.408938	0.395807	0.393584	0.377037	0.361062	0.333167	0.303172	0.28386	0.25396	0.232523	0.208262	0.219081	0.22209	0.225578	0.257625	0.274557	0.293459	0.299306	0.294517	0.278041	0.264663	0.290004	0.31927	0.35903	0.408182	0.480874	0.536268	0.603211	0.682009	0.752096	0.78742	0.777595	0.743467	0.690179	0.643295	0.625578	0.582698	0.549811	0.550487	0.579941	0.66019	0.743537	0.818056
291	0.214594	0.20161	0.187999	0.167166	0.150493	0.126065	0.104761	0.0892898	0.0704234	0.0563324	0.0522269	0.0457808	0.0399814	0.047832	0.0677261	0.0774223	0.102681	0.115955	0.127033	0.150638	0.16136	0.160805	0.164914	0.17023	0.176249	0.192459	0.214068	0.222546	0.248367	0.269623	0.287247	0.314264	0.345915	0.373165	0.404646	0.424707	0.4623	0.503237	0.555858	0.602205	0.624319	0.680438	0.729473	0.784304	0.830796	0.886075	0.927345	0.961452	0.977624
292	0.295937	0.256881	0.224906	0.195897	0.196275	0.189557	0.193701	0.185631	0.157331	0.155193	0.173529	0.170682	0.172925	0.192849	0.201486	0.177588	0.201983	0.204792	0.223179	0.207866	0.221669	0.211515	0.209865	0.207998	0.214202	0.217963	0.214573	0.217827	0.231018	0.276711	0.299001	0.32778	0.383381	0.441556	0.502327	0.527308	0.565582	0.60742	0.623841	0.640804	0.661314	0.692447	0.707797	0.714067	0.756321	0.799803	0.852631	0.880734	0.891563
293	0.217618	0.22836	0.229677	0.222859	0.222591	0.204531	0.200541	0.197377	0.185329	0.189909	0.189473	0.194529	0.193538	0.176454	0.135957	0.112765	0.10443	0.0945452	0.0879507	0.0858327	0.0965788	0.130312	0.150811	0.179467	0.21618	0.255152	0.291681	0.339089	0.396501	0.427986	0.464643	0.515008	0.542679	0.549013	0.579761	0.60833	0.605826	0.611891	0.642634	0.674686	0.665997	0.665445	0.650165	0.654133	0.6821	0.66475	0.67827	0.697239	0.673471
294	0.255459	0.280252	0.286805	0.285378	0.289183	0.276677	0.252399	0.249406	0.248239	0.241851	0.238955	0.248383	0.263807	0.288509	0.295741	0.297126	0.304554	0.304112	0.325896	0.341877	0.361836	0.393025	0.426149	0.451207	0.489073	0.521421	0.577674	0.62666	0.644895	0.654222	0.663972	0.643835	0.624448	0.598986	0.568642	0.525747	0.511301	0.516284	0.505477	0.533937	0.572456	0.612061	0.653022	0.692668	0.735797	0.791637	0.849674	0.880316	0.924044
295	0.674345	0.523521	0.465684	0.431448	0.431627	0.406878	0.40834	0.410803	0.510438	0.579068	0.622012	0.653993	0.623554	0.623486	0.601301	0.584689	0.603631	0.646638	0.660228	0.683133	0.719996	0.725851	0.780995	0.828896	0.823382	0.816237	0.814066	0.775502	0.674729	0.590507	0.474138	0.377559	0.279672	0.210958	0.152527	0.133835	0.157489	0.220016	0.304406	0.402692	0.422127	0.483466	0.574375	0.719971	0.813328	0.867736	0.883648	0.82675	0.808195
296	0.212623	0.157319	0.1363	0.122032	0.132061	0.151812	0.146658	0.156199	0.167321	0.182583	0.204999	0.227277	0.240876	0.281184	0.337954	0.359772	0.388815	0.424049	0.466053	0.497331	0.533115	0.569302	0.615536	0.644013	0.671764	0.687927	0.702411	0.710285	0.717516	0.71964	0.726728	0.724628	0.738501	0.744963	0.74892	0.751497	0.73161	0.734601	0.722583	0.726347	0.733428	0.742855	0.755298	0.766218	0.7715	0.780653	0.801975	0.823665	0.837332
297	0.353388	0.352757	0.287594	0.184237	0.143856	0.0706039	0.0304554	-0.00273716	-0.0127048	-0.00305561	-0.01116	-0.0278394	0.00385209	0.0484949	0.0795201	0.133789	0.193231	0.24471	0.288632	0.360653	0.421487	0.473196	0.519716	0.539341	0.531494	0.493412	0.450492	0.414023	0.383638	0.378337	0.355537	0.314611	0.322547	0.384026	0.452429	0.496311	0.560396	0.594741	0.646023	0.655986	0.652893	0.653925	0.646531	0.641395	0.652704	0.65574	0.667217	0.719515	0.793552
298	0.2211	0.25556	0.285883	0.296819	0.304305	0.305885	0.293237	0.282445	0.268648	0.24938	0.22772	0.201898	0.184221	0.166521	0.151999	0.134981	0.122764	0.109743	0.107357	0.114647	0.120259	0.127007	0.140835	0.157484	0.173523	0.192411	0.213835	0.232551	0.243295	0.261557	0.276416	0.29265	0.303483	0.322774	0.341687	0.366244	0.396847	0.428485	0.469292	0.502135	0.54616	0.587874	0.634246	0.667796	0.707769	0.747847	0.783129	0.816409	0.849196
299	0.303794	0.336209	0.321	0.321752	0.313284	0.29467	0.248845	0.204302	0.174088	0.13083	0.0991424	0.083837	0.0736256	0.0811559	0.102794	0.129147	0.152374	0.158256	0.185813	0.223156	0.259684	0.283742	0.29794	0.324646	0.344558	0.355513	0.380208	0.393264	0.408371	0.425486	0.467061	0.495839	0.536571	0.571959	0.583044	0.589875	0.612974	0.629755	0.65363	0.657976	0.664886	0.668732	0.710876	0.746329	0.766655	0.792579	0.83579	0.867504	0.883178
300	0.425366	0.398716	0.363516	0.356497	0.341068	0.307589	0.288973	0.30862	0.31133	0.298276	0.289746	0.282223	0.28056	0.266019	0.233956	0.194964	0.174314	0.178387	0.191295	0.221254	0.268645	0.332443	0.412968	0.467138	0.54211	0.60463	0.666747	0.725601	0.764417	0.765064	0.777803	0.810217	0.820941	0.811293	0.776314	0.791303	0.764232	0.769857	0.795571	0.835373	0.857481	0.865671	0.896364	0.928725	0.938474	0.949131	0.952443	0.937249	0.910581
301	0.491522	0.47412	0.428531	0.360217	0.27846	0.179531	0.117615	0.0679213	0.0344905	0.00183883	-0.0116433	-0.0191573	-0.0186008	-0.0037614	0.0431834	0.085322	0.133019	0.173644	0.206937	0.23217	0.275386	0.298936	0.300898	0.307411	0.309001	0.312152	0.306376	0.286237	0.268524	0.260498	0.266357	0.273457	0.279094	0.29619	0.31992	0.356615	0.383887	0.402772	0.434367	0.458209	0.480139	0.509448	0.518623	0.523071	0.535617	0.541392	0.56719	0.591412	0.620916
302	0.309163	0.323428	0.349243	0.310394	0.321415	0.330434	0.432762	0.496243	0.531289	0.568806	0.590072	0.568611	0.504533	0.432063	0.305092	0.204592	0.132983	0.0358501	0.0250405	0.00247008	0.018503	0.0617966	0.134413	0.189144	0.310889	0.401815	0.489518	0.548169	0.558259	0.549966	0.502882	0.446287	0.445808	0.471935	0.515005	0.626189	0.733806	0.818686	0.882571	0.824207	0.746835	0.692302	0.633718	0.56852	0.476589	0.361968	0.368913	0.35853	0.37654
303	1.04284	0.878023	0.693214	0.552533	0.469362	0.363916	0.323464	0.2886	0.261388	0.192928	0.223248	0.227781	0.234944	0.254363	0.257464	0.246692	0.323008	0.384784	0.437797	0.512397	0.549776	0.566374	0.557447	0.541375	0.550741	0.552721	0.525218	0.545339	0.581947	0.613584	0.659404	0.669948	0.722247	0.701921	0.688972	0.659091	0.610221	0.589633	0.569833	0.523958	0.496174	0.502845	0.47828	0.453894	0.459299	0.460042	0.440358	0.413289	0.435092
304	0.227088	0.302228	0.361552	0.412001	0.369925	0.344399	0.298969	0.214612	0.155275	0.129896	0.101556	0.0857181	0.126803	0.151724	0.191702	0.246424	0.346886	0.464175	0.515735	0.575639	0.582378	0.606891	0.660627	0.705887	0.73729	0.767726	0.822157	0.84948	0.824535	0.756828	0.698498	0.674065	0.622504	0.550351	0.540181	0.528091	0.514393	0.487677	0.419725	0.378909	0.356142	0.288027	0.280342	0.258806	0.318738	0.372196	0.421947	0.509787	0.561187
305	0.184695	0.136329	0.103404	0.0648883	0.057019	0.0408422	0.0374289	0.0292621	0.0294623	0.0223858	0.0193627	0.018593	-0.0085774	0.00321606	0.0181436	0.0202805	0.0303162	0.0696524	0.106237	0.150906	0.194991	0.242317	0.28721	0.343906	0.406425	0.463041	0.499252	0.519509	0.527369	0.517954	0.487378	0.465745	0.426588	0.412054	0.376169	0.354013	0.353	0.377629	0.39967	0.447251	0.512293	0.581632	0.642117	0.694706	0.748636	0.805668	0.856857	0.92355	0.999776
306	0.589346	0.496943	0.394095	0.295976	0.229384	0.143344	0.0930854	0.0666335	0.069381	0.0748255	0.120107	0.155052	0.195732	0.245094	0.29096	0.32736	0.354169	0.362665	0.373276	0.362454	0.376701	0.368373	0.345821	0.34545	0.325785	0.307756	0.329669	0.343484	0.352574	0.358393	0.375961	0.402372	0.428999	0.448567	0.460105	0.46452	0.483478	0.481377	0.491392	0.527341	0.546066	0.569207	0.562349	0.590334	0.605124	0.612955	0.597862	0.585822	0.58023
307	0.414871	0.501398	0.600877	0.71607	0.851575	0.943513	1.01478	1.05479	1.07427	1.0707	1.03802	0.988914	0.910046	0.832591	0.720337	0.631326	0.562184	0.504934	0.436812	0.36332	0.318244	0.298873	0.287181	0.277178	0.284036	0.293914	0.301258	0.326796	0.327161	0.338395	0.346724	0.335462	0.299568	0.293712	0.272196	0.236963	0.215699	0.199736	0.182888	0.158285	0.160057	0.162627	0.182355	0.213899	0.220063	0.234715	0.264727	0.296947	0.312576
308	0.611845	0.552988	0.547925	0.560134	0.567865	0.559504	0.544928	0.56004	0.513306	0.455482	0.386526	0.369907	0.333558	0.296725	0.268814	0.250898	0.218577	0.224179	0.271444	0.288033	0.289698	0.29885	0.352289	0.378634	0.381091	0.40163	0.384246	0.411123	0.394091	0.377167	0.385535	0.404606	0.453713	0.487221	0.565083	0.616196	0.680328	0.735543	0.822604	0.88137	0.892009	0.870633	0.873143	0.918263	0.939367	0.942775	0.912781	0.894149	0.855943
309	0.215834	0.203027	0.210225	0.200165	0.180546	0.169214	0.132064	0.129506	0.117007	0.106023	0.101643	0.085779	0.0617871	0.0441604	0.0369935	0.0269462	0.0171083	0.0334027	0.0706624	0.0933609	0.125162	0.177294	0.224818	0.266911	0.321097	0.376434	0.421781	0.460854	0.4811	0.487224	0.490593	0.496709	0.497839	0.515658	0.508598	0.523619	0.515014	0.498843	0.494179	0.510109	0.521904	0.540711	0.582738	0.619884	0.652626	0.674639	0.705435	0.739568	0.758183
310	0.737316	0.725586	0.712335	0.658036	0.580119	0.530432	0.501135	0.469279	0.400257	0.367676	0.351725	0.322191	0.322452	0.314391	0.336324	0.382887	0.434909	0.511702	0.567801	0.643455	0.673742	0.682137	0.732274	0.743452	0.740129	0.750021	0.759231	0.738657	0.709785	0.674622	0.66843	0.694972	0.704617	0.750214	0.725166	0.702676	0.688823	0.701785	0.663035	0.642438	0.590956	0.549562	0.517909	0.46577	0.451704	0.41777	0.427439	0.473818	0.492641
311	0.862841	0.780578	0.694925	0.626166	0.560837	0.503573	0.463482	0.436323	0.408245	0.384332	0.359512	0.341638	0.321373	0.302329	0.28679	0.276373	0.266258	0.260096	0.252863	0.243977	0.240427	0.239613	0.23672	0.242524	0.247716	0.256011	0.265458	0.272269	0.276505	0.280965	0.293147	0.301027	0.307675	0.314322	0.338219	0.344825	0.35909	0.378611	0.403545	0.421907	0.455774	0.496683	0.539155	0.591793	0.635849	0.692548	0.738151	0.778522	0.820034
312	0.0335563	0.0457064	0.0531386	0.056868	0.0551626	0.0585223	0.058654	0.0552688	0.05021	0.044332	0.0390826	0.0369465	0.0336549	0.0318331	0.0287712	0.0267294	0.029318	0.0316343	0.0387186	0.0442038	0.0472885	0.057592	0.0684967	0.0775468	0.088709	0.0997103	0.115542	0.1287	0.141691	0.153879	0.16743	0.185318	0.201603	0.217675	0.233235	0.248246	0.267079	0.285286	0.308536	0.337388	0.364558	0.398815	0.435069	0.473724	0.516191	0.562298	0.611339	0.666639	0.719726
313	0.243393	0.260931	0.281429	0.296571	0.296137	0.298371	0.302692	0.301039	0.296644	0.316795	0.334513	0.333084	0.334953	0.309431	0.300018	0.283961	0.28542	0.256848	0.24435	0.218412	0.215843	0.178533	0.157175	0.160338	0.194497	0.207382	0.235301	0.272333	0.293029	0.292124	0.27222	0.269374	0.276443	0.275154	0.279942	0.281897	0.285944	0.322591	0.328227	0.3343	0.377209	0.408708	0.456458	0.494622	0.519843	0.531457	0.559556	0.60004	0.628976
314	1.0163	0.98786	0.93825	0.893589	0.77909	0.692902	0.63774	0.581203	0.528362	0.496238	0.447238	0.432533	0.405472	0.392557	0.385895	0.365583	0.358117	0.363395	0.346595	0.36085	0.388369	0.382654	0.390587	0.415308	0.408644	0.445967	0.482385	0.488736	0.50236	0.537606	0.539316	0.535008	0.547177	0.561996	0.566859	0.54055	0.537405	0.49593	0.494481	0.489994	0.491744	0.49336	0.49748	0.50092	0.488667	0.474977	0.462438	0.475159	0.500856
315	0.0871314	0.0757927	0.0639597	0.0542921	0.0375306	0.0228818	0.0190515	0.0151833	0.0128366	0.01002	0.00580733	0.00994696	0.0134093	0.0177768	0.0275466	0.0330913	0.0458988	0.0523146	0.0630424	0.0716861	0.0793017	0.088982	0.0994013	0.110231	0.116672	0.130073	0.142603	0.145797	0.152838	0.169169	0.18273	0.195995	0.211062	0.232079	0.252182	0.27561	0.293377	0.319811	0.348207	0.377562	0.412752	0.45567	0.501345	0.539446	0.586624	0.643401	0.691175	0.739545	0.781022
316	0.533128	0.565915	0.641028	0.709266	0.688177	0.697425	0.676928	0.632046	0.573429	0.496494	0.467625	0.438819	0.430162	0.469917	0.494309	0.527725	0.512626	0.496787	0.445462	0.441935	0.42972	0.370816	0.282129	0.233926	0.24883	0.289257	0.340082	0.406973	0.434905	0.463989	0.498074	0.546859	0.576087	0.562308	0.537271	0.523222	0.560168	0.545909	0.590949	0.605079	0.574944	0.569357	0.543043	0.523055	0.561431	0.64091	0.696232	0.789614	0.863706
317	0.512992	0.50401	0.447178	0.372752	0.299467	0.220813	0.150324	0.128663	0.0982445	0.0619468	0.0120475	0.00654698	0.0406414	0.0899372	0.15295	0.185931	0.249018	0.301153	0.338122	0.386321	0.408819	0.419368	0.406222	0.427921	0.429978	0.428074	0.430466	0.471306	0.510571	0.535364	0.541984	0.570781	0.569922	0.571923	0.56068	0.54831	0.537231	0.498711	0.489407	0.499254	0.484348	0.54817	0.58571	0.690216	0.767181	0.822451	0.856553	0.885161	0.90088
318	0.39049	0.366182	0.322905	0.294629	0.257935	0.216642	0.182086	0.145121	0.117081	0.108678	0.107683	0.122615	0.129192	0.131457	0.149402	0.174048	0.187722	0.22528	0.265468	0.312496	0.372685	0.414106	0.456534	0.491031	0.534988	0.560006	0.588427	0.598393	0.589518	0.591084	0.601187	0.614395	0.616707	0.616711	0.619651	0.615075	0.617386	0.622334	0.618738	0.621646	0.666328	0.690843	0.711388	0.743929	0.776888	0.818067	0.840627	0.881241	0.920815
319	0.293146	0.240749	0.184807	0.133231	0.0895654	0.0665675	0.0626006	0.0799226	0.080054	0.085648	0.0985091	0.120764	0.138695	0.139814	0.135978	0.135541	0.127126	0.119409	0.118561	0.108676	0.118303	0.136712	0.143917	0.16523	0.190016	0.219424	0.252047	0.270362	0.299062	0.322901	0.357982	0.376478	0.405691	0.410792	0.424695	0.433606	0.440973	0.454413	0.464649	0.467354	0.449703	0.440768	0.416245	0.392661	0.386395	0.389235	0.411132	0.424936	0.451996
320	0.223505	0.212339	0.196291	0.185658	0.170066	0.157856	0.15027	0.152587	0.157224	0.161992	0.172263	0.187547	0.202836	0.222126	0.240557	0.247817	0.251758	0.247125	0.239727	0.240949	0.228746	0.225461	0.214957	0.203953	0.192371	0.185514	0.187329	0.185182	0.189348	0.208224	0.226356	0.242432	0.256004	0.273421	0.29731	0.323146	0.349525	0.370216	0.389874	0.405859	0.427791	0.452633	0.479326	0.505383	0.536436	0.565698	0.605802	0.637463	0.676662
321	0.0998749	0.0789221	0.0656911	0.0543455	0.0580638	0.0589952	0.0752202	0.0985421	0.106129	0.137144	0.173561	0.201706	0.223657	0.238058	0.239101	0.235117	0.238343	0.241875	0.247208	0.256957	0.274965	0.280605	0.292189	0.318374	0.342048	0.364908	0.370455	0.394228	0.413027	0.431465	0.431828	0.440878	0.463071	0.479025	0.481882	0.501734	0.527658	0.557633	0.593852	0.628039	0.654688	0.674742	0.694092	0.711012	0.719627	0.715075	0.711467	0.720769	0.718299
322	0.900687	0.923039	0.773101	0.7476	0.734855	0.724832	0.714943	0.683832	0.676093	0.689913	0.686277	0.70417	0.757688	0.788905	0.841634	0.911398	0.943253	0.957491	0.972003	0.899363	0.833562	0.739223	0.639218	0.51629	0.444114	0.391319	0.370523	0.372126	0.440908	0.508041	0.586256	0.66889	0.710382	0.649746	0.577513	0.469259	0.409174	0.380685	0.36431	0.319921	0.299279	0.30082	0.312809	0.373233	0.412067	0.449926	0.48296	0.535293	0.629038
323	0.682658	0.712076	0.709839	0.704063	0.69	0.6735	0.662042	0.641897	0.615015	0.622269	0.600196	0.555675	0.508346	0.457788	0.390728	0.338831	0.285816	0.235998	0.200988	0.167662	0.166887	0.158515	0.186439	0.212381	0.26388	0.318362	0.371463	0.428303	0.4493	0.48048	0.487818	0.488986	0.452615	0.42496	0.373658	0.359976	0.336825	0.333713	0.345764	0.372909	0.411605	0.464538	0.542025	0.614095	0.661084	0.679996	0.698532	0.689206	0.653137
324	0.402451	0.389563	0.524104	0.568185	0.604582	0.603893	0.583097	0.621917	0.602115	0.628924	0.648605	0.597862	0.568882	0.536532	0.4785	0.425416	0.41694	0.46897	0.454682	0.392231	0.363918	0.372203	0.367566	0.369343	0.38395	0.342385	0.301026	0.266084	0.240607	0.20693	0.161953	0.187919	0.243111	0.341942	0.378807	0.416094	0.468576	0.545898	0.593736	0.627614	0.601385	0.570225	0.521722	0.487299	0.467511	0.437158	0.448683	0.520424	0.603362
325	0.535953	0.498055	0.439499	0.37195	0.350434	0.333307	0.312442	0.29593	0.273569	0.287684	0.327308	0.335084	0.3557	0.397233	0.438856	0.492108	0.524509	0.546623	0.54903	0.552473	0.567334	0.55784	0.552046	0.56209	0.565292	0.571374	0.573627	0.56659	0.551254	0.533457	0.480324	0.398752	0.308062	0.243152	0.196968	0.168204	0.161971	0.206599	0.273422	0.373673	0.523946	0.649321	0.836545	0.955622	1.07919	1.14034	1.19466	1.21933	1.2052
326	0.385663	0.312029	0.249029	0.199903	0.15416	0.135503	0.12671	0.118884	0.139409	0.146382	0.156432	0.195908	0.220386	0.234386	0.241953	0.240909	0.241858	0.247742	0.250796	0.247223	0.230577	0.207251	0.190012	0.181949	0.191518	0.199825	0.187787	0.187473	0.202167	0.197123	0.196942	0.20459	0.232928	0.242323	0.256223	0.250266	0.254062	0.24094	0.231961	0.233975	0.270613	0.307494	0.341539	0.375818	0.429986	0.496582	0.585732	0.683541	0.783127
327	0.223728	0.211856	0.189622	0.16815	0.14915	0.136308	0.126394	0.107878	0.0983969	0.0913159	0.0799835	0.0770124	0.0816262	0.0783148	0.0838713	0.104109	0.15022	0.185904	0.229393	0.265718	0.312337	0.374542	0.427679	0.486549	0.532731	0.56115	0.609016	0.633031	0.658535	0.670047	0.688634	0.683878	0.707826	0.70489	0.704367	0.704615	0.705073	0.716261	0.701711	0.676413	0.689819	0.696606	0.705093	0.73022	0.734355	0.75566	0.775689	0.790164	0.798466
328	0.0989456	0.00694679	-0.0651281	-0.100014	-0.109324	-0.0872307	-0.0579843	-0.0150166	0.0414792	0.126704	0.198955	0.302966	0.380107	0.448643	0.51477	0.540321	0.556232	0.569195	0.58841	0.591051	0.61202	0.613959	0.599346	0.601199	0.592476	0.55589	0.550769	0.533081	0.51241	0.50614	0.464126	0.457238	0.442648	0.416414	0.401754	0.374422	0.354399	0.360102	0.343567	0.335412	0.362709	0.393091	0.421348	0.488912	0.523876	0.568324	0.641964	0.683296	0.70162
329	1.08347	1.09026	1.02199	0.894653	0.748134	0.620445	0.487931	0.367353	0.250078	0.163305	0.0922224	0.0657449	0.0439645	0.0821825	0.138068	0.152667	0.195374	0.231738	0.301261	0.333961	0.354181	0.395205	0.411512	0.417844	0.424624	0.424721	0.410194	0.419724	0.420868	0.434671	0.483414	0.523263	0.543131	0.560852	0.558054	0.551077	0.573535	0.590604	0.611144	0.649641	0.651409	0.638176	0.65902	0.709173	0.754306	0.752081	0.772863	0.791341	0.828506
330	0.13724	0.146083	0.157681	0.179061	0.19834	0.21338	0.259824	0.29494	0.341899	0.373632	0.404947	0.429701	0.453878	0.456903	0.446286	0.442063	0.420537	0.406084	0.369257	0.338497	0.295278	0.264622	0.218022	0.193917	0.173163	0.163104	0.153709	0.170117	0.196492	0.243864	0.287493	0.318863	0.3519	0.40303	0.447906	0.495024	0.529712	0.561643	0.60716	0.663688	0.700615	0.740787	0.784911	0.821232	0.834074	0.830102	0.823562	0.840584	0.811019
331	0.224578	0.224112	0.221384	0.214913	0.203788	0.186644	0.172938	0.161686	0.156841	0.13962	0.126571	0.108306	0.0902176	0.0709115	0.0548065	0.0407648	0.0396313	0.0375447	0.0343607	0.029666	0.0325536	0.0319366	0.0351629	0.0351296	0.0405331	0.0427993	0.0423006	0.0411979	0.0451736	0.0459887	0.0470575	0.0503066	0.0604028	0.0745337	0.0828476	0.0974377	0.110248	0.11989	0.123537	0.134414	0.140588	0.148866	0.151523	0.155504	0.164499	0.172494	0.187333	0.21725	0.260013
332	0.473787	0.461247	0.434657	0.419165	0.408772	0.390454	0.399668	0.418557	0.436386	0.439467	0.470012	0.474289	0.494478	0.506831	0.524339	0.524941	0.51006	0.505073	0.471238	0.424403	0.377662	0.328698	0.280052	0.225767	0.173219	0.132662	0.122533	0.120383	0.123106	0.144729	0.185273	0.218785	0.257553	0.292178	0.322448	0.367884	0.406405	0.411901	0.439955	0.464492	0.471693	0.471522	0.471286	0.453325	0.458099	0.470239	0.485489	0.505676	0.514916
333	0.222687	0.252922	0.258368	0.25889	0.236039	0.201444	0.181751	0.156531	0.124532	0.0928133	0.0697493	0.0513162	0.0271259	0.0301125	0.0358846	0.0398779	0.0448902	0.0418315	0.0480504	0.0601879	0.0780028	0.0916918	0.100947	0.100137	0.0969969	0.101463	0.0981131	0.104612	0.110756	0.118459	0.124945	0.134137	0.134513	0.144572	0.164179	0.176447	0.197566	0.215141	0.245964	0.271888	0.29932	0.327812	0.356449	0.395246	0.429256	0.47122	0.502973	0.532223	0.578206
334	0.0838969	0.0951271	0.0995034	0.0859359	0.0753163	0.0672916	0.062371	0.0654659	0.0631229	0.0623221	0.0644943	0.0671528	0.0750237	0.0805377	0.0857311	0.095485	0.102604	0.11219	0.106388	0.0968204	0.0941845	0.0977093	0.0902461	0.0759791	0.0629157	0.0461903	0.0515376	0.0471133	0.0543944	0.0715735	0.089597	0.107948	0.119338	0.134229	0.135758	0.154031	0.167316	0.183118	0.19273	0.187266	0.192249	0.193574	0.190044	0.184115	0.199997	0.218426	0.23678	0.251289	0.280847
335	0.960769	0.803245	0.663149	0.508401	0.352986	0.221818	0.124185	0.0226199	-0.0272749	-0.0770883	-0.0863275	-0.065167	-0.0504668	-0.0270263	0.0103414	0.0814825	0.104677	0.130059	0.176606	0.230632	0.271943	0.302953	0.357185	0.420975	0.454112	0.477903	0.519896	0.592437	0.647503	0.694275	0.723678	0.734481	0.749588	0.747584	0.724257	0.680236	0.643964	0.625987	0.609075	0.596799	0.578127	0.544547	0.505275	0.483076	0.495727	0.506859	0.540295	0.566588	0.607335
336	0.411693	0.35087	0.334651	0.363687	0.388568	0.404081	0.395321	0.377687	0.346612	0.324938	0.308429	0.310419	0.302091	0.3351	0.363226	0.369916	0.388143	0.383266	0.392236	0.386853	0.378764	0.369921	0.376524	0.370865	0.407094	0.468006	0.523484	0.592747	0.661844	0.727934	0.805844	0.903227	0.974991	1.02584	1.04829	1.04281	1.04952	1.01821	0.970512	0.872657	0.83748	0.83637	0.840076	0.860304	0.91115	0.938002	0.943168	0.913977	0.892721
337	0.0235565	0.0320287	0.0482858	0.0656666	0.0744388	0.0741077	0.0689467	0.0618442	0.0582101	0.0560285	0.051077	0.0488427	0.0467111	0.0544611	0.0635618	0.067078	0.064755	0.0624339	0.0620844	0.0630321	0.067579	0.0673383	0.0670331	0.0743	0.081944	0.0858898	0.0945169	0.0958337	0.107656	0.119117	0.127389	0.133737	0.136127	0.148573	0.162032	0.171488	0.181591	0.196188	0.213823	0.231401	0.242688	0.254123	0.269487	0.292506	0.322949	0.356462	0.389547	0.422201	0.458373
338	0.132319	0.131532	0.0965008	0.0942245	0.172215	0.254555	0.3043	0.364044	0.42695	0.472754	0.490049	0.537032	0.585281	0.637947	0.673083	0.675366	0.702428	0.693079	0.691713	0.687992	0.695974	0.655526	0.615799	0.612654	0.586494	0.536172	0.488245	0.458125	0.379571	0.324721	0.283139	0.233024	0.168049	0.136822	0.102725	0.0962757	0.0580803	0.0201076	0.00222565	0.0166976	0.00157729	-0.00279327	0.025515	0.0457684	0.0861468	0.123551	0.190247	0.271325	0.34524
339	0.843994	0.803104	0.753172	0.738143	0.698628	0.665106	0.667902	0.679148	0.723967	0.723943	0.731314	0.718855	0.724184	0.727908	0.703629	0.667226	0.571569	0.454017	0.362758	0.331406	0.29925	0.236866	0.195598	0.168545	0.147092	0.0932858	0.0749888	0.0771106	0.0368234	0.0159012	0.0242039	0.0441725	0.000814851	0.0246728	0.0402735	0.0331407	0.0626911	0.0917204	0.134219	0.160212	0.229722	0.294186	0.336388	0.359677	0.40246	0.384228	0.36065	0.342095	0.284882
340	0.393645	0.441569	0.448763	0.460714	0.436534	0.417087	0.410758	0.419889	0.41779	0.418188	0.441492	0.53782	0.589166	0.609091	0.629702	0.644966	0.648739	0.666041	0.647418	0.614467	0.604432	0.573205	0.513412	0.47004	0.447543	0.408376	0.374847	0.329055	0.290498	0.282398	0.278528	0.326198	0.356489	0.353785	0.372366	0.392037	0.419804	0.427343	0.424767	0.40608	0.396845	0.377473	0.378467	0.368911	0.355484	0.394141	0.436913	0.46901	0.527951
341	0.231802	0.2	0.160208	0.122602	0.0868835	0.0709425	0.0587064	0.0452636	0.0443448	0.0468598	0.048747	0.058414	0.0630005	0.0802477	0.0959659	0.116757	0.13674	0.148941	0.159492	0.165335	0.172234	0.174985	0.171717	0.16343	0.171319	0.169156	0.170421	0.181826	0.192721	0.212341	0.221902	0.227046	0.228745	0.220366	0.22094	0.224715	0.219122	0.208463	0.197335	0.199294	0.207629	0.20403	0.21164	0.210851	0.226587	0.251211	0.267214	0.297182	0.345752
342	0.631026	0.731	0.795175	0.819042	0.829695	0.81963	0.792158	0.720685	0.723814	0.723377	0.677398	0.599319	0.482142	0.356286	0.288497	0.239389	0.212185	0.225614	0.226838	0.223986	0.243714	0.258734	0.279386	0.322347	0.332026	0.302799	0.269563	0.236175	0.185399	0.194243	0.253973	0.26619	0.271851	0.329978	0.403499	0.452542	0.432774	0.374773	0.338986	0.300729	0.34302	0.385068	0.426945	0.487125	0.536599	0.58278	0.639194	0.583789	0.507025
343	0.569617	0.576169	0.57374	0.540974	0.508694	0.465762	0.431238	0.387593	0.344124	0.292725	0.246456	0.214867	0.179168	0.150882	0.108621	0.0781973	0.0606623	0.040367	0.03642	0.0386547	0.0507518	0.0537113	0.0560607	0.0690797	0.0526228	0.0611012	0.067821	0.0724148	0.0701221	0.0750106	0.0870807	0.107497	0.1466	0.19263	0.229244	0.272695	0.30787	0.353031	0.382963	0.407758	0.41015	0.410577	0.418298	0.427611	0.438968	0.447782	0.462537	0.483958	0.517778
344	0.354766	0.283487	0.285028	0.29204	0.28174	0.256416	0.205025	0.207855	0.194279	0.151693	0.140891	0.175217	0.247126	0.304061	0.331559	0.401384	0.449988	0.459492	0.444065	0.464248	0.448751	0.442411	0.413197	0.412043	0.445062	0.457009	0.466438	0.448006	0.435369	0.436457	0.458397	0.513881	0.599208	0.657157	0.725146	0.755901	0.827991	0.77106	0.679594	0.516646	0.368312	0.19568	0.1098	0.0589755	0.017627	0.0226842	0.0635831	0.158373	0.229739
345	1.01709	0.965893	0.924023	0.879753	0.831668	0.724961	0.64774	0.572138	0.496546	0.412525	0.377744	0.388743	0.332506	0.300237	0.289096	0.247303	0.226753	0.221758	0.205237	0.205528	0.177875	0.145621	0.134595	0.152942	0.172641	0.218347	0.255429	0.282334	0.328712	0.369738	0.426987	0.470039	0.490361	0.54965	0.589116	0.588182	0.61199	0.621238	0.619582	0.649816	0.663266	0.67252	0.715816	0.705551	0.693209	0.649041	0.570413	0.502266	0.420255
346	0.893049	0.873814	0.842986	0.813592	0.807323	0.717192	0.68371	0.639263	0.615068	0.606919	0.58121	0.589757	0.621252	0.589791	0.621371	0.622921	0.638921	0.653819	0.653284	0.667217	0.675414	0.675498	0.666854	0.601899	0.562598	0.511642	0.4688	0.451103	0.411431	0.391984	0.359211	0.359682	0.36366	0.361921	0.350975	0.356527	0.32415	0.339291	0.369305	0.364257	0.346185	0.303449	0.287882	0.239605	0.224089	0.168531	0.135243	0.119889	0.138755
347	0.713869	0.530529	0.388213	0.28088	0.163777	0.0932579	0.105195	0.182841	0.24603	0.24805	0.264163	0.276586	0.259081	0.238654	0.169958	0.0992459	0.0467443	-0.00667315	-0.0799905	-0.111566	-0.13733	-0.154998	-0.150039	-0.0848622	-0.0170562	0.0903978	0.18801	0.301976	0.387582	0.489322	0.595908	0.67879	0.710838	0.688367	0.668052	0.656535	0.606741	0.5721	0.55241	0.535913	0.565804	0.570871	0.547504	0.538079	0.535585	0.486536	0.397548	0.283083	0.195494
348	0.395903	0.378427	0.385191	0.455586	0.511391	0.536673	0.606426	0.618258	0.615321	0.639736	0.661155	0.668516	0.700227	0.705973	0.684834	0.662126	0.61241	0.567945	0.560405	0.58235	0.548831	0.496239	0.462304	0.39191	0.394237	0.37823	0.345794	0.343829	0.37	0.400527	0.412025	0.454596	0.505983	0.541594	0.567801	0.601428	0.667651	0.702104	0.710126	0.693227	0.668377	0.595726	0.523895	0.444142	0.375393	0.291403	0.187456	0.108478	0.0538502
349	0.250444	0.227465	0.230383	0.275148	0.312501	0.356937	0.38508	0.386994	0.388513	0.415154	0.438222	0.452756	0.422304	0.404319	0.381131	0.351472	0.321383	0.302024	0.272522	0.227789	0.220604	0.233494	0.225155	0.233569	0.257639	0.270367	0.278428	0.303998	0.336399	0.366355	0.386259	0.413346	0.404994	0.433045	0.475261	0.486109	0.504261	0.515793	0.519446	0.518596	0.540131	0.548465	0.548501	0.55327	0.562588	0.605892	0.618318	0.604753	0.606749
350	0.280924	0.286062	0.312941	0.344328	0.378442	0.381546	0.377682	0.392242	0.386307	0.391963	0.388163	0.358873	0.343385	0.314836	0.282538	0.246723	0.23537	0.2011	0.175824	0.184489	0.186163	0.192804	0.168656	0.179694	0.185522	0.19028	0.194094	0.216234	0.237492	0.243413	0.256441	0.27051	0.279215	0.297501	0.320134	0.336565	0.352282	0.372844	0.400972	0.426329	0.44991	0.473891	0.512013	0.534272	0.563221	0.601022	0.629654	0.669616	0.711398
351	0.210365	0.21995	0.224152	0.22037	0.201132	0.184861	0.159925	0.137023	0.111673	0.0902359	0.0680127	0.0502593	0.039559	0.0350525	0.0369732	0.0425032	0.0442205	0.0447462	0.046722	0.050521	0.0549394	0.0672215	0.0750322	0.0875831	0.107479	0.121294	0.136209	0.148421	0.154364	0.15685	0.152926	0.141954	0.131366	0.121405	0.118639	0.114899	0.121653	0.137076	0.152584	0.168529	0.18768	0.209761	0.229028	0.255641	0.28024	0.300635	0.323289	0.349601	0.381364
352	0.408624	0.432778	0.436926	0.412251	0.368919	0.328388	0.284032	0.240766	0.204322	0.171327	0.138611	0.109327	0.0916251	0.072081	0.0565083	0.0420732	0.0293486	0.0215187	0.0155296	0.00996055	0.0118663	0.0241424	0.0373712	0.0578765	0.0770635	0.0997858	0.121761	0.132678	0.131655	0.124266	0.109492	0.0976683	0.0808641	0.0622573	0.060456	0.0617529	0.0750746	0.100241	0.120577	0.145248	0.176822	0.206322	0.245693	0.275104	0.286993	0.291174	0.306385	0.32005	0.341754
353	0.0844031	0.0730672	0.0696043	0.0592578	0.0443164	0.0384526	0.0407099	0.0413809	0.0442656	0.0467685	0.0479022	0.0536974	0.064667	0.0792093	0.0901636	0.0989472	0.100681	0.102553	0.104053	0.103972	0.102937	0.104505	0.103563	0.0994326	0.0959573	0.091143	0.0916445	0.0923289	0.0964959	0.105005	0.115806	0.120094	0.12655	0.136018	0.142708	0.155152	0.158151	0.158831	0.159829	0.172096	0.17898	0.195689	0.218422	0.241308	0.275272	0.310173	0.347749	0.383987	0.423656
354	0.579519	0.468275	0.408681	0.427867	0.484644	0.492046	0.527562	0.575412	0.620485	0.641478	0.666895	0.705102	0.708391	0.66982	0.639624	0.595711	0.538212	0.496186	0.420613	0.413859	0.373718	0.392937	0.438213	0.489087	0.557827	0.582584	0.621566	0.67124	0.646889	0.620579	0.618565	0.629933	0.619958	0.59514	0.629565	0.683622	0.724607	0.740311	0.799793	0.821915	0.948239	0.96844	0.962331	1.06829	1.215	1.29278	1.35658	1.35403	1.31826
355	0.420286	0.398539	0.399309	0.402786	0.408621	0.436896	0.471298	0.502269	0.553998	0.612185	0.662621	0.701166	0.725661	0.771244	0.775285	0.794004	0.798767	0.772783	0.730292	0.685427	0.664852	0.6505	0.635993	0.630624	0.632071	0.621956	0.619165	0.619287	0.625779	0.640499	0.655573	0.64963	0.632524	0.607258	0.587235	0.550764	0.513954	0.497962	0.45934	0.40531	0.334991	0.283721	0.252393	0.226558	0.227631	0.235844	0.278763	0.341798	0.411044
356	0.1784	0.180535	0.179086	0.16814	0.149571	0.131919	0.117794	0.104962	0.0890482	0.0797369	0.0771238	0.077037	0.0782717	0.0797268	0.0867545	0.0932414	0.100527	0.0997635	0.10531	0.110134	0.109716	0.108387	0.106279	0.10352	0.100712	0.0938282	0.087653	0.0849122	0.0822297	0.0751331	0.0781785	0.0796567	0.0887989	0.0968095	0.0993744	0.115254	0.119521	0.127682	0.142298	0.155157	0.173665	0.195724	0.211426	0.233244	0.253257	0.274065	0.291298	0.319194	0.349684
357	0.55902	0.545541	0.581007	0.631306	0.641774	0.667348	0.647839	0.641625	0.660096	0.661163	0.607208	0.587607	0.570399	0.513847	0.412757	0.350513	0.347415	0.331375	0.333159	0.380477	0.461424	0.54062	0.635302	0.709977	0.727229	0.714456	0.700858	0.667327	0.634533	0.629161	0.610239	0.603301	0.588889	0.59431	0.61078	0.624764	0.591379	0.530335	0.45861	0.408211	0.333516	0.329083	0.320843	0.342798	0.368291	0.403107	0.452062	0.561484	0.650919
358	0.0981231	0.112758	0.135971	0.163121	0.185597	0.207232	0.223865	0.239155	0.244822	0.247614	0.247957	0.243009	0.247308	0.255708	0.257007	0.26146	0.270379	0.283365	0.294309	0.317813	0.341135	0.369664	0.382015	0.406519	0.4301	0.454845	0.484157	0.514546	0.544115	0.582694	0.615487	0.650709	0.66846	0.687918	0.700577	0.717352	0.73598	0.748601	0.753215	0.752662	0.754742	0.766777	0.767046	0.772598	0.781184	0.790622	0.813765	0.834251	0.859822
359	0.238967	0.331013	0.402634	0.391103	0.354437	0.30852	0.277209	0.26232	0.237436	0.232461	0.223681	0.222594	0.258578	0.250249	0.243677	0.24002	0.212694	0.194046	0.169436	0.142147	0.128712	0.121427	0.135604	0.163248	0.189496	0.174559	0.1477	0.162476	0.15894	0.121784	0.116711	0.126062	0.152282	0.177483	0.21703	0.285527	0.339657	0.352659	0.370581	0.37502	0.334068	0.320145	0.326306	0.298466	0.275758	0.245473	0.26691	0.235537	0.236444
360	0.0510838	0.0884608	0.157684	0.2279	0.292906	0.347179	0.386662	0.394717	0.388979	0.380152	0.344524	0.309695	0.258489	0.223912	0.15649	0.119533	0.0950606	0.103042	0.0993323	0.0923433	0.107499	0.121026	0.171277	0.183346	0.225235	0.25324	0.277685	0.264247	0.232801	0.212542	0.20996	0.187557	0.153933	0.122613	0.0979329	0.0707987	0.0775815	0.083474	0.10328	0.125864	0.144608	0.144549	0.142219	0.139049	0.153209	0.160798	0.154056	0.164797	0.192891
361	0.424017	0.410258	0.404407	0.403671	0.419166	0.443512	0.420549	0.408201	0.384264	0.323963	0.272628	0.224869	0.19472	0.160305	0.120823	0.101253	0.11406	0.13615	0.177662	0.219828	0.246189	0.290374	0.313585	0.330938	0.359794	0.35398	0.335876	0.330709	0.343727	0.351145	0.333729	0.314069	0.324388	0.316386	0.31802	0.317875	0.304481	0.274969	0.2691	0.290266	0.287584	0.291669	0.314982	0.336086	0.354777	0.375789	0.401745	0.411235	0.387542
362	0.453844	0.495295	0.565738	0.667208	0.713838	0.764989	0.803502	0.792893	0.798089	0.794881	0.744679	0.689191	0.643472	0.567929	0.497442	0.448014	0.374445	0.29721	0.229048	0.217616	0.198701	0.193545	0.186528	0.180957	0.212749	0.253043	0.287506	0.329542	0.363607	0.368793	0.405627	0.423477	0.417522	0.424201	0.437741	0.445471	0.459741	0.439399	0.404803	0.363643	0.353011	0.328081	0.308262	0.299156	0.273103	0.249801	0.274716	0.288587	0.28885
363	0.47262	0.574866	0.604354	0.590823	0.506982	0.4221	0.398777	0.333627	0.283124	0.248311	0.207997	0.1666	0.145644	0.134713	0.131235	0.127822	0.144793	0.133275	0.178689	0.189645	0.196303	0.224382	0.265356	0.346177	0.403162	0.463853	0.500022	0.559179	0.609941	0.64297	0.635422	0.688241	0.723844	0.767341	0.776529	0.778982	0.809132	0.793128	0.76534	0.74042	0.674317	0.652089	0.619939	0.640058	0.64016	0.714284	0.697803	0.643879	0.586509
364	0.557873	0.568007	0.565617	0.537012	0.500136	0.452647	0.396303	0.344064	0.293016	0.237429	0.202418	0.184649	0.171882	0.164519	0.154614	0.151731	0.146691	0.15514	0.157918	0.149474	0.149814	0.146467	0.138397	0.129152	0.128174	0.124279	0.116014	0.108576	0.11217	0.109222	0.107738	0.111413	0.115762	0.119225	0.113491	0.125369	0.145353	0.1714	0.20098	0.223786	0.24901	0.278377	0.311535	0.343958	0.365785	0.395193	0.425133	0.452272	0.483869
365	0.146617	0.117551	0.125877	0.12078	0.0920757	0.0943115	0.149538	0.20394	0.241039	0.272548	0.294173	0.331738	0.364214	0.343048	0.340886	0.323247	0.304907	0.278575	0.224685	0.192781	0.217012	0.197856	0.201831	0.214322	0.261879	0.314408	0.379332	0.446084	0.512109	0.576086	0.619967	0.673468	0.728063	0.73933	0.71573	0.682918	0.658026	0.616819	0.57721	0.539644	0.511666	0.479198	0.440526	0.435329	0.490077	0.511362	0.533698	0.522188	0.524143
366	0.370298	0.36118	0.336215	0.283898	0.252898	0.240472	0.215501	0.210667	0.206883	0.191945	0.173288	0.161441	0.149367	0.147377	0.136093	0.112782	0.0830442	0.075097	0.0793534	0.0668691	0.076998	0.0862452	0.0936628	0.12896	0.174779	0.210514	0.258428	0.314105	0.359068	0.397075	0.435064	0.461785	0.490912	0.467691	0.430794	0.378492	0.334867	0.293752	0.24702	0.210836	0.182015	0.168221	0.199171	0.219342	0.185922	0.185376	0.210604	0.290479	0.381051
367	0.764482	0.818996	0.916442	1.01267	1.06539	1.11163	1.11497	1.08842	1.0534	0.940588	0.843011	0.755123	0.675016	0.597057	0.562646	0.544527	0.541673	0.54092	0.554574	0.569401	0.624764	0.678851	0.731342	0.756875	0.762363	0.721672	0.658847	0.596742	0.536079	0.467321	0.374254	0.302351	0.265132	0.270152	0.293498	0.346092	0.405616	0.464464	0.483755	0.502212	0.528446	0.534507	0.486331	0.4499	0.473454	0.485045	0.463018	0.439806	0.42743
368	0.22557	0.274187	0.294954	0.304097	0.300517	0.290184	0.273815	0.245042	0.242086	0.221855	0.212341	0.193271	0.160233	0.146335	0.154365	0.149717	0.113386	0.0818614	0.0593321	0.0409966	0.00995345	-0.00980168	-0.0154216	-0.0275551	-0.0434651	-0.0274294	-0.00277983	0.0226553	0.0638865	0.101171	0.133996	0.144343	0.142292	0.149674	0.148677	0.121066	0.117994	0.120018	0.133889	0.13128	0.157482	0.167812	0.176795	0.140815	0.108255	0.0921218	0.114356	0.0979584	0.0786899
369	0.898737	0.772178	0.653392	0.539447	0.400478	0.335683	0.315497	0.280632	0.258679	0.291861	0.351035	0.385751	0.389784	0.428828	0.485904	0.532174	0.572295	0.599159	0.614609	0.618231	0.591818	0.580307	0.593973	0.587059	0.561512	0.540257	0.546388	0.54557	0.527657	0.505099	0.501713	0.474168	0.452731	0.435429	0.436389	0.417116	0.351012	0.328675	0.357869	0.369391	0.407909	0.456443	0.486698	0.537043	0.611845	0.668525	0.727281	0.772297	0.811408
370	0.276652	0.421444	0.520382	0.58364	0.571786	0.548323	0.520407	0.486863	0.500573	0.468221	0.427323	0.417316	0.418541	0.44848	0.476834	0.466457	0.382952	0.330872	0.27642	0.259749	0.249782	0.243309	0.226367	0.233883	0.197164	0.183435	0.159286	0.141362	0.114479	0.113412	0.0961924	0.0620101	0.0715396	0.0903308	0.0866476	0.0425475	0.0386059	0.0258712	-0.0539484	-0.0787197	-0.0436913	-0.0548199	0.0027887	0.104731	0.141278	0.169492	0.181006	0.238588	0.250433
371	0.292918	0.299544	0.287342	0.27606	0.26726	0.254238	0.25221	0.273432	0.285912	0.28096	0.267363	0.276703	0.280915	0.295395	0.296851	0.28063	0.269116	0.25055	0.228117	0.203892	0.186051	0.173748	0.170651	0.164943	0.153499	0.135242	0.130675	0.132514	0.134834	0.136819	0.137332	0.145534	0.175549	0.194982	0.221576	0.248091	0.275278	0.287908	0.30212	0.327686	0.343537	0.359436	0.353337	0.334399	0.336806	0.340292	0.351481	0.367935	0.397651
372	0.464294	0.443933	0.487551	0.516692	0.499401	0.419816	0.332451	0.265593	0.205358	0.127594	0.0875352	0.0789913	0.145058	0.2155	0.248662	0.330531	0.39278	0.436678	0.45798	0.484848	0.48735	0.441655	0.429275	0.465475	0.510161	0.554877	0.647297	0.731441	0.805656	0.847082	0.830908	0.768386	0.670494	0.506533	0.397898	0.324031	0.279072	0.311156	0.395861	0.570892	0.65077	0.659687	0.686122	0.630184	0.596874	0.543972	0.44786	0.360006	0.313232
373	0.381244	0.446992	0.528031	0.601986	0.66778	0.700207	0.708897	0.709146	0.688639	0.65023	0.605207	0.55699	0.517088	0.476246	0.440717	0.402091	0.364349	0.339201	0.307908	0.276299	0.247902	0.22752	0.210646	0.189898	0.19203	0.176359	0.159853	0.15071	0.145819	0.134089	0.125682	0.128388	0.13703	0.138932	0.161146	0.166433	0.169161	0.171535	0.19596	0.213593	0.227648	0.245339	0.255901	0.277403	0.293627	0.324182	0.344428	0.363389	0.389502
374	0.790207	0.806115	0.794976	0.763119	0.74951	0.687995	0.591917	0.556409	0.514204	0.444276	0.387189	0.387486	0.400746	0.397955	0.40093	0.4494	0.510252	0.554538	0.625157	0.662231	0.70509	0.765659	0.803504	0.85289	0.878027	0.892684	0.898624	0.894737	0.830652	0.80349	0.771205	0.74646	0.729787	0.705026	0.659938	0.620955	0.638358	0.649556	0.706125	0.758449	0.859589	0.921221	0.979816	1.06401	1.1021	1.12272	1.11623	1.09486	1.05251
375	0.247186	0.136838	0.0116427	-0.0834205	-0.147436	-0.182516	-0.152645	-0.170355	-0.161171	-0.130714	-0.106985	-0.0411268	0.00906249	0.0662378	0.141957	0.197873	0.269781	0.323927	0.349079	0.34149	0.33697	0.31967	0.300841	0.276156	0.241571	0.214764	0.238384	0.224151	0.223887	0.233244	0.276147	0.282324	0.284507	0.309051	0.350955	0.405052	0.502984	0.537475	0.542805	0.502426	0.513765	0.446457	0.504987	0.543621	0.569608	0.559126	0.560985	0.544605	0.487026
376	-0.0168847	-0.00316507	0.0119688	0.0354086	0.0631277	0.0856818	0.112773	0.135926	0.154363	0.163114	0.187951	0.1961	0.193601	0.193787	0.193807	0.193588	0.188253	0.179836	0.18789	0.218102	0.243747	0.26614	0.281137	0.30103	0.339104	0.365073	0.383551	0.389541	0.381856	0.393945	0.402754	0.413238	0.434559	0.482336	0.519364	0.542483	0.563838	0.561735	0.548007	0.517136	0.494371	0.46691	0.425552	0.42565	0.448683	0.510117	0.581347	0.652572	0.73005
377	0.624423	0.572362	0.508981	0.445717	0.454631	0.481268	0.492297	0.520545	0.554494	0.585742	0.641307	0.699991	0.734863	0.777566	0.784855	0.785224	0.783128	0.769723	0.748092	0.710798	0.675522	0.613472	0.515278	0.427866	0.377604	0.331981	0.314376	0.322992	0.327675	0.332307	0.342984	0.360573	0.402727	0.442658	0.453791	0.448707	0.435333	0.399765	0.347244	0.311356	0.305818	0.276647	0.200171	0.141003	0.144009	0.14209	0.175405	0.219771	0.275367
378	0.125718	0.0773528	0.0761127	0.095719	0.139394	0.163337	0.201635	0.221807	0.243167	0.256876	0.263691	0.250985	0.248542	0.24911	0.265443	0.259017	0.249259	0.234097	0.200246	0.165909	0.15988	0.153994	0.123065	0.121084	0.119904	0.0916379	0.0845747	0.0874927	0.122689	0.13319	0.135466	0.138079	0.16639	0.194393	0.209386	0.25125	0.310862	0.337179	0.346407	0.350417	0.388887	0.382318	0.417261	0.43071	0.436224	0.421196	0.406655	0.418763	0.425243
379	0.729112	0.783934	0.833814	0.866932	0.903852	0.915916	0.888653	0.927181	0.855563	0.766838	0.784518	0.768169	0.758674	0.743326	0.809279	0.846374	0.944142	1.01903	1.06061	1.13757	1.20012	1.24943	1.28633	1.29955	1.25584	1.23456	1.19547	1.09984	0.9713	0.87148	0.769028	0.683023	0.628799	0.58591	0.570846	0.585962	0.572408	0.64098	0.669163	0.701542	0.78096	0.726555	0.752006	0.791064	0.812566	0.789502	0.79604	0.752184	0.70504
380	0.408609	0.442014	0.505282	0.59727	0.624992	0.634966	0.640787	0.620368	0.587816	0.545002	0.535517	0.490046	0.462591	0.444565	0.429288	0.422496	0.410967	0.387411	0.352384	0.335977	0.330355	0.339411	0.342909	0.338822	0.321003	0.348513	0.35492	0.368598	0.360828	0.362307	0.363162	0.336109	0.323185	0.306391	0.252557	0.204892	0.165546	0.151727	0.128032	0.131051	0.140908	0.180916	0.179418	0.214779	0.263191	0.310189	0.309021	0.297059	0.284018
381	0.276427	0.241608	0.202015	0.21105	0.187144	0.170873	0.17898	0.182538	0.182183	0.189358	0.157772	0.119687	0.116732	0.131266	0.128122	0.135383	0.123746	0.13175	0.154576	0.156112	0.154033	0.16579	0.180067	0.177206	0.167047	0.163592	0.153868	0.171572	0.199814	0.237871	0.269928	0.317096	0.336865	0.339715	0.343009	0.309267	0.262237	0.184055	0.130542	0.102853	0.101669	0.124582	0.148272	0.178551	0.209821	0.233472	0.236195	0.253288	0.263137
382	0.0238095	0.0156815	0.0173055	0.0327093	0.039977	0.0428725	0.0544245	0.0668792	0.0669304	0.0664154	0.070906	0.0725165	0.0827814	0.0932853	0.104371	0.117413	0.128622	0.152868	0.176489	0.204016	0.224859	0.242827	0.254	0.258015	0.258771	0.253409	0.243844	0.226716	0.209548	0.187525	0.166782	0.150626	0.139636	0.128153	0.115834	0.109331	0.102544	0.107667	0.110507	0.106458	0.112762	0.111033	0.109808	0.116364	0.109283	0.116817	0.126779	0.130372	0.140513
383	0.525849	0.550332	0.534102	0.499522	0.428514	0.375375	0.324608	0.284096	0.258243	0.254382	0.261835	0.268906	0.289697	0.315038	0.370097	0.392222	0.407533	0.423866	0.439133	0.439293	0.447807	0.450419	0.47652	0.494549	0.507707	0.525151	0.545881	0.581469	0.637344	0.658522	0.675913	0.696404	0.708231	0.70176	0.694277	0.65673	0.606397	0.543254	0.469344	0.389154	0.316123	0.25976	0.223173	0.181859	0.154136	0.147163	0.155332	0.177117	0.205063
384	0.232091	0.215072	0.223796	0.230389	0.25661	0.27482	0.295265	0.319613	0.350071	0.379361	0.402413	0.428151	0.44849	0.443965	0.443753	0.446998	0.447188	0.441335	0.427644	0.422126	0.410486	0.398242	0.384525	0.372034	0.35666	0.329406	0.317691	0.309781	0.305072	0.295307	0.274663	0.277375	0.274862	0.250292	0.249199	0.258848	0.267471	0.257557	0.252458	0.245071	0.233868	0.229362	0.220171	0.217115	0.217079	0.20656	0.205702	0.209138	0.207547
385	0.329594	0.418747	0.377521	0.33602	0.317577	0.302581	0.287174	0.255792	0.270477	0.301802	0.294327	0.309985	0.298632	0.297638	0.286012	0.294225	0.334767	0.391652	0.408648	0.454298	0.5278	0.594565	0.61858	0.636509	0.68048	0.709274	0.742069	0.756908	0.767829	0.754616	0.74703	0.6857	0.619272	0.597647	0.55425	0.475006	0.462617	0.43214	0.397936	0.351668	0.376007	0.359293	0.354597	0.321644	0.329677	0.316876	0.346393	0.428211	0.528244
386	1.03662	1.10273	1.08402	1.01079	0.938523	0.835338	0.735263	0.647075	0.551722	0.476198	0.417931	0.385808	0.350073	0.317675	0.281997	0.274534	0.269172	0.263646	0.265313	0.248698	0.266271	0.277744	0.279762	0.282325	0.307777	0.325167	0.340036	0.360128	0.389539	0.424319	0.43765	0.435773	0.432724	0.43185	0.415643	0.405367	0.400546	0.389991	0.394808	0.405459	0.417731	0.441604	0.447049	0.472119	0.49956	0.510305	0.501864	0.488699	0.472855
387	0.637187	0.609088	0.638341	0.674641	0.736234	0.786629	0.780094	0.728206	0.666282	0.601847	0.498657	0.434849	0.344867	0.259929	0.26103	0.248419	0.234953	0.232415	0.262202	0.325349	0.339939	0.374405	0.430714	0.464422	0.482248	0.504469	0.49777	0.506922	0.510722	0.540418	0.540498	0.5645	0.556531	0.528469	0.545316	0.526645	0.497972	0.473259	0.451522	0.427089	0.427129	0.443784	0.445427	0.466297	0.529677	0.575007	0.602177	0.640256	0.695611
388	0.357762	0.292958	0.190481	0.111258	0.0385892	0.0037891	0.058807	0.0928883	0.165061	0.232306	0.296232	0.361546	0.400615	0.420833	0.441332	0.397389	0.36635	0.358812	0.344288	0.321787	0.290721	0.290166	0.287501	0.270852	0.272272	0.289498	0.305263	0.311123	0.298801	0.287245	0.273584	0.283669	0.298147	0.318282	0.351295	0.413705	0.443286	0.486774	0.48599	0.491206	0.529239	0.54889	0.512544	0.473888	0.452879	0.431757	0.432132	0.463104	0.473354
389	0.0691155	0.124103	0.168172	0.185931	0.194966	0.228023	0.228893	0.254121	0.281299	0.275448	0.292592	0.324581	0.335528	0.331418	0.334471	0.347652	0.343548	0.348626	0.358873	0.357647	0.333814	0.322967	0.286956	0.254213	0.233959	0.203463	0.183222	0.191373	0.182367	0.194838	0.190744	0.182903	0.177617	0.148771	0.147485	0.144678	0.181778	0.189943	0.19754	0.188309	0.191953	0.169671	0.169582	0.165597	0.159357	0.149155	0.160553	0.157249	0.147474
390	0.00997486	0.0582229	0.152145	0.227083	0.250626	0.250063	0.206693	0.159075	0.110792	0.0470454	-0.0240844	-0.0836237	-0.126196	-0.149023	-0.168569	-0.125791	-0.0598815	-0.0136127	0.0487022	0.0755642	0.158817	0.188772	0.203703	0.21009	0.203374	0.165114	0.14472	0.134392	0.108051	0.0761014	0.115325	0.171152	0.202325	0.281805	0.343514	0.410663	0.487624	0.518173	0.500172	0.482561	0.394342	0.336876	0.294508	0.294308	0.300776	0.286361	0.313344	0.432954	0.50551
391	0.544357	0.666209	0.762464	0.793998	0.822674	0.845468	0.847618	0.831591	0.804859	0.756098	0.711469	0.656364	0.620293	0.577522	0.486871	0.411456	0.353223	0.332201	0.305725	0.264024	0.217517	0.208506	0.201718	0.190256	0.176143	0.175246	0.173153	0.163736	0.160813	0.171022	0.169535	0.17059	0.191064	0.188233	0.189487	0.200347	0.20554	0.195697	0.184923	0.175446	0.16653	0.141389	0.103851	0.0662954	0.0223177	5.96725e-05	-0.0271342	-0.0515195	-0.0596113
392	0.533815	0.493422	0.504423	0.563273	0.58898	0.596893	0.589919	0.575218	0.550157	0.517284	0.484648	0.447202	0.440646	0.449546	0.452129	0.451025	0.453264	0.46234	0.469315	0.495063	0.523761	0.536535	0.544333	0.560665	0.54786	0.526221	0.511071	0.448341	0.406752	0.374322	0.354661	0.342644	0.337142	0.299031	0.27692	0.302368	0.322941	0.325271	0.330453	0.328843	0.329349	0.288373	0.304121	0.311047	0.313267	0.327689	0.405542	0.512239	0.585905
393	0.0684817	0.0741061	0.0765922	0.0726275	0.0680616	0.0636577	0.0547102	0.0515334	0.0527305	0.0554806	0.0645666	0.0712963	0.0834696	0.0946537	0.102885	0.106087	0.11815	0.120432	0.127921	0.12671	0.120894	0.106614	0.108259	0.102146	0.0929368	0.080468	0.0678219	0.0592612	0.0511493	0.0487078	0.0476886	0.0519036	0.0590199	0.0622901	0.0709856	0.0791009	0.0878818	0.0886153	0.0913196	0.0873978	0.0824916	0.0812393	0.0752527	0.0723809	0.0592315	0.0586769	0.0624038	0.0730764	0.083565
394	0.944747	0.931197	0.884448	0.815543	0.722375	0.640183	0.541753	0.422144	0.314899	0.209029	0.13147	0.0747173	0.0324208	0.000223791	-0.0461395	-0.0646168	-0.0705706	-0.0671661	-0.0318075	-0.0166422	0.0249713	0.0630419	0.0931485	0.116847	0.139584	0.152597	0.171849	0.202027	0.220266	0.223756	0.214447	0.210154	0.213495	0.197736	0.203554	0.206567	0.194887	0.193326	0.186108	0.184562	0.178803	0.193399	0.210957	0.193153	0.217362	0.204047	0.213333	0.212879	0.227208
395	0.204466	0.214171	0.196979	0.193466	0.187187	0.176991	0.160328	0.13334	0.12208	0.111375	0.109607	0.105857	0.112572	0.12636	0.145131	0.155995	0.164822	0.16488	0.162561	0.141453	0.115264	0.0888463	0.0528303	0.0219495	-0.00044297	-0.00579848	0.00166005	0.0211739	0.0619169	0.0942549	0.124257	0.153827	0.163132	0.173466	0.166228	0.17385	0.183671	0.192522	0.201466	0.226144	0.253503	0.250442	0.26068	0.251753	0.247793	0.235777	0.213819	0.206892	0.20941
396	0.48706	0.444735	0.440026	0.428302	0.438047	0.457658	0.447239	0.464779	0.48428	0.505525	0.507159	0.510131	0.520286	0.516515	0.506458	0.493969	0.475296	0.466323	0.465102	0.434238	0.409425	0.388646	0.35723	0.322759	0.301814	0.28493	0.272363	0.266598	0.251111	0.234084	0.241997	0.27614	0.289359	0.296029	0.280482	0.275367	0.277156	0.282885	0.276525	0.259646	0.257646	0.231182	0.220833	0.224818	0.236049	0.228687	0.208337	0.214206	0.204204
397	0.179497	0.152187	0.144688	0.12555	0.13753	0.151247	0.173202	0.195506	0.214337	0.244855	0.275179	0.274082	0.275246	0.256105	0.248715	0.232562	0.200778	0.157104	0.112702	0.0568731	0.0237062	-0.00972351	-0.0261861	-0.0356463	-0.0500716	-0.0556169	-0.0266854	-0.0254083	-0.0171811	0.0204868	0.0699142	0.114333	0.141682	0.18282	0.246427	0.252639	0.281506	0.300507	0.311762	0.315629	0.308628	0.316308	0.317535	0.310036	0.309709	0.299504	0.301531	0.32872	0.350545
398	0.185244	0.181538	0.168474	0.135561	0.10728	0.0758309	0.0541364	0.0388352	0.025526	0.0215188	0.0180008	0.0174254	0.0356438	0.0650734	0.0850918	0.118661	0.148084	0.177784	0.196873	0.217398	0.239023	0.249683	0.257351	0.248541	0.23639	0.23135	0.228557	0.221116	0.209316	0.193829	0.184046	0.17982	0.176166	0.169247	0.155322	0.146378	0.132068	0.122377	0.112836	0.109784	0.107762	0.0984302	0.095448	0.0825583	0.0780214	0.0776062	0.0902915	0.0932706	0.107788
399	0.349981	0.317385	0.241872	0.161086	0.138952	0.124819	0.116936	0.116371	0.147722	0.196941	0.228886	0.275393	0.297824	0.303065	0.305272	0.313721	0.296155	0.26541	0.263481	0.238349	0.225048	0.178647	0.137709	0.117345	0.0939294	0.0675225	0.029964	0.014203	0.0111789	0.016973	0.0204636	0.0272029	0.0353811	0.0640272	0.112975	0.150021	0.172167	0.215149	0.228583	0.236819	0.213048	0.226009	0.205208	0.139291	0.105566	0.0758565	0.0592627	0.0618832	0.0825773
400	0.519974	0.553023	0.534631	0.519426	0.484663	0.452362	0.403268	0.416019	0.374867	0.327243	0.286142	0.285602	0.28344	0.320817	0.35863	0.420298	0.470589	0.54558	0.596698	0.642126	0.676819	0.674983	0.6465	0.606575	0.542095	0.459104	0.368539	0.263545	0.168609	0.115437	0.0658454	0.0484663	0.0567142	0.0798326	0.114712	0.140518	0.194968	0.234894	0.228291	0.243702	0.256001	0.224533	0.18487	0.181739	0.187588	0.162382	0.144848	0.169671	0.166844
401	0.296104	0.252556	0.160413	0.0986884	0.0860562	0.0760493	0.068796	0.0705841	0.0826267	0.114782	0.158032	0.203263	0.224538	0.249581	0.26509	0.300397	0.331366	0.361082	0.375816	0.393132	0.39594	0.358937	0.308545	0.262013	0.231652	0.176671	0.106351	0.047028	0.0333183	0.0361069	0.0291419	0.0525463	0.0831064	0.123127	0.131455	0.165824	0.175863	0.180046	0.157793	0.145614	0.137615	0.164696	0.203326	0.155469	0.100319	0.106021	0.125495	0.146259	0.167518
402	0.289131	0.30093	0.28887	0.271583	0.259094	0.243454	0.225788	0.211226	0.198609	0.190601	0.171226	0.143733	0.128391	0.104162	0.0791272	0.0599434	0.0379095	0.0210866	0.0133134	5.41079e-06	0.01145	0.0275619	0.0373098	0.0621812	0.0951012	0.117658	0.135486	0.146895	0.153035	0.154147	0.157122	0.151978	0.142566	0.134881	0.124231	0.11761	0.115134	0.120727	0.116562	0.116742	0.121734	0.130349	0.144342	0.156979	0.169697	0.181027	0.186098	0.205446	0.232181
403	0.778419	0.805106	0.793243	0.767442	0.730803	0.686855	0.630564	0.556428	0.489243	0.430758	0.387939	0.345961	0.308274	0.265942	0.214945	0.179117	0.148132	0.123696	0.11778	0.106396	0.0863973	0.0756961	0.0706248	0.0775753	0.0763352	0.081729	0.0850981	0.0973371	0.100627	0.119363	0.153275	0.153811	0.15825	0.177521	0.191746	0.207197	0.200098	0.200696	0.222316	0.236143	0.261912	0.245275	0.223682	0.230149	0.223568	0.213621	0.224203	0.218358	0.217739
404	0.990357	0.905474	0.83163	0.764114	0.693556	0.613322	0.535282	0.473798	0.42176	0.341571	0.270569	0.19367	0.172271	0.133153	0.127831	0.122633	0.148533	0.183012	0.212285	0.264549	0.2965	0.29987	0.315483	0.333532	0.367403	0.365811	0.356516	0.357348	0.359287	0.330604	0.299772	0.271384	0.269018	0.257885	0.283593	0.28681	0.309552	0.340831	0.371259	0.405292	0.473425	0.560522	0.592335	0.672117	0.721165	0.775404	0.795386	0.808664	0.831501
405	0.172013	0.16137	0.156681	0.146453	0.153689	0.159177	0.172138	0.201387	0.218494	0.222585	0.230997	0.238454	0.227536	0.201346	0.177927	0.152696	0.125805	0.106269	0.0932601	0.0807233	0.0696881	0.0605268	0.0658032	0.0885144	0.107806	0.114615	0.122151	0.130439	0.144296	0.154777	0.155012	0.152261	0.13938	0.134193	0.129248	0.113466	0.0932883	0.0719021	0.0674888	0.0632895	0.0573078	0.0613453	0.0713818	0.0659209	0.0730105	0.0895626	0.101276	0.127225	0.159042
406	0.448146	0.431117	0.415617	0.377399	0.337607	0.306944	0.313221	0.317014	0.332177	0.339968	0.34972	0.368793	0.387526	0.409376	0.455144	0.485521	0.521107	0.544904	0.565891	0.585405	0.605778	0.618083	0.630679	0.629462	0.615177	0.60599	0.604374	0.588334	0.56817	0.562286	0.565729	0.568608	0.591139	0.610518	0.651764	0.659432	0.69038	0.755461	0.793131	0.829189	0.857825	0.881328	0.900899	0.893997	0.876757	0.84566	0.812727	0.764699	0.725977
407	0.541576	0.590935	0.607021	0.612067	0.590652	0.546668	0.497541	0.4429	0.387856	0.329509	0.273295	0.24157	0.206465	0.168565	0.156822	0.149297	0.141924	0.149214	0.157248	0.177394	0.202417	0.220846	0.2277	0.242233	0.260833	0.273323	0.264069	0.262986	0.271322	0.264012	0.279454	0.276145	0.257183	0.23161	0.193067	0.161014	0.133107	0.113072	0.0968639	0.0847101	0.0749566	0.0376175	0.0295775	0.0246659	0.0319008	0.0399091	0.0751536	0.0993643	0.128689
408	0.298853	0.311445	0.282888	0.24452	0.204423	0.163853	0.142485	0.125967	0.111754	0.1135	0.123162	0.141447	0.15239	0.166866	0.18631	0.20064	0.199422	0.200963	0.20144	0.184354	0.16392	0.13845	0.113219	0.0908114	0.0701561	0.0511988	0.0377133	0.0271966	0.0221833	0.0219339	0.0261142	0.0352202	0.0471727	0.0602159	0.064103	0.0646085	0.0625023	0.0685849	0.0717308	0.0787956	0.0882564	0.114109	0.129816	0.138285	0.150385	0.169516	0.188001	0.202411	0.214825
409	0.766592	0.651465	0.566986	0.440452	0.309343	0.240477	0.169006	0.114883	0.0904452	0.0564313	0.0596906	0.0976784	0.106542	0.132571	0.133433	0.148964	0.160691	0.160751	0.184782	0.203193	0.218089	0.234004	0.24019	0.226495	0.195902	0.175405	0.154343	0.127223	0.112462	0.0973054	0.0796027	0.0670182	0.0576513	0.0270365	0.0136166	0.0096795	0.0100948	0.0578112	0.0975841	0.146918	0.221881	0.285138	0.364187	0.4515	0.509468	0.559253	0.605128	0.645252	0.669343
410	0.0754911	0.0892309	0.0987227	0.0971205	0.092974	0.0866478	0.07274	0.061369	0.0558547	0.0551667	0.0540904	0.0561137	0.0608918	0.0649417	0.0736863	0.0812227	0.0828485	0.0859167	0.0845099	0.0789643	0.0714086	0.0601455	0.0518502	0.0416257	0.0358352	0.0270431	0.0239591	0.0213726	0.0183539	0.0221048	0.0244347	0.0210866	0.0237165	0.0283388	0.0284688	0.0267655	0.0307674	0.03024	0.0296586	0.0277	0.0231582	0.0217706	0.0208038	0.0205774	0.0219064	0.022084	0.0212429	0.0187177	0.0198494
411	0.0346527	0.022842	0.013549	0.00886479	0.00302246	0.00321397	0.00691477	0.00964079	0.0119447	0.0152693	0.0182884	0.0218461	0.0225169	0.0210332	0.0212107	0.019215	0.019191	0.0176222	0.0178856	0.0151892	0.0161249	0.0173447	0.0175198	0.021971	0.0283433	0.0324351	0.038962	0.0437692	0.0464649	0.0483968	0.0510291	0.0520611	0.0499645	0.0465616	0.0428949	0.0370823	0.0306659	0.027058	0.0203885	0.0164243	0.0135507	0.0151174	0.0205454	0.0269562	0.0350045	0.0439738	0.0543637	0.0669068	0.0801107
412	0.584129	0.479318	0.421494	0.381839	0.354043	0.329264	0.311445	0.256257	0.221764	0.196405	0.193328	0.198787	0.196271	0.184908	0.181928	0.159362	0.13482	0.117292	0.0816944	0.0980285	0.108764	0.124463	0.147152	0.17363	0.214968	0.293108	0.360614	0.4069	0.432648	0.420152	0.405604	0.371577	0.348467	0.329624	0.306543	0.270909	0.288218	0.278435	0.274582	0.294288	0.315132	0.325281	0.375616	0.440082	0.440943	0.426301	0.412511	0.438968	0.45683
413	0.275052	0.213444	0.158161	0.105417	0.057408	0.0215694	-0.00603617	-0.0252398	-0.0278515	-0.0279392	-0.0227734	-0.0140908	0.00354091	0.0284028	0.0491585	0.0686913	0.0900075	0.109802	0.129255	0.150476	0.166854	0.185455	0.197939	0.207402	0.219707	0.232339	0.242389	0.2486	0.250403	0.258484	0.274907	0.286368	0.295436	0.299022	0.315867	0.329155	0.339547	0.361074	0.381488	0.399016	0.424766	0.455077	0.4798	0.507133	0.544146	0.578551	0.61188	0.648143	0.675
414	0.325166	0.321303	0.331049	0.323624	0.290189	0.270351	0.222069	0.201702	0.174327	0.151158	0.120597	0.10603	0.0971416	0.0936732	0.0845124	0.0907899	0.0974303	0.108142	0.106544	0.0903664	0.0817475	0.0809726	0.0695307	0.0587255	0.0382469	0.0187242	0.0162723	0.0205966	0.0153803	0.0176187	0.0332389	0.068592	0.104041	0.141861	0.178208	0.220621	0.266874	0.273544	0.285917	0.285089	0.299051	0.286245	0.286083	0.282021	0.279974	0.289264	0.306709	0.308591	0.313174
415	0.62329	0.574158	0.53435	0.485134	0.433874	0.375804	0.329462	0.281148	0.24386	0.206481	0.170846	0.138572	0.106717	0.0815239	0.0644644	0.0553625	0.0486679	0.0424578	0.0406956	0.0470803	0.0563873	0.0625587	0.0731674	0.0853833	0.0974499	0.108354	0.121053	0.135894	0.151005	0.164479	0.177073	0.189605	0.200139	0.209393	0.21639	0.229481	0.231875	0.236863	0.240703	0.239844	0.239731	0.240179	0.243173	0.24646	0.251436	0.257804	0.267105	0.279183	0.292905
416	0.677324	0.707572	0.666261	0.601312	0.516896	0.418818	0.331327	0.268259	0.208465	0.162358	0.140866	0.146668	0.167707	0.206444	0.238942	0.258266	0.280134	0.298385	0.307113	0.321472	0.31725	0.296316	0.259565	0.229457	0.221234	0.215191	0.218094	0.250213	0.255286	0.251567	0.24276	0.256468	0.25965	0.276593	0.294719	0.307587	0.33317	0.378621	0.419284	0.456814	0.519852	0.528207	0.524107	0.547861	0.53857	0.492985	0.428554	0.3831	0.384462
417	0.503262	0.412995	0.331653	0.228018	0.154121	0.089251	0.0185368	-0.038772	-0.0671549	-0.0764507	-0.070576	-0.0391148	0.00109964	0.0721779	0.139867	0.197076	0.26783	0.323903	0.381219	0.437948	0.487352	0.518369	0.537109	0.5259	0.529002	0.53523	0.525218	0.512001	0.496775	0.495888	0.496178	0.529816	0.554053	0.619696	0.682172	0.734713	0.811652	0.832238	0.814672	0.818056	0.825022	0.837548	0.819001	0.778824	0.753184	0.728485	0.706914	0.695557	0.659687
418	0.111934	0.116256	0.131826	0.125068	0.128118	0.133296	0.124306	0.115008	0.123447	0.125949	0.129021	0.134506	0.143712	0.162696	0.172944	0.177585	0.178992	0.176183	0.178829	0.170292	0.160496	0.16564	0.168754	0.165149	0.162074	0.169056	0.164908	0.162082	0.160815	0.172366	0.182972	0.176269	0.18713	0.193964	0.20414	0.223724	0.24319	0.258252	0.270827	0.283842	0.301501	0.312665	0.312315	0.314251	0.323162	0.326764	0.328609	0.328111	0.331007
419	0.464787	0.432197	0.400898	0.40658	0.367636	0.368643	0.393031	0.383881	0.348295	0.279684	0.25402	0.21357	0.197578	0.144684	0.102254	0.0450005	0.0362271	0.0231443	0.0482869	0.0650373	0.0710195	0.09498	0.131785	0.15176	0.207915	0.23122	0.285771	0.325776	0.365482	0.422418	0.456712	0.481337	0.504669	0.589281	0.539836	0.595217	0.586742	0.59149	0.57466	0.544738	0.533734	0.520267	0.469634	0.448686	0.429255	0.39963	0.412069	0.425784	0.471139
420	0.235783	0.180155	0.113799	0.0684094	0.0298822	-0.0112667	-0.0474606	-0.0745953	-0.0687033	-0.0514975	-0.0302678	-0.0114413	0.0223097	0.0708298	0.120362	0.155954	0.202964	0.243998	0.267561	0.315494	0.355129	0.36911	0.390104	0.400431	0.402483	0.395475	0.39755	0.384382	0.36772	0.328028	0.299946	0.273393	0.236418	0.210414	0.203168	0.184801	0.174219	0.164045	0.178808	0.205862	0.239023	0.247239	0.27202	0.310983	0.337346	0.35114	0.389114	0.4077	0.43907
421	0.333903	0.358474	0.37101	0.369166	0.418813	0.420538	0.437864	0.47859	0.481852	0.465698	0.416567	0.363697	0.334632	0.29603	0.26829	0.235044	0.218525	0.22066	0.279333	0.361492	0.456804	0.559847	0.688034	0.797705	0.867942	0.890808	0.896646	0.893136	0.858567	0.796637	0.707246	0.638303	0.549203	0.46764	0.435218	0.372077	0.358581	0.397199	0.407996	0.434549	0.491354	0.560147	0.611079	0.646247	0.680944	0.708643	0.700805	0.719608	0.684588
422	0.338392	0.336294	0.32154	0.298793	0.275572	0.242809	0.248747	0.200732	0.154199	0.107196	0.0541734	0.0285968	-0.0156614	-0.0307822	-0.0371899	-0.0675759	-0.0818826	-0.0789791	-0.0838764	-0.0783462	-0.0585163	-0.0315798	0.00410103	0.0432671	0.0766961	0.138669	0.178866	0.249354	0.293898	0.346174	0.38108	0.417525	0.447493	0.457144	0.470684	0.483161	0.474352	0.468149	0.432482	0.395901	0.368952	0.324755	0.285044	0.267603	0.249709	0.250515	0.262564	0.258384	0.256311
423	0.0331586	0.04052	0.04605	0.0417577	0.0455206	0.0467308	0.0423433	0.0322637	0.0183654	0.015178	0.0329561	0.0430103	0.0688816	0.0743721	0.0969336	0.108307	0.125697	0.141048	0.151184	0.15061	0.149372	0.142869	0.145258	0.143401	0.147122	0.15939	0.154841	0.179248	0.204389	0.21838	0.231379	0.219536	0.236446	0.256919	0.255374	0.258293	0.254666	0.249561	0.248864	0.240347	0.220477	0.209546	0.189145	0.17004	0.146865	0.106161	0.0798645	0.0654636	0.0490843
424	0.147835	0.170709	0.191329	0.200009	0.201403	0.195497	0.180495	0.189307	0.195069	0.198253	0.19105	0.1726	0.175177	0.19741	0.196583	0.192928	0.201138	0.202293	0.2007	0.201733	0.209679	0.200347	0.210519	0.207649	0.195344	0.179632	0.185771	0.192854	0.196076	0.200669	0.184729	0.173686	0.163875	0.158488	0.145163	0.145106	0.136986	0.143201	0.164264	0.195347	0.2134	0.237055	0.269392	0.260243	0.234644	0.232825	0.242466	0.262417	0.2862
425	0.176168	0.21131	0.22793	0.238135	0.236632	0.222477	0.199025	0.191303	0.174569	0.162496	0.156118	0.148197	0.125267	0.110982	0.117743	0.119647	0.122876	0.134747	0.150991	0.153969	0.151884	0.150731	0.161952	0.171698	0.167489	0.159493	0.151266	0.141039	0.124058	0.113283	0.11292	0.115774	0.117152	0.0970047	0.0906749	0.0709026	0.0778662	0.091011	0.0926384	0.0946629	0.0822143	0.0828476	0.0860219	0.102359	0.123232	0.137301	0.144512	0.145946	0.151799
426	0.682165	0.725588	0.728037	0.685835	0.629056	0.550657	0.483281	0.379329	0.308553	0.238607	0.162549	0.0646401	0.0167039	-0.00173876	-0.0268982	-0.0602788	-0.0644216	-0.0329471	-0.0183562	-0.00440737	-0.0005843	0.00483511	0.0452882	0.0578901	0.0968947	0.121049	0.158603	0.162704	0.157565	0.160692	0.132947	0.110861	0.126098	0.160395	0.197336	0.232397	0.291929	0.338406	0.349056	0.330922	0.349381	0.396889	0.434954	0.440684	0.444508	0.434907	0.410037	0.349345	0.289419
427	0.0180916	0.0130999	0.0153536	0.0232654	0.0387548	0.0558683	0.073546	0.0914107	0.111816	0.130793	0.143577	0.148782	0.149904	0.148577	0.149437	0.148729	0.149804	0.143524	0.141096	0.138923	0.13905	0.148632	0.158005	0.177868	0.191407	0.207931	0.225472	0.254249	0.278917	0.302854	0.32775	0.347752	0.36729	0.391649	0.419102	0.445115	0.463095	0.473399	0.485943	0.491174	0.499578	0.513209	0.523884	0.536701	0.543595	0.550512	0.552498	0.557578	0.573402
428	0.321275	0.282777	0.239855	0.208032	0.189891	0.166535	0.148852	0.149831	0.146807	0.145401	0.145021	0.149703	0.167214	0.178307	0.191159	0.206449	0.222573	0.221796	0.213609	0.220675	0.230372	0.237672	0.244549	0.237992	0.240575	0.241323	0.231902	0.211894	0.197324	0.186299	0.163556	0.150451	0.139037	0.121257	0.109525	0.100555	0.0972205	0.0775105	0.0673923	0.0674482	0.0791028	0.0981732	0.0933434	0.110955	0.134336	0.147899	0.162578	0.171048	0.168447
429	0.231904	0.247898	0.272028	0.261198	0.224954	0.232153	0.237279	0.261447	0.273722	0.255046	0.276154	0.317064	0.353641	0.356893	0.382242	0.402083	0.410537	0.419468	0.390913	0.369341	0.371824	0.36643	0.341959	0.310277	0.290272	0.276652	0.248688	0.226091	0.213909	0.246793	0.290473	0.337741	0.394877	0.469692	0.533359	0.605028	0.662032	0.692119	0.6964	0.706046	0.697266	0.710457	0.63859	0.570992	0.540641	0.539748	0.504478	0.495224	0.52364
430	0.282396	0.275014	0.277171	0.275277	0.284298	0.286088	0.283815	0.270547	0.23271	0.197984	0.180611	0.174045	0.158389	0.144465	0.160279	0.191961	0.214455	0.255739	0.31407	0.392096	0.438911	0.474573	0.488539	0.496059	0.490087	0.441065	0.425981	0.392828	0.363949	0.339558	0.310954	0.29095	0.299021	0.2967	0.31179	0.337647	0.339961	0.338186	0.340059	0.317947	0.296853	0.285341	0.263766	0.233539	0.224939	0.214707	0.223061	0.223975	0.245729
431	0.558528	0.551889	0.555928	0.529244	0.504179	0.475422	0.429929	0.401157	0.343552	0.319036	0.32127	0.3222	0.33377	0.352264	0.351987	0.354601	0.351272	0.346621	0.336743	0.32129	0.315046	0.287871	0.266777	0.256908	0.233974	0.227761	0.255379	0.270938	0.284638	0.307495	0.342872	0.36563	0.375096	0.400656	0.413394	0.39718	0.388478	0.393336	0.362749	0.320099	0.298791	0.280239	0.283906	0.303626	0.325325	0.340607	0.358448	0.402105	0.436955
432	0.542097	0.585704	0.582492	0.539251	0.476714	0.427414	0.352626	0.301557	0.255026	0.213358	0.206779	0.207918	0.197143	0.19407	0.198744	0.196146	0.192955	0.194974	0.181372	0.163944	0.144484	0.139872	0.131227	0.109489	0.0964063	0.108677	0.119077	0.136836	0.148082	0.158082	0.191173	0.216988	0.254074	0.275459	0.321995	0.359731	0.416858	0.437903	0.46899	0.488146	0.502975	0.510498	0.538979	0.551235	0.537601	0.49537	0.455938	0.404672	0.337688
433	0.361646	0.3498	0.322899	0.331442	0.392183	0.476929	0.574127	0.653756	0.67952	0.737652	0.779173	0.793383	0.810767	0.811945	0.767614	0.728217	0.64721	0.586987	0.524544	0.427609	0.403741	0.380197	0.346625	0.35	0.357551	0.369376	0.401512	0.415083	0.459011	0.491463	0.539522	0.553066	0.572049	0.596643	0.564352	0.560086	0.581915	0.573657	0.570877	0.572453	0.60328	0.595822	0.575312	0.602814	0.631207	0.628134	0.657511	0.718049	0.740531
434	0.0542301	0.0543553	0.0545711	0.0436928	0.0425874	0.043358	0.0434215	0.0399735	0.0286272	0.0145705	0.00455384	0.00461627	6.15806e-05	-0.0112302	-0.0111699	-0.00201799	0.000823047	-0.00154286	0.00199511	0.00463295	0.00226945	0.00412502	0.00722838	0.00480891	0.0117612	0.0129241	0.00862498	0.00930194	0.0141272	0.0185479	0.021992	0.0320771	0.0302676	0.0381807	0.0443891	0.0559349	0.0672556	0.0774863	0.0848759	0.096687	0.104516	0.120308	0.138077	0.147737	0.16522	0.168604	0.181828	0.186988	0.188436
435	0.388544	0.389847	0.375501	0.361142	0.337831	0.299221	0.272947	0.240066	0.210011	0.176796	0.138658	0.101057	0.0662478	0.0458106	0.0124968	0.00556008	-0.00603344	-0.0192552	0.0072861	0.0142216	0.0250888	0.0415771	0.0565997	0.0624784	0.0730099	0.0918468	0.103114	0.124189	0.129278	0.121872	0.117673	0.107866	0.106608	0.104068	0.118833	0.10923	0.119961	0.126451	0.143815	0.155611	0.166926	0.191894	0.20856	0.225596	0.206407	0.18515	0.19491	0.195368	0.187129
436	0.534176	0.45402	0.390879	0.335982	0.298426	0.268473	0.248268	0.22241	0.193238	0.170757	0.142737	0.120756	0.109588	0.122312	0.129005	0.134788	0.136558	0.160306	0.188916	0.200459	0.209156	0.227745	0.237416	0.232964	0.232099	0.234903	0.226705	0.215794	0.207594	0.180322	0.176735	0.155868	0.155891	0.15037	0.139514	0.167393	0.171742	0.212147	0.26934	0.317908	0.362274	0.414954	0.477653	0.531315	0.557973	0.578872	0.584871	0.598982	0.607548
437	0.22625	0.247864	0.252413	0.247323	0.231979	0.205995	0.177234	0.150897	0.123607	0.094065	0.0698905	0.0514736	0.0378421	0.0264878	0.0186109	0.0176886	0.0223848	0.0207988	0.0219505	0.0239663	0.0254548	0.0244673	0.02467	0.0256621	0.0271012	0.0323911	0.0346649	0.039718	0.045032	0.0555095	0.0680891	0.0809285	0.0913264	0.105892	0.114414	0.122309	0.125078	0.129178	0.128954	0.125843	0.119711	0.108577	0.102045	0.0957178	0.0925835	0.0932443	0.098474	0.11066	0.12803
438	0.435515	0.418982	0.34282	0.251791	0.137381	0.0848254	0.0393764	0.0461927	0.0864748	0.1247	0.178134	0.211778	0.254421	0.278934	0.280825	0.264541	0.216601	0.227061	0.225619	0.2119	0.215976	0.225135	0.242446	0.328799	0.373344	0.452741	0.476967	0.488208	0.489183	0.546456	0.559509	0.542979	0.506243	0.532294	0.570929	0.6071	0.648958	0.699566	0.736501	0.739779	0.734339	0.74483	0.744978	0.762401	0.755215	0.726768	0.700713	0.692354	0.658997
439	0.389057	0.353693	0.353321	0.331714	0.318496	0.288031	0.252018	0.227355	0.240126	0.25573	0.283129	0.288992	0.297907	0.307836	0.344541	0.35279	0.377067	0.398747	0.408739	0.386178	0.379601	0.37155	0.359262	0.350191	0.354023	0.360072	0.384496	0.409716	0.442982	0.52249	0.592668	0.647131	0.677866	0.711817	0.729154	0.726364	0.709847	0.691418	0.699636	0.682911	0.638173	0.615302	0.61477	0.598703	0.590379	0.602978	0.625137	0.608785	0.636333
440	0.0809654	0.0611526	0.04905	0.0405984	0.0322569	0.0267235	0.0261459	0.0303293	0.0375738	0.0459799	0.051406	0.0557086	0.0581379	0.0591304	0.0632989	0.0638235	0.0583163	0.0548407	0.0486839	0.0455638	0.0464719	0.0450243	0.0491727	0.0515264	0.0560823	0.0614588	0.0692641	0.0751535	0.0857717	0.0957461	0.104876	0.111026	0.117851	0.119866	0.121705	0.123389	0.119212	0.116513	0.113654	0.112805	0.108665	0.106542	0.110245	0.111632	0.116737	0.12261	0.138462	0.157859	0.186897
441	0.193819	0.163662	0.142262	0.11132	0.0848384	0.0671293	0.0509399	0.0371427	0.0304842	0.0248631	0.0272383	0.0354449	0.0512465	0.0591602	0.0785056	0.102491	0.127008	0.145427	0.157259	0.167553	0.184157	0.1893	0.201284	0.213312	0.222464	0.233812	0.241343	0.247366	0.252118	0.265217	0.274029	0.286113	0.292927	0.301052	0.303984	0.307096	0.307065	0.312291	0.317662	0.319398	0.320663	0.319731	0.322555	0.326728	0.326644	0.326528	0.334767	0.338226	0.344001
442	0.511801	0.503601	0.491122	0.463791	0.425912	0.379349	0.340127	0.292936	0.249893	0.208231	0.173413	0.138362	0.114636	0.0928128	0.0809774	0.0754375	0.0721392	0.0693501	0.0777892	0.080798	0.0869485	0.0958659	0.106629	0.111438	0.11833	0.134687	0.152734	0.1623	0.175998	0.181115	0.182562	0.186448	0.194623	0.200733	0.198437	0.196099	0.193114	0.185284	0.183351	0.186288	0.188087	0.191409	0.196799	0.206035	0.216763	0.226302	0.240511	0.2625	0.277929
443	0.214232	0.212827	0.205839	0.199972	0.19146	0.189999	0.176155	0.158682	0.140489	0.122008	0.105839	0.0952288	0.0830448	0.0821402	0.0751013	0.0715431	0.0626313	0.0585006	0.0530817	0.0421286	0.0364452	0.0313692	0.0295465	0.027752	0.0227175	0.0204325	0.0213608	0.0170196	0.0278827	0.0379196	0.0427064	0.0542972	0.0648385	0.0790556	0.100106	0.114617	0.121719	0.126023	0.132063	0.143372	0.154793	0.156134	0.155025	0.153731	0.153873	0.160145	0.160787	0.168775	0.182105
444	0.635144	0.631919	0.663632	0.672962	0.662067	0.597277	0.551285	0.537802	0.484551	0.435111	0.382646	0.321612	0.301614	0.244243	0.202656	0.184897	0.156489	0.137834	0.13388	0.13631	0.115378	0.0953456	0.0954591	0.0863364	0.0987569	0.127394	0.137643	0.156797	0.218	0.270806	0.334013	0.393795	0.439923	0.476567	0.530377	0.581884	0.58368	0.552974	0.483733	0.423513	0.353733	0.294875	0.218355	0.169051	0.146555	0.138219	0.133348	0.120209	0.176968
445	0.192459	0.223505	0.283913	0.333163	0.378493	0.406933	0.416399	0.389176	0.367845	0.345617	0.301442	0.285145	0.239745	0.219021	0.163878	0.131513	0.116588	0.10064	0.103163	0.115679	0.104396	0.129324	0.160188	0.203634	0.26081	0.328342	0.371902	0.379321	0.406364	0.42105	0.446898	0.484992	0.489742	0.492109	0.467669	0.42891	0.38754	0.344264	0.315864	0.26849	0.225473	0.20888	0.177786	0.163035	0.169763	0.201732	0.232659	0.274748	0.339404
446	0.147333	0.197097	0.227001	0.228915	0.234635	0.227696	0.210057	0.183463	0.169269	0.144931	0.131762	0.120573	0.101713	0.082529	0.0606255	0.0569634	0.0587723	0.0542318	0.0511253	0.0670487	0.0862627	0.0994966	0.0980044	0.107599	0.12788	0.1329	0.133811	0.138503	0.140957	0.141272	0.13216	0.116334	0.101691	0.0933772	0.0737809	0.0520504	0.0464472	0.0433093	0.0453147	0.0413017	0.0510245	0.0611752	0.0709008	0.0934607	0.11412	0.134076	0.164948	0.184636	0.209642
447	0.300662	0.366592	0.40179	0.426454	0.417236	0.400107	0.363219	0.349441	0.322816	0.270132	0.218235	0.188246	0.148364	0.125528	0.100086	0.084664	0.076341	0.0671142	0.102789	0.120936	0.147044	0.17564	0.197709	0.223404	0.251771	0.27465	0.307666	0.315049	0.328258	0.347917	0.371874	0.382099	0.380339	0.37079	0.385264	0.39946	0.395593	0.398522	0.407907	0.425424	0.468726	0.489746	0.538247	0.586222	0.627272	0.66667	0.693615	0.708157	0.736601
448	0.113274	0.0797123	0.0359617	0.00851738	-0.0348962	-0.0746964	-0.113538	-0.120748	-0.14369	-0.143676	-0.140995	-0.135115	-0.101908	-0.0759833	-0.0439895	-0.0214302	0.00314124	0.0400486	0.0725501	0.111111	0.125413	0.144479	0.156434	0.158889	0.174207	0.172992	0.172169	0.169747	0.163847	0.167254	0.16085	0.157839	0.166122	0.17699	0.196241	0.225066	0.242489	0.263177	0.292812	0.312665	0.333084	0.362892	0.381124	0.39535	0.40783	0.439014	0.453195	0.468297	0.47492
449	0.00184997	0.0114637	0.027985	0.0468039	0.0577399	0.0579717	0.0540365	0.0437097	0.0369725	0.0275052	0.0236498	0.0217134	0.0219531	0.0235544	0.0175144	0.0241628	0.0270664	0.0287494	0.026977	0.031771	0.0339233	0.0420753	0.0508369	0.0660514	0.0713753	0.0818455	0.0940831	0.101627	0.109105	0.12441	0.140365	0.156317	0.177539	0.187558	0.198233	0.201259	0.202632	0.202727	0.194687	0.194524	0.199793	0.201932	0.202327	0.207927	0.211253	0.218026	0.218067	0.223191	0.230818
450	0.0403437	0.0574135	0.0988348	0.129226	0.151685	0.16654	0.179487	0.192516	0.198941	0.206973	0.227998	0.241762	0.249042	0.253154	0.246357	0.26963	0.277253	0.28174	0.295103	0.309674	0.316006	0.334502	0.349088	0.361044	0.373185	0.391146	0.387889	0.381204	0.367799	0.359317	0.334715	0.312742	0.304749	0.298901	0.280922	0.279289	0.270249	0.268233	0.267079	0.272369	0.284364	0.310968	0.339805	0.366852	0.396007	0.42622	0.445379	0.446282	0.458371
451	0.165814	0.101033	0.007528	-0.0454939	-0.0552938	-0.047097	-0.0415583	0.00337224	0.0412003	0.107393	0.143553	0.163833	0.183825	0.181942	0.210851	0.199948	0.202536	0.210247	0.205457	0.195235	0.204259	0.186643	0.174323	0.19159	0.192319	0.223035	0.241861	0.25415	0.254617	0.287779	0.295531	0.304862	0.316995	0.322674	0.347291	0.382252	0.405484	0.432772	0.452985	0.452469	0.451925	0.470838	0.479607	0.489216	0.5065	0.524077	0.548034	0.561112	0.5767
452	0.0740201	0.0611248	0.0489495	0.0453379	0.0368254	0.0395602	0.0343757	0.0240873	0.0202686	0.020488	0.0189208	0.0148532	0.0190168	0.0250797	0.0321946	0.0438184	0.0505368	0.0574375	0.0639119	0.0715117	0.0714321	0.0823538	0.0901853	0.0928485	0.0879576	0.080426	0.0753435	0.0764442	0.0772586	0.0752518	0.0704542	0.0683645	0.0646604	0.0672689	0.0663952	0.0794482	0.090788	0.0886568	0.0878906	0.0884191	0.0871881	0.0911141	0.101022	0.10254	0.101135	0.102427	0.105528	0.124742	0.14015
453	0.0383779	0.032256	0.0139911	0.00963293	0.0149912	0.00490232	0.00514855	0.000633155	-0.00277801	-0.0150291	-0.035621	-0.051716	-0.0614959	-0.0697165	-0.0691737	-0.0645252	-0.055001	-0.036261	-0.016006	0.00488476	0.0306086	0.0501908	0.0697713	0.0864014	0.102434	0.119052	0.132259	0.133088	0.131703	0.124478	0.114387	0.100683	0.0856014	0.072678	0.0504852	0.0288762	0.0278969	0.0184279	0.0160768	0.022776	0.028765	0.0420468	0.0580339	0.0721232	0.0944453	0.110531	0.124575	0.14836	0.163016
454	0.26363	0.29113	0.29547	0.319462	0.329847	0.366518	0.361095	0.377432	0.384916	0.363059	0.317168	0.273621	0.224238	0.192021	0.131922	0.104371	0.0683898	0.0152881	-0.0215126	-0.058615	-0.0767943	-0.0545172	-0.0186243	0.0182087	0.0715492	0.140939	0.191469	0.24985	0.308577	0.356717	0.394269	0.39445	0.393013	0.385879	0.358922	0.319637	0.293979	0.297241	0.285462	0.291468	0.295332	0.324935	0.382993	0.40951	0.426897	0.469351	0.458824	0.432452	0.403257
455	0.392071	0.378569	0.358012	0.298579	0.192407	0.162971	0.119862	0.0797681	0.0955513	0.0945399	0.0918057	0.107374	0.193912	0.264442	0.29417	0.374584	0.440159	0.512254	0.567027	0.597635	0.617914	0.651819	0.655306	0.641771	0.635859	0.583822	0.530494	0.521377	0.470657	0.425147	0.364069	0.35318	0.354501	0.378024	0.409965	0.440516	0.519225	0.604532	0.648709	0.676596	0.699207	0.70855	0.759383	0.762865	0.760444	0.766083	0.710507	0.671145	0.615429
456	1.09404	0.974237	0.867693	0.811779	0.721023	0.62228	0.552498	0.5256	0.492961	0.447034	0.410872	0.365977	0.353182	0.351705	0.346928	0.316158	0.308991	0.306427	0.319774	0.357574	0.386038	0.442003	0.485075	0.48569	0.511387	0.542554	0.571189	0.619748	0.684226	0.713751	0.703508	0.701503	0.671121	0.649572	0.658017	0.624013	0.606614	0.587974	0.568905	0.538606	0.529876	0.525769	0.543962	0.577149	0.611615	0.632938	0.682941	0.720569	0.752851
457	0.190509	0.2184	0.231891	0.257455	0.2633	0.264552	0.265734	0.25375	0.231136	0.206442	0.191154	0.182736	0.165162	0.140618	0.118638	0.109773	0.0905633	0.0702905	0.048335	0.0291316	0.022526	0.0214051	0.022031	0.0240765	0.0236458	0.022653	0.0184079	0.00678808	0.00461067	0.0160064	0.0200429	0.0307115	0.0422298	0.0234844	0.0141323	0.0204495	0.0322924	0.0487921	0.0492931	0.0555429	0.0621122	0.0766026	0.0899313	0.101627	0.106384	0.114868	0.127336	0.118724	0.116277
458	0.129647	0.113719	0.10233	0.0942197	0.0899696	0.0884331	0.0842174	0.0818189	0.0859496	0.0866073	0.0802094	0.0695855	0.069626	0.0672736	0.0711395	0.0774324	0.0937416	0.101071	0.117438	0.132356	0.142784	0.155515	0.171702	0.183749	0.193775	0.206015	0.214145	0.221332	0.233775	0.244616	0.254717	0.258403	0.263107	0.260167	0.266101	0.269799	0.26794	0.271843	0.275035	0.287242	0.291674	0.303031	0.315369	0.322454	0.340599	0.360555	0.38361	0.405928	0.431889
459	0.227617	0.218802	0.214115	0.203754	0.186081	0.177261	0.166583	0.159331	0.145648	0.134936	0.127811	0.127587	0.125337	0.13676	0.146385	0.143524	0.151497	0.151982	0.147464	0.148935	0.146752	0.149282	0.151527	0.153306	0.152122	0.144791	0.147869	0.151046	0.153398	0.15914	0.159423	0.163121	0.170794	0.183802	0.192153	0.199021	0.20186	0.20825	0.228108	0.235778	0.239034	0.24727	0.245931	0.243966	0.246034	0.244885	0.248123	0.24327	0.24285
460	0.123241	0.0513111	-0.0396797	-0.0971611	-0.131306	-0.13968	-0.148142	-0.157106	-0.141692	-0.110823	-0.0828715	-0.0396634	0.0124265	0.0580154	0.121361	0.187148	0.251904	0.292867	0.335345	0.359192	0.37888	0.394023	0.39415	0.40456	0.422746	0.417307	0.434466	0.424971	0.436967	0.455622	0.469695	0.497463	0.496207	0.5342	0.583288	0.611135	0.640988	0.655352	0.682251	0.66705	0.640774	0.642542	0.616953	0.598018	0.593811	0.603503	0.586447	0.583841	0.575182
461	0.256369	0.217075	0.168457	0.116552	0.0657189	0.0251795	-0.00153491	-0.0129858	-0.0190761	-0.0263344	-0.0253336	-0.0152672	-0.00437743	0.00204374	0.00509125	0.024534	0.0318975	0.0384295	0.0536139	0.0699578	0.0762853	0.102456	0.112072	0.129935	0.146034	0.154401	0.157689	0.159383	0.156059	0.146659	0.144966	0.145658	0.136847	0.124886	0.116879	0.124033	0.121614	0.126684	0.151369	0.169205	0.187954	0.214655	0.24655	0.292521	0.325296	0.354743	0.383885	0.407028	0.430096
462	0.0675682	0.0656839	0.0600978	0.0535241	0.0494731	0.0462116	0.0537908	0.0609436	0.0622136	0.0670255	0.0697663	0.0716387	0.0705622	0.0636345	0.0669412	0.0646922	0.0662411	0.0677498	0.0665056	0.0652164	0.0634408	0.0647133	0.0610733	0.0649082	0.0626089	0.0625859	0.067872	0.0753482	0.085999	0.0976949	0.109384	0.112891	0.116063	0.113101	0.12629	0.136833	0.140618	0.144856	0.151704	0.158548	0.155333	0.151816	0.154789	0.1517	0.150884	0.151942	0.14857	0.150221	0.15442
463	0.133039	0.118439	0.189584	0.235326	0.254286	0.261138	0.267023	0.248129	0.217892	0.206845	0.176869	0.129055	0.0676767	0.0034375	-0.0301117	-0.0450463	-0.042263	-0.0456832	-0.0531907	-0.0417394	-0.0369765	-0.0134606	-0.00166167	0.0126694	0.0616732	0.105142	0.145269	0.196267	0.216447	0.236134	0.234663	0.212974	0.20202	0.179468	0.172949	0.150866	0.179224	0.194321	0.207363	0.236401	0.264065	0.294338	0.307853	0.322306	0.347301	0.344492	0.355445	0.37649	0.404984
464	0.333713	0.344435	0.344528	0.381532	0.403325	0.390327	0.365666	0.31049	0.250857	0.188362	0.157336	0.117604	0.0864138	0.0704984	0.0442313	0.0320079	0.0502102	0.0990352	0.134679	0.179145	0.221683	0.290725	0.322316	0.343527	0.358637	0.39021	0.409151	0.440397	0.460317	0.468371	0.475878	0.469264	0.494312	0.506422	0.495538	0.478743	0.481424	0.487402	0.470694	0.492904	0.4978	0.53006	0.541507	0.572613	0.600649	0.618852	0.612043	0.589576	0.601945
465	0.99983	0.899277	0.811194	0.700792	0.591297	0.481659	0.382252	0.299587	0.209935	0.141695	0.0841521	0.0357309	-0.00359141	0.00122683	0.00237644	0.0358186	0.0817768	0.130499	0.180771	0.216363	0.245667	0.284945	0.310615	0.317007	0.333904	0.348315	0.340133	0.352467	0.372794	0.398286	0.402488	0.387584	0.374978	0.360982	0.339467	0.32412	0.30761	0.285701	0.257077	0.253891	0.294783	0.297468	0.303078	0.347132	0.355195	0.383371	0.416438	0.433893	0.444004
466	0.169933	0.147444	0.12287	0.0978638	0.0745522	0.0558516	0.0420301	0.036696	0.0312358	0.0328474	0.0346337	0.0412757	0.0416612	0.047044	0.0544707	0.0646528	0.0786882	0.0866498	0.0925107	0.0939391	0.0990495	0.10389	0.102317	0.0981102	0.10869	0.113476	0.124444	0.128203	0.131797	0.14652	0.163927	0.174263	0.188754	0.209815	0.225842	0.229595	0.239383	0.243752	0.242766	0.242584	0.254392	0.267373	0.289893	0.305407	0.316703	0.322952	0.32497	0.335586	0.345036
467	0.197215	0.230188	0.266282	0.272836	0.263102	0.235511	0.220659	0.186841	0.159492	0.144487	0.124784	0.107709	0.113777	0.107872	0.0833798	0.0732778	0.062067	0.0473258	0.0221023	0.0183959	0.0139375	0.0127709	0.0283508	0.0335704	0.0530477	0.0880767	0.122989	0.140384	0.165425	0.186221	0.192166	0.193531	0.202931	0.211605	0.220599	0.226987	0.219624	0.216627	0.225128	0.219618	0.257255	0.263569	0.277684	0.295753	0.32769	0.380693	0.431363	0.470859	0.507501
468	0.245899	0.172421	0.108924	0.0560843	0.0316453	0.0121614	-0.00717128	-0.00257706	0.0120257	0.0208557	0.045565	0.0701294	0.0871152	0.104071	0.115446	0.124469	0.135228	0.141315	0.149562	0.157354	0.156766	0.155437	0.15297	0.152269	0.153099	0.147651	0.145772	0.135992	0.126415	0.128493	0.132292	0.14237	0.161323	0.19702	0.231293	0.255978	0.28629	0.311529	0.335589	0.348998	0.351409	0.362755	0.380804	0.38178	0.401916	0.415804	0.423039	0.441571	0.460186
469	0.251893	0.290501	0.315065	0.331675	0.334447	0.305435	0.279478	0.250567	0.211878	0.177158	0.159218	0.146649	0.136493	0.126819	0.125611	0.134081	0.140763	0.141202	0.132814	0.14084	0.153498	0.155236	0.150874	0.163648	0.17115	0.180384	0.183659	0.18918	0.206529	0.225856	0.236561	0.242629	0.248424	0.245164	0.245803	0.256866	0.285891	0.292759	0.299462	0.301107	0.309677	0.329123	0.344875	0.355318	0.365813	0.372599	0.355077	0.340444	0.324181
470	0.165919	0.184758	0.191521	0.176984	0.165928	0.154282	0.159809	0.164789	0.166517	0.167814	0.173743	0.177068	0.175339	0.165354	0.150097	0.13726	0.12457	0.110414	0.090334	0.0814533	0.086249	0.0963403	0.115399	0.137884	0.150003	0.179604	0.207363	0.22405	0.227447	0.222225	0.202794	0.182929	0.160577	0.149029	0.14978	0.142233	0.140073	0.140641	0.146478	0.157782	0.177057	0.200249	0.221125	0.251296	0.269503	0.277918	0.287762	0.307455	0.318691
471	0.199275	0.182585	0.19574	0.212682	0.221187	0.230148	0.236911	0.21945	0.218303	0.207408	0.2042	0.207932	0.196193	0.199386	0.201316	0.213359	0.230353	0.241586	0.24518	0.241601	0.243587	0.246372	0.236928	0.23353	0.2227	0.219716	0.214135	0.186688	0.165886	0.148455	0.150025	0.149333	0.162826	0.176687	0.207762	0.24336	0.278679	0.306045	0.317355	0.309976	0.315279	0.289031	0.263622	0.235821	0.225174	0.223099	0.228865	0.258237	0.297246
472	0.249852	0.318822	0.367786	0.412188	0.437054	0.440607	0.433678	0.43046	0.412962	0.396958	0.40446	0.396479	0.386977	0.371135	0.364109	0.37417	0.411072	0.424161	0.459432	0.49112	0.507626	0.509321	0.513798	0.511703	0.482618	0.421198	0.363749	0.301319	0.230467	0.188282	0.166018	0.139138	0.146414	0.190537	0.248154	0.292252	0.342547	0.373749	0.44171	0.463652	0.429172	0.444601	0.401238	0.418983	0.401103	0.382653	0.354756	0.311122	0.30247
473	0.0417415	0.0372101	0.0313335	0.024909	0.0228925	0.0159276	0.0125977	0.0101748	0.00558871	0.00758777	0.0088265	0.0100261	0.0050127	0.0113717	0.0177252	0.0222705	0.0320698	0.0318608	0.0323036	0.0377178	0.0380811	0.041568	0.043557	0.0445285	0.043734	0.0475609	0.065708	0.081257	0.0885558	0.101526	0.120136	0.129719	0.139866	0.147307	0.15369	0.159289	0.165588	0.173826	0.175614	0.173028	0.173141	0.169866	0.164717	0.147045	0.11994	0.0882989	0.0751343	0.0724316	0.0542816
474	0.176632	0.175186	0.168918	0.135316	0.0935689	0.0715228	0.0547415	0.0391413	0.0234046	0.0248599	0.0385257	0.0533745	0.0673819	0.0807014	0.0986875	0.127459	0.155523	0.177145	0.187512	0.210236	0.222147	0.233575	0.242339	0.243453	0.238949	0.238824	0.244195	0.248163	0.22626	0.215027	0.223295	0.235731	0.243221	0.254228	0.273471	0.300489	0.339617	0.35692	0.378871	0.3846	0.363934	0.338469	0.298001	0.268127	0.224882	0.176167	0.154765	0.143824	0.168651
475	0.289655	0.414597	0.496786	0.529509	0.540704	0.521168	0.486927	0.468844	0.44108	0.387094	0.307329	0.256088	0.229688	0.205543	0.188258	0.181577	0.177329	0.211293	0.214901	0.26106	0.290222	0.324007	0.350926	0.344335	0.320852	0.258177	0.201249	0.146217	0.114362	0.0901669	0.0734275	0.0722084	0.116332	0.16284	0.215686	0.242195	0.318169	0.383696	0.386299	0.39868	0.409752	0.433825	0.41197	0.401454	0.445533	0.440425	0.45137	0.520536	0.603456
[truncated: 17 more columns]

## Sheet: ACCLeftPrefRightChoiceEven
	pos_1	pos_2	pos_3	pos_4	pos_5	pos_6	pos_7	pos_8	pos_9	pos_10	pos_11	pos_12	pos_13	pos_14	pos_15	pos_16	pos_17	pos_18	pos_19	pos_20	pos_21	pos_22	pos_23	pos_24	pos_25	pos_26	pos_27	pos_28	pos_29	pos_30	pos_31	pos_32	pos_33	pos_34	pos_35	pos_36	pos_37	pos_38	pos_39	pos_40	pos_41	pos_42	pos_43	pos_44	pos_45	pos_46	pos_47	pos_48	pos_49
0	0.986171	0.963025	0.918639	0.871172	0.806078	0.7498	0.689703	0.64033	0.59458	0.565019	0.514934	0.4821	0.463316	0.442397	0.418391	0.393872	0.388723	0.374337	0.34566	0.323587	0.290893	0.253525	0.22785	0.201844	0.18051	0.16096	0.144183	0.124052	0.102187	0.0823249	0.0844809	0.0808338	0.0657327	0.0560662	0.0402261	0.0343432	0.0316372	0.0162912	0.00829826	0.0158468	0.0254577	0.0298247	0.0456183	0.0718871	0.107891	0.136247	0.160895	0.179451	0.20818
1	1.05861	0.888869	0.734428	0.625753	0.533586	0.460037	0.38768	0.341427	0.302999	0.273909	0.245439	0.211532	0.187929	0.166465	0.139042	0.132286	0.11866	0.112077	0.0977725	0.0915943	0.0965189	0.0949188	0.0913088	0.08476	0.0833155	0.090686	0.0925992	0.0956831	0.113055	0.120094	0.128077	0.150226	0.180964	0.213196	0.243509	0.270369	0.305236	0.345281	0.36632	0.378761	0.38424	0.386568	0.37582	0.361079	0.345714	0.333643	0.326434	0.326785	0.334123
2	0.560293	0.687297	0.744155	0.681755	0.584682	0.526111	0.434954	0.33148	0.209112	0.0967782	0.0404913	0.0108506	-0.0218801	-0.0562242	-0.0630775	-0.0786112	-0.0614373	-0.0971122	-0.083968	-0.0654152	-0.0437951	-0.0635177	-0.050078	-0.0291596	0.011571	0.0249179	0.0352341	0.0554472	0.0574437	0.0574445	0.0584562	0.0356088	-0.00454781	-0.0318429	-0.0247535	-0.0572529	-0.0860555	-0.12577	-0.170085	-0.196378	-0.177694	-0.180666	-0.181955	-0.145612	-0.108934	-0.0925224	-0.0342793	-0.00441484	0.0313714
3	0.833889	0.773014	0.715984	0.653946	0.611047	0.5903	0.561066	0.531114	0.507337	0.488392	0.463695	0.444033	0.433765	0.408738	0.37676	0.342557	0.312474	0.258942	0.211558	0.183375	0.158355	0.137558	0.117765	0.100644	0.103941	0.132107	0.155479	0.188392	0.218636	0.259828	0.308639	0.324737	0.348085	0.391106	0.415801	0.426137	0.425474	0.403903	0.397176	0.393978	0.361605	0.34332	0.34023	0.306807	0.295444	0.293982	0.282705	0.289366	0.267753
4	1.01565	0.997626	0.975554	0.944824	0.917262	0.871654	0.812642	0.747148	0.676981	0.622685	0.560293	0.492144	0.426919	0.375643	0.318699	0.281687	0.27491	0.24575	0.238958	0.236565	0.240394	0.249682	0.261942	0.309711	0.343112	0.366272	0.371782	0.378806	0.388733	0.391003	0.376665	0.362549	0.346736	0.331467	0.300271	0.287912	0.262154	0.245314	0.246055	0.225573	0.221657	0.214519	0.229871	0.240272	0.236199	0.248041	0.24446	0.245514	0.250116
5	1.2714	1.21371	1.16631	1.0933	1.01848	0.974833	0.88883	0.831049	0.786016	0.729774	0.702624	0.691659	0.694816	0.712909	0.698167	0.706076	0.714941	0.704646	0.689167	0.674291	0.679705	0.634459	0.599468	0.571906	0.538665	0.505683	0.497144	0.476742	0.453149	0.441539	0.452877	0.480779	0.490042	0.48257	0.481608	0.496012	0.458406	0.442031	0.4092	0.41642	0.415425	0.416536	0.416122	0.415219	0.409791	0.415944	0.36231	0.352033	0.329857
6	0.855571	0.90043	0.920953	0.921928	0.90884	0.873786	0.82356	0.773233	0.715605	0.668484	0.598394	0.536014	0.477003	0.424034	0.378014	0.322791	0.282889	0.253438	0.222406	0.198308	0.189243	0.180438	0.163817	0.163275	0.169776	0.170609	0.174058	0.176722	0.178445	0.177315	0.176455	0.177332	0.183168	0.181078	0.178668	0.168563	0.155702	0.165142	0.155425	0.14626	0.144337	0.139976	0.12846	0.118362	0.112458	0.0958953	0.0715331	0.0596576	0.041373
7	0.865169	0.91858	0.956218	0.971783	0.976624	0.971704	0.955274	0.931454	0.906402	0.879633	0.839186	0.801303	0.763165	0.726493	0.695887	0.661297	0.627194	0.595746	0.57336	0.55048	0.527236	0.507651	0.488229	0.476278	0.462366	0.444751	0.430512	0.423015	0.413696	0.404398	0.391247	0.377933	0.370248	0.365998	0.353874	0.344782	0.328279	0.321667	0.314015	0.30087	0.287855	0.276008	0.259874	0.245582	0.233024	0.221796	0.208345	0.196136	0.183608
8	0.694624	0.774702	0.84718	0.914305	0.96805	0.997358	1.00974	1.00163	0.984649	0.963278	0.937794	0.889575	0.855178	0.822107	0.778242	0.734047	0.682436	0.627075	0.576139	0.534699	0.498857	0.485911	0.478364	0.468954	0.459624	0.452217	0.436592	0.424274	0.416686	0.397926	0.391325	0.391449	0.385129	0.383838	0.385761	0.381123	0.37227	0.362513	0.366388	0.353397	0.338611	0.326372	0.294012	0.263869	0.229472	0.207174	0.185396	0.155167	0.134799
9	0.883114	0.909949	0.889292	0.884153	0.863425	0.836455	0.782995	0.73921	0.683543	0.626934	0.58086	0.533812	0.489857	0.454797	0.407454	0.364377	0.341159	0.310748	0.278708	0.283738	0.296548	0.294472	0.29826	0.322093	0.351063	0.374736	0.402249	0.431588	0.467684	0.519505	0.559708	0.585922	0.586326	0.589024	0.581861	0.57588	0.561805	0.535478	0.517903	0.486821	0.45908	0.435612	0.432398	0.448185	0.470267	0.492874	0.502861	0.506476	0.517524
10	0.76071	0.695744	0.643093	0.589389	0.556435	0.525713	0.511847	0.507114	0.487257	0.484983	0.427816	0.406206	0.397782	0.377059	0.383799	0.394795	0.400604	0.403679	0.469527	0.463168	0.506061	0.579531	0.617653	0.594434	0.578152	0.526221	0.4396	0.405725	0.365191	0.3042	0.255441	0.223182	0.160352	0.142257	0.137006	0.0966103	0.0839517	0.0973158	0.109114	0.121933	0.155258	0.220919	0.263334	0.270253	0.327872	0.385033	0.419309	0.485474	0.576181
11	0.636298	0.564716	0.559341	0.496457	0.430734	0.380649	0.378843	0.352654	0.307919	0.252895	0.189721	0.141325	0.122771	0.0933767	0.0698295	0.0421048	0.0472065	0.0537473	0.076506	0.142161	0.23102	0.324097	0.367406	0.432904	0.458148	0.445729	0.415842	0.335873	0.239449	0.144244	0.0831821	0.0466938	0.0523028	0.0643537	0.158837	0.266966	0.361211	0.454397	0.511315	0.536486	0.538202	0.520889	0.463753	0.435533	0.413621	0.40111	0.371048	0.399533	0.44074
12	0.777886	0.702324	0.664835	0.619647	0.602239	0.58301	0.575051	0.541104	0.559033	0.553932	0.553158	0.558559	0.595201	0.617153	0.591184	0.595348	0.586512	0.567713	0.539299	0.521774	0.516991	0.470892	0.428054	0.371233	0.310194	0.29769	0.279965	0.23748	0.19061	0.163293	0.14796	0.120128	0.0852159	0.091893	0.122128	0.119811	0.150461	0.11654	0.0441782	0.0259667	0.0233524	0.00742939	0.0364927	0.0567419	0.0619484	0.120066	0.177209	0.224534	0.21566
13	0.841107	0.755805	0.683799	0.61169	0.528131	0.456238	0.418456	0.404144	0.378351	0.365543	0.35957	0.381146	0.406729	0.431067	0.419498	0.392025	0.381693	0.372909	0.384622	0.386365	0.362925	0.330745	0.28684	0.253682	0.19669	0.146919	0.0818453	0.0201802	-0.00740849	-0.0574783	-0.0915443	-0.124032	-0.123106	-0.166699	-0.195369	-0.218933	-0.228638	-0.225811	-0.215509	-0.232337	-0.197301	-0.166788	-0.118671	-0.0763946	-0.0234309	0.0290079	0.106148	0.195273	0.279244
14	0.930062	0.797336	0.646135	0.514296	0.400974	0.306216	0.232817	0.17282	0.135387	0.0969917	0.0755603	0.0596238	0.0579264	0.056034	0.0412571	0.0457353	0.0362055	0.0332381	0.0367429	0.0315199	0.0302572	0.043255	0.05702	0.0725954	0.0800332	0.0828622	0.0935429	0.0989489	0.0972666	0.102529	0.113833	0.126099	0.134779	0.153511	0.168795	0.174985	0.191422	0.196491	0.196194	0.185111	0.191022	0.198924	0.197016	0.190068	0.201048	0.231467	0.263705	0.286271	0.305765
15	0.427692	0.278416	0.146615	0.116765	0.0810479	0.0611507	0.0586994	0.0772031	0.0893294	0.105891	0.143727	0.15756	0.180687	0.189377	0.199382	0.194536	0.187592	0.230539	0.2295	0.217383	0.217134	0.254038	0.270699	0.274547	0.28871	0.304541	0.312556	0.311987	0.302872	0.310422	0.301057	0.292333	0.255054	0.227029	0.24428	0.245764	0.233093	0.231225	0.200545	0.181582	0.167939	0.15414	0.159008	0.158363	0.161878	0.175087	0.178841	0.202055	0.234645
16	0.602444	0.322253	0.180053	0.183346	0.1511	0.182197	0.242103	0.337447	0.445674	0.504119	0.59828	0.674029	0.727369	0.742534	0.733024	0.683872	0.632767	0.645655	0.629404	0.584539	0.572306	0.531381	0.513039	0.563871	0.586081	0.626316	0.676113	0.733922	0.772966	0.781726	0.820851	0.829169	0.830938	0.816556	0.767009	0.749056	0.707183	0.650876	0.62097	0.56208	0.528251	0.517491	0.479211	0.47868	0.461982	0.467767	0.454239	0.460079	0.482222
17	0.82792	0.741469	0.688481	0.637694	0.601574	0.557449	0.538534	0.504457	0.476913	0.453926	0.447549	0.435043	0.418839	0.412678	0.433719	0.448114	0.453402	0.434734	0.464981	0.473393	0.486593	0.511694	0.533119	0.541482	0.558679	0.564615	0.575056	0.57201	0.597823	0.616112	0.626027	0.63391	0.652363	0.677711	0.682098	0.69313	0.691698	0.702493	0.702764	0.700185	0.689801	0.686977	0.68306	0.660823	0.645653	0.641967	0.64675	0.668273	0.659076
18	0.746761	0.77825	0.761546	0.722711	0.704756	0.705588	0.682356	0.704673	0.700606	0.645795	0.629264	0.605024	0.520627	0.44559	0.362246	0.279237	0.208997	0.151759	0.120695	0.0699476	0.0480996	0.0978387	0.130881	0.155215	0.234156	0.300245	0.368898	0.438874	0.478604	0.53107	0.569176	0.607318	0.662586	0.689439	0.683155	0.715409	0.75753	0.77587	0.817278	0.848733	0.866095	0.875369	0.895747	0.897733	0.891384	0.906967	0.908096	0.888524	0.924079
19	0.698125	0.602307	0.47923	0.366219	0.261687	0.187418	0.127095	0.0622649	0.0163304	0.0205761	0.0421741	0.0671886	0.0943337	0.110661	0.108695	0.116851	0.124202	0.0997498	0.0870381	0.0713515	0.0426546	0.0360118	0.0427624	0.0681491	0.099899	0.132397	0.167527	0.20008	0.214431	0.225832	0.215425	0.207112	0.184173	0.160737	0.155751	0.166462	0.179689	0.205422	0.255871	0.288234	0.304346	0.303332	0.303398	0.295165	0.296112	0.307934	0.30575	0.316823	0.353114
20	0.548776	0.531204	0.475974	0.392564	0.309644	0.241756	0.197175	0.145606	0.121392	0.13692	0.145812	0.163638	0.19515	0.19312	0.219676	0.299756	0.329022	0.350346	0.365513	0.393179	0.414216	0.392006	0.373132	0.337901	0.327236	0.285818	0.276074	0.229969	0.178184	0.144425	0.148152	0.132878	0.124467	0.114454	0.095696	0.120926	0.136832	0.139734	0.116583	0.137235	0.164937	0.175041	0.218811	0.261007	0.312507	0.362872	0.409061	0.417228	0.423471
21	0.666658	0.511456	0.381067	0.295323	0.263021	0.224592	0.158064	0.0917503	0.0318317	0.0008768	0.00532135	0.0585585	0.100944	0.140632	0.182255	0.259675	0.341036	0.379487	0.4078	0.384974	0.367195	0.302762	0.249731	0.178953	0.182987	0.2065	0.200042	0.198006	0.223444	0.249077	0.30681	0.418985	0.491342	0.55361	0.614855	0.644422	0.671537	0.65053	0.614079	0.526701	0.448097	0.376873	0.31705	0.302342	0.254409	0.232193	0.255173	0.298131	0.315852
22	0.930084	0.782192	0.664594	0.568588	0.469723	0.374627	0.268265	0.168694	0.104348	0.0558399	0.040935	0.0295682	0.0320909	0.0373145	0.0598034	0.0833107	0.113974	0.145113	0.180091	0.211535	0.246659	0.276511	0.309228	0.339353	0.357838	0.346862	0.314372	0.279708	0.273617	0.26197	0.248841	0.246375	0.239719	0.239855	0.227778	0.239152	0.245018	0.264043	0.276751	0.296937	0.322657	0.337837	0.353708	0.348765	0.364841	0.393607	0.434095	0.480963	0.512587
23	1.03916	0.858943	0.668073	0.49613	0.344719	0.218385	0.115398	0.00853859	-0.0782616	-0.125939	-0.141041	-0.136267	-0.103576	-0.0715671	-0.0128646	0.0555009	0.116325	0.166893	0.216022	0.234549	0.244359	0.236734	0.221737	0.218103	0.214857	0.231163	0.235011	0.250521	0.266099	0.290651	0.324576	0.340131	0.335427	0.334199	0.322669	0.306355	0.286598	0.280639	0.272375	0.254515	0.25383	0.249192	0.256966	0.264875	0.248804	0.255011	0.264656	0.295601	0.309392
24	0.726271	0.563038	0.412305	0.323116	0.212318	0.122525	0.0521517	-0.0106667	-0.0423116	-0.0858954	-0.10454	-0.1052	-0.100457	-0.100929	-0.0822097	-0.0507916	-0.0240699	-0.0118649	0.00353867	0.0468177	0.0771732	0.0935722	0.0994028	0.120473	0.13157	0.15444	0.171277	0.171847	0.163614	0.149166	0.126797	0.116269	0.117518	0.142138	0.17159	0.192195	0.210234	0.228941	0.249768	0.27136	0.266058	0.265857	0.240947	0.238149	0.23236	0.236338	0.245075	0.24406	0.242414
25	0.862115	0.933997	0.922034	0.898744	0.825843	0.719022	0.618946	0.532908	0.454779	0.349611	0.25477	0.211917	0.181496	0.18066	0.182184	0.174128	0.166233	0.158877	0.147077	0.163939	0.176824	0.187976	0.217001	0.260195	0.30572	0.352263	0.374111	0.386218	0.375749	0.330096	0.282084	0.262714	0.221633	0.183591	0.188386	0.22613	0.263685	0.300879	0.348695	0.365859	0.387559	0.385924	0.360186	0.336478	0.330964	0.363155	0.3862	0.440241	0.481747
26	0.957306	0.833572	0.709512	0.592213	0.467107	0.365544	0.264357	0.192818	0.131879	0.0873245	0.0530369	0.0357531	0.0235095	0.0148786	0.0160861	0.0186599	0.0220959	0.028997	0.0427986	0.0607365	0.07388	0.0918877	0.1108	0.125635	0.138358	0.151227	0.158244	0.162585	0.167629	0.170682	0.165128	0.162424	0.160452	0.157835	0.153059	0.153918	0.157435	0.165635	0.177247	0.194677	0.209378	0.228223	0.24767	0.267549	0.288284	0.318908	0.353443	0.374767	0.388907
27	0.78662	0.639296	0.477768	0.361134	0.277748	0.189245	0.141167	0.104792	0.082885	0.0769154	0.0655864	0.0701181	0.0873431	0.110927	0.108774	0.118276	0.142316	0.169526	0.223806	0.238893	0.250892	0.303796	0.298179	0.280988	0.276395	0.276532	0.265985	0.257501	0.246822	0.262908	0.305316	0.342229	0.387417	0.4402	0.462243	0.453362	0.465902	0.442266	0.397727	0.363506	0.349125	0.328507	0.351719	0.397956	0.434352	0.475068	0.506899	0.50977	0.478545
28	0.437455	0.244452	0.148097	0.122595	0.0865278	0.0666461	0.0549202	0.0572802	0.0842787	0.11282	0.162215	0.191106	0.216269	0.203968	0.178259	0.151379	0.121655	0.102914	0.0761604	0.0616337	0.0348325	0.0214662	0.0493875	0.0641357	0.0944439	0.135003	0.156344	0.154243	0.175913	0.157407	0.166945	0.198129	0.193724	0.219575	0.240851	0.27435	0.331288	0.389673	0.473154	0.582311	0.706062	0.822192	0.906906	0.9882	1.013	1.00681	0.948715	0.8553	0.740573
29	0.465671	0.40716	0.389799	0.44563	0.457185	0.447059	0.437456	0.417481	0.396087	0.315426	0.224342	0.1548	0.0919024	0.0322455	-0.0193027	-0.061075	-0.0707354	-0.0150519	0.0578318	0.121579	0.195921	0.255158	0.295563	0.402344	0.454622	0.507402	0.542247	0.579188	0.513734	0.403553	0.309897	0.208436	0.132201	0.015105	-0.0366389	-0.0347141	-0.0220526	0.0328693	0.108543	0.206695	0.32679	0.436534	0.578675	0.730346	0.829393	0.915865	0.960381	0.957897	0.929111
30	0.520061	0.55558	0.532699	0.504851	0.470759	0.462324	0.445343	0.422472	0.4333	0.447297	0.47897	0.451737	0.425991	0.396999	0.361779	0.307978	0.278251	0.242296	0.19363	0.180853	0.201871	0.213138	0.219856	0.270934	0.304902	0.353391	0.388016	0.375483	0.370877	0.33772	0.279509	0.228673	0.139247	0.0435904	-0.000476852	-0.00726052	0.00886529	-0.0242222	-0.0223329	-0.0191127	0.0167487	0.0538611	0.115614	0.149314	0.228504	0.295664	0.316452	0.315328	0.371906
31	1.10185	0.901499	0.704431	0.544173	0.401905	0.293662	0.214629	0.159241	0.112501	0.0693985	0.0574578	0.054094	0.0494691	0.0532589	0.0623168	0.0757883	0.090376	0.100869	0.122029	0.146481	0.166144	0.193631	0.211865	0.231545	0.248281	0.262367	0.296343	0.325588	0.348388	0.381593	0.397747	0.411802	0.420304	0.422654	0.42769	0.431868	0.454001	0.479155	0.497038	0.520687	0.552217	0.586126	0.607926	0.624077	0.638192	0.657109	0.66831	0.669795	0.671453
32	0.87681	0.761598	0.645007	0.536893	0.459419	0.390157	0.324197	0.267729	0.226216	0.201398	0.173297	0.15221	0.132199	0.116596	0.110059	0.105924	0.105959	0.0974674	0.0896455	0.0889189	0.093216	0.0995791	0.110505	0.114325	0.124346	0.130124	0.152322	0.168412	0.192506	0.215499	0.240151	0.274503	0.292234	0.323832	0.353149	0.38518	0.399623	0.425839	0.462806	0.478029	0.486525	0.492347	0.500303	0.493503	0.490362	0.498079	0.494431	0.49478	0.489619
33	1.17199	0.783432	0.45005	0.24779	0.118315	0.00316069	-0.0541391	-0.0906317	-0.0959509	-0.0966119	-0.0824041	-0.051899	-0.0340867	-0.0212089	-0.0224349	0.000968234	0.0286171	0.0467793	0.0645722	0.0835645	0.124107	0.151917	0.175754	0.220038	0.249518	0.265957	0.286948	0.324089	0.385286	0.426159	0.487445	0.549527	0.602092	0.648043	0.654425	0.656708	0.637216	0.618418	0.594624	0.5715	0.557329	0.547325	0.53354	0.512109	0.523957	0.528369	0.521972	0.525047	0.515565
34	1.052	0.784862	0.520172	0.332888	0.203926	0.105678	0.0457935	0.00292849	-0.0118143	-0.0370954	-0.0500975	-0.062823	-0.0553527	-0.0359686	-0.0428619	-0.0431117	-0.03603	-0.00118099	0.0500922	0.0986565	0.154231	0.21015	0.261403	0.336709	0.395572	0.444746	0.471062	0.492603	0.499872	0.498701	0.479867	0.444914	0.40705	0.376926	0.358034	0.335507	0.328885	0.314046	0.291972	0.292094	0.30629	0.324964	0.356769	0.386532	0.431055	0.468008	0.479693	0.485169	0.461468
35	0.958527	0.760774	0.563639	0.376945	0.231228	0.123017	0.0521686	0.018782	0.0239466	0.040249	0.0611836	0.0991525	0.134827	0.163575	0.188631	0.213338	0.232086	0.257979	0.271815	0.282432	0.283151	0.310755	0.340476	0.359176	0.390131	0.407687	0.425802	0.449175	0.456156	0.465166	0.468267	0.475038	0.48212	0.500939	0.509924	0.520305	0.533636	0.534612	0.547508	0.572033	0.589884	0.603641	0.604784	0.592878	0.564603	0.533541	0.48602	0.436784	0.397487
36	0.920587	0.837236	0.733678	0.612473	0.478323	0.385252	0.256885	0.201587	0.148221	0.180203	0.185399	0.217714	0.252086	0.295525	0.36338	0.404322	0.432216	0.464233	0.495415	0.489993	0.504054	0.494786	0.494612	0.446558	0.405671	0.389199	0.349351	0.293253	0.265986	0.231113	0.240483	0.272733	0.311732	0.3449	0.403344	0.458885	0.524043	0.548548	0.579177	0.581536	0.538533	0.514633	0.454826	0.377451	0.360203	0.321029	0.345226	0.421437	0.510236
37	1.13575	0.948125	0.801825	0.720667	0.619024	0.565107	0.520854	0.496584	0.473196	0.451654	0.455994	0.468547	0.491119	0.498171	0.515783	0.524282	0.542726	0.537661	0.54803	0.510114	0.521779	0.53813	0.54895	0.573683	0.594232	0.612615	0.605237	0.61685	0.646632	0.654515	0.698371	0.731135	0.74971	0.752917	0.744307	0.728813	0.683697	0.6424	0.599259	0.587949	0.579762	0.596588	0.609822	0.620786	0.630866	0.617783	0.610309	0.575229	0.526975
38	0.788262	0.701931	0.603199	0.498569	0.446272	0.4317	0.382238	0.316896	0.280633	0.249917	0.194591	0.194356	0.161093	0.118773	0.0902239	0.0864998	0.0678952	0.0683565	0.0924783	0.116303	0.150114	0.0830585	0.0702021	0.0957088	0.102289	0.114286	0.159487	0.146018	0.132181	0.168833	0.205393	0.261284	0.336222	0.386112	0.434454	0.452002	0.540204	0.6164	0.715219	0.758801	0.780385	0.766884	0.778917	0.713899	0.707959	0.683481	0.633385	0.610592	0.565171
39	1.08983	1.11753	1.10241	0.948855	0.748707	0.599634	0.462534	0.346153	0.286533	0.228897	0.183183	0.173753	0.167665	0.186829	0.216628	0.225733	0.255759	0.280671	0.292246	0.282271	0.268542	0.244598	0.209822	0.159933	0.0881879	0.0534572	0.00871006	0.00687633	0.0179565	0.0417207	0.0604129	0.0941939	0.127723	0.142922	0.136815	0.130039	0.0820835	0.055164	0.066364	0.0777158	0.0935179	0.114406	0.159955	0.191698	0.217355	0.239568	0.234753	0.2121	0.195318
40	0.808808	0.607131	0.425037	0.332591	0.310205	0.325185	0.360236	0.396291	0.420642	0.449005	0.44379	0.422955	0.46209	0.400551	0.327345	0.316479	0.297837	0.276502	0.213702	0.1967	0.172941	0.143112	0.152092	0.148557	0.0911735	0.0655212	0.0714712	0.0723616	0.0762233	0.126758	0.194012	0.262415	0.385306	0.411918	0.471066	0.522572	0.58008	0.602814	0.640447	0.628382	0.609756	0.565839	0.489198	0.427657	0.393442	0.36331	0.319517	0.302437	0.31664
41	0.768607	0.737172	0.673141	0.607013	0.5259	0.456582	0.380973	0.32025	0.254844	0.195543	0.137423	0.0948678	0.0634948	0.036682	0.0251427	0.0109482	0.00359525	0.00447288	0.0131536	0.029219	0.0544511	0.074384	0.0963172	0.119713	0.138634	0.162891	0.180212	0.198527	0.212121	0.21584	0.219887	0.216077	0.224104	0.225071	0.216685	0.215697	0.197958	0.197999	0.197724	0.194471	0.201842	0.220664	0.233219	0.249521	0.271178	0.295934	0.343412	0.386333	0.437977
42	0.714417	0.552021	0.42916	0.329489	0.236105	0.18875	0.163686	0.146269	0.162425	0.171549	0.167529	0.179806	0.211876	0.237565	0.250516	0.259011	0.273424	0.290782	0.320131	0.334276	0.365933	0.39172	0.40803	0.434783	0.469221	0.466201	0.472107	0.477795	0.489754	0.503497	0.512735	0.513324	0.497939	0.504518	0.515193	0.530161	0.539617	0.548824	0.578831	0.582089	0.600066	0.624771	0.649549	0.677924	0.702814	0.725877	0.723049	0.708999	0.713562
43	0.866941	0.913474	0.878133	0.800294	0.698646	0.571565	0.456876	0.370121	0.292012	0.23601	0.182695	0.13896	0.145888	0.138669	0.128048	0.144956	0.160752	0.172941	0.212655	0.216306	0.206249	0.205119	0.210499	0.21232	0.177681	0.139764	0.110837	0.0963341	0.0766036	0.0684942	0.0838703	0.106117	0.15342	0.200896	0.243824	0.300212	0.366246	0.396413	0.380293	0.37125	0.37705	0.343493	0.318871	0.261135	0.210795	0.159342	0.101663	0.0546867	0.0338485
44	0.929644	0.843943	0.740716	0.582776	0.436454	0.302574	0.196613	0.115404	0.0570977	0.0287755	0.0165607	0.012987	0.0182728	0.0363976	0.0653462	0.106293	0.148872	0.193632	0.238006	0.278358	0.310804	0.337024	0.365446	0.391043	0.407087	0.421572	0.429286	0.451714	0.468256	0.501049	0.525341	0.552723	0.597312	0.646368	0.679207	0.711695	0.745345	0.763964	0.769238	0.767709	0.74597	0.710763	0.682131	0.663577	0.668774	0.705771	0.745334	0.799944	0.845832
45	0.589831	0.564991	0.502226	0.454438	0.439572	0.410971	0.444373	0.465096	0.498213	0.577962	0.60007	0.61835	0.67326	0.684304	0.681065	0.680299	0.673514	0.645608	0.557701	0.527458	0.468552	0.423751	0.355917	0.270663	0.250879	0.215147	0.214184	0.243768	0.321428	0.348466	0.38346	0.447902	0.511281	0.561956	0.649815	0.687818	0.746543	0.816451	0.842782	0.854215	0.889409	0.897221	0.872089	0.856434	0.856904	0.901632	0.879691	0.87313	0.812673
46	0.707981	0.700931	0.591507	0.418847	0.307972	0.218033	0.155472	0.124077	0.100341	0.0956546	0.0867944	0.103784	0.104093	0.0955485	0.0973934	0.0833154	0.0619503	0.0383276	0.0247585	0.0206626	0.0138395	0.0276848	0.072137	0.132896	0.205797	0.266824	0.33192	0.37162	0.381871	0.372917	0.341887	0.308611	0.259681	0.226746	0.212862	0.20335	0.203566	0.173965	0.170428	0.156894	0.153477	0.150424	0.144254	0.152455	0.179686	0.22293	0.254379	0.278763	0.285713
47	0.857511	0.761633	0.686666	0.631448	0.558252	0.488762	0.39689	0.328703	0.282578	0.217039	0.161749	0.132838	0.0991872	0.0655133	0.0475978	0.0531156	0.0324356	0.0559986	0.0728469	0.0983844	0.111359	0.128077	0.172372	0.195373	0.20367	0.197945	0.219251	0.227987	0.228879	0.223484	0.231478	0.23454	0.22908	0.23662	0.225834	0.2046	0.191127	0.174874	0.197381	0.189745	0.190907	0.202807	0.192488	0.200128	0.188842	0.204075	0.222041	0.248865	0.283153
48	0.918716	0.919607	0.866077	0.775332	0.672897	0.575482	0.472391	0.385377	0.307548	0.243131	0.183831	0.135452	0.104896	0.0803662	0.0611994	0.0445594	0.0349709	0.030006	0.0269444	0.0231431	0.0171129	0.0147242	0.0153011	0.015375	0.0173694	0.0184629	0.0247792	0.0331038	0.0392065	0.0485067	0.0577721	0.0676652	0.0753408	0.0869964	0.0959147	0.102506	0.10546	0.106776	0.105568	0.108936	0.110758	0.110264	0.113566	0.123092	0.13296	0.142179	0.155632	0.169914	0.184586
49	1.03024	1.02472	0.967674	0.877274	0.751538	0.632785	0.515917	0.419407	0.336384	0.252169	0.18304	0.136856	0.109111	0.0960332	0.075991	0.0662817	0.0684649	0.065531	0.064746	0.0708914	0.0706132	0.0757653	0.0850516	0.0934633	0.111943	0.1237	0.13044	0.141909	0.153303	0.161159	0.173553	0.183686	0.191966	0.197492	0.201472	0.208557	0.213932	0.215853	0.212185	0.206313	0.201495	0.20282	0.208696	0.210164	0.21419	0.217043	0.212	0.216253	0.220463
50	0.673967	0.694662	0.66802	0.610916	0.524138	0.452411	0.390364	0.331955	0.255166	0.187659	0.121928	0.0709401	0.0202988	-0.0137217	-0.041918	-0.0650219	-0.0907966	-0.0836544	-0.0753643	-0.0436073	-0.0375034	-0.00552853	0.031517	0.0597469	0.0867358	0.105651	0.0959347	0.113185	0.119057	0.149271	0.156001	0.146738	0.125285	0.140949	0.175592	0.198408	0.202556	0.206424	0.194945	0.197525	0.19763	0.208974	0.207266	0.20787	0.200019	0.208409	0.197615	0.189283	0.182273
51	0.911999	0.925222	0.870347	0.775252	0.663121	0.560468	0.46543	0.393398	0.320103	0.26247	0.214658	0.177202	0.156822	0.140987	0.126861	0.119838	0.107623	0.092945	0.0812962	0.0755681	0.0646607	0.0498535	0.0362816	0.0236979	0.00490156	-0.0120595	-0.024703	-0.0334963	-0.0419371	-0.0459047	-0.0419467	-0.0344713	-0.0229869	-0.00893694	0.00597988	0.0303573	0.0561474	0.0806266	0.102913	0.123967	0.144353	0.156792	0.16881	0.179375	0.190139	0.190879	0.214345	0.23433	0.251886
52	0.950215	0.943028	0.875508	0.77393	0.658354	0.552673	0.440945	0.353495	0.272469	0.20894	0.149529	0.102002	0.0723402	0.0497393	0.0355434	0.0264475	0.0202533	0.017157	0.0138886	0.0111668	0.0107596	0.0106685	0.0116251	0.0128307	0.0136272	0.0165969	0.0195157	0.0227836	0.0251046	0.0266052	0.0295919	0.0321696	0.0338005	0.0375	0.0423215	0.0456482	0.0515273	0.0586283	0.0653877	0.0719549	0.078457	0.0863561	0.092963	0.0983766	0.105638	0.115409	0.124323	0.136208	0.146685
53	0.861496	0.849695	0.801116	0.730189	0.644142	0.567295	0.47865	0.409365	0.33454	0.27341	0.208003	0.159265	0.129099	0.0951261	0.0808465	0.07109	0.0718514	0.0823944	0.0880326	0.0914949	0.0983347	0.109412	0.119606	0.131511	0.141829	0.151276	0.156952	0.164517	0.167403	0.170225	0.177541	0.186069	0.198148	0.202534	0.202977	0.211121	0.213809	0.216853	0.220398	0.225513	0.228563	0.226875	0.230591	0.234004	0.232867	0.233481	0.232674	0.230485	0.220289
54	1.01726	0.971915	0.894103	0.780496	0.655336	0.525532	0.412831	0.308303	0.23308	0.187142	0.150462	0.108282	0.0924845	0.0799444	0.0793858	0.0983714	0.112417	0.115441	0.120909	0.121028	0.119493	0.116806	0.117778	0.11327	0.115671	0.127136	0.143093	0.158723	0.174998	0.18684	0.226386	0.239641	0.251742	0.26845	0.28041	0.307337	0.329944	0.349932	0.369205	0.374512	0.386222	0.384654	0.371986	0.368008	0.364777	0.375615	0.386535	0.388379	0.381845
55	0.353495	0.33171	0.334891	0.367788	0.349634	0.364691	0.408	0.464066	0.489841	0.488546	0.488101	0.531005	0.561179	0.597095	0.597905	0.53985	0.556369	0.573481	0.555997	0.540245	0.5397	0.545472	0.513009	0.520293	0.567026	0.61771	0.631695	0.646546	0.677928	0.700337	0.708524	0.695493	0.678931	0.658477	0.659125	0.620087	0.632444	0.579297	0.567986	0.532688	0.506923	0.428092	0.382695	0.340909	0.275936	0.2034	0.164104	0.158616	0.139945
56	0.848327	0.819356	0.775587	0.663447	0.542934	0.427765	0.319732	0.232911	0.152741	0.107159	0.0830283	0.0760448	0.0716087	0.0768934	0.0987692	0.119619	0.138134	0.160342	0.183029	0.196808	0.213475	0.223114	0.223165	0.222944	0.218934	0.223405	0.224763	0.236234	0.242954	0.252014	0.268895	0.291771	0.302361	0.310258	0.318977	0.311586	0.297878	0.293314	0.285442	0.284088	0.294856	0.306769	0.32429	0.331689	0.333143	0.336854	0.334002	0.331126	0.332334
57	0.525359	0.559821	0.601	0.651808	0.688799	0.714713	0.750967	0.754316	0.736644	0.710007	0.679624	0.634568	0.592415	0.547352	0.503964	0.461715	0.427862	0.385798	0.353722	0.35222	0.359627	0.379451	0.382604	0.405443	0.434488	0.462602	0.463646	0.489219	0.497971	0.515446	0.518249	0.509932	0.501234	0.476483	0.469067	0.461566	0.438378	0.431765	0.418038	0.426434	0.448104	0.47727	0.469914	0.478619	0.482127	0.504133	0.519879	0.516978	0.524506
58	0.790237	0.699343	0.58742	0.506029	0.421638	0.293225	0.219745	0.134166	0.0551179	-0.0487718	-0.107013	-0.186441	-0.226097	-0.225334	-0.209815	-0.187837	-0.154352	-0.12221	-0.113743	-0.103143	-0.0815561	-0.0365523	-0.0376483	-0.0113105	0.0273569	0.0720002	0.107225	0.159173	0.239091	0.271905	0.330217	0.389169	0.432863	0.484043	0.43982	0.389297	0.340593	0.272885	0.219262	0.210656	0.210426	0.210002	0.214098	0.251843	0.273041	0.276634	0.281764	0.285686	0.258735
59	0.557247	0.59341	0.644074	0.662426	0.655988	0.621537	0.55618	0.461709	0.397993	0.331875	0.298115	0.256269	0.213161	0.204912	0.179525	0.15737	0.150992	0.139144	0.118054	0.0911669	0.0346239	0.00429437	-0.0210516	-0.0238132	-0.040185	-0.0200104	0.0467601	0.0911362	0.170004	0.214955	0.267113	0.326034	0.381847	0.414008	0.404829	0.385083	0.406311	0.420379	0.466372	0.506423	0.527139	0.571636	0.600833	0.648422	0.687179	0.702645	0.669255	0.628402	0.558504
60	0.967804	0.979355	0.963846	0.922126	0.882037	0.817848	0.74685	0.669697	0.57739	0.492446	0.411066	0.352199	0.295134	0.24343	0.212053	0.186323	0.173461	0.162847	0.167544	0.187677	0.197769	0.215527	0.232705	0.245941	0.241258	0.2365	0.24091	0.241835	0.237772	0.230461	0.230971	0.235939	0.247455	0.25538	0.259534	0.279164	0.294421	0.299609	0.30987	0.309433	0.334576	0.347963	0.347875	0.337498	0.31936	0.306292	0.305208	0.321559	0.33799
61	0.876925	0.901832	0.859623	0.775991	0.669158	0.570653	0.459295	0.372634	0.290892	0.223374	0.161905	0.117814	0.0909924	0.0663088	0.0519228	0.0442062	0.0435762	0.0426611	0.0425932	0.0444705	0.0486141	0.0536535	0.0565546	0.0646209	0.0718454	0.0776483	0.083687	0.0932553	0.0999995	0.112968	0.124357	0.134065	0.146965	0.157499	0.17118	0.183496	0.195246	0.204449	0.217384	0.223224	0.234809	0.243663	0.251328	0.260887	0.273903	0.281269	0.288509	0.297546	0.305959
62	0.865668	0.874522	0.859025	0.802334	0.729551	0.655554	0.571788	0.515899	0.431954	0.339355	0.262883	0.178641	0.127267	0.101257	0.0609238	0.0334093	0.0316692	0.00916883	0.00487536	-0.0164571	-0.0023852	-0.00960358	0.0124361	0.0386066	0.0598274	0.103427	0.170556	0.202305	0.265352	0.304184	0.319667	0.326409	0.309035	0.278419	0.232052	0.194565	0.134576	0.0988079	0.093296	0.0941024	0.119188	0.153189	0.210045	0.233949	0.24879	0.238924	0.189889	0.17215	0.169978
63	0.846075	0.922057	0.952206	0.937504	0.890198	0.831659	0.755944	0.690947	0.619733	0.548775	0.482517	0.428412	0.383024	0.347879	0.311898	0.290199	0.266269	0.253654	0.236444	0.228881	0.206499	0.191707	0.177555	0.161254	0.148836	0.136286	0.12406	0.118682	0.111643	0.106824	0.109443	0.121532	0.133624	0.144309	0.163141	0.180737	0.197911	0.219663	0.23175	0.238589	0.237188	0.233874	0.226012	0.218443	0.201	0.19813	0.190484	0.182036	0.178961
64	0.909343	0.912497	0.934962	0.853612	0.787127	0.754958	0.732064	0.70877	0.692846	0.67307	0.581953	0.541667	0.46628	0.401985	0.350883	0.27732	0.230402	0.232106	0.206072	0.215646	0.257066	0.289815	0.289369	0.293729	0.296843	0.320546	0.314245	0.313856	0.323275	0.346161	0.378963	0.42538	0.461449	0.447206	0.430814	0.417631	0.401663	0.362769	0.328628	0.308067	0.323556	0.3299	0.367226	0.434227	0.477212	0.516023	0.601032	0.655771	0.699001
65	0.965048	0.980001	0.955634	0.907952	0.837866	0.743635	0.645574	0.560657	0.478339	0.402921	0.328107	0.256046	0.20204	0.162506	0.124923	0.105018	0.104352	0.0979953	0.0992678	0.101713	0.111875	0.12031	0.126514	0.130118	0.13147	0.139644	0.141878	0.154364	0.163444	0.1757	0.183644	0.194884	0.2036	0.208612	0.216167	0.229406	0.242213	0.255929	0.256069	0.256874	0.260432	0.264932	0.269287	0.269352	0.280681	0.282454	0.292911	0.294732	0.298519
66	1.11436	1.1325	1.0966	1.01643	0.902453	0.772009	0.647077	0.542454	0.457005	0.35613	0.241246	0.145285	0.0929779	0.060989	0.0367315	0.0373777	0.0438811	0.061205	0.0827667	0.0960497	0.115604	0.150426	0.17304	0.174672	0.187497	0.186508	0.175452	0.183478	0.196603	0.217893	0.212206	0.225796	0.235332	0.275355	0.291494	0.311201	0.313854	0.313172	0.332156	0.366785	0.381173	0.380046	0.399345	0.387822	0.397667	0.431797	0.46985	0.492461	0.512478
67	0.765308	0.766099	0.746083	0.707329	0.648417	0.574451	0.499967	0.437506	0.38263	0.329891	0.277705	0.242184	0.209057	0.176229	0.156186	0.129844	0.117428	0.118599	0.130916	0.144671	0.146358	0.144281	0.149606	0.169979	0.183174	0.195582	0.20305	0.210506	0.220439	0.226146	0.239981	0.25433	0.270943	0.28781	0.314934	0.325517	0.330681	0.334791	0.332505	0.320718	0.307567	0.291348	0.27523	0.256795	0.243863	0.238029	0.224739	0.223801	0.225817
68	1.06477	1.08203	1.06849	1.01936	0.953945	0.869946	0.76956	0.675294	0.575379	0.476623	0.38702	0.307949	0.242765	0.187709	0.146907	0.098057	0.0687491	0.0475927	0.0319507	0.0256531	0.0211977	0.0204122	0.0246871	0.0296596	0.0368207	0.0466744	0.0566683	0.066839	0.0724999	0.0841797	0.0897107	0.0920536	0.0960508	0.0988249	0.105651	0.110424	0.114787	0.122857	0.126005	0.128255	0.126022	0.124011	0.122684	0.128712	0.13854	0.151179	0.173488	0.193317	0.209926
69	0.652373	0.656268	0.632867	0.561277	0.5348	0.514208	0.479883	0.413777	0.364206	0.278316	0.208729	0.146398	0.104055	0.0860969	0.0739626	0.0423847	0.0158889	0.0092957	-0.0118043	0.0226906	0.057767	0.0958709	0.123566	0.171248	0.199266	0.221533	0.24215	0.274781	0.28827	0.303097	0.317239	0.30359	0.300635	0.277008	0.24155	0.200373	0.111421	0.0732189	0.0095728	-0.0448849	-0.0836209	-0.115303	-0.137832	-0.15461	-0.148248	-0.119444	-0.059308	0.000580546	0.0598242
70	0.913196	0.98141	0.965078	0.894767	0.79194	0.68243	0.557365	0.457606	0.355403	0.271247	0.195525	0.127185	0.08298	0.0522302	0.0317469	0.0187679	0.00886219	0.00312785	0.00154623	-0.000574922	0.000469981	0.000285423	0.000347134	0.000588484	0.00175689	0.00463237	0.00924871	0.013723	0.0192737	0.0281456	0.0380231	0.0474064	0.0610504	0.0746671	0.0880804	0.103636	0.117104	0.129535	0.142632	0.151334	0.159088	0.168672	0.176926	0.184657	0.189912	0.192459	0.193174	0.195352	0.196613
71	0.784445	0.768196	0.805527	0.858462	0.886283	0.89427	0.855559	0.853205	0.760234	0.681962	0.62659	0.583069	0.547858	0.52852	0.53924	0.558057	0.577916	0.647291	0.711431	0.741326	0.759176	0.820297	0.85737	0.878635	0.898142	0.929003	0.899549	0.831557	0.75247	0.660873	0.540874	0.467959	0.319739	0.187102	0.107093	0.0443446	0.0712143	0.0840155	0.145779	0.257949	0.375048	0.446823	0.549322	0.625528	0.68772	0.728431	0.719845	0.686215	0.605069
72	0.829913	0.924313	0.944101	0.894686	0.827075	0.725442	0.651228	0.552455	0.454104	0.389675	0.325368	0.267685	0.198458	0.155885	0.136375	0.143749	0.139893	0.138187	0.122848	0.123433	0.119747	0.113325	0.101482	0.133533	0.152445	0.183527	0.216286	0.248885	0.266292	0.286021	0.311216	0.345819	0.342079	0.35354	0.374647	0.385291	0.381084	0.314764	0.287416	0.256057	0.248354	0.21973	0.195831	0.148957	0.117885	0.118237	0.124332	0.131235	0.118218
73	0.745386	0.841307	0.928174	0.985743	1.01381	1.01124	0.983941	0.937021	0.876823	0.810682	0.747119	0.681782	0.619826	0.560306	0.507149	0.449917	0.408707	0.382176	0.353308	0.325814	0.299363	0.275723	0.25573	0.245948	0.234185	0.225831	0.216553	0.207005	0.201229	0.188632	0.176579	0.168414	0.157109	0.148092	0.139274	0.130222	0.126249	0.121988	0.114829	0.11361	0.11775	0.119082	0.120955	0.121149	0.126095	0.126691	0.124335	0.118487	0.116421
74	0.835752	0.909799	0.911609	0.861542	0.778654	0.688651	0.579886	0.491043	0.409148	0.340753	0.28795	0.226025	0.186957	0.150376	0.123888	0.108784	0.0931572	0.0864893	0.0795049	0.0689853	0.0656789	0.0656325	0.0606786	0.0613882	0.0621531	0.070973	0.0820461	0.0915685	0.0963786	0.10465	0.109176	0.114728	0.111061	0.110123	0.108356	0.0990188	0.09112	0.0831897	0.0718293	0.0625942	0.0627059	0.0617736	0.063782	0.0760874	0.0888218	0.108198	0.134101	0.162714	0.195597
75	0.868018	0.942096	0.948523	0.939695	0.896571	0.828288	0.7458	0.673765	0.585651	0.518544	0.446623	0.388264	0.330157	0.302057	0.267935	0.233239	0.209624	0.178032	0.150981	0.126959	0.0937835	0.0744754	0.0652859	0.0605537	0.0643419	0.0805671	0.106419	0.134387	0.161818	0.218452	0.268503	0.332548	0.353443	0.376173	0.401759	0.434115	0.436111	0.441763	0.42176	0.40914	0.374168	0.347756	0.350389	0.346739	0.350464	0.348121	0.347869	0.336061	0.301467
76	0.729232	0.804377	0.851001	0.880315	0.886361	0.874901	0.83854	0.801941	0.741929	0.675984	0.600312	0.522433	0.456895	0.38774	0.328435	0.276317	0.241154	0.218394	0.200442	0.18476	0.185417	0.195629	0.204754	0.217631	0.227683	0.245961	0.256781	0.26119	0.262488	0.261337	0.256777	0.256036	0.246319	0.236092	0.213648	0.189222	0.174999	0.166809	0.162579	0.149148	0.138147	0.126598	0.111189	0.108531	0.105622	0.0861713	0.0670434	0.0695441	0.0622035
77	0.834523	0.925988	0.987704	1.02085	1.03065	1.02214	0.997682	0.96247	0.914556	0.869225	0.807812	0.746238	0.685635	0.630223	0.579398	0.519188	0.471565	0.429835	0.396586	0.364899	0.33498	0.313386	0.293836	0.275294	0.266235	0.251111	0.241498	0.236824	0.232041	0.229859	0.225235	0.21806	0.216702	0.211136	0.206513	0.199513	0.184983	0.183511	0.169861	0.161519	0.151254	0.143797	0.132425	0.118481	0.108733	0.0971088	0.0847602	0.0741215	0.0632106
78	0.847212	0.946903	0.985374	0.974837	0.919652	0.859588	0.771135	0.687018	0.612225	0.53703	0.466765	0.397583	0.35724	0.306781	0.270752	0.244473	0.221572	0.190594	0.171741	0.167864	0.156421	0.150581	0.149538	0.141917	0.149468	0.155907	0.171387	0.187832	0.199553	0.21464	0.232446	0.239193	0.241417	0.233979	0.223341	0.210976	0.185712	0.160871	0.129596	0.104687	0.0964076	0.0936155	0.091135	0.0996871	0.115872	0.142444	0.17174	0.194425	0.211458
79	0.492672	0.62067	0.671855	0.618706	0.566253	0.505944	0.407629	0.284553	0.197773	0.0882844	0.000639899	-0.0753004	-0.132616	-0.131745	-0.103676	-0.0484958	0.0105148	0.0548462	0.126939	0.222859	0.333401	0.406733	0.447957	0.461852	0.501078	0.482622	0.447749	0.449329	0.400663	0.337321	0.299297	0.275778	0.201613	0.132891	0.108991	0.0618547	0.0737898	0.0940544	0.101583	0.120975	0.101776	0.127814	0.166074	0.154809	0.153391	0.13186	0.0860706	0.0478838	0.00505041
80	0.477653	0.558949	0.607495	0.648254	0.673205	0.665743	0.615636	0.561305	0.487028	0.430778	0.3588	0.296939	0.229578	0.170796	0.117715	0.0893275	0.0363278	0.0214499	0.03211	0.0324962	0.0667844	0.102077	0.13789	0.176096	0.232533	0.284177	0.36488	0.431364	0.486092	0.552033	0.598412	0.625386	0.637752	0.629785	0.624312	0.607276	0.588569	0.558562	0.534459	0.500901	0.461204	0.437626	0.416038	0.418825	0.438252	0.445052	0.466894	0.486853	0.504813
81	0.428697	0.395341	0.365233	0.37133	0.3891	0.398088	0.431936	0.475923	0.510736	0.544054	0.552152	0.556466	0.582373	0.623116	0.656779	0.698865	0.767837	0.807702	0.851252	0.891509	0.877825	0.917441	0.938905	0.947199	0.950204	0.929476	0.881333	0.829958	0.808248	0.775655	0.699743	0.637983	0.576937	0.514086	0.483626	0.489338	0.494304	0.482791	0.492103	0.499407	0.534619	0.525012	0.525996	0.528942	0.577461	0.610697	0.592842	0.613204	0.6008
82	0.734857	0.828216	0.891877	0.923251	0.928065	0.912309	0.868542	0.807801	0.741581	0.669453	0.599316	0.53635	0.491282	0.437222	0.40392	0.373219	0.35854	0.346875	0.338275	0.331702	0.32513	0.321906	0.322945	0.320797	0.320344	0.31843	0.316682	0.307884	0.304073	0.300837	0.296666	0.289785	0.284333	0.276169	0.264813	0.252027	0.2438	0.234286	0.226034	0.222015	0.216147	0.2085	0.19952	0.188912	0.179528	0.169513	0.156513	0.138169	0.115417
83	0.356239	0.530278	0.651937	0.806476	0.9039	0.959294	0.98492	0.969148	0.941451	0.91289	0.861817	0.777117	0.730339	0.668119	0.626475	0.60079	0.57222	0.569549	0.558748	0.535643	0.515674	0.49626	0.482768	0.448652	0.413148	0.376632	0.341608	0.309913	0.288966	0.265506	0.260977	0.253738	0.280791	0.30262	0.318266	0.328589	0.330574	0.337115	0.332535	0.312883	0.300865	0.295615	0.281799	0.274664	0.280393	0.26773	0.261985	0.259678	0.245865
84	0.572778	0.721187	0.848369	0.940666	0.962817	0.934733	0.893011	0.839992	0.762485	0.684911	0.579239	0.469274	0.369155	0.2759	0.197806	0.136772	0.0787863	0.0376098	0.00101776	-0.00823506	-0.0134446	0.000839074	0.0263984	0.0549299	0.087096	0.115922	0.140445	0.173823	0.185712	0.199738	0.225108	0.226686	0.222616	0.220811	0.221113	0.227607	0.256317	0.266163	0.277507	0.292949	0.318129	0.350615	0.353773	0.369947	0.394862	0.411155	0.414083	0.439386	0.462855
85	0.727815	0.87201	0.944913	0.958494	0.952485	0.928005	0.84322	0.767557	0.694149	0.597137	0.516945	0.438167	0.365522	0.290175	0.277727	0.238381	0.237962	0.231072	0.259164	0.259311	0.253509	0.275976	0.278334	0.273762	0.297959	0.339201	0.399626	0.4185	0.437907	0.473326	0.492017	0.519973	0.554135	0.55988	0.521565	0.457324	0.387944	0.303345	0.250684	0.215524	0.218623	0.19325	0.201513	0.203093	0.204091	0.26471	0.316976	0.355376	0.390255
86	0.791496	0.898642	0.940325	0.956528	0.946088	0.903834	0.837896	0.774646	0.705547	0.621286	0.535906	0.456959	0.385677	0.311003	0.249698	0.198303	0.151054	0.110002	0.0640311	0.041851	0.0106505	-0.00850692	-0.0279029	-0.0392993	-0.0584773	-0.0759471	-0.0930885	-0.108024	-0.110108	-0.116104	-0.110395	-0.103971	-0.0876149	-0.0542562	-0.0351192	-0.00881632	0.020788	0.0501264	0.0840684	0.125132	0.16839	0.189743	0.229095	0.26682	0.288253	0.315467	0.343946	0.365419	0.367957
87	0.797275	0.784285	0.730999	0.6687	0.606063	0.549927	0.48704	0.447513	0.414018	0.398127	0.396171	0.363126	0.343779	0.326363	0.312344	0.280675	0.226441	0.18864	0.156566	0.0816024	0.0467563	0.0458818	0.0497828	0.0931745	0.141555	0.210504	0.250205	0.273188	0.288235	0.274283	0.239871	0.203507	0.1951	0.172074	0.125126	0.111659	0.148834	0.178376	0.172853	0.190789	0.21031	0.251455	0.269276	0.298946	0.347196	0.387891	0.397625	0.383739	0.365113
88	0.719188	0.818798	0.892709	0.923081	0.923234	0.901496	0.856738	0.811597	0.758614	0.704779	0.639976	0.575667	0.522508	0.467575	0.423417	0.378221	0.345244	0.324617	0.308187	0.297415	0.287796	0.288805	0.288346	0.28995	0.296783	0.299906	0.305724	0.305901	0.308417	0.303274	0.305233	0.304897	0.304373	0.303691	0.303571	0.307118	0.303916	0.305026	0.302565	0.301763	0.297577	0.293887	0.283931	0.275203	0.271773	0.263108	0.261412	0.257873	0.259575
89	0.438575	0.539648	0.62131	0.681971	0.701989	0.711843	0.710132	0.693758	0.646106	0.609496	0.555597	0.523424	0.487654	0.461568	0.427911	0.427816	0.416921	0.407311	0.407149	0.404488	0.428082	0.445903	0.426829	0.389443	0.373042	0.385958	0.371227	0.34302	0.309494	0.286648	0.250565	0.214384	0.203928	0.193732	0.165703	0.133344	0.117231	0.106026	0.0939059	0.0732802	0.0752955	0.0797605	0.0847347	0.0948084	0.121579	0.1378	0.161107	0.192544	0.227175
90	0.846417	0.836534	0.751117	0.690168	0.629939	0.564264	0.520468	0.471177	0.427979	0.445309	0.454724	0.441065	0.429968	0.444965	0.461211	0.466169	0.463722	0.456881	0.439947	0.424971	0.391936	0.38767	0.39132	0.350586	0.324397	0.317548	0.317344	0.313289	0.312455	0.314581	0.319689	0.348005	0.36535	0.378662	0.367127	0.346161	0.335629	0.307156	0.315676	0.330299	0.320278	0.315784	0.327131	0.367365	0.362608	0.380622	0.421775	0.436852	0.443584
91	0.648317	0.788734	0.897405	0.943161	0.951395	0.932418	0.873672	0.805786	0.720762	0.625763	0.537128	0.453677	0.396352	0.335196	0.274424	0.253672	0.214702	0.207325	0.206322	0.204838	0.194306	0.184363	0.197194	0.19843	0.213561	0.215216	0.213856	0.21411	0.216502	0.221006	0.211103	0.218033	0.212943	0.197967	0.192973	0.175136	0.168274	0.167213	0.168327	0.170131	0.184907	0.190105	0.201423	0.195393	0.196094	0.23247	0.243273	0.241038	0.228793
92	0.833749	0.876041	0.916493	0.954451	0.970276	0.967283	0.935793	0.92362	0.89942	0.858878	0.798835	0.750794	0.68552	0.629664	0.581728	0.529835	0.48306	0.434133	0.401205	0.385138	0.357073	0.338121	0.306911	0.279885	0.262738	0.258061	0.253031	0.253283	0.24178	0.233384	0.232504	0.231247	0.225243	0.221972	0.230316	0.247957	0.288062	0.307185	0.318727	0.339021	0.367603	0.377671	0.401474	0.414315	0.421836	0.426225	0.437624	0.433654	0.430802
93	0.394729	0.545481	0.657619	0.743239	0.778549	0.779574	0.775909	0.764894	0.743233	0.676357	0.611074	0.543189	0.499102	0.432688	0.388841	0.362178	0.334376	0.32923	0.339247	0.344412	0.364709	0.391073	0.439666	0.472215	0.502259	0.512778	0.506517	0.4949	0.466459	0.420355	0.384421	0.346506	0.33039	0.296891	0.285593	0.253045	0.249914	0.268439	0.272179	0.292239	0.312265	0.329541	0.35455	0.379278	0.432333	0.464984	0.489179	0.501899	0.536238
94	0.553594	0.613566	0.687264	0.711296	0.700654	0.674223	0.628479	0.580283	0.508543	0.452115	0.393529	0.313495	0.249355	0.161916	0.0816642	0.0336637	0.0286649	0.0285372	0.022202	0.026289	0.0330669	0.0396126	0.0651489	0.0774715	0.0908379	0.10611	0.108395	0.125678	0.123653	0.0996943	0.0651473	0.03667	-0.00453843	-0.0370404	-0.0455193	-0.048132	-0.0393286	-0.022698	0.0220226	0.0550849	0.0516439	0.0550687	0.0433107	0.0387101	0.0459488	0.1019	0.187359	0.260893	0.337791
95	0.576434	0.681097	0.779102	0.872117	0.928394	0.947918	0.938068	0.92143	0.883687	0.815592	0.769347	0.713615	0.63322	0.566811	0.542663	0.486035	0.462975	0.4419	0.409422	0.401985	0.387046	0.381793	0.34905	0.315595	0.278217	0.230064	0.185365	0.153974	0.115748	0.0791361	0.056441	0.0498593	0.053426	0.065336	0.084795	0.10449	0.119217	0.141287	0.165854	0.181129	0.206937	0.231702	0.259362	0.28505	0.306857	0.310341	0.298513	0.237892	0.163851
96	0.41176	0.478882	0.551159	0.62987	0.685511	0.733765	0.776338	0.816309	0.854339	0.865307	0.865968	0.86105	0.83595	0.822919	0.829519	0.803708	0.743862	0.688673	0.6112	0.540657	0.47817	0.414517	0.377271	0.371919	0.345828	0.327974	0.320631	0.290214	0.282164	0.303696	0.292498	0.268338	0.239707	0.215305	0.177893	0.158464	0.139326	0.108984	0.0700895	0.040471	0.0349247	0.0145974	0.000549509	-0.00260213	0.0056939	0.0210317	0.0183522	0.0373047	0.0504786
97	0.436076	0.597902	0.714029	0.801503	0.825413	0.818516	0.787901	0.753582	0.711516	0.677975	0.646963	0.616156	0.582925	0.55021	0.524911	0.500918	0.478872	0.452407	0.419993	0.387725	0.35686	0.311488	0.270805	0.232003	0.20231	0.179866	0.16713	0.162554	0.186073	0.222889	0.249276	0.26895	0.291809	0.303559	0.292942	0.277096	0.25294	0.236347	0.21989	0.19917	0.186464	0.176096	0.16981	0.146022	0.12668	0.11066	0.101634	0.0949952	0.0843897
98	0.665914	0.651247	0.60547	0.561637	0.518778	0.486972	0.454257	0.40811	0.392456	0.404734	0.443567	0.449182	0.471978	0.502083	0.535969	0.580442	0.679423	0.746155	0.806845	0.814774	0.82833	0.808462	0.768281	0.681057	0.606164	0.55408	0.530971	0.509055	0.494571	0.474422	0.495215	0.527765	0.554047	0.593172	0.606136	0.615765	0.621182	0.6148	0.595211	0.562633	0.543033	0.480362	0.404852	0.314008	0.257375	0.220166	0.178152	0.16516	0.180268
99	0.498414	0.615832	0.681167	0.725583	0.76502	0.808601	0.83367	0.828947	0.826806	0.807575	0.793504	0.777102	0.728838	0.688571	0.65792	0.573504	0.514331	0.456215	0.414963	0.37268	0.327892	0.292357	0.275965	0.270251	0.261019	0.27712	0.308045	0.305803	0.311156	0.315255	0.32048	0.315104	0.299481	0.294098	0.266327	0.225647	0.193958	0.149838	0.108555	0.0669965	0.00677649	-0.0306257	-0.0520442	-0.0687096	-0.101573	-0.109848	-0.1047	-0.095169	-0.081274
100	0.646544	0.684964	0.561181	0.488247	0.455168	0.419891	0.394703	0.304011	0.249568	0.225782	0.187829	0.177285	0.185565	0.204117	0.268098	0.310799	0.384299	0.464978	0.553116	0.649158	0.680168	0.666305	0.688871	0.649617	0.580486	0.500706	0.436226	0.328024	0.221545	0.112874	0.0817158	0.0199146	-0.0135535	0.0266513	0.0841292	0.190467	0.275923	0.346681	0.38326	0.433908	0.477919	0.502917	0.506334	0.576742	0.606418	0.578035	0.527258	0.487521	0.432933
101	0.331814	0.377563	0.48322	0.547201	0.605632	0.618903	0.599105	0.563539	0.520312	0.47645	0.421771	0.367245	0.313107	0.25239	0.188694	0.131149	0.0891421	0.0600346	0.0259728	0.0009366	0.000341063	-0.00231966	-0.0110167	-0.00258224	0.0212387	0.0313893	0.0428869	0.0540168	0.0646595	0.0856946	0.0946499	0.102322	0.106291	0.09632	0.0934337	0.0898088	0.0736768	0.0349642	0.0206745	0.0182699	0.0120951	0.0192179	0.0249883	0.0420015	0.0706474	0.114736	0.145666	0.174159	0.210722
102	0.534601	0.658959	0.817245	0.927011	1.01305	1.05959	1.07195	1.03936	0.971404	0.880887	0.769797	0.656499	0.548131	0.433993	0.327841	0.200826	0.146511	0.12851	0.104371	0.0962505	0.130889	0.157674	0.206136	0.257497	0.28508	0.319666	0.335454	0.352223	0.348452	0.329856	0.307119	0.258605	0.236412	0.20076	0.169879	0.165983	0.17239	0.165428	0.163709	0.157342	0.156913	0.153066	0.139698	0.126746	0.102762	0.084987	0.053523	0.029395	0.0144219
103	0.545572	0.702277	0.86854	0.98336	1.03817	1.05553	1.02998	0.988899	0.928061	0.857666	0.796597	0.738247	0.688239	0.631509	0.591349	0.550106	0.500932	0.440456	0.388093	0.341054	0.284881	0.225672	0.175491	0.130763	0.0805103	0.0610704	0.0512736	0.0719666	0.106301	0.144664	0.19473	0.242089	0.265021	0.258211	0.234963	0.202832	0.142199	0.0930623	0.0533008	0.0258272	0.0197269	0.0318771	0.0673856	0.104134	0.15177	0.196456	0.241212	0.273183	0.275725
104	0.437759	0.572312	0.697577	0.792954	0.8696	0.917037	0.93729	0.943743	0.926699	0.907535	0.870124	0.813281	0.773228	0.718558	0.673203	0.618699	0.572716	0.519302	0.475967	0.438102	0.418399	0.389287	0.355366	0.346053	0.338656	0.330619	0.312505	0.311361	0.320084	0.318937	0.328471	0.340614	0.346171	0.34769	0.351565	0.360642	0.349991	0.348258	0.354031	0.351136	0.346235	0.335378	0.329151	0.316565	0.314057	0.299997	0.292679	0.291358	0.277536
105	0.823409	0.808624	0.81506	0.819962	0.826745	0.851281	0.868655	0.88191	0.886662	0.886453	0.87277	0.846616	0.822081	0.800363	0.764585	0.707917	0.672576	0.643487	0.605541	0.573844	0.563696	0.518577	0.507875	0.489668	0.490897	0.5067	0.507563	0.49942	0.514886	0.525019	0.532035	0.527218	0.524743	0.524077	0.498638	0.476541	0.438671	0.405902	0.368738	0.322308	0.292795	0.271285	0.24835	0.259461	0.259023	0.26189	0.255286	0.24234	0.21123
106	0.529245	0.560399	0.581776	0.619588	0.644026	0.680476	0.729406	0.75217	0.741753	0.714415	0.693605	0.647964	0.592832	0.53427	0.499688	0.455613	0.414489	0.358802	0.297735	0.274961	0.289061	0.285988	0.27622	0.253028	0.236648	0.226987	0.228212	0.21747	0.21842	0.200538	0.186494	0.156502	0.146622	0.139675	0.155987	0.146798	0.11422	0.106626	0.0863216	0.0689619	0.0614925	0.0541722	0.0613444	0.0764852	0.1198	0.157644	0.156034	0.146958	0.155784
107	0.721555	0.611745	0.583283	0.546229	0.525939	0.557059	0.568133	0.651543	0.677775	0.687292	0.697601	0.732243	0.700362	0.640996	0.553384	0.497697	0.435891	0.39533	0.347281	0.274246	0.210916	0.156485	0.120578	0.0962928	0.0577705	0.0597201	0.0456243	0.0970808	0.140322	0.25125	0.305676	0.338778	0.311817	0.327926	0.371273	0.368954	0.40668	0.389042	0.423619	0.444219	0.422277	0.421805	0.40051	0.407297	0.400747	0.421422	0.46418	0.459675	0.489534
108	0.302219	0.357149	0.402163	0.475509	0.52561	0.591932	0.68707	0.70925	0.700983	0.71241	0.731156	0.672501	0.587176	0.536678	0.497589	0.439974	0.384631	0.402381	0.36103	0.387867	0.46059	0.528742	0.55584	0.540607	0.492167	0.461305	0.454236	0.491747	0.513863	0.579354	0.674067	0.693693	0.723129	0.784566	0.871566	0.908518	0.906982	0.843339	0.807737	0.732055	0.596594	0.54991	0.458985	0.38987	0.327958	0.25604	0.188173	0.226507	0.233578
109	0.380809	0.512904	0.619194	0.700464	0.760691	0.807607	0.822215	0.826048	0.808517	0.786809	0.74519	0.709813	0.684057	0.648777	0.598476	0.569034	0.534579	0.508258	0.492041	0.473814	0.454313	0.422071	0.397118	0.359594	0.311284	0.26141	0.19879	0.155748	0.111582	0.0713652	0.0427955	0.0240475	0.0118309	0.0320103	0.0549218	0.0769508	0.0963141	0.120991	0.133273	0.146909	0.164384	0.191514	0.206756	0.221058	0.23104	0.240126	0.255893	0.253677	0.251384
110	0.24899	0.348221	0.459432	0.564286	0.658498	0.726796	0.78024	0.806406	0.815477	0.805865	0.787946	0.745208	0.697806	0.640134	0.568353	0.512897	0.452657	0.399837	0.345135	0.313697	0.28335	0.261179	0.253164	0.241997	0.238804	0.241052	0.237196	0.236834	0.22826	0.216264	0.198617	0.187678	0.175541	0.163062	0.154319	0.143997	0.139482	0.143334	0.151821	0.164621	0.182673	0.200771	0.221145	0.236857	0.247413	0.254728	0.261736	0.268271	0.26791
111	-0.0868678	-0.0632396	-0.0406522	0.0125837	0.0965805	0.206953	0.305907	0.360609	0.386221	0.380909	0.380221	0.363424	0.324632	0.290958	0.282055	0.256972	0.234643	0.284863	0.286187	0.308291	0.3609	0.402173	0.412022	0.437994	0.481307	0.573114	0.638348	0.680305	0.710984	0.740353	0.749785	0.698565	0.706016	0.685883	0.630594	0.578228	0.566959	0.507161	0.450829	0.462837	0.4512	0.4287	0.412222	0.383348	0.330852	0.325234	0.343205	0.398612	0.48993
112	0.546185	0.684025	0.793349	0.866495	0.903371	0.90269	0.882502	0.847151	0.792003	0.73651	0.677308	0.604092	0.537123	0.479186	0.420182	0.369041	0.32525	0.291913	0.256364	0.233829	0.218005	0.211849	0.207981	0.206435	0.20168	0.206572	0.206302	0.205411	0.204031	0.206547	0.204347	0.193983	0.189712	0.179686	0.168511	0.160558	0.156513	0.150794	0.152963	0.148989	0.150967	0.148239	0.149845	0.160311	0.160824	0.169038	0.174034	0.177381	0.180074
113	0.371453	0.459667	0.538849	0.637675	0.719222	0.762963	0.773482	0.761851	0.765797	0.753621	0.725905	0.674676	0.661541	0.646385	0.625866	0.594498	0.549217	0.49846	0.420735	0.383464	0.339146	0.314876	0.286311	0.251882	0.222968	0.22391	0.238267	0.252764	0.252449	0.232988	0.229481	0.224751	0.214778	0.193621	0.179715	0.159072	0.129351	0.122508	0.121758	0.133819	0.140288	0.158739	0.187843	0.205457	0.225652	0.235768	0.237811	0.234753	0.214882
114	0.327548	0.419426	0.532839	0.636364	0.732274	0.804612	0.861136	0.896962	0.920362	0.928786	0.920801	0.898856	0.869182	0.828473	0.783568	0.739046	0.687419	0.639863	0.590203	0.54363	0.499984	0.463871	0.427287	0.393268	0.366344	0.341634	0.314797	0.292536	0.271444	0.251933	0.23625	0.221113	0.205261	0.194969	0.185961	0.178908	0.172595	0.166255	0.162617	0.16034	0.15413	0.149919	0.147793	0.142943	0.13951	0.134152	0.124954	0.11751	0.109374
115	0.563389	0.665179	0.72413	0.779744	0.808765	0.844243	0.867597	0.868721	0.854167	0.852121	0.820165	0.802383	0.799453	0.801919	0.766947	0.718196	0.673127	0.645512	0.588729	0.555195	0.488114	0.437922	0.407922	0.378749	0.332366	0.329655	0.332189	0.349511	0.363934	0.356225	0.344429	0.337207	0.352762	0.374072	0.371947	0.369271	0.381682	0.375026	0.352234	0.315234	0.270852	0.23819	0.201608	0.162352	0.132862	0.11271	0.106405	0.0724862	0.0623326
116	0.265157	0.336681	0.420327	0.505339	0.583521	0.642524	0.701943	0.729578	0.742439	0.753792	0.740264	0.720278	0.698223	0.692309	0.65371	0.61473	0.586757	0.558264	0.536855	0.519218	0.501103	0.483818	0.467048	0.45178	0.427267	0.406583	0.38497	0.366854	0.352471	0.355023	0.34069	0.332184	0.311396	0.286585	0.269157	0.249393	0.236237	0.216637	0.185805	0.163186	0.141043	0.110332	0.0832595	0.0714368	0.0708489	0.064249	0.0408726	0.0386893	0.0477924
117	0.481289	0.455623	0.447327	0.482561	0.519863	0.572484	0.646333	0.715867	0.779732	0.83178	0.868997	0.885599	0.893138	0.862224	0.805685	0.749106	0.66776	0.590047	0.517177	0.455364	0.388671	0.329856	0.283245	0.256271	0.234918	0.24108	0.242679	0.251785	0.257476	0.269385	0.278318	0.297715	0.321753	0.352301	0.377369	0.389516	0.400122	0.407154	0.408662	0.400163	0.38991	0.372334	0.351215	0.318314	0.305116	0.290626	0.264855	0.246182	0.261177
118	0.385013	0.45878	0.418786	0.341643	0.248911	0.244519	0.264018	0.290595	0.420006	0.511991	0.540404	0.577004	0.616269	0.626008	0.568679	0.494929	0.438883	0.431677	0.428862	0.433776	0.444064	0.466885	0.475037	0.448718	0.443454	0.446741	0.420311	0.420719	0.451147	0.499344	0.532305	0.558038	0.618599	0.648773	0.676059	0.65603	0.646819	0.618159	0.61809	0.589943	0.552037	0.546573	0.538854	0.554583	0.631629	0.698782	0.738959	0.79565	0.840653
119	0.154287	0.192561	0.282893	0.365055	0.421426	0.446488	0.454031	0.459687	0.447146	0.4182	0.377964	0.336935	0.298034	0.269362	0.227143	0.191639	0.162774	0.133799	0.11032	0.11066	0.125543	0.127662	0.145943	0.173073	0.199695	0.217975	0.238469	0.270058	0.299408	0.31091	0.324246	0.310471	0.279266	0.20923	0.126012	0.0413638	-0.0316444	-0.0715021	-0.0895443	-0.082391	-0.0288336	0.0351628	0.0897831	0.149554	0.206482	0.234175	0.250337	0.255215	0.258053
120	0.176421	0.251153	0.330254	0.386575	0.399702	0.407132	0.387852	0.344668	0.295707	0.272251	0.234193	0.203049	0.178161	0.148438	0.121036	0.102509	0.100674	0.0898821	0.134996	0.168354	0.207694	0.240262	0.296964	0.355144	0.41117	0.454457	0.501203	0.540083	0.568772	0.592751	0.587017	0.580543	0.550604	0.502302	0.463848	0.436789	0.417908	0.376136	0.360327	0.337566	0.313797	0.295964	0.29035	0.259002	0.209838	0.182235	0.159351	0.131939	0.152777
121	0.34037	0.394419	0.562201	0.725396	0.872691	0.984896	1.00099	1.00758	1.00541	1.0006	0.991021	0.959263	0.959585	0.94787	0.918455	0.908543	0.876314	0.888832	0.840046	0.758158	0.700031	0.679879	0.653844	0.635579	0.618561	0.600824	0.56035	0.513305	0.464858	0.414451	0.375854	0.351067	0.361098	0.34239	0.368318	0.389099	0.391384	0.378009	0.35019	0.355131	0.337587	0.322064	0.295018	0.323877	0.367635	0.391145	0.405997	0.422572	0.423594
122	0.209596	0.284356	0.349178	0.405665	0.459563	0.494258	0.522343	0.541262	0.55247	0.556592	0.542376	0.521294	0.503796	0.4779	0.458287	0.440127	0.422723	0.398089	0.370052	0.33968	0.321137	0.30042	0.297105	0.271401	0.2504	0.241438	0.214542	0.189455	0.164993	0.142731	0.115694	0.090365	0.0748738	0.0602572	0.0344116	0.0191832	0.0130803	0.00533303	0.0189357	0.0161388	0.0194977	0.0453366	0.0777994	0.113061	0.145806	0.189859	0.240735	0.284255	0.32565
123	0.532947	0.587704	0.635464	0.713045	0.781202	0.817632	0.855115	0.85805	0.823055	0.823722	0.802597	0.7689	0.720355	0.644362	0.605598	0.549382	0.489039	0.433809	0.369107	0.315254	0.293381	0.28066	0.293018	0.324305	0.347946	0.375719	0.401281	0.436266	0.482776	0.527017	0.563344	0.582409	0.608939	0.62301	0.642007	0.637465	0.63164	0.637201	0.634486	0.612723	0.606342	0.609056	0.617684	0.597215	0.579987	0.563879	0.528606	0.507813	0.487979
124	0.137252	0.227383	0.335582	0.425038	0.497644	0.567834	0.653828	0.728438	0.779371	0.821962	0.850613	0.865802	0.889454	0.904804	0.896577	0.852876	0.820842	0.795772	0.752038	0.726889	0.683719	0.645924	0.615504	0.604532	0.577084	0.534745	0.4991	0.494577	0.485344	0.463237	0.43054	0.402492	0.391372	0.368316	0.351077	0.343801	0.328156	0.298438	0.276261	0.235493	0.193876	0.16459	0.123952	0.0877381	0.0572451	0.0312373	0.016765	0.00570145	0.00406201
125	0.449782	0.516792	0.568021	0.637971	0.708834	0.761095	0.802989	0.838544	0.854327	0.873889	0.890425	0.888762	0.889622	0.870066	0.848371	0.825096	0.795125	0.768806	0.737859	0.717878	0.730355	0.709885	0.687462	0.666911	0.635176	0.610731	0.579723	0.550467	0.538341	0.526541	0.499852	0.491594	0.47416	0.442026	0.420427	0.401267	0.382592	0.353889	0.329764	0.316602	0.306999	0.282662	0.255828	0.245409	0.230506	0.22699	0.20655	0.179813	0.15654
126	0.340503	0.410537	0.457137	0.508098	0.564791	0.607169	0.638335	0.668819	0.685424	0.703982	0.708778	0.706006	0.695213	0.682165	0.649396	0.632489	0.603138	0.580228	0.546749	0.522793	0.513472	0.490304	0.480974	0.47106	0.466452	0.452905	0.443142	0.444641	0.434584	0.439665	0.440592	0.43385	0.422437	0.401542	0.374233	0.34089	0.306378	0.272034	0.243268	0.218548	0.179414	0.163596	0.136493	0.115874	0.0901579	0.0735343	0.0577487	0.0397931	0.0360512
127	0.520779	0.559124	0.582985	0.629115	0.706902	0.680943	0.685613	0.668678	0.653433	0.637536	0.619801	0.561585	0.560625	0.520249	0.434431	0.367205	0.309453	0.237528	0.249874	0.250663	0.22922	0.246347	0.278746	0.325856	0.364487	0.369229	0.361977	0.349714	0.322086	0.269212	0.203464	0.166907	0.12588	0.08992	0.0591374	0.0811848	0.122599	0.13501	0.189	0.290901	0.363122	0.411108	0.414836	0.406662	0.400312	0.349598	0.341969	0.327083	0.296718
128	0.248859	0.308454	0.418339	0.537678	0.612598	0.661781	0.690518	0.665896	0.614264	0.622097	0.58661	0.517872	0.477175	0.460587	0.418529	0.33644	0.278666	0.246384	0.172717	0.0999708	0.0488498	-0.0298491	-0.0468637	-0.00755898	0.0413672	0.0899576	0.20313	0.315991	0.420023	0.506142	0.569859	0.624208	0.673871	0.742278	0.791607	0.831267	0.778344	0.773067	0.759991	0.755676	0.696529	0.654698	0.589778	0.542177	0.481567	0.49403	0.493585	0.502781	0.509058
129	0.440412	0.496879	0.530743	0.542969	0.559798	0.57661	0.581486	0.583685	0.591599	0.59444	0.588627	0.584209	0.578867	0.57007	0.561858	0.555083	0.540287	0.524655	0.501645	0.494882	0.496334	0.49221	0.475689	0.475252	0.472098	0.473944	0.46621	0.460338	0.456306	0.445011	0.434038	0.432039	0.422775	0.420081	0.411766	0.397618	0.381479	0.380078	0.371625	0.3642	0.360119	0.367373	0.37302	0.381564	0.386111	0.379112	0.368212	0.352486	0.334868
130	0.0743839	0.13131	0.234473	0.340391	0.484158	0.596841	0.705189	0.769337	0.791577	0.838646	0.851992	0.861273	0.850685	0.775201	0.721929	0.620311	0.528795	0.468143	0.402954	0.3634	0.32386	0.275121	0.199298	0.157575	0.169119	0.218204	0.299478	0.366446	0.438757	0.495404	0.575847	0.593661	0.592288	0.615392	0.651648	0.702704	0.704	0.696457	0.671206	0.639113	0.581188	0.531952	0.464545	0.389177	0.34052	0.280239	0.210726	0.175386	0.155873
131	0.338258	0.376604	0.436738	0.498933	0.555939	0.595392	0.637361	0.670615	0.705309	0.733602	0.753268	0.75381	0.747454	0.73992	0.735761	0.720744	0.69509	0.654852	0.618889	0.587976	0.551946	0.528263	0.495122	0.463002	0.429713	0.410476	0.390445	0.372498	0.348829	0.326107	0.3061	0.290477	0.275671	0.260868	0.246803	0.238218	0.237247	0.233325	0.228839	0.229419	0.224524	0.216695	0.206349	0.189475	0.165771	0.145862	0.131528	0.122208	0.105258
132	0.293334	0.386035	0.450196	0.505174	0.606725	0.654416	0.745386	0.808117	0.856266	0.849885	0.839351	0.818897	0.793342	0.761958	0.713056	0.658718	0.630729	0.610233	0.56785	0.531595	0.488192	0.468516	0.451042	0.446767	0.475651	0.507302	0.509705	0.510975	0.51841	0.53521	0.548318	0.53541	0.537296	0.495313	0.458296	0.428025	0.383524	0.285593	0.180793	0.100022	0.0634692	0.0347222	0.0633582	0.100681	0.135461	0.167557	0.204058	0.218413	0.170208
133	0.482324	0.55851	0.618489	0.676299	0.726974	0.754448	0.786228	0.816513	0.829834	0.83112	0.838371	0.823526	0.802596	0.787438	0.765747	0.744528	0.722451	0.695656	0.656886	0.620626	0.619419	0.610083	0.580006	0.555993	0.527432	0.511603	0.487962	0.459881	0.444363	0.434454	0.417505	0.413966	0.40436	0.397011	0.395809	0.391254	0.387653	0.387437	0.375529	0.356817	0.334816	0.321998	0.31078	0.303157	0.291932	0.286753	0.278363	0.271942	0.270483
134	0.794238	0.798089	0.758242	0.707296	0.657881	0.627416	0.572623	0.534304	0.507479	0.496579	0.476087	0.479142	0.482706	0.488196	0.517778	0.534925	0.575665	0.603789	0.607914	0.624041	0.619274	0.604891	0.577665	0.540792	0.516735	0.46778	0.411249	0.366087	0.341521	0.310811	0.295821	0.298117	0.316871	0.326512	0.316989	0.335463	0.355809	0.358749	0.351587	0.341518	0.350208	0.347181	0.337368	0.331344	0.307534	0.297933	0.300415	0.281649	0.283945
135	-0.128434	-0.200409	-0.164617	-0.0410894	0.162248	0.410663	0.564982	0.693435	0.820253	0.837474	0.791719	0.670795	0.480295	0.340961	0.179549	0.0520486	-0.0189342	-0.050686	-0.0420778	0.00441067	0.126092	0.24002	0.347309	0.426358	0.492897	0.490008	0.437849	0.384846	0.313624	0.297615	0.270061	0.314895	0.349159	0.342542	0.325324	0.286617	0.265459	0.232609	0.21502	0.165264	0.134038	0.101099	0.0509969	-0.00541632	-0.0764324	-0.115826	-0.136565	-0.13574	-0.140057
136	0.825767	0.856373	0.842019	0.855903	0.818815	0.78996	0.757267	0.760571	0.749138	0.733231	0.702916	0.70896	0.711451	0.674165	0.711624	0.73088	0.726814	0.749331	0.764591	0.75613	0.770207	0.762762	0.719898	0.717822	0.706346	0.668879	0.614945	0.520891	0.440835	0.358301	0.296028	0.216256	0.153309	0.0801627	0.026823	-0.0165666	-0.0447473	-0.0598134	-0.0456112	-0.0364975	-0.0185128	0.0114803	0.0268867	0.0877526	0.186537	0.287431	0.385199	0.422635	0.476136
137	0.246295	0.346504	0.476137	0.59903	0.725509	0.82203	0.905605	0.955914	0.985724	0.995561	0.992626	0.966127	0.932672	0.885299	0.846846	0.803834	0.753497	0.707513	0.669547	0.637682	0.606357	0.57704	0.555455	0.532603	0.526856	0.508312	0.489646	0.477084	0.468747	0.46013	0.447549	0.441494	0.438071	0.430196	0.429531	0.427235	0.429256	0.423973	0.419462	0.415066	0.411611	0.394894	0.382926	0.360914	0.337866	0.307156	0.270163	0.236337	0.202817
138	0.303485	0.4273	0.553924	0.654304	0.737452	0.79962	0.841697	0.865095	0.877335	0.883999	0.878692	0.866155	0.854265	0.838488	0.824044	0.798452	0.762608	0.732873	0.697888	0.666314	0.639253	0.606498	0.579135	0.563781	0.549981	0.537584	0.534044	0.524015	0.515309	0.502498	0.490741	0.473908	0.468543	0.466129	0.464931	0.454619	0.448744	0.448463	0.445682	0.439701	0.431908	0.42468	0.414737	0.403106	0.397223	0.383303	0.36139	0.333661	0.30542
139	0.617825	0.675063	0.721417	0.758682	0.788917	0.819707	0.828907	0.838853	0.836714	0.837391	0.828255	0.802706	0.790387	0.76911	0.747104	0.724674	0.72537	0.713332	0.69392	0.695958	0.677719	0.66154	0.643491	0.628421	0.614761	0.614053	0.60973	0.623488	0.624457	0.628813	0.624629	0.618065	0.623555	0.608966	0.589653	0.577714	0.574554	0.555717	0.532323	0.506283	0.489252	0.461787	0.446093	0.428486	0.415227	0.388527	0.359509	0.326781	0.300245
140	0.50133	0.518539	0.540525	0.557372	0.580494	0.584953	0.583606	0.564806	0.553619	0.545118	0.542187	0.529583	0.50818	0.505378	0.494635	0.484801	0.501779	0.499121	0.512827	0.535644	0.558615	0.577653	0.590314	0.60088	0.597424	0.589369	0.590316	0.589099	0.566503	0.541704	0.517376	0.473467	0.43626	0.407189	0.36779	0.335368	0.298027	0.278408	0.263015	0.247378	0.241231	0.228704	0.214855	0.205366	0.207457	0.218266	0.224883	0.229483	0.234905
141	0.372533	0.469775	0.577118	0.745244	0.817338	0.865434	0.959455	1.01209	1.04413	1.06786	1.10707	1.09184	1.06298	1.03718	0.978939	0.966911	0.933862	0.896363	0.878503	0.865111	0.81618	0.782442	0.749956	0.696881	0.670958	0.577096	0.541447	0.479211	0.414719	0.366902	0.27617	0.250754	0.243408	0.249173	0.20328	0.202609	0.19123	0.202354	0.191149	0.170458	0.176521	0.165755	0.151891	0.171676	0.16871	0.120222	0.140156	0.170045	0.250125
142	0.403616	0.441015	0.438676	0.321272	0.193268	0.0912287	0.0107881	-0.0728106	-0.0851872	-0.0129544	0.0678846	0.194845	0.321545	0.401964	0.446169	0.470821	0.474776	0.478215	0.449329	0.424743	0.423051	0.461843	0.491536	0.494006	0.537871	0.56684	0.566366	0.519998	0.491079	0.425513	0.369482	0.345053	0.370146	0.401704	0.411512	0.414269	0.417829	0.393735	0.344891	0.292755	0.226941	0.225599	0.235754	0.249784	0.286684	0.326771	0.383393	0.440473	0.427961
143	0.669757	0.740992	0.754173	0.735473	0.690455	0.668518	0.658995	0.628918	0.594261	0.581722	0.633211	0.667663	0.653978	0.651863	0.660766	0.651016	0.661159	0.677692	0.685918	0.713682	0.730555	0.73731	0.770337	0.80061	0.821534	0.829262	0.790137	0.782707	0.77098	0.741137	0.697562	0.656103	0.645603	0.641277	0.595778	0.553509	0.516335	0.475071	0.410503	0.363097	0.329768	0.265857	0.220274	0.196201	0.156656	0.126476	0.10995	0.155816	0.214032
144	0.394783	0.491423	0.600091	0.686484	0.732851	0.70523	0.654492	0.61916	0.59391	0.57759	0.53568	0.485936	0.457776	0.428319	0.383595	0.35923	0.384885	0.409842	0.434121	0.46133	0.495785	0.51663	0.562115	0.574628	0.588695	0.590023	0.535773	0.475427	0.387199	0.298845	0.19285	0.125457	0.0316538	-0.0258921	-0.0197046	0.020469	0.0326269	0.0790012	0.177382	0.221856	0.252774	0.323758	0.335884	0.297002	0.307359	0.303954	0.258314	0.268625	0.321215
145	0.31565	0.422212	0.490721	0.500369	0.506422	0.457622	0.465405	0.501413	0.517434	0.523137	0.506539	0.499373	0.476396	0.459551	0.419764	0.370093	0.306445	0.247444	0.162729	0.09763	0.083148	0.0926881	0.0953409	0.112253	0.262064	0.362889	0.434401	0.496446	0.520703	0.530508	0.513212	0.462465	0.394789	0.369092	0.378629	0.382897	0.405666	0.448667	0.507249	0.55497	0.59176	0.587887	0.566077	0.519968	0.454263	0.395047	0.320219	0.263518	0.189736
146	0.246042	0.313859	0.382615	0.436301	0.487005	0.531673	0.567202	0.595065	0.61271	0.631773	0.655335	0.668794	0.681477	0.689339	0.698084	0.695796	0.688828	0.684232	0.675171	0.659357	0.642497	0.633292	0.624865	0.612025	0.599343	0.58937	0.588291	0.578836	0.567324	0.548853	0.529594	0.518345	0.501753	0.485927	0.466659	0.448005	0.43164	0.409066	0.389271	0.370273	0.350116	0.333011	0.311711	0.294855	0.28017	0.25899	0.245801	0.231873	0.211671
147	0.364313	0.430108	0.451898	0.466997	0.486485	0.49078	0.493667	0.49625	0.494247	0.491217	0.492844	0.489035	0.502867	0.50938	0.523423	0.527335	0.5513	0.560921	0.575459	0.586763	0.584397	0.604898	0.592168	0.585029	0.59252	0.58141	0.579698	0.587017	0.604769	0.632758	0.646027	0.649759	0.649951	0.660435	0.629368	0.579625	0.519339	0.447074	0.394335	0.334152	0.29243	0.25329	0.230493	0.2194	0.217604	0.229765	0.227281	0.231288	0.225821
148	0.290772	0.294922	0.295002	0.308991	0.309987	0.315288	0.329291	0.354295	0.366999	0.381889	0.407662	0.434875	0.474436	0.501296	0.532462	0.558184	0.575069	0.586267	0.604976	0.61246	0.60345	0.59707	0.599441	0.598368	0.591234	0.578533	0.562279	0.555209	0.531132	0.493028	0.449934	0.40033	0.355322	0.325906	0.304836	0.283444	0.274233	0.271773	0.277468	0.276105	0.277648	0.281056	0.273559	0.258722	0.243362	0.223684	0.199999	0.173592	0.148379
149	0.253996	0.342475	0.431885	0.537501	0.636784	0.696253	0.735673	0.714008	0.690582	0.664694	0.636064	0.596436	0.538981	0.497615	0.450589	0.438239	0.441097	0.42103	0.413956	0.445147	0.473765	0.512945	0.534083	0.572814	0.603892	0.683336	0.751329	0.775681	0.768778	0.741337	0.708268	0.646946	0.591514	0.581321	0.540939	0.502008	0.544164	0.579168	0.615883	0.619654	0.634236	0.638446	0.613731	0.594281	0.54798	0.475808	0.399453	0.358488	0.340329
150	0.308276	0.320454	0.345381	0.359391	0.372221	0.390949	0.397886	0.418469	0.450356	0.465471	0.46689	0.458689	0.443368	0.4426	0.429489	0.385073	0.341577	0.305182	0.276007	0.263899	0.22892	0.213108	0.214473	0.158077	0.116195	0.0654433	0.0232221	0.0188355	0.0356577	0.0860091	0.148652	0.2051	0.250936	0.308204	0.356726	0.371017	0.399733	0.405459	0.40837	0.40776	0.41346	0.421493	0.42314	0.403008	0.363047	0.31799	0.260866	0.198957	0.164293
151	0.229119	0.312081	0.339096	0.358062	0.343453	0.306588	0.257748	0.212422	0.188908	0.171533	0.154702	0.154506	0.184131	0.221076	0.233607	0.241856	0.235399	0.229265	0.212492	0.200603	0.185794	0.189161	0.201259	0.204659	0.223897	0.231012	0.241436	0.225109	0.210293	0.181802	0.159335	0.141644	0.113143	0.111495	0.122228	0.147141	0.156448	0.166752	0.162813	0.166426	0.171425	0.174229	0.17789	0.171942	0.181321	0.190645	0.18862	0.189528	0.174067
152	0.0134521	0.021213	0.00151403	-0.0305283	-0.0512645	-0.075029	-0.111496	-0.124404	-0.115578	-0.094612	-0.0798693	-0.0562825	-0.0409834	-0.0252639	-0.00655076	0.0216582	0.0480864	0.0892661	0.10716	0.147378	0.168217	0.187414	0.196769	0.188254	0.207672	0.249589	0.242249	0.200304	0.208464	0.194179	0.192338	0.175445	0.160666	0.146612	0.138418	0.167855	0.167937	0.163447	0.143057	0.168605	0.158749	0.156449	0.141336	0.142461	0.144635	0.114786	0.0944085	0.0846852	0.0736269
153	0.202964	0.213073	0.232882	0.27103	0.310689	0.355633	0.400127	0.446906	0.490328	0.530993	0.577602	0.612424	0.638757	0.669305	0.684168	0.6947	0.697024	0.691348	0.694282	0.693614	0.683896	0.674969	0.662412	0.65283	0.628192	0.618794	0.609936	0.608198	0.609438	0.605105	0.602876	0.599503	0.608537	0.61651	0.623097	0.614594	0.615241	0.612803	0.614394	0.606045	0.593247	0.573378	0.557983	0.538863	0.515801	0.482686	0.443082	0.415086	0.381402
154	0.492621	0.459293	0.395696	0.317417	0.264609	0.216594	0.181763	0.163839	0.196342	0.244964	0.298256	0.347712	0.441361	0.516876	0.572959	0.641544	0.696346	0.757287	0.785343	0.784646	0.754688	0.723257	0.676032	0.635945	0.56736	0.49524	0.444422	0.417839	0.408586	0.405296	0.406153	0.417557	0.410554	0.425724	0.390871	0.355187	0.322444	0.277055	0.264969	0.285229	0.293247	0.325408	0.379374	0.423725	0.464067	0.492275	0.480701	0.453088	0.423952
155	0.544515	0.632217	0.67265	0.672538	0.658511	0.661273	0.632694	0.589982	0.55857	0.546362	0.524653	0.518053	0.50862	0.493836	0.46219	0.461128	0.441942	0.452357	0.415686	0.386009	0.351051	0.337056	0.384753	0.425781	0.434711	0.498539	0.544473	0.560136	0.584675	0.572682	0.585527	0.579976	0.541574	0.513769	0.469791	0.420464	0.37162	0.32582	0.30735	0.292943	0.352016	0.365465	0.409818	0.461173	0.502716	0.502736	0.484622	0.460405	0.481749
156	0.0937531	0.0964745	0.148086	0.194935	0.247158	0.29233	0.331202	0.364859	0.406686	0.440447	0.465181	0.483749	0.493021	0.487618	0.479601	0.48341	0.496169	0.489332	0.495907	0.493224	0.499152	0.501128	0.508653	0.518305	0.527673	0.520241	0.51497	0.523356	0.525911	0.539126	0.55002	0.542099	0.527439	0.512217	0.488337	0.464834	0.432706	0.377756	0.329654	0.285357	0.245182	0.195512	0.154996	0.128347	0.11011	0.109022	0.107286	0.105892	0.116699
157	0.792842	0.693722	0.6412	0.632533	0.571668	0.542606	0.557575	0.554501	0.560288	0.570653	0.581991	0.597255	0.633407	0.620575	0.564101	0.545193	0.502172	0.395679	0.308744	0.239027	0.184038	0.155121	0.116034	0.0695154	0.0792599	0.0949524	0.166448	0.255094	0.329777	0.395063	0.457378	0.466084	0.447735	0.442382	0.451642	0.448511	0.452709	0.467309	0.531264	0.575262	0.610711	0.609755	0.600318	0.633379	0.648737	0.631593	0.572298	0.555115	0.544578
158	0.355599	0.367135	0.294351	0.178756	0.00647785	-0.0990061	-0.161217	-0.198739	-0.137302	-0.13547	-0.105801	-0.0468794	0.0400238	0.172364	0.23099	0.273838	0.293906	0.315442	0.355027	0.39964	0.414476	0.403364	0.356294	0.348458	0.353909	0.336737	0.373921	0.410575	0.46926	0.500477	0.521947	0.561411	0.544944	0.569439	0.528254	0.478931	0.401361	0.310667	0.288561	0.241483	0.185653	0.192955	0.227435	0.256046	0.291693	0.260565	0.203042	0.126394	0.0507211
159	0.236112	0.24147	0.246764	0.257771	0.274833	0.293296	0.311537	0.326148	0.33105	0.34003	0.352028	0.364126	0.372639	0.379062	0.390323	0.407852	0.414924	0.436907	0.467003	0.499943	0.528114	0.551754	0.569114	0.580474	0.58281	0.588538	0.599739	0.602599	0.599495	0.582528	0.572808	0.550734	0.529833	0.502866	0.481317	0.458689	0.440982	0.421131	0.405111	0.391129	0.38148	0.369344	0.356863	0.341585	0.336181	0.332832	0.329203	0.328959	0.33457
160	0.369131	0.342367	0.356797	0.366294	0.380729	0.427849	0.461975	0.518943	0.574003	0.589208	0.599379	0.58629	0.58675	0.575907	0.553513	0.550006	0.523839	0.517423	0.516253	0.512416	0.511404	0.512711	0.52475	0.552334	0.585921	0.595631	0.558746	0.534623	0.538015	0.530475	0.531722	0.547239	0.550424	0.55439	0.565701	0.607222	0.630091	0.655812	0.67738	0.6586	0.620161	0.583301	0.532215	0.512392	0.484714	0.50207	0.478371	0.468538	0.51902
161	0.636547	0.557904	0.485463	0.443306	0.392541	0.384818	0.347632	0.316945	0.293801	0.272332	0.216587	0.146214	0.0938185	0.0651407	0.0288832	-0.0204013	-0.0322547	-0.0289012	-0.0128691	0.0178454	0.0693884	0.12315	0.185212	0.25749	0.326313	0.392643	0.451185	0.487797	0.513806	0.552662	0.573933	0.575177	0.512579	0.476844	0.42185	0.329856	0.227721	0.135046	0.0362959	-0.0274639	-0.060014	-0.101876	-0.100348	-0.0815137	-0.0435185	-0.00722331	0.0524979	0.103834	0.141496
162	1.00469	1.09887	1.09285	0.972282	0.739529	0.538861	0.314656	0.137958	-0.00369664	-0.107935	-0.133481	-0.122882	-0.0626156	0.0718457	0.158488	0.259476	0.375286	0.488795	0.587355	0.647645	0.666482	0.684394	0.681031	0.648564	0.568501	0.506156	0.472322	0.43867	0.403226	0.323703	0.31752	0.302192	0.352902	0.403009	0.456322	0.462093	0.463567	0.447914	0.443711	0.42061	0.425572	0.381493	0.3263	0.277152	0.316971	0.392668	0.480337	0.526968	0.526064
163	0.0729604	0.141457	0.205515	0.232441	0.259976	0.350229	0.425221	0.482074	0.491954	0.544649	0.55193	0.546038	0.568227	0.564286	0.585941	0.59898	0.597711	0.619448	0.617527	0.612435	0.574814	0.594822	0.619687	0.661292	0.721058	0.741817	0.761337	0.781197	0.802434	0.807483	0.801931	0.811608	0.790779	0.7107	0.645525	0.570016	0.473123	0.44999	0.415801	0.369686	0.369992	0.357801	0.353374	0.347163	0.314604	0.270081	0.239309	0.20497	0.178678
164	0.414704	0.435896	0.445464	0.472429	0.442118	0.404282	0.387185	0.361997	0.331861	0.307848	0.273145	0.256576	0.240862	0.223408	0.201246	0.159911	0.12938	0.0974116	0.0862349	0.10502	0.146965	0.157544	0.205297	0.267598	0.33742	0.401249	0.475927	0.537229	0.583995	0.621199	0.663238	0.665265	0.647365	0.633778	0.615625	0.587955	0.543083	0.505602	0.462884	0.435734	0.428616	0.418626	0.409554	0.417948	0.412405	0.396808	0.391109	0.397433	0.410627
165	0.355755	0.251054	0.171543	0.115533	0.00108952	-0.068133	-0.0902389	-0.119142	-0.126238	-0.148191	-0.149224	-0.175775	-0.170553	-0.150761	-0.132326	-0.120166	-0.109209	-0.105298	-0.0850236	-0.0938867	-0.0976347	-0.0464367	-0.00389913	0.0158635	0.0630854	0.0954937	0.143843	0.163351	0.175695	0.18987	0.235806	0.262161	0.22564	0.204323	0.203786	0.22459	0.264195	0.263672	0.280072	0.330631	0.37468	0.394136	0.428166	0.467632	0.478759	0.466583	0.458732	0.441998	0.407782
166	0.511251	0.556161	0.551637	0.493361	0.422796	0.365206	0.343467	0.349965	0.363976	0.406256	0.451803	0.508787	0.552429	0.564529	0.594561	0.630168	0.650879	0.64382	0.618076	0.606884	0.61605	0.607649	0.599561	0.625522	0.666651	0.702159	0.728813	0.788254	0.833796	0.857795	0.842813	0.82638	0.812332	0.796256	0.773813	0.723133	0.708899	0.694103	0.679332	0.670864	0.670073	0.658097	0.621488	0.581477	0.55936	0.498976	0.445621	0.412099	0.418711
167	0.373548	0.407244	0.432061	0.45976	0.475294	0.497562	0.514574	0.522458	0.536995	0.539751	0.562628	0.593581	0.615791	0.634809	0.656816	0.679824	0.702206	0.734649	0.761226	0.786804	0.801922	0.809058	0.819457	0.82839	0.834512	0.837709	0.837164	0.837068	0.838776	0.83989	0.827577	0.820197	0.812548	0.80304	0.789507	0.773967	0.750627	0.764983	0.764141	0.745964	0.729354	0.712847	0.696179	0.672482	0.649372	0.624354	0.600085	0.577482	0.545727
168	0.722526	0.670952	0.670585	0.666907	0.571814	0.561185	0.589417	0.617408	0.562175	0.548118	0.514637	0.447372	0.433853	0.371261	0.360765	0.349035	0.377057	0.339483	0.327707	0.289541	0.250524	0.225907	0.232075	0.247048	0.270649	0.308649	0.338041	0.370979	0.436308	0.49058	0.512312	0.518072	0.514167	0.503235	0.463703	0.433419	0.456391	0.433359	0.443143	0.441496	0.428571	0.431108	0.389425	0.432695	0.449274	0.45092	0.451274	0.521803	0.514282
169	0.50581	0.414287	0.380426	0.34517	0.327256	0.299915	0.294335	0.307396	0.309778	0.317696	0.33343	0.353837	0.368873	0.39308	0.404591	0.442354	0.442228	0.441992	0.45596	0.482159	0.508541	0.532707	0.562259	0.590676	0.61858	0.648476	0.653379	0.656943	0.66368	0.673375	0.67869	0.691118	0.669736	0.656672	0.650122	0.660173	0.686216	0.678918	0.678612	0.675439	0.66578	0.657845	0.646547	0.630741	0.589102	0.547317	0.513513	0.463012	0.409606
170	0.508167	0.380857	0.341039	0.263317	0.199601	0.132398	0.0687019	0.0755409	0.0894519	0.131173	0.192778	0.237277	0.28385	0.323621	0.343579	0.362678	0.365859	0.370338	0.347571	0.346071	0.326059	0.323807	0.307975	0.327185	0.325851	0.317084	0.334804	0.368792	0.37822	0.389169	0.405671	0.393716	0.385119	0.388372	0.335039	0.278119	0.214759	0.163312	0.163648	0.17005	0.216437	0.29396	0.337351	0.389011	0.390992	0.388302	0.37593	0.405223	0.398532
171	0.516732	0.526889	0.567926	0.598654	0.607438	0.612523	0.609101	0.621825	0.631355	0.624586	0.632357	0.633872	0.640494	0.651187	0.664052	0.675853	0.682659	0.674962	0.662179	0.662738	0.658879	0.655733	0.64473	0.650293	0.677591	0.672629	0.667583	0.674185	0.705905	0.748817	0.786226	0.829166	0.845592	0.858691	0.904128	0.936537	0.964348	0.961298	0.960293	0.946107	0.962607	0.953412	0.961819	0.947548	0.945734	0.965552	0.979865	0.980177	0.962312
172	0.209681	0.255855	0.259379	0.248413	0.267814	0.288799	0.286924	0.306455	0.323656	0.316898	0.303248	0.278272	0.260026	0.221574	0.190093	0.170624	0.152616	0.182937	0.21878	0.260809	0.315604	0.368722	0.417723	0.45941	0.498384	0.53759	0.577965	0.59557	0.578225	0.556866	0.527821	0.505884	0.519295	0.521425	0.563369	0.58752	0.625175	0.625444	0.582096	0.522415	0.462681	0.371394	0.313393	0.247188	0.204241	0.159012	0.1273	0.14827	0.153065
173	0.979411	1.00865	0.93894	0.849501	0.783797	0.736309	0.691902	0.642751	0.629968	0.63652	0.61306	0.565055	0.556402	0.514888	0.516512	0.501506	0.519352	0.517702	0.476486	0.448774	0.336092	0.244185	0.22608	0.209889	0.221973	0.241763	0.258197	0.279333	0.32336	0.397654	0.508434	0.573005	0.597214	0.63189	0.636084	0.639335	0.571519	0.54321	0.45215	0.404181	0.357611	0.315562	0.250303	0.196446	0.142517	0.0680695	0.0175669	-0.0234698	-0.0331107
174	0.283842	0.324744	0.361297	0.386122	0.419388	0.448163	0.466422	0.485214	0.486666	0.506037	0.537464	0.568529	0.602407	0.629078	0.655608	0.691641	0.723084	0.737681	0.761828	0.790732	0.809914	0.840538	0.864191	0.868617	0.86653	0.86285	0.861016	0.86237	0.846623	0.828904	0.783391	0.742992	0.730347	0.713503	0.702761	0.685321	0.678125	0.667366	0.641918	0.615993	0.613921	0.610876	0.595154	0.574044	0.534289	0.506626	0.486375	0.444803	0.374993
175	0.0630284	0.0538335	0.069787	0.0976235	0.131227	0.182947	0.22641	0.271718	0.308476	0.35342	0.393175	0.435092	0.472288	0.502111	0.53268	0.550328	0.569686	0.584679	0.600831	0.622235	0.625821	0.623666	0.611665	0.583686	0.555428	0.515976	0.47913	0.440767	0.403161	0.366594	0.345405	0.337411	0.339986	0.357598	0.379798	0.416719	0.453139	0.488843	0.526843	0.54327	0.550316	0.5544	0.547057	0.516763	0.478811	0.430985	0.380466	0.328221	0.269242
176	0.497893	0.523306	0.561753	0.6	0.60786	0.567428	0.496594	0.421416	0.328828	0.264257	0.186986	0.143778	0.0942749	0.104981	0.107681	0.139745	0.196753	0.292458	0.359173	0.455384	0.552135	0.636125	0.694223	0.744771	0.752456	0.736121	0.73159	0.740299	0.684463	0.633349	0.609677	0.612681	0.586535	0.582823	0.593999	0.619934	0.686161	0.707511	0.701241	0.717733	0.711641	0.666186	0.608964	0.566904	0.503241	0.454398	0.412224	0.362913	0.316587
177	0.444164	0.334338	0.145919	0.0295107	0.00421403	0.0277536	0.0713951	0.107855	0.182715	0.274292	0.359021	0.447305	0.516657	0.549371	0.59396	0.603015	0.597342	0.534094	0.45019	0.386084	0.327987	0.283412	0.222202	0.160093	0.108423	0.0445718	0.028001	0.0248464	0.0778048	0.107281	0.168526	0.221869	0.263751	0.299635	0.361246	0.385849	0.405101	0.417754	0.421419	0.3891	0.365171	0.319163	0.313696	0.287231	0.281373	0.244937	0.200852	0.172583	0.158615
178	0.527211	0.392919	0.282344	0.241432	0.209714	0.212836	0.248885	0.268534	0.302638	0.336462	0.361118	0.396029	0.429999	0.406122	0.390298	0.402848	0.449698	0.4988	0.526219	0.58236	0.625718	0.659279	0.722623	0.696808	0.654868	0.52923	0.423234	0.398764	0.404922	0.376473	0.364288	0.381939	0.398045	0.426634	0.471211	0.470325	0.483293	0.499391	0.503044	0.490623	0.476885	0.406355	0.349004	0.241547	0.145934	0.0895244	0.00416178	-0.0727439	-0.079694
179	0.221079	0.218193	0.230596	0.24757	0.259529	0.288413	0.316909	0.347018	0.373832	0.412837	0.459448	0.494783	0.522684	0.544698	0.562143	0.578086	0.582069	0.575765	0.568085	0.561658	0.558282	0.568667	0.585687	0.606194	0.630201	0.656071	0.679554	0.721048	0.735073	0.721183	0.691709	0.658874	0.62004	0.575936	0.53421	0.48111	0.446808	0.445516	0.448609	0.443446	0.444839	0.457387	0.463514	0.464822	0.436797	0.421643	0.411655	0.398569	0.361623
180	0.446563	0.496109	0.5748	0.652891	0.695917	0.722089	0.755677	0.785883	0.789821	0.769635	0.748049	0.737366	0.726272	0.730183	0.736488	0.735545	0.741107	0.755655	0.753692	0.769362	0.807655	0.836957	0.867696	0.915989	0.95592	0.977091	0.982575	0.976528	0.971363	0.961346	0.924182	0.884067	0.869875	0.855438	0.845052	0.849747	0.839641	0.855019	0.884005	0.915804	0.929967	0.926878	0.907148	0.874095	0.84139	0.809509	0.790525	0.766625	0.720383
181	0.630567	0.596249	0.537667	0.513902	0.467635	0.421871	0.369902	0.378711	0.384012	0.400128	0.428809	0.429177	0.436351	0.43409	0.413896	0.400266	0.362988	0.325979	0.297338	0.244875	0.207021	0.183454	0.152125	0.0941385	0.0822377	0.0718114	0.064636	0.0917884	0.104579	0.130604	0.186667	0.257842	0.310283	0.347786	0.404218	0.418597	0.436478	0.419464	0.407485	0.350838	0.309956	0.277212	0.259374	0.238067	0.236542	0.219033	0.193861	0.182682	0.218929
182	0.59938	0.544107	0.455414	0.373137	0.364095	0.350623	0.385693	0.398227	0.413107	0.441311	0.513844	0.567731	0.607866	0.636589	0.655124	0.638903	0.679954	0.666346	0.635992	0.627423	0.603975	0.587204	0.533753	0.483159	0.40832	0.377403	0.36132	0.333815	0.327333	0.312585	0.343141	0.369999	0.422084	0.484958	0.509893	0.567974	0.616131	0.647518	0.691846	0.730164	0.744093	0.76841	0.790926	0.787832	0.792891	0.771027	0.841473	0.88248	0.916542
183	0.205895	0.244714	0.305898	0.354111	0.396844	0.480739	0.550807	0.602878	0.637459	0.669154	0.6315	0.579075	0.487032	0.349129	0.299994	0.207524	0.117531	0.0659051	0.00448041	0.0164565	0.0746106	0.203028	0.309783	0.391336	0.448454	0.454855	0.480606	0.488405	0.421076	0.324814	0.254818	0.171899	0.0431194	-0.0225702	-0.0295073	0.0113428	0.0422098	0.138136	0.290334	0.426276	0.605463	0.719489	0.764605	0.820958	0.780538	0.656463	0.507679	0.384248	0.2196
184	0.444279	0.485825	0.515487	0.556832	0.595994	0.623051	0.640702	0.648454	0.667074	0.705288	0.736399	0.741465	0.761159	0.786696	0.805373	0.838701	0.852748	0.853305	0.877037	0.879519	0.883525	0.881863	0.875253	0.861283	0.845748	0.838021	0.821408	0.820476	0.802276	0.787073	0.784983	0.779681	0.778097	0.79434	0.803474	0.80944	0.807066	0.804889	0.803599	0.799944	0.815816	0.813094	0.807733	0.802626	0.803138	0.798581	0.772696	0.74594	0.704041
185	0.225946	0.250726	0.279501	0.307735	0.324679	0.352218	0.356217	0.368721	0.367703	0.360565	0.367591	0.363625	0.355559	0.356089	0.344658	0.340237	0.333952	0.340125	0.355017	0.372043	0.386174	0.399395	0.407897	0.42239	0.460633	0.484048	0.513757	0.521248	0.53941	0.563124	0.583514	0.594969	0.626341	0.640633	0.642436	0.641636	0.629559	0.612553	0.612557	0.613455	0.601718	0.590026	0.591772	0.575656	0.561134	0.554251	0.559688	0.537586	0.523731
186	-0.0794864	-0.0505144	-0.00816047	0.0315476	0.0972264	0.15826	0.210665	0.274017	0.320973	0.362274	0.39061	0.400168	0.411215	0.403919	0.383095	0.383142	0.391242	0.398317	0.42036	0.441059	0.454759	0.46566	0.504324	0.539476	0.579469	0.627917	0.661888	0.685717	0.707247	0.708412	0.69669	0.67314	0.659902	0.612871	0.594624	0.581746	0.582643	0.561903	0.539062	0.534281	0.545617	0.495741	0.449716	0.396165	0.364514	0.335178	0.290168	0.286448	0.294851
187	0.410541	0.441585	0.446663	0.445513	0.42225	0.40045	0.376981	0.365466	0.375256	0.374056	0.356615	0.416543	0.480665	0.562023	0.651315	0.702224	0.774368	0.833894	0.813886	0.819315	0.792477	0.7486	0.726666	0.744237	0.752366	0.764108	0.786855	0.837111	0.873994	0.952545	0.976061	0.941043	0.889968	0.81894	0.7738	0.686725	0.591784	0.55814	0.573511	0.625127	0.682194	0.775869	0.834134	0.892086	0.914483	0.873969	0.854935	0.802318	0.770323
188	0.625351	0.691377	0.712687	0.724124	0.669921	0.622785	0.585917	0.550475	0.507936	0.433739	0.381655	0.336575	0.249376	0.164626	0.119861	0.0464535	0.0199493	-0.000781928	-0.0145304	-0.0135363	0.060686	0.0918832	0.074705	0.0748455	0.0781627	0.0849753	0.0416882	-0.00792083	-0.0398169	-0.0245622	-0.0489387	-0.0499227	0.0380757	0.13305	0.197245	0.279128	0.379285	0.445704	0.539525	0.560774	0.56303	0.519181	0.53777	0.510725	0.492759	0.492013	0.486302	0.46594	0.473125
189	0.205944	0.328404	0.444135	0.527277	0.589243	0.63118	0.662721	0.68547	0.688782	0.682684	0.682114	0.678592	0.669824	0.662945	0.655103	0.641186	0.641173	0.628191	0.625657	0.627963	0.629076	0.630513	0.635546	0.642099	0.650643	0.66712	0.677251	0.682273	0.682547	0.672141	0.654751	0.648902	0.623728	0.598918	0.598825	0.594274	0.594854	0.607576	0.62635	0.634983	0.647957	0.65041	0.648974	0.647425	0.644267	0.649883	0.66766	0.683273	0.691256
190	0.165319	0.243931	0.289625	0.282184	0.240385	0.230662	0.227116	0.207356	0.201043	0.207313	0.193332	0.199983	0.207984	0.182584	0.171217	0.1504	0.135544	0.156658	0.171045	0.15664	0.161357	0.180502	0.206472	0.213696	0.192108	0.180698	0.157978	0.130481	0.117586	0.0626394	0.0379641	0.018134	0.0079153	-0.0263795	-0.0206173	-0.00570437	0.0451953	0.140548	0.20009	0.239974	0.325136	0.348099	0.378615	0.411248	0.434854	0.428101	0.401187	0.348607	0.308464
191	0.661423	0.577583	0.506936	0.533113	0.585822	0.635969	0.701764	0.710634	0.691857	0.658861	0.66832	0.618683	0.595533	0.597045	0.618413	0.658603	0.716975	0.774086	0.816758	0.847626	0.839745	0.831311	0.787383	0.733703	0.692698	0.638588	0.621109	0.620776	0.623648	0.670109	0.747649	0.798884	0.798383	0.774539	0.761214	0.737545	0.69083	0.639363	0.586113	0.564702	0.534527	0.538604	0.561719	0.579486	0.573893	0.580321	0.587623	0.569662	0.553853
192	0.4072	0.389196	0.420767	0.415785	0.381723	0.362535	0.336071	0.320001	0.283384	0.265122	0.24547	0.230001	0.228655	0.223789	0.191344	0.165536	0.14726	0.129453	0.115798	0.101599	0.0999253	0.137549	0.230102	0.330662	0.387747	0.400844	0.444392	0.493957	0.512929	0.522004	0.500685	0.450497	0.425052	0.386292	0.341917	0.343882	0.358564	0.388047	0.481877	0.574086	0.634791	0.69756	0.758747	0.789181	0.81554	0.828782	0.828648	0.836026	0.817983
193	0.785684	0.705693	0.588791	0.555695	0.558535	0.611422	0.657253	0.705503	0.759187	0.844554	0.893603	0.927288	0.974619	0.964904	0.928956	0.87626	0.773172	0.661362	0.527117	0.414909	0.319913	0.218457	0.139868	0.116922	0.123444	0.208998	0.294762	0.342471	0.360655	0.378011	0.33879	0.290483	0.241561	0.1761	0.142411	0.157706	0.204253	0.270107	0.318012	0.292178	0.281262	0.237027	0.170327	0.0415447	-0.055739	-0.0954594	-0.0905562	-0.0493132	0.0732161
194	0.352223	0.462588	0.554325	0.617872	0.644669	0.684893	0.730022	0.727858	0.72523	0.684676	0.659944	0.628904	0.632736	0.5847	0.52389	0.456268	0.442543	0.413106	0.396207	0.361321	0.298738	0.269841	0.239569	0.196835	0.18781	0.193498	0.183564	0.201449	0.198784	0.204767	0.242339	0.253224	0.276534	0.298952	0.297883	0.287925	0.297508	0.297706	0.328075	0.338041	0.366309	0.360515	0.356565	0.374623	0.408244	0.468866	0.481778	0.518994	0.577685
195	0.170976	0.104835	0.0409993	0.00737258	-0.0086275	0.0105282	0.0284869	0.0607012	0.104235	0.151164	0.2067	0.269482	0.332162	0.396728	0.470295	0.515167	0.565419	0.598843	0.630132	0.656565	0.674496	0.681259	0.680985	0.674914	0.652436	0.630573	0.623755	0.613945	0.592752	0.581501	0.563793	0.563077	0.55761	0.539359	0.550118	0.568254	0.567268	0.571167	0.571968	0.572202	0.565266	0.546324	0.529713	0.507043	0.488567	0.469856	0.456752	0.440819	0.397703
196	0.386811	0.4012	0.427685	0.373256	0.326179	0.314958	0.270837	0.191671	0.116804	0.0855365	0.0872697	0.089342	0.107915	0.132426	0.162316	0.192764	0.247719	0.317997	0.408083	0.487686	0.510383	0.595474	0.650971	0.653247	0.616219	0.640237	0.632405	0.6429	0.669031	0.686633	0.6809	0.675451	0.660571	0.637169	0.600554	0.558922	0.515523	0.491877	0.460345	0.445535	0.435233	0.415429	0.416941	0.430064	0.447857	0.458335	0.463788	0.495016	0.541281
197	-0.312157	-0.352828	-0.358807	-0.331861	-0.285143	-0.252773	-0.230823	-0.222383	-0.198119	-0.217799	-0.224731	-0.225575	-0.227731	-0.295487	-0.309256	-0.339561	-0.337503	-0.312747	-0.293742	-0.236539	-0.16792	-0.109927	-0.0504576	-0.00972611	0.0786152	0.165627	0.244089	0.271171	0.323244	0.386373	0.451446	0.482652	0.470566	0.445691	0.388075	0.337813	0.267149	0.235275	0.195926	0.181193	0.147495	0.15775	0.173259	0.153206	0.124374	0.0503019	-0.00286197	-0.0138408	-0.0353272
198	0.590456	0.621248	0.664678	0.73787	0.808982	0.841805	0.867016	0.890835	0.847214	0.76397	0.661882	0.549862	0.426963	0.347279	0.28135	0.199944	0.184261	0.165888	0.116163	0.13466	0.1695	0.184177	0.214942	0.256449	0.374499	0.463254	0.516059	0.614383	0.654106	0.700239	0.759734	0.763544	0.723326	0.703097	0.679172	0.674217	0.688424	0.742323	0.806085	0.911789	1.01915	1.107	1.08088	0.998171	0.886366	0.787156	0.712072	0.572328	0.505527
199	0.694921	0.665909	0.647396	0.621644	0.602376	0.562907	0.517731	0.480852	0.443314	0.420738	0.373502	0.330378	0.28306	0.261928	0.227164	0.215113	0.210277	0.196684	0.193993	0.200719	0.209329	0.226616	0.257984	0.2844	0.287285	0.29405	0.296086	0.314478	0.322205	0.311266	0.294898	0.297506	0.29371	0.27133	0.267666	0.251375	0.205228	0.186601	0.171881	0.131027	0.102963	0.088871	0.0734385	0.0352913	0.0120999	0.00493396	-0.025517	-0.0348942	-0.0391754
200	0.638856	0.609787	0.571117	0.550187	0.526263	0.511142	0.496273	0.485362	0.482061	0.481722	0.490571	0.499533	0.521508	0.551672	0.578892	0.608039	0.633928	0.669822	0.707624	0.745526	0.786261	0.815621	0.83755	0.847525	0.849875	0.850312	0.824249	0.807373	0.770923	0.746905	0.712962	0.663308	0.63171	0.610096	0.600148	0.591146	0.587882	0.589608	0.600165	0.623278	0.635457	0.633538	0.616571	0.613601	0.605948	0.594887	0.576868	0.561429	0.532271
201	0.163356	0.103518	0.0961746	0.0471537	0.0754394	0.095538	0.183871	0.212044	0.249022	0.289115	0.300705	0.252313	0.28703	0.315266	0.376846	0.424525	0.374084	0.349163	0.38328	0.43758	0.544216	0.567447	0.566954	0.537291	0.496045	0.445426	0.41532	0.355116	0.330645	0.286068	0.258089	0.251943	0.233109	0.245742	0.2342	0.276148	0.306546	0.32032	0.363231	0.422868	0.458665	0.456112	0.495484	0.509678	0.540859	0.604144	0.595099	0.645677	0.716383
202	0.354677	0.245316	0.152399	0.113513	0.103978	0.110419	0.153497	0.179196	0.218703	0.262267	0.300925	0.366983	0.400846	0.443675	0.468513	0.491077	0.502451	0.530075	0.530751	0.531902	0.526188	0.508665	0.502628	0.483758	0.462815	0.436586	0.400876	0.372589	0.342631	0.331019	0.337039	0.329796	0.333092	0.35999	0.386535	0.42059	0.484175	0.523585	0.568876	0.6061	0.645951	0.661623	0.665894	0.666721	0.669388	0.658466	0.622023	0.570679	0.545581
203	0.545776	0.431816	0.290673	0.201597	0.147125	0.153717	0.165913	0.212727	0.265013	0.352376	0.473097	0.5723	0.648253	0.710181	0.748094	0.730011	0.706703	0.674549	0.658731	0.63637	0.571288	0.499091	0.476292	0.435283	0.374558	0.34244	0.355246	0.384583	0.394435	0.439664	0.521141	0.567702	0.662011	0.743621	0.775256	0.751973	0.730684	0.67956	0.60041	0.481871	0.411684	0.34608	0.282664	0.26974	0.256165	0.268563	0.303821	0.345625	0.387455
204	0.829608	1.02229	1.18858	1.20094	1.18776	1.16019	1.12293	1.07755	1.03351	0.960811	0.959842	0.957953	0.944281	0.901045	0.864818	0.837398	0.799018	0.760801	0.715763	0.649505	0.55302	0.493277	0.403781	0.370261	0.296505	0.253655	0.22057	0.216022	0.211041	0.231154	0.255735	0.303928	0.347013	0.404824	0.458429	0.491622	0.501525	0.502528	0.546175	0.545394	0.541799	0.557278	0.536743	0.566476	0.626931	0.651267	0.655682	0.654003	0.64379
205	0.00989415	0.0200362	0.0224454	0.0392504	0.0809093	0.114585	0.156296	0.180422	0.210563	0.23381	0.251665	0.252907	0.241126	0.238309	0.218962	0.227979	0.242107	0.253031	0.27412	0.307991	0.350149	0.407634	0.45456	0.518198	0.577983	0.622929	0.662306	0.700232	0.721583	0.725588	0.725139	0.727339	0.72431	0.687315	0.650895	0.617272	0.592787	0.559942	0.515222	0.468865	0.445243	0.440791	0.438656	0.429441	0.438409	0.453946	0.471343	0.493715	0.533539
206	0.344607	0.390597	0.376047	0.337086	0.306269	0.254989	0.243472	0.257944	0.235068	0.21	0.19844	0.194435	0.163405	0.128516	0.0815697	0.0444706	0.00161243	-0.0190632	-0.0528574	-0.0491637	-0.0269187	-0.0111839	-0.00248326	0.019691	0.127449	0.228199	0.255563	0.289101	0.30089	0.312861	0.331114	0.349952	0.350098	0.317792	0.26799	0.262743	0.236505	0.203031	0.177518	0.152468	0.179281	0.196727	0.198467	0.164723	0.136806	0.0987972	0.0119723	-0.0359827	-0.100416
207	0.323261	0.329585	0.390808	0.429489	0.443167	0.465448	0.487355	0.484813	0.477299	0.424926	0.393831	0.40989	0.411895	0.420194	0.408784	0.384532	0.388215	0.403515	0.427462	0.448762	0.451273	0.47571	0.48571	0.480422	0.467788	0.465591	0.448156	0.454183	0.467132	0.462877	0.471558	0.466083	0.472885	0.52238	0.559728	0.595307	0.656007	0.70634	0.732915	0.766625	0.757776	0.745508	0.730335	0.701967	0.659994	0.603167	0.553616	0.491787	0.4651
208	0.508014	0.548651	0.574852	0.586779	0.580033	0.569076	0.578463	0.561224	0.544486	0.512746	0.514894	0.538195	0.566094	0.591926	0.627767	0.662327	0.667046	0.678249	0.688427	0.709378	0.70212	0.679758	0.650944	0.616391	0.598256	0.563306	0.528955	0.512979	0.501986	0.486154	0.484295	0.494844	0.493449	0.499577	0.506952	0.510645	0.474256	0.44921	0.429172	0.428816	0.435168	0.452219	0.486827	0.551792	0.57712	0.605558	0.618546	0.606994	0.576762
209	0.825584	0.829953	0.824237	0.787576	0.772467	0.799374	0.808726	0.819547	0.784455	0.755037	0.694158	0.672333	0.620943	0.623817	0.636418	0.625474	0.643211	0.714386	0.760719	0.786156	0.766426	0.730033	0.697015	0.67749	0.7071	0.721666	0.739813	0.792065	0.774972	0.737383	0.726839	0.695562	0.625748	0.558027	0.505944	0.430649	0.359357	0.299939	0.246978	0.216538	0.209753	0.228462	0.288625	0.356603	0.440616	0.51294	0.574398	0.615998	0.658229
210	0.529288	0.57002	0.587437	0.604751	0.61182	0.610769	0.626904	0.605649	0.590063	0.592664	0.607409	0.598781	0.598319	0.588795	0.57687	0.571349	0.565032	0.570442	0.545533	0.55723	0.544845	0.534503	0.534499	0.515917	0.522443	0.51835	0.514054	0.52824	0.538894	0.53017	0.53341	0.534659	0.553679	0.556773	0.570709	0.591204	0.609104	0.620925	0.653298	0.672115	0.69856	0.716516	0.734208	0.734251	0.739844	0.744615	0.736412	0.719678	0.710337
211	0.0582539	0.094174	0.135127	0.158868	0.19282	0.226616	0.250395	0.268362	0.295412	0.311021	0.328864	0.359076	0.385129	0.402696	0.42077	0.458215	0.507676	0.525064	0.552393	0.577287	0.605598	0.619809	0.637528	0.654511	0.666443	0.663916	0.676717	0.685024	0.691837	0.686897	0.692977	0.713018	0.719547	0.73197	0.746516	0.760834	0.753551	0.78875	0.802362	0.821203	0.83289	0.843298	0.840266	0.844638	0.834515	0.824913	0.803345	0.779738	0.746492
212	0.664391	0.612873	0.550769	0.478566	0.402516	0.336401	0.263016	0.204771	0.14654	0.101401	0.0465155	0.014072	-0.0105595	-0.0239195	-0.0287181	-0.0290596	-0.0217217	-0.0105164	-0.00524225	0.0150998	0.0275126	0.0448047	0.0627817	0.0906253	0.109367	0.124827	0.14292	0.151511	0.163919	0.169629	0.178823	0.188832	0.187853	0.187203	0.185803	0.177287	0.175986	0.169185	0.17385	0.167102	0.165765	0.16374	0.16537	0.170355	0.178966	0.180721	0.198095	0.200968	0.207669
213	0.738504	0.785247	0.799847	0.771498	0.755686	0.712523	0.648807	0.579342	0.512906	0.458059	0.426855	0.396377	0.366628	0.361172	0.344918	0.332504	0.332071	0.360688	0.369693	0.374323	0.377342	0.37292	0.359397	0.323862	0.274841	0.25127	0.235328	0.215812	0.22351	0.230171	0.234038	0.239617	0.257611	0.313256	0.372062	0.404555	0.431191	0.429315	0.425962	0.407877	0.386352	0.360183	0.3641	0.379197	0.393475	0.416143	0.448621	0.463613	0.475669
214	0.618148	0.59295	0.533505	0.477298	0.413122	0.359484	0.294026	0.25306	0.208022	0.183582	0.160116	0.144637	0.115931	0.106146	0.102391	0.103705	0.0917079	0.0743973	0.0640223	0.0602078	0.0668223	0.0753478	0.0649568	0.0686793	0.0746725	0.0863381	0.109147	0.144333	0.18847	0.21817	0.245761	0.275606	0.309283	0.345665	0.37578	0.402963	0.40693	0.429264	0.45371	0.476876	0.499219	0.510274	0.515168	0.502707	0.497846	0.481969	0.460983	0.455137	0.443423
215	1.24936	1.2987	1.38649	1.43855	1.4073	1.32156	1.16174	1.02144	0.84592	0.681473	0.527376	0.367787	0.242058	0.0500632	-0.0684833	-0.161326	-0.218093	-0.251174	-0.282148	-0.358851	-0.373602	-0.369309	-0.319317	-0.285026	-0.223532	-0.154042	-0.0340311	0.0554386	0.12	0.238231	0.291748	0.336184	0.366141	0.40875	0.492604	0.507638	0.549744	0.602044	0.60492	0.639103	0.693213	0.70394	0.733202	0.704858	0.657978	0.644618	0.566817	0.495409	0.405281
216	1.10713	1.04296	0.90976	0.69225	0.47754	0.303471	0.137359	0.0482852	-0.00724767	-0.0874908	-0.191155	-0.26964	-0.266603	-0.279199	-0.275431	-0.238342	-0.193681	-0.138429	-0.0974731	-0.103714	-0.0679337	0.00257046	0.0437647	0.120255	0.251744	0.323997	0.410558	0.450022	0.428975	0.484333	0.478678	0.521494	0.545349	0.55323	0.600268	0.618245	0.617597	0.607112	0.55955	0.529866	0.51141	0.447769	0.465157	0.443343	0.477083	0.517795	0.512495	0.554864	0.507996
217	0.350996	0.296843	0.273968	0.280578	0.329206	0.331238	0.397473	0.505783	0.577026	0.602507	0.6507	0.668392	0.656571	0.626074	0.557344	0.495057	0.428486	0.371136	0.32085	0.247041	0.213753	0.200059	0.171361	0.207289	0.21278	0.293385	0.364982	0.432172	0.487536	0.511583	0.533669	0.559558	0.536114	0.569735	0.547335	0.5622	0.618551	0.669343	0.757903	0.824232	0.911989	1.02074	1.04764	1.0284	0.966548	0.872991	0.762088	0.642217	0.460191
218	0.282435	0.255187	0.296983	0.350406	0.429106	0.493596	0.561693	0.603254	0.605285	0.617178	0.623786	0.635013	0.622472	0.600698	0.595789	0.584614	0.557174	0.564031	0.56257	0.56195	0.550562	0.531262	0.469436	0.407561	0.352927	0.331424	0.289184	0.250203	0.264864	0.269677	0.283879	0.300794	0.329903	0.34323	0.352371	0.3527	0.341188	0.353492	0.346637	0.352835	0.375073	0.356341	0.323596	0.307543	0.286708	0.269208	0.293368	0.292999	0.316416
219	0.14769	0.176777	0.18048	0.161639	0.15443	0.125997	0.0982291	0.0625201	0.0423064	0.024151	0.0258558	0.0662397	0.10308	0.130271	0.153937	0.201114	0.257442	0.294528	0.347308	0.391464	0.434554	0.462562	0.481278	0.521139	0.554322	0.594232	0.62681	0.647582	0.662682	0.656462	0.645276	0.619307	0.582227	0.557328	0.519528	0.475308	0.436032	0.427669	0.413145	0.39911	0.383465	0.392675	0.391291	0.406265	0.41576	0.446801	0.473962	0.495822	0.511951
220	0.557972	0.570887	0.549217	0.479839	0.400678	0.301251	0.187824	0.0899716	-0.00852855	-0.0855569	-0.144873	-0.164245	-0.185375	-0.139419	-0.112289	-0.0376724	0.0328598	0.125081	0.223218	0.316951	0.404515	0.473859	0.554539	0.63513	0.698314	0.724807	0.737748	0.770991	0.797021	0.795986	0.779372	0.745838	0.73186	0.702566	0.7092	0.705557	0.70084	0.692723	0.687258	0.707838	0.747388	0.752767	0.752281	0.73334	0.688438	0.625575	0.539352	0.439918	0.349558
221	0.375587	0.390618	0.404401	0.40305	0.410817	0.418276	0.401002	0.377101	0.35084	0.334602	0.326367	0.338505	0.357134	0.39824	0.420435	0.462722	0.508353	0.564145	0.612202	0.645103	0.660958	0.671431	0.650658	0.653748	0.650129	0.635494	0.638566	0.633583	0.659157	0.705559	0.742871	0.784444	0.811323	0.794427	0.811523	0.826815	0.833707	0.817337	0.810219	0.811291	0.833767	0.835829	0.797234	0.751961	0.709827	0.670519	0.636373	0.637027	0.643719
222	0.528251	0.53843	0.594879	0.624054	0.614868	0.610206	0.598202	0.549664	0.505616	0.462034	0.39996	0.315879	0.221859	0.165756	0.116254	0.0669184	0.0199416	-0.0407628	-0.0960806	-0.0917767	-0.0718436	-0.0665312	-0.0233687	0.0251323	0.0641439	0.109652	0.147004	0.195188	0.224501	0.255279	0.31105	0.348277	0.388897	0.427781	0.39882	0.388748	0.381877	0.368591	0.337688	0.313093	0.267606	0.252621	0.225702	0.230559	0.229982	0.248536	0.274362	0.308073	0.328291
223	0.619329	0.750654	0.904637	0.959658	0.977265	0.970441	0.928925	0.905313	0.887593	0.849498	0.841402	0.841011	0.842302	0.861371	0.826124	0.769538	0.670804	0.575784	0.495917	0.420258	0.354784	0.338007	0.369779	0.418519	0.507978	0.581242	0.612192	0.64364	0.696103	0.713768	0.716965	0.718613	0.72885	0.736347	0.708608	0.67611	0.661412	0.662664	0.627858	0.629626	0.613378	0.60478	0.640011	0.655681	0.6248	0.56112	0.556702	0.53866	0.509236
224	0.110306	0.138171	0.159114	0.167785	0.178765	0.190942	0.194726	0.197948	0.209861	0.221458	0.234633	0.258015	0.281767	0.301348	0.316232	0.337884	0.36201	0.380661	0.394364	0.397353	0.405583	0.413949	0.416568	0.426275	0.438931	0.466275	0.501709	0.533179	0.581163	0.626027	0.665398	0.71045	0.753174	0.785002	0.811264	0.825073	0.827449	0.822738	0.812016	0.812307	0.797248	0.784533	0.770797	0.755515	0.736391	0.727103	0.708015	0.684511	0.646174
225	0.699943	0.763307	0.69358	0.599573	0.518316	0.446173	0.360043	0.292016	0.236666	0.202899	0.167478	0.144192	0.117382	0.108168	0.110534	0.147995	0.171181	0.19865	0.249121	0.314388	0.385231	0.461624	0.524088	0.561722	0.592048	0.596414	0.58361	0.554802	0.481674	0.410561	0.382504	0.418712	0.443437	0.516762	0.624371	0.723555	0.821353	0.858831	0.867496	0.835223	0.739496	0.709689	0.681476	0.651631	0.633181	0.669704	0.670859	0.706795	0.767346
226	0.884018	0.748787	0.644514	0.538422	0.454382	0.374849	0.27928	0.210879	0.1513	0.106086	0.0761409	0.0643191	0.0544158	0.0205992	0.0210002	0.0259265	0.0287467	0.0390261	0.0596272	0.115332	0.141786	0.145238	0.168848	0.21324	0.239027	0.280204	0.319025	0.36936	0.376248	0.42083	0.438885	0.442926	0.478381	0.544899	0.579115	0.593398	0.607257	0.63453	0.663726	0.690622	0.687844	0.697556	0.711234	0.700209	0.700604	0.690944	0.653771	0.625788	0.593012
227	0.155961	0.17092	0.21394	0.349263	0.443925	0.525774	0.600602	0.631261	0.639831	0.630613	0.570391	0.529021	0.446081	0.38326	0.33807	0.299563	0.243993	0.222113	0.228874	0.281585	0.300612	0.335658	0.395295	0.452673	0.521986	0.548788	0.555163	0.55757	0.545439	0.552006	0.53113	0.51235	0.433616	0.40162	0.348378	0.323872	0.294056	0.321716	0.354604	0.402745	0.465381	0.561894	0.653597	0.717039	0.771788	0.76509	0.757371	0.72017	0.643444
228	0.160591	0.17275	0.189979	0.219154	0.269602	0.321284	0.358315	0.36944	0.38058	0.394222	0.389048	0.366025	0.352194	0.358863	0.319884	0.266365	0.211382	0.182866	0.155775	0.140498	0.107844	0.0732214	0.0636365	0.0557107	0.0654332	0.0834633	0.0879447	0.0983323	0.125734	0.13282	0.157267	0.167087	0.188766	0.214841	0.246001	0.260706	0.273	0.291155	0.299206	0.307821	0.309807	0.294984	0.273889	0.257742	0.242961	0.222935	0.22069	0.217987	0.231934
229	0.200611	0.292559	0.357703	0.372748	0.359343	0.328605	0.242405	0.170144	0.135801	0.0911607	0.0573911	0.0692008	0.0473796	0.0436694	0.0750678	0.114095	0.144719	0.1961	0.242692	0.277227	0.281894	0.28245	0.308636	0.319136	0.326462	0.354815	0.349341	0.340851	0.374407	0.375102	0.398506	0.437204	0.514013	0.580688	0.6671	0.733038	0.85218	0.904134	0.92058	0.897961	0.848768	0.751888	0.645237	0.555928	0.509623	0.508916	0.512188	0.532321	0.571571
230	0.346743	0.361251	0.360066	0.347776	0.341426	0.334781	0.333925	0.323818	0.331197	0.331879	0.325811	0.319135	0.301735	0.307145	0.317946	0.322425	0.320198	0.322392	0.324893	0.343125	0.348866	0.358418	0.371787	0.379658	0.388711	0.406141	0.423092	0.441171	0.461406	0.4679	0.489216	0.525265	0.540762	0.563731	0.580831	0.607845	0.63206	0.678005	0.73674	0.785706	0.824996	0.854224	0.884737	0.911618	0.929237	0.940216	0.942032	0.934834	0.914513
231	0.138398	0.149512	0.16349	0.177058	0.190674	0.200782	0.198371	0.193513	0.18572	0.166499	0.151914	0.148828	0.141894	0.125419	0.116545	0.109319	0.104229	0.0954966	0.0827925	0.0814308	0.0884523	0.0870417	0.0943992	0.104657	0.117802	0.122583	0.12899	0.136502	0.142951	0.152903	0.159438	0.161512	0.174984	0.186785	0.200417	0.219716	0.239	0.264501	0.283079	0.299079	0.311624	0.318275	0.320625	0.318682	0.316372	0.313338	0.305817	0.303986	0.292464
232	0.231623	0.212605	0.1888	0.160993	0.141783	0.134671	0.143731	0.16773	0.190668	0.211089	0.238068	0.268084	0.305341	0.337581	0.355968	0.367675	0.350978	0.326409	0.308841	0.286053	0.261548	0.24628	0.238361	0.246215	0.243371	0.235236	0.239157	0.262066	0.275552	0.288875	0.273267	0.281957	0.299641	0.30694	0.331649	0.325877	0.32295	0.33654	0.384244	0.398754	0.398409	0.440676	0.525587	0.605962	0.655535	0.717743	0.749187	0.760949	0.76456
233	0.0114967	0.0725865	0.16024	0.260668	0.308522	0.340276	0.349876	0.34567	0.327943	0.303684	0.318802	0.312136	0.261683	0.252016	0.25518	0.237658	0.226054	0.251785	0.310877	0.328533	0.359736	0.383361	0.407459	0.447613	0.44113	0.389972	0.391053	0.318925	0.335652	0.333992	0.338089	0.32474	0.369654	0.384103	0.388379	0.365397	0.346604	0.324149	0.318574	0.302452	0.278491	0.292752	0.369068	0.415256	0.501336	0.632316	0.711116	0.705726	0.704437
234	0.470779	0.310857	0.20529	0.169599	0.163186	0.13865	0.155836	0.207523	0.271018	0.337289	0.390993	0.4021	0.369321	0.297019	0.262788	0.21577	0.18981	0.159262	0.15815	0.151672	0.186707	0.224466	0.262603	0.313461	0.390078	0.435052	0.48059	0.538684	0.583392	0.589434	0.586356	0.607887	0.651494	0.704545	0.654411	0.690521	0.753573	0.725164	0.740151	0.753991	0.752349	0.767145	0.803545	0.869711	0.900553	0.940611	0.949918	0.962648	1.01483
235	1.12308	1.0186	0.934966	0.824386	0.718456	0.683931	0.630526	0.662513	0.670002	0.691662	0.79868	0.880857	0.964043	0.998679	1.03259	1.02987	0.9776	0.963711	0.934158	0.855126	0.793946	0.701215	0.597106	0.480921	0.338464	0.215948	0.219022	0.291312	0.385256	0.499442	0.624294	0.790096	0.893958	0.944181	0.986937	0.996305	1.0023	0.921771	0.860873	0.801537	0.775713	0.705504	0.665961	0.599063	0.627026	0.630015	0.594246	0.58548	0.587729
236	0.609076	0.604651	0.580997	0.506848	0.447497	0.416697	0.381064	0.340137	0.309799	0.307386	0.297129	0.272726	0.310369	0.304904	0.288729	0.310505	0.317844	0.353244	0.332149	0.343379	0.326632	0.328825	0.306521	0.281692	0.273189	0.306156	0.336218	0.333737	0.345656	0.368977	0.392136	0.411766	0.436256	0.464046	0.466761	0.468931	0.484747	0.502815	0.533015	0.547007	0.54804	0.605911	0.651271	0.671513	0.657515	0.642733	0.625511	0.572836	0.509275
237	0.228927	0.282128	0.313211	0.352116	0.34122	0.368371	0.367684	0.315973	0.266669	0.27317	0.257493	0.215901	0.201907	0.201103	0.210379	0.271169	0.329963	0.337936	0.339602	0.362162	0.367764	0.34857	0.316546	0.282734	0.232419	0.174013	0.145428	0.131696	0.140036	0.15773	0.182031	0.228711	0.298689	0.352098	0.378389	0.413964	0.503166	0.517659	0.525505	0.504141	0.449125	0.413953	0.365375	0.298299	0.258991	0.242127	0.214134	0.227912	0.235042
238	0.485269	0.517285	0.55216	0.575819	0.562244	0.556533	0.568793	0.585767	0.620934	0.660958	0.661435	0.679479	0.683626	0.662063	0.606161	0.516419	0.390067	0.333884	0.267071	0.253224	0.231699	0.229684	0.266391	0.286325	0.29781	0.314007	0.294377	0.309879	0.302092	0.317135	0.338309	0.447978	0.572884	0.651022	0.705612	0.733879	0.757877	0.729319	0.726758	0.664249	0.589759	0.559834	0.520836	0.446465	0.336932	0.255548	0.174376	0.152821	0.12932
239	0.288969	0.260582	0.230316	0.196529	0.163322	0.136367	0.101131	0.0790231	0.0651366	0.0525202	0.0412913	0.0492319	0.0560427	0.07216	0.0855333	0.108177	0.129743	0.14615	0.164105	0.182316	0.199495	0.205766	0.212941	0.219319	0.218005	0.22464	0.232939	0.244084	0.247556	0.253443	0.259914	0.268455	0.282191	0.286552	0.291206	0.302907	0.310953	0.320299	0.344232	0.361337	0.374763	0.390554	0.409154	0.430782	0.444191	0.450875	0.457146	0.457138	0.469417
240	0.244244	0.177991	0.132518	0.134977	0.144045	0.16835	0.187607	0.208177	0.239131	0.272451	0.302401	0.333929	0.360584	0.381166	0.417706	0.449675	0.435763	0.41641	0.396418	0.373083	0.372481	0.348861	0.313264	0.285193	0.276746	0.287247	0.29922	0.325454	0.335071	0.351046	0.355493	0.382901	0.404318	0.407676	0.408468	0.411776	0.417322	0.452381	0.467686	0.481621	0.483751	0.495699	0.494218	0.477182	0.445995	0.431668	0.429184	0.396409	0.380846
241	0.128884	0.117066	0.116993	0.127322	0.144206	0.159072	0.186528	0.203069	0.226628	0.246025	0.262777	0.266016	0.274389	0.275132	0.269528	0.2637	0.260044	0.250007	0.245941	0.237388	0.239726	0.245291	0.245127	0.248981	0.246466	0.255016	0.273315	0.300895	0.317528	0.330217	0.333638	0.339752	0.355227	0.365442	0.36365	0.362095	0.372851	0.3796	0.36092	0.334522	0.326267	0.319842	0.308053	0.299651	0.295893	0.303608	0.317723	0.328295	0.333303
242	0.397169	0.3012	0.237507	0.208673	0.203966	0.204767	0.238919	0.256948	0.244735	0.2583	0.286964	0.312321	0.320527	0.322548	0.330812	0.336472	0.345171	0.347625	0.361705	0.373838	0.411342	0.426765	0.417568	0.40686	0.389841	0.387618	0.409252	0.391845	0.391557	0.40414	0.406581	0.39004	0.396187	0.38097	0.365772	0.347078	0.350684	0.352074	0.349476	0.350125	0.353198	0.376977	0.405043	0.428455	0.431333	0.467061	0.456783	0.466116	0.464057
243	0.0993315	0.0899055	0.0906487	0.0899519	0.0822289	0.082647	0.0867284	0.0937941	0.109871	0.120305	0.130401	0.146223	0.160422	0.162272	0.168905	0.16719	0.167453	0.159464	0.154504	0.154939	0.156301	0.156937	0.160681	0.153611	0.143578	0.133163	0.131862	0.130352	0.132526	0.141645	0.149355	0.164298	0.170405	0.177455	0.180392	0.190144	0.191257	0.191882	0.191996	0.188679	0.183616	0.178128	0.18774	0.183596	0.191242	0.20534	0.215225	0.221358	0.233705
244	0.654175	0.632053	0.55491	0.458401	0.397151	0.327731	0.223099	0.166727	0.0977093	0.0474421	0.0333675	0.0501439	0.0835661	0.115999	0.165254	0.25408	0.358513	0.479681	0.55797	0.605311	0.651825	0.663637	0.623213	0.575708	0.507702	0.469022	0.41091	0.365585	0.337088	0.389459	0.477253	0.610482	0.693981	0.777495	0.803066	0.816487	0.76206	0.718749	0.683318	0.608061	0.553675	0.556624	0.562916	0.556497	0.578652	0.616931	0.626092	0.657123	0.668884
245	0.0582183	0.0132653	-0.0155415	-0.0376808	-0.0408813	-0.0246782	0.0149733	0.0522696	0.0950484	0.143018	0.207083	0.267873	0.325245	0.366283	0.391499	0.409284	0.42641	0.416567	0.409589	0.397879	0.395927	0.389565	0.379524	0.35987	0.357114	0.345295	0.332942	0.325111	0.319347	0.313426	0.304147	0.296505	0.291203	0.283841	0.297183	0.325286	0.336153	0.335738	0.350557	0.358498	0.359508	0.352164	0.343868	0.322782	0.316076	0.3173	0.307914	0.305466	0.30536
246	0.204278	0.162491	0.104029	0.0731496	0.0626852	0.0600548	0.0641434	0.0707279	0.0685677	0.0778889	0.0952598	0.122449	0.141085	0.126878	0.122917	0.130742	0.139388	0.157802	0.15997	0.164223	0.170542	0.173111	0.165812	0.174623	0.181823	0.19422	0.207507	0.22623	0.275793	0.340615	0.431888	0.531862	0.620137	0.702385	0.762476	0.806655	0.828533	0.835579	0.833675	0.818443	0.779654	0.754597	0.716508	0.681131	0.646198	0.632148	0.60379	0.558525	0.503503
247	0.284858	0.321738	0.348573	0.283939	0.21711	0.144122	0.1159	0.111823	0.114034	0.126176	0.149025	0.177471	0.187406	0.217268	0.23899	0.26774	0.301061	0.338997	0.378872	0.404563	0.434319	0.460157	0.463408	0.469721	0.459962	0.474817	0.469491	0.486523	0.497826	0.531735	0.576981	0.602768	0.595294	0.582347	0.539659	0.473286	0.448401	0.4116	0.419487	0.40706	0.407635	0.424571	0.447282	0.45348	0.455299	0.436518	0.418123	0.413426	0.40978
248	0.494456	0.447593	0.416222	0.434722	0.53053	0.623555	0.688308	0.725124	0.72435	0.727728	0.709796	0.668002	0.60149	0.529021	0.417664	0.303341	0.276947	0.243412	0.255511	0.277164	0.321092	0.367954	0.421073	0.442998	0.491247	0.538031	0.546608	0.589354	0.582153	0.55446	0.507745	0.425091	0.344204	0.251587	0.234717	0.219136	0.142796	0.145311	0.155151	0.175431	0.231926	0.326789	0.412342	0.442519	0.503021	0.534335	0.531928	0.529725	0.568784
249	0.761353	0.680131	0.606087	0.546361	0.537784	0.542411	0.526219	0.533313	0.527753	0.502513	0.533011	0.566809	0.544501	0.514853	0.452801	0.372616	0.30213	0.244657	0.193336	0.129209	0.092517	0.0697262	0.0667359	0.0587012	0.0667901	0.0892259	0.0936095	0.0848853	0.119402	0.171321	0.219137	0.229264	0.222837	0.244338	0.263129	0.263917	0.235666	0.223479	0.211851	0.22086	0.25758	0.300198	0.355602	0.430266	0.467295	0.475791	0.492196	0.45652	0.358951
250	0.111284	0.0495389	-0.00796562	-0.0520104	-0.104287	-0.144537	-0.145703	-0.176684	-0.198973	-0.190491	-0.174882	-0.156669	-0.128482	-0.0557452	-0.0302119	-0.0034804	0.0642148	0.122567	0.191111	0.22314	0.281958	0.299647	0.311829	0.30869	0.311736	0.321654	0.333268	0.321811	0.301312	0.298336	0.280876	0.264077	0.294643	0.323186	0.384028	0.398488	0.42462	0.413738	0.41555	0.385696	0.352612	0.336952	0.307076	0.278865	0.20955	0.182103	0.115184	0.0473731	0.00360486
251	-0.0203365	-0.0723435	-0.104423	-0.0867055	-0.0502187	0.00369821	0.0662223	0.13845	0.193934	0.236054	0.294813	0.34324	0.37836	0.405628	0.445717	0.460324	0.463019	0.448437	0.435116	0.425968	0.411554	0.385709	0.362192	0.336101	0.315256	0.283946	0.268159	0.25579	0.227445	0.198948	0.178366	0.166733	0.140628	0.130137	0.123755	0.113014	0.128953	0.14087	0.136139	0.148768	0.155052	0.165275	0.17103	0.186668	0.192785	0.215919	0.223949	0.243163	0.259478
252	0.380491	0.254915	0.267354	0.259657	0.282743	0.315724	0.322419	0.331947	0.303427	0.298868	0.319286	0.343296	0.406531	0.477267	0.493829	0.524389	0.553277	0.60763	0.654001	0.676943	0.694071	0.704167	0.737451	0.744216	0.740215	0.729431	0.703447	0.637067	0.587368	0.517055	0.437598	0.411992	0.387724	0.417784	0.416968	0.462173	0.508946	0.516486	0.533935	0.4906	0.414272	0.344325	0.312105	0.290291	0.262856	0.292133	0.33044	0.393235	0.458157
253	0.393595	0.353404	0.299976	0.238754	0.18328	0.132403	0.0628365	0.0432401	0.0179551	-0.00591662	-0.0215694	-0.0273719	-0.0519042	-0.0564475	-0.0391301	-0.0381522	-0.0335192	-0.0161077	-0.00992096	0.0057001	0.00803006	0.0496351	0.0644076	0.0833347	0.112962	0.123481	0.14733	0.155655	0.185504	0.189496	0.209972	0.214069	0.205347	0.211174	0.23443	0.231923	0.226965	0.205537	0.203617	0.190395	0.168555	0.145438	0.121182	0.118878	0.126973	0.134318	0.148389	0.180686	0.19105
254	0.45116	0.435409	0.439046	0.480462	0.506877	0.489396	0.470393	0.428172	0.405178	0.352184	0.287144	0.239214	0.212061	0.192887	0.164545	0.164164	0.156618	0.150371	0.157772	0.183615	0.189661	0.202235	0.210043	0.185627	0.133746	0.121893	0.154772	0.188449	0.208702	0.247853	0.304312	0.366004	0.405688	0.465372	0.497317	0.540022	0.55111	0.546058	0.547423	0.530111	0.516947	0.479751	0.425783	0.375046	0.301961	0.261953	0.233306	0.238712	0.204037
255	0.174343	0.212462	0.233289	0.235675	0.227721	0.224284	0.229461	0.239274	0.239883	0.242912	0.239046	0.239477	0.258521	0.271139	0.27549	0.291628	0.317272	0.348815	0.371112	0.391756	0.411175	0.434139	0.470908	0.497285	0.524057	0.535929	0.56304	0.61128	0.635675	0.647106	0.673123	0.681458	0.668232	0.658537	0.638061	0.605537	0.577518	0.564915	0.543091	0.532918	0.508919	0.506373	0.515729	0.494392	0.45489	0.425295	0.385917	0.333759	0.276952
256	0.409285	0.381469	0.368161	0.362014	0.344335	0.309502	0.272159	0.226799	0.206153	0.199992	0.199393	0.17909	0.177614	0.178345	0.193838	0.19654	0.216331	0.239435	0.260425	0.243844	0.231558	0.276714	0.319737	0.373447	0.414016	0.441669	0.457944	0.457709	0.450239	0.420161	0.37815	0.318623	0.275218	0.251649	0.246346	0.260065	0.28171	0.298574	0.344425	0.41373	0.448554	0.449297	0.436437	0.381414	0.332604	0.270223	0.1958	0.132915	0.092977
257	0.579211	0.455228	0.363373	0.323962	0.325745	0.30566	0.275342	0.233057	0.2381	0.257303	0.226961	0.178181	0.161159	0.135063	0.141489	0.138763	0.160352	0.168714	0.197131	0.219554	0.281647	0.327342	0.396301	0.469307	0.526242	0.586691	0.612612	0.611672	0.638641	0.635216	0.654246	0.680896	0.667866	0.666376	0.684423	0.6885	0.725252	0.772927	0.770876	0.754759	0.74804	0.708736	0.676622	0.631102	0.594257	0.529964	0.480828	0.455596	0.422244
258	0.72213	0.649937	0.586794	0.548066	0.487621	0.417923	0.363111	0.324168	0.305478	0.29435	0.307966	0.287805	0.241442	0.235679	0.263491	0.311567	0.340898	0.357302	0.363525	0.38646	0.427506	0.466587	0.514778	0.552377	0.585712	0.625394	0.650944	0.681485	0.731653	0.757055	0.794023	0.802805	0.796917	0.770778	0.745286	0.720958	0.68506	0.645326	0.599696	0.584091	0.573688	0.557083	0.554273	0.563977	0.608522	0.651345	0.704615	0.811179	0.911375
259	0.336501	0.331707	0.314049	0.290486	0.27174	0.250465	0.227188	0.20656	0.187596	0.171705	0.156322	0.131435	0.122755	0.107032	0.0939996	0.0889539	0.089237	0.0840576	0.0737687	0.0603943	0.0583842	0.05205	0.0462126	0.0321689	0.0208694	0.0184626	0.0134716	0.0114239	0.0105325	0.0108708	0.00947957	0.0154984	0.0232391	0.0269328	0.0291095	0.0441305	0.039812	0.0530879	0.0670333	0.0728889	0.0745462	0.0794184	0.0889323	0.0935286	0.113341	0.118786	0.130209	0.136082	0.149474
260	0.427924	0.532945	0.631172	0.574298	0.491344	0.418995	0.366361	0.31455	0.241381	0.23268	0.217635	0.210906	0.163701	0.140324	0.117952	0.0920386	0.0768546	0.0674109	0.0571554	0.0385014	0.0794902	0.107117	0.13634	0.172906	0.229683	0.281615	0.334173	0.424921	0.469003	0.513038	0.603685	0.647548	0.724852	0.772452	0.789145	0.795119	0.796224	0.761419	0.684901	0.635921	0.595294	0.562233	0.543939	0.544572	0.566503	0.60809	0.638922	0.644675	0.624949
261	0.166742	0.174739	0.194275	0.200851	0.19757	0.199021	0.197356	0.197722	0.196702	0.18982	0.18651	0.185894	0.193495	0.194319	0.189824	0.194126	0.194045	0.185558	0.195388	0.19315	0.180058	0.193762	0.212764	0.217515	0.223583	0.225387	0.231774	0.236355	0.248401	0.252296	0.258093	0.268038	0.258853	0.259973	0.26471	0.259179	0.280474	0.279593	0.294322	0.297517	0.296478	0.301083	0.310965	0.32272	0.341114	0.358153	0.369568	0.369937	0.3855
262	-0.036488	-0.0113614	0.0213542	0.0476597	0.108834	0.140881	0.142576	0.16401	0.189016	0.208874	0.210823	0.194745	0.195658	0.188513	0.19069	0.182698	0.151798	0.14271	0.106214	0.153101	0.198586	0.20036	0.245493	0.317588	0.371131	0.414757	0.461334	0.502382	0.552916	0.611754	0.658964	0.708469	0.772282	0.810622	0.822412	0.837427	0.824891	0.826904	0.83463	0.815437	0.807607	0.803556	0.794369	0.794328	0.802455	0.790748	0.818177	0.849946	0.866063
263	0.133381	0.0489607	-0.0428468	-0.106414	-0.142657	-0.124964	-0.113515	-0.104531	-0.0768658	-0.0229841	0.00777101	0.0706329	0.131433	0.203017	0.25482	0.30744	0.331487	0.349256	0.384796	0.396863	0.417919	0.419173	0.396153	0.376102	0.341899	0.33577	0.300808	0.270173	0.248407	0.242884	0.244796	0.245308	0.240606	0.262676	0.276004	0.28552	0.308413	0.309741	0.313231	0.311099	0.325782	0.332815	0.329412	0.310504	0.302584	0.296688	0.273297	0.238555	0.205211
264	0.461123	0.390273	0.268365	0.122512	0.0555407	0.00807763	-0.0408463	-0.104145	-0.0931787	-0.0381772	0.0138415	0.0602827	0.120635	0.157811	0.224835	0.276077	0.344385	0.379429	0.375781	0.405295	0.430654	0.440598	0.462311	0.464179	0.450258	0.423683	0.406955	0.395231	0.398268	0.388172	0.362345	0.34041	0.353469	0.364061	0.389762	0.420749	0.414039	0.411975	0.389247	0.36433	0.335142	0.305192	0.261797	0.243571	0.212826	0.169903	0.133761	0.107854	0.0706449
265	0.596026	0.596418	0.583996	0.562057	0.495242	0.424415	0.399543	0.343586	0.304871	0.267954	0.257621	0.268236	0.254909	0.238824	0.261772	0.287384	0.28243	0.28135	0.306376	0.311323	0.308382	0.321301	0.347545	0.374066	0.396004	0.428877	0.43362	0.441707	0.451756	0.46199	0.459807	0.474935	0.466056	0.46364	0.45083	0.441962	0.427091	0.406508	0.39799	0.405585	0.391417	0.384675	0.389899	0.418222	0.424476	0.432243	0.41538	0.401773	0.407059
266	0.959929	0.950714	0.875878	0.79485	0.690934	0.56069	0.429083	0.306787	0.240552	0.176849	0.173851	0.179807	0.190491	0.229218	0.25139	0.291597	0.32888	0.372541	0.382186	0.372572	0.355447	0.318244	0.278431	0.258853	0.233864	0.163845	0.113828	0.107001	0.104917	0.12733	0.160466	0.214865	0.247023	0.343597	0.44747	0.507246	0.55838	0.566543	0.575799	0.558897	0.480436	0.387506	0.267481	0.149233	0.0940935	0.0900294	0.123015	0.140083	0.169741
267	-0.11219	-0.101722	-0.120243	-0.0861974	-0.0206307	0.0467333	0.0728987	0.0986465	0.124885	0.16089	0.129944	0.138878	0.168724	0.195928	0.18732	0.17188	0.223366	0.324294	0.394271	0.441095	0.464268	0.534917	0.614072	0.63187	0.589853	0.550967	0.50961	0.51322	0.481895	0.4946	0.48916	0.491917	0.50866	0.477239	0.442208	0.383173	0.338516	0.302799	0.214895	0.166714	0.168322	0.180872	0.264052	0.319645	0.360306	0.369025	0.4054	0.41152	0.407455
268	0.614711	0.40689	0.220441	0.115559	0.0452902	-0.00486736	-0.0126626	0.0326093	0.0702218	0.0964533	0.134883	0.201861	0.258801	0.275951	0.296054	0.316538	0.339308	0.310523	0.31656	0.329721	0.347078	0.388597	0.400008	0.432689	0.484259	0.566993	0.628855	0.66801	0.684263	0.660661	0.599137	0.575895	0.529649	0.518478	0.541624	0.574263	0.597238	0.62253	0.668378	0.700637	0.69163	0.687966	0.66159	0.654907	0.670764	0.702853	0.738691	0.774788	0.794745
269	0.0889348	0.0997123	0.116315	0.133537	0.142437	0.153046	0.156194	0.160753	0.168304	0.168686	0.161655	0.162578	0.16064	0.149727	0.136065	0.131513	0.12472	0.113059	0.104973	0.0912725	0.0782626	0.0646514	0.0452675	0.0266674	0.013792	-0.00380313	-0.0073607	-0.00173442	0.00279124	0.00871164	0.0149888	0.0265121	0.0482917	0.0723586	0.0940133	0.117136	0.130872	0.151362	0.167443	0.199805	0.220543	0.237775	0.258387	0.26861	0.29382	0.317104	0.34294	0.361673	0.390909
270	0.988287	1.05464	1.04669	1.05062	1.0449	1.0485	1.06771	1.08109	1.05685	1.01331	0.948153	0.906404	0.805358	0.689535	0.600937	0.512588	0.389117	0.268558	0.123611	0.00364273	-0.0708269	-0.173637	-0.264104	-0.282203	-0.254375	-0.182161	-0.0397805	0.0575836	0.205275	0.356686	0.433835	0.46924	0.483389	0.463526	0.412083	0.353353	0.275311	0.191482	0.131951	0.128815	0.176886	0.271276	0.369586	0.450296	0.503073	0.537604	0.590548	0.566582	0.483263
271	0.274759	0.210893	0.128599	0.149911	0.210558	0.277662	0.372579	0.426218	0.501321	0.569857	0.600415	0.602387	0.5765	0.528163	0.488224	0.435224	0.379627	0.262968	0.18004	0.179362	0.205212	0.256357	0.333074	0.38179	0.407815	0.43882	0.483331	0.49096	0.496263	0.521804	0.498758	0.456816	0.410252	0.400123	0.385472	0.366342	0.365372	0.390971	0.424421	0.483457	0.57454	0.644021	0.680041	0.712028	0.746225	0.759664	0.734915	0.743544	0.721822
272	0.321086	0.28987	0.242711	0.208418	0.176664	0.146393	0.130514	0.115703	0.0899354	0.0656152	0.0600246	0.0723293	0.113348	0.160921	0.187003	0.218477	0.253866	0.273247	0.271845	0.286522	0.290039	0.283705	0.313371	0.312532	0.307407	0.290995	0.285945	0.284227	0.311149	0.316045	0.325361	0.33684	0.361742	0.388435	0.392912	0.38521	0.369906	0.372692	0.371355	0.361567	0.372885	0.376415	0.391561	0.399007	0.435799	0.468003	0.487736	0.512242	0.521343
273	0.736027	0.659541	0.581927	0.513039	0.524457	0.485346	0.44924	0.392928	0.367015	0.401912	0.433534	0.469223	0.517365	0.581327	0.575209	0.587257	0.588831	0.585405	0.568644	0.547168	0.510247	0.443673	0.439846	0.458691	0.468583	0.547071	0.621292	0.619309	0.593282	0.574482	0.548372	0.498057	0.509511	0.488566	0.523713	0.552753	0.635803	0.707492	0.745174	0.797486	0.815534	0.820842	0.803745	0.792494	0.720852	0.665134	0.583529	0.548369	0.561673
274	0.638275	0.712401	0.700784	0.704578	0.750179	0.774506	0.754305	0.721872	0.668573	0.615499	0.535453	0.476946	0.432629	0.354104	0.297009	0.266171	0.259701	0.220831	0.200886	0.192174	0.212419	0.255596	0.313741	0.373264	0.37694	0.415251	0.455532	0.443825	0.45882	0.454831	0.42884	0.382286	0.32977	0.331937	0.337296	0.359246	0.371064	0.371484	0.39842	0.384996	0.416247	0.427052	0.437282	0.460082	0.474017	0.504873	0.556087	0.591279	0.603881
275	0.406617	0.416003	0.421601	0.4672	0.483626	0.49208	0.540448	0.560414	0.562368	0.543733	0.50243	0.412427	0.327785	0.268235	0.229654	0.168439	0.144034	0.0875767	0.10607	0.129357	0.172496	0.211667	0.222324	0.25593	0.290936	0.283582	0.265209	0.271362	0.276589	0.271821	0.301685	0.343744	0.371613	0.372265	0.420912	0.454127	0.47506	0.472262	0.471759	0.475046	0.485445	0.526652	0.613061	0.672807	0.678266	0.678132	0.641432	0.614376	0.543766
276	0.715908	0.610571	0.524852	0.47699	0.431568	0.411379	0.424908	0.425245	0.436756	0.436631	0.444642	0.50162	0.538435	0.574629	0.581272	0.62344	0.66682	0.686043	0.703621	0.718526	0.703256	0.689286	0.667668	0.660239	0.65308	0.647743	0.644357	0.647606	0.626114	0.569181	0.528253	0.484281	0.469027	0.441366	0.429401	0.418224	0.4111	0.394789	0.389214	0.396339	0.395623	0.379625	0.399047	0.399684	0.381008	0.369905	0.36298	0.335185	0.294234
277	0.228255	0.201209	0.156876	0.118108	0.076457	0.0377287	0.00940122	-0.0208003	-0.0523505	-0.0748956	-0.0847951	-0.0821836	-0.0769554	-0.0763834	-0.0589697	-0.029122	-9.80531e-05	0.0271895	0.0617645	0.0823776	0.106195	0.133095	0.165869	0.193991	0.203263	0.232288	0.271313	0.3176	0.354529	0.38361	0.423212	0.453664	0.490113	0.510445	0.52028	0.541237	0.549003	0.556261	0.54999	0.551855	0.552815	0.556277	0.562928	0.573229	0.597935	0.648471	0.706144	0.759431	0.835443
278	0.213265	0.172332	0.147354	0.127664	0.126001	0.128687	0.108748	0.120783	0.121568	0.115425	0.130669	0.129717	0.124241	0.141992	0.157098	0.158411	0.15713	0.167306	0.177432	0.211708	0.224818	0.236602	0.245447	0.272266	0.304655	0.33567	0.355668	0.38196	0.408809	0.458368	0.492616	0.525057	0.543804	0.555605	0.565722	0.557583	0.562626	0.581543	0.566692	0.550532	0.570197	0.575488	0.583455	0.594468	0.597644	0.620071	0.638078	0.677297	0.703868
279	0.384791	0.415141	0.405121	0.354026	0.373137	0.356837	0.322193	0.320439	0.270404	0.243905	0.238375	0.239581	0.212363	0.205456	0.184023	0.24211	0.28565	0.310504	0.388888	0.478849	0.540007	0.623402	0.697583	0.753331	0.821069	0.889002	0.881469	0.871815	0.821877	0.786789	0.737754	0.658422	0.571751	0.504761	0.426938	0.416677	0.376506	0.351063	0.351583	0.366827	0.4206	0.449886	0.478826	0.542053	0.589754	0.674829	0.693472	0.709239	0.697184
280	0.066256	0.0455108	0.00805707	-0.0183029	-0.0295895	-0.03238	-0.0343783	-0.0275716	-0.000378976	0.0361551	0.0679662	0.0786993	0.0939188	0.120188	0.137008	0.149739	0.155846	0.163223	0.162799	0.161453	0.161451	0.161653	0.159275	0.166622	0.16457	0.182954	0.182178	0.200058	0.221835	0.238891	0.253952	0.283585	0.305396	0.317868	0.333367	0.342679	0.357996	0.358731	0.349383	0.354685	0.323092	0.293144	0.254039	0.195113	0.144343	0.0862174	0.0359307	0.0221257	0.0153762
281	0.300238	0.27414	0.238333	0.199887	0.159023	0.12431	0.0914976	0.0636999	0.0529448	0.044195	0.0340513	0.0508781	0.0675856	0.0884937	0.104473	0.0959647	0.0795216	0.0620114	0.0572099	0.0532487	0.0608524	0.078886	0.0853702	0.108737	0.135866	0.164	0.20208	0.232387	0.259803	0.287524	0.314132	0.337775	0.355658	0.386606	0.401046	0.423154	0.439836	0.453219	0.465174	0.477091	0.482139	0.484251	0.495542	0.500778	0.497161	0.493297	0.47375	0.445024	0.411429
282	0.494864	0.453164	0.509683	0.559196	0.662849	0.742121	0.809098	0.850073	0.858402	0.877339	0.872092	0.862971	0.809638	0.764111	0.751403	0.730258	0.689414	0.62718	0.590296	0.557203	0.523454	0.51074	0.438156	0.391046	0.361754	0.325708	0.298855	0.29878	0.285895	0.308225	0.347747	0.358767	0.350621	0.370148	0.377972	0.419416	0.460803	0.488155	0.497267	0.499466	0.519693	0.577499	0.622516	0.602151	0.575542	0.517666	0.486282	0.440021	0.405511
283	1.51151	1.46296	1.2782	1.07278	0.872691	0.737112	0.608536	0.466864	0.384041	0.328612	0.271086	0.236805	0.278417	0.279465	0.296548	0.322099	0.296576	0.221316	0.120204	0.0611651	0.0233969	0.0504423	0.0845875	0.123819	0.244332	0.414225	0.546375	0.712352	0.821755	0.875154	0.904331	0.864276	0.831514	0.765852	0.69192	0.671652	0.662422	0.660049	0.652877	0.676942	0.777356	0.801643	0.828219	0.845192	0.815964	0.807165	0.774758	0.755096	0.718546
284	0.591409	0.454618	0.345287	0.251216	0.207109	0.189587	0.185529	0.204633	0.21983	0.240298	0.261087	0.287292	0.307373	0.328566	0.353547	0.357462	0.352147	0.348651	0.348046	0.356403	0.35703	0.36034	0.357091	0.358878	0.357877	0.365821	0.369596	0.38281	0.398182	0.411549	0.421947	0.426069	0.430145	0.431254	0.431882	0.421947	0.399323	0.377772	0.364358	0.357587	0.343341	0.326747	0.317255	0.319601	0.332799	0.351356	0.368174	0.387577	0.411008
285	0.31563	0.396238	0.387728	0.424814	0.404639	0.350675	0.32269	0.343025	0.388056	0.395397	0.361741	0.380886	0.442465	0.472523	0.470512	0.521136	0.556303	0.552108	0.485252	0.44882	0.430831	0.45163	0.452761	0.488985	0.529229	0.580549	0.611158	0.662538	0.698347	0.707488	0.721095	0.713835	0.675852	0.660676	0.61499	0.623141	0.624268	0.599059	0.523743	0.490175	0.471293	0.448441	0.442566	0.487817	0.521025	0.62164	0.671482	0.749625	0.871196
286	0.488108	0.420497	0.358151	0.29497	0.218915	0.141918	0.0796699	0.0877022	0.0717385	0.0737565	0.0801144	0.104023	0.102188	0.108984	0.0770298	0.0629671	0.0519781	0.0691702	0.0918092	0.105494	0.10914	0.120736	0.157054	0.226475	0.271147	0.326891	0.36917	0.376742	0.393472	0.395565	0.380604	0.343935	0.371244	0.380792	0.384898	0.368459	0.383889	0.379733	0.396282	0.434248	0.447779	0.459835	0.473231	0.485709	0.495314	0.503803	0.552645	0.567473	0.605058
287	0.945216	0.960636	0.892624	0.817008	0.719589	0.624105	0.581321	0.529656	0.487216	0.454428	0.409603	0.362152	0.32731	0.302505	0.294748	0.297618	0.288356	0.242879	0.167915	0.143732	0.128847	0.109464	0.0788594	0.0694092	0.03424	0.0296957	0.0576819	0.0635074	0.0591615	0.0702307	0.0795321	0.086165	0.142202	0.1697	0.204737	0.245696	0.252393	0.281634	0.294991	0.337165	0.353074	0.312705	0.264546	0.219501	0.153784	0.0652473	0.0437256	0.0304721	0.00604865
288	0.284649	0.405435	0.505261	0.48147	0.432436	0.382742	0.335895	0.260089	0.195358	0.188083	0.19143	0.202755	0.247905	0.296092	0.355644	0.436557	0.52341	0.598657	0.636024	0.617858	0.651718	0.701316	0.701673	0.674284	0.619163	0.575941	0.519936	0.447939	0.403512	0.378747	0.357968	0.36347	0.360244	0.373148	0.371154	0.369508	0.323628	0.294115	0.27359	0.290778	0.266776	0.235117	0.240155	0.299423	0.362746	0.388067	0.411183	0.412161	0.462977
289	0.556402	0.527043	0.48784	0.437541	0.402564	0.373071	0.33311	0.313411	0.293225	0.258755	0.254356	0.234044	0.227707	0.214218	0.210447	0.20167	0.174218	0.143236	0.125032	0.126884	0.134898	0.130876	0.135233	0.122907	0.13743	0.145341	0.158239	0.161844	0.190526	0.210486	0.226818	0.240946	0.262181	0.294541	0.33798	0.363702	0.398867	0.447578	0.494752	0.529549	0.539676	0.544555	0.546273	0.570343	0.589498	0.599083	0.603923	0.602338	0.555768
290	0.548083	0.458279	0.354236	0.265509	0.237426	0.21679	0.197136	0.208379	0.221103	0.256296	0.285384	0.304303	0.315314	0.327263	0.314767	0.325775	0.329484	0.321124	0.304366	0.283684	0.270395	0.239263	0.207042	0.203819	0.218113	0.247754	0.268239	0.28095	0.289352	0.310353	0.320318	0.331628	0.317967	0.313731	0.328021	0.341286	0.369692	0.417383	0.449325	0.491847	0.48689	0.511492	0.50624	0.520393	0.516951	0.520017	0.545084	0.55168	0.55003
291	0.2082	0.202967	0.177605	0.140192	0.104406	0.071736	0.0622052	0.048629	0.0403517	0.0412851	0.0444705	0.0429128	0.047168	0.0653757	0.0806183	0.102543	0.118917	0.126504	0.135443	0.139158	0.135782	0.130894	0.138118	0.141193	0.150933	0.157299	0.162602	0.174863	0.192797	0.200144	0.227851	0.245948	0.271109	0.298484	0.3303	0.346123	0.350297	0.359771	0.373157	0.377474	0.373491	0.384194	0.38387	0.399276	0.421021	0.447924	0.470596	0.492333	0.512659
292	0.308887	0.178837	0.070138	-0.013317	-0.0445102	-0.0677145	-0.0847702	-0.0899944	-0.0704121	-0.0229215	-0.0014431	0.0382264	0.0726448	0.116903	0.126026	0.141737	0.175544	0.209536	0.237124	0.237037	0.262337	0.296047	0.299343	0.341547	0.341071	0.340626	0.352545	0.36712	0.34718	0.335346	0.344565	0.362882	0.352687	0.337252	0.316683	0.306527	0.264768	0.26263	0.24311	0.217812	0.22901	0.226822	0.212535	0.226585	0.253033	0.283538	0.310094	0.348337	0.391167
293	0.153732	0.173367	0.159061	0.162585	0.198403	0.247166	0.287454	0.305435	0.340918	0.388586	0.389922	0.403908	0.389335	0.368005	0.344689	0.310735	0.258589	0.221711	0.165166	0.130588	0.102741	0.0947293	0.0821116	0.100937	0.106373	0.102777	0.131051	0.150022	0.159651	0.16081	0.157902	0.16082	0.163506	0.196574	0.20968	0.206533	0.185217	0.181154	0.184395	0.178816	0.171273	0.177132	0.184489	0.195102	0.22243	0.242378	0.286028	0.304398	0.321478
294	0.342383	0.342917	0.33297	0.29487	0.238259	0.205032	0.160152	0.102674	0.048995	0.0275696	-0.00380073	-0.0240463	-0.0332663	-0.0238732	-0.0252806	-0.0138239	0.0133897	0.0455935	0.05931	0.0849794	0.0888246	0.0920305	0.0962956	0.100885	0.115161	0.131363	0.136675	0.159289	0.188417	0.209761	0.217439	0.210884	0.223419	0.228235	0.233598	0.249804	0.272534	0.280273	0.273583	0.286885	0.279567	0.298515	0.300366	0.269962	0.264721	0.267838	0.25113	0.257992	0.269037
295	0.388608	0.392198	0.44126	0.477229	0.49563	0.542084	0.554958	0.520866	0.506885	0.48594	0.486555	0.469319	0.460979	0.468366	0.483713	0.505103	0.563585	0.62305	0.682838	0.712709	0.724754	0.709945	0.721746	0.719673	0.729513	0.748215	0.727494	0.658445	0.653457	0.651421	0.68037	0.711148	0.711926	0.720133	0.699827	0.699173	0.668824	0.689793	0.66901	0.678476	0.664521	0.622032	0.571933	0.483537	0.398791	0.312466	0.211011	0.119005	0.0426571
296	0.422277	0.334357	0.285962	0.269462	0.275345	0.263354	0.26295	0.292624	0.323576	0.338652	0.363671	0.391428	0.41743	0.458763	0.477785	0.502672	0.505344	0.510694	0.51292	0.527168	0.535867	0.532973	0.533266	0.527674	0.532235	0.547595	0.563889	0.589658	0.611329	0.634227	0.639022	0.624864	0.629493	0.626851	0.62736	0.62837	0.605576	0.586266	0.56904	0.54095	0.534041	0.552495	0.553314	0.566961	0.575341	0.583726	0.62109	0.661705	0.688163
297	0.479504	0.574969	0.595597	0.600633	0.592206	0.568352	0.496138	0.455598	0.398676	0.330217	0.269515	0.208113	0.203518	0.20792	0.254299	0.298621	0.323075	0.360088	0.416476	0.473683	0.474659	0.499436	0.523275	0.534936	0.53632	0.573713	0.598336	0.627238	0.635791	0.640859	0.637652	0.59932	0.567534	0.540488	0.465963	0.400843	0.342979	0.265351	0.230515	0.221327	0.216718	0.219902	0.250048	0.293377	0.314689	0.304695	0.283178	0.293673	0.355378
298	0.127819	0.172208	0.220286	0.260834	0.282674	0.295041	0.299187	0.293325	0.279775	0.263476	0.247587	0.227346	0.206737	0.183358	0.165483	0.153732	0.139749	0.127558	0.116532	0.109607	0.1032	0.100009	0.0924816	0.0806098	0.0789769	0.0679806	0.0579082	0.0530789	0.0407455	0.0373097	0.0388514	0.038573	0.0377694	0.0449304	0.0537753	0.0618833	0.0746051	0.081801	0.0900716	0.100973	0.105896	0.107196	0.108867	0.109102	0.108944	0.103148	0.101204	0.0947142	0.0867959
299	0.447084	0.370445	0.283723	0.196246	0.119858	0.0679356	0.0245571	0.00309613	-0.00167747	-0.00402975	0.00609642	0.0140115	0.0426963	0.0690861	0.0841901	0.103496	0.118814	0.147099	0.166798	0.180052	0.188693	0.21004	0.224654	0.231347	0.235904	0.236289	0.244134	0.250862	0.267094	0.28081	0.303352	0.317455	0.324152	0.343231	0.362219	0.374213	0.38025	0.3836	0.380187	0.369299	0.377537	0.387148	0.397815	0.394494	0.401591	0.426491	0.422286	0.415664	0.403079
300	0.211567	0.10988	0.0359386	-0.0270245	-0.0838898	-0.11829	-0.111573	-0.103752	-0.0915241	-0.0415427	0.00423865	0.0452478	0.0900938	0.125854	0.182145	0.226428	0.272466	0.302886	0.341433	0.354578	0.370135	0.394229	0.433179	0.48482	0.518041	0.535323	0.545835	0.555895	0.544409	0.560379	0.57828	0.576609	0.553106	0.526719	0.492749	0.475135	0.464259	0.421392	0.400759	0.370594	0.336922	0.344429	0.330292	0.321134	0.358433	0.40443	0.429034	0.489298	0.53777
301	0.508443	0.555471	0.547939	0.535816	0.500734	0.453059	0.39497	0.359452	0.284936	0.23873	0.19019	0.15984	0.134017	0.110441	0.106662	0.0973874	0.0904447	0.0915783	0.100927	0.107427	0.118198	0.138632	0.167412	0.192499	0.217737	0.255247	0.304743	0.362581	0.393245	0.431981	0.4621	0.500354	0.523682	0.504788	0.481214	0.445016	0.378163	0.315314	0.238291	0.174094	0.0886969	0.0293529	-0.0130873	-0.0410286	-0.032156	-0.0182223	-0.0189791	0.00371297	0.0267123
302	0.396365	0.450772	0.545958	0.597192	0.604507	0.605521	0.592227	0.578963	0.58905	0.56027	0.522548	0.472997	0.400596	0.362085	0.327814	0.304802	0.310118	0.317661	0.331494	0.311261	0.319707	0.309693	0.278164	0.214129	0.176872	0.143123	0.103267	0.0918711	0.119465	0.152772	0.195412	0.244417	0.239352	0.278471	0.326817	0.323676	0.315123	0.341816	0.326904	0.274402	0.248742	0.250482	0.212342	0.255109	0.32086	0.378755	0.476065	0.553617	0.624771
303	0.666659	0.482118	0.276449	0.157491	0.0906841	0.0434545	0.047598	0.0273539	0.0513497	0.0748058	0.0728348	0.0657605	0.0575485	0.0746329	0.0789104	0.050887	0.00907504	-0.0354002	-0.069576	-0.0565363	-0.0417338	-0.0347731	-0.00366833	0.0243189	0.122513	0.217407	0.306366	0.366948	0.400303	0.420291	0.40302	0.389269	0.330987	0.287807	0.272837	0.209471	0.176653	0.164237	0.145684	0.157199	0.184764	0.203998	0.236029	0.266936	0.281857	0.291174	0.303916	0.351279	0.432417
304	0.351089	0.294115	0.166715	0.0767914	0.0918135	0.0998346	0.0791225	0.0450462	0.0443854	0.0455977	0.0551483	0.132589	0.146917	0.15351	0.263245	0.379998	0.452875	0.529233	0.56344	0.596363	0.611469	0.618041	0.601544	0.542149	0.47477	0.469383	0.495069	0.527178	0.58515	0.676726	0.683153	0.711666	0.697472	0.69216	0.643376	0.595954	0.550614	0.444303	0.362394	0.334666	0.312218	0.307903	0.339781	0.448979	0.534723	0.628775	0.766052	0.870413	0.909573
305	0.0358411	-0.0306812	-0.0665174	-0.0528745	-0.0100083	0.0115213	0.0609959	0.0999286	0.153953	0.185817	0.219828	0.244261	0.253993	0.257286	0.261619	0.252833	0.221054	0.198047	0.162267	0.124501	0.0792503	0.0318139	-0.011502	-0.0377661	-0.0783831	-0.09927	-0.115186	-0.134389	-0.1464	-0.164074	-0.16298	-0.150153	-0.137215	-0.147	-0.12967	-0.106964	-0.072386	-0.0126433	0.0219594	0.0671154	0.0938214	0.115699	0.139659	0.164039	0.16115	0.140377	0.116109	0.114734	0.112364
306	0.475501	0.544242	0.569442	0.57403	0.576653	0.562035	0.505594	0.460492	0.425506	0.36593	0.32814	0.295556	0.248455	0.216486	0.186478	0.157453	0.125307	0.109646	0.138708	0.158259	0.174916	0.203049	0.245902	0.281052	0.276572	0.264822	0.289938	0.335938	0.345408	0.347354	0.339196	0.32674	0.33233	0.315691	0.311182	0.32591	0.330069	0.344642	0.354392	0.398533	0.40434	0.445901	0.488263	0.54497	0.574872	0.61528	0.628841	0.645861	0.643409
307	0.250969	0.347677	0.420893	0.470406	0.487517	0.496404	0.486794	0.454589	0.421879	0.383993	0.3372	0.307533	0.284376	0.224544	0.196663	0.15845	0.121267	0.117398	0.113315	0.105528	0.0950629	0.0950035	0.091593	0.100113	0.100591	0.101186	0.0876676	0.0828596	0.0794831	0.0579251	0.0406836	0.0300639	0.0184805	0.0112549	-0.00397038	-0.0104167	0.0183043	0.0318856	0.0687089	0.101458	0.112195	0.116919	0.126066	0.119584	0.0777481	0.0505756	0.00621569	-0.0204117	-0.00469027
308	0.77913	0.664592	0.548114	0.446765	0.429301	0.422421	0.398643	0.411668	0.411326	0.367012	0.370787	0.375237	0.351389	0.333343	0.275801	0.247172	0.189324	0.161771	0.142292	0.125574	0.131669	0.121402	0.117148	0.0645318	0.0563274	0.0398254	0.0141823	0.0032336	0.0184963	0.0868664	0.137188	0.148816	0.230911	0.283833	0.378405	0.446783	0.537041	0.579099	0.561419	0.547277	0.556263	0.55328	0.503521	0.439684	0.415664	0.442241	0.459408	0.523607	0.660381
309	0.153787	0.0994672	0.040319	0.043822	0.0219395	0.0273879	0.0187652	0.0200559	0.0631015	0.0900754	0.121539	0.14266	0.202311	0.293375	0.351575	0.423857	0.460283	0.503305	0.56121	0.620612	0.628418	0.668666	0.685158	0.689365	0.686919	0.696428	0.679493	0.711732	0.706461	0.694735	0.675479	0.68907	0.688234	0.6561	0.625302	0.605364	0.598693	0.589243	0.570445	0.569197	0.570073	0.558249	0.52713	0.508666	0.490916	0.503511	0.522879	0.543587	0.576607
310	0.400869	0.396766	0.410941	0.397925	0.442018	0.521315	0.595344	0.671208	0.702634	0.759172	0.776262	0.809816	0.804691	0.811122	0.814249	0.797092	0.803441	0.767115	0.699465	0.66531	0.663703	0.623714	0.594923	0.560262	0.539571	0.490362	0.474889	0.479847	0.44256	0.447494	0.416899	0.411562	0.411256	0.421998	0.439433	0.442308	0.445227	0.490797	0.531008	0.595136	0.608249	0.672359	0.742797	0.806707	0.866566	0.912497	0.974693	0.996881	0.98876
311	1.01374	0.905192	0.770451	0.644068	0.529014	0.429909	0.355163	0.298222	0.249361	0.202255	0.159091	0.140871	0.133348	0.124262	0.106242	0.0947343	0.0824749	0.0635128	0.0571052	0.0613108	0.0719452	0.0871031	0.0985977	0.107495	0.118206	0.128314	0.130242	0.12813	0.123221	0.116687	0.102945	0.0879821	0.0724346	0.0535863	0.0388266	0.023755	0.0202823	0.015966	0.0147756	0.0151958	0.0204675	0.0403786	0.0695889	0.0996926	0.12957	0.166347	0.209802	0.251444	0.284864
312	0.0496458	0.0684074	0.0832673	0.0881848	0.0884067	0.0853149	0.0819387	0.0785989	0.0727175	0.0656821	0.0573562	0.0494354	0.0451084	0.040169	0.0385693	0.0351075	0.0289226	0.0234446	0.0228117	0.0187497	0.0196668	0.0211034	0.0238816	0.0249229	0.0244472	0.0258076	0.0305196	0.034862	0.0403018	0.0434741	0.0453602	0.051098	0.0569062	0.0644264	0.0705079	0.0754355	0.0867062	0.0938785	0.102702	0.114482	0.127249	0.137353	0.152131	0.163837	0.181922	0.197625	0.218178	0.235363	0.25731
313	0.316139	0.327103	0.352362	0.372633	0.337296	0.276401	0.226283	0.184306	0.15012	0.121171	0.104197	0.110855	0.136591	0.140131	0.139456	0.151635	0.191649	0.219247	0.27745	0.318415	0.31383	0.318125	0.293559	0.2528	0.215226	0.185568	0.145945	0.140898	0.103936	0.105756	0.0690791	0.0646674	0.0653858	0.104347	0.0944483	0.107076	0.128904	0.127098	0.137639	0.133758	0.132051	0.156504	0.161993	0.144015	0.133134	0.162101	0.209125	0.213029	0.24587
314	0.634185	0.60038	0.573472	0.571181	0.556466	0.551003	0.514416	0.479528	0.446787	0.382899	0.366918	0.32773	0.309491	0.295943	0.278087	0.252091	0.257993	0.24987	0.27348	0.290675	0.327059	0.366994	0.395938	0.417362	0.411124	0.427197	0.41902	0.443357	0.461974	0.489086	0.46532	0.47671	0.484864	0.487518	0.513304	0.582084	0.608348	0.612001	0.672405	0.671917	0.757882	0.790138	0.837831	0.836956	0.881527	0.9014	0.866092	0.866595	0.786044
315	0.127016	0.104941	0.0811823	0.066572	0.0458966	0.0411629	0.0471645	0.0525439	0.0646306	0.0823525	0.0983828	0.118569	0.144568	0.165111	0.189964	0.207163	0.221869	0.230729	0.236435	0.241828	0.242839	0.243987	0.250104	0.256346	0.259654	0.262436	0.269869	0.276669	0.284976	0.293512	0.304707	0.320813	0.33626	0.354571	0.372536	0.385855	0.407964	0.429899	0.458039	0.481317	0.494614	0.502376	0.506604	0.506819	0.508184	0.501558	0.499945	0.496218	0.482701
316	0.353373	0.393896	0.465646	0.510209	0.519056	0.547273	0.523691	0.520439	0.474859	0.475792	0.504448	0.522929	0.576125	0.584885	0.545115	0.53583	0.506312	0.441618	0.392277	0.325179	0.305531	0.23172	0.184975	0.210979	0.199359	0.232492	0.308589	0.375501	0.481471	0.502192	0.503989	0.539665	0.564281	0.511272	0.46938	0.409121	0.344313	0.311845	0.314316	0.306017	0.296078	0.3235	0.350788	0.398972	0.405844	0.393815	0.399155	0.380491	0.355017
317	0.304041	0.315421	0.289957	0.232759	0.154931	0.10744	0.0692336	0.0170487	-0.0135686	-0.049567	-0.0717186	-0.075355	-0.0920653	-0.114356	-0.114505	-0.102038	-0.0634987	-0.0309265	-0.00950362	0.0366651	0.091103	0.150087	0.218467	0.27622	0.312831	0.330833	0.338244	0.356123	0.382748	0.396105	0.373944	0.371234	0.371488	0.400241	0.401338	0.416603	0.393385	0.403975	0.432918	0.421142	0.432509	0.44281	0.419802	0.385964	0.355832	0.344732	0.34097	0.335622	0.339612
318	0.162519	0.133602	0.126841	0.138732	0.172645	0.202466	0.226877	0.226901	0.213241	0.190806	0.161449	0.135213	0.0975378	0.0819361	0.0688613	0.0865319	0.105841	0.128416	0.176038	0.222362	0.280182	0.333157	0.386513	0.409608	0.416336	0.408736	0.397744	0.360473	0.338542	0.305172	0.28024	0.252308	0.233922	0.200843	0.186042	0.183251	0.178795	0.199081	0.237353	0.273472	0.323294	0.363622	0.404866	0.422957	0.429563	0.433983	0.424021	0.414472	0.395061
319	0.316413	0.314787	0.297745	0.291173	0.282016	0.294506	0.335962	0.370496	0.385985	0.398888	0.41176	0.412155	0.411468	0.399979	0.402933	0.398916	0.388111	0.365933	0.34844	0.333377	0.317826	0.326907	0.315676	0.285666	0.252186	0.227992	0.210607	0.21396	0.190277	0.184036	0.179811	0.185049	0.202293	0.235617	0.260451	0.284656	0.293695	0.301185	0.302005	0.303616	0.286968	0.2605	0.236652	0.215135	0.184382	0.183451	0.175989	0.196216	0.219795
320	0.141277	0.135632	0.134912	0.133176	0.137626	0.142092	0.147113	0.150967	0.141826	0.13831	0.127631	0.128617	0.124168	0.111948	0.100983	0.102872	0.104202	0.0961666	0.088552	0.090705	0.0917694	0.0911876	0.0956693	0.114574	0.122918	0.123145	0.129844	0.136682	0.137942	0.134493	0.121606	0.118486	0.1268	0.127463	0.125163	0.130043	0.121754	0.132499	0.124246	0.130118	0.132828	0.135416	0.138392	0.135747	0.140809	0.137997	0.14045	0.143469	0.146083
321	-0.11115	-0.0874374	-0.0581468	-0.0342503	-0.011626	0.00813991	0.0291434	0.0424078	0.047263	0.0645107	0.0865885	0.11025	0.127579	0.156444	0.174694	0.199156	0.222088	0.228748	0.240236	0.264909	0.266886	0.276888	0.276985	0.266514	0.266346	0.264213	0.273203	0.275256	0.269753	0.273816	0.295133	0.296738	0.307128	0.313727	0.314307	0.320583	0.328266	0.326609	0.312562	0.292676	0.290764	0.291444	0.28279	0.262903	0.266525	0.267683	0.281344	0.309561	0.365127
322	0.756531	0.699779	0.557824	0.512613	0.517406	0.503589	0.540773	0.600896	0.650962	0.70415	0.737348	0.718358	0.729886	0.713624	0.664215	0.585454	0.509265	0.426721	0.394001	0.414508	0.463059	0.530573	0.603248	0.649668	0.665705	0.614904	0.528459	0.466428	0.370979	0.255468	0.221339	0.192168	0.192738	0.237303	0.260042	0.296506	0.374225	0.430027	0.460229	0.518745	0.537228	0.525847	0.528988	0.491647	0.467963	0.459866	0.430741	0.42681	0.407936
323	0.650346	0.696192	0.733164	0.728532	0.677045	0.641029	0.589108	0.559026	0.546394	0.507248	0.492887	0.460888	0.467578	0.461854	0.44954	0.403251	0.380284	0.373682	0.339075	0.276319	0.206566	0.17461	0.160144	0.100833	0.0390585	0.0144978	-0.000357485	-0.020697	-0.0329591	0.00304796	0.0253087	0.0767525	0.115404	0.166003	0.227423	0.27833	0.339469	0.383999	0.40981	0.446771	0.465481	0.472275	0.468311	0.471973	0.461916	0.435252	0.397476	0.365864	0.345392
324	0.778511	0.704653	0.606955	0.433475	0.276624	0.224396	0.130377	0.0825197	0.00178698	0.0100784	0.0367445	0.0458651	0.134194	0.236626	0.326199	0.35738	0.394939	0.411512	0.443885	0.433198	0.398485	0.386089	0.349305	0.250469	0.142995	0.0371255	-0.0562808	-0.0892829	-0.0879357	-0.144429	-0.166329	-0.185007	-0.163958	-0.103139	0.000493085	0.0816495	0.104296	0.203683	0.260076	0.298843	0.453705	0.588702	0.707041	0.77428	0.788697	0.718151	0.650109	0.517722	0.370375
325	0.571809	0.451545	0.343214	0.312787	0.275783	0.2612	0.249927	0.240042	0.26042	0.27384	0.264065	0.232207	0.184008	0.155557	0.122697	0.107941	0.1156	0.100012	0.0914905	0.124498	0.171462	0.245951	0.30179	0.34529	0.346152	0.328084	0.298892	0.274669	0.216014	0.15929	0.106228	0.0686601	0.0563018	0.0551573	0.0863839	0.132004	0.195561	0.28677	0.37172	0.413604	0.444666	0.469906	0.482778	0.519585	0.526975	0.541246	0.536528	0.555344	0.580197
326	0.494251	0.416651	0.358528	0.297269	0.221437	0.172231	0.141455	0.108344	0.0648189	0.02777	-0.00158824	-0.0120247	-0.0366883	-0.0384489	-0.0505792	-0.0522301	-0.0402406	-0.019601	0.0237317	0.0488787	0.0897876	0.107396	0.129513	0.153576	0.180738	0.196313	0.217006	0.250917	0.259543	0.270558	0.263939	0.275234	0.284072	0.271269	0.26308	0.25368	0.241525	0.235485	0.237122	0.24372	0.245807	0.238136	0.235607	0.230033	0.246608	0.258372	0.283088	0.309878	0.316405
327	0.180057	0.153417	0.140277	0.114959	0.068183	0.0391198	0.0239014	0.0126552	0.000254463	-0.00492605	-0.0106482	0.0121293	0.0205013	0.011826	0.0312527	0.0508545	0.0630599	0.0779441	0.0962859	0.108701	0.119228	0.127856	0.144682	0.162844	0.200168	0.219945	0.232787	0.237116	0.234888	0.221973	0.20805	0.190959	0.187773	0.188742	0.190729	0.199446	0.217863	0.22183	0.23572	0.245205	0.243391	0.262693	0.2818	0.304903	0.333835	0.347368	0.384868	0.40362	0.421398
328	0.0508845	0.0921135	0.165516	0.188697	0.208438	0.214911	0.227218	0.203645	0.198269	0.178812	0.140822	0.110452	0.0900349	0.0652763	0.0449574	-0.00712058	-0.0591092	-0.0857425	-0.0714715	-0.0841186	-0.0803163	-0.0593697	-0.00723146	0.0392205	0.0619133	0.091438	0.144697	0.186808	0.205198	0.243615	0.267744	0.303628	0.307839	0.334146	0.367628	0.394397	0.417467	0.401956	0.381064	0.376606	0.373149	0.352757	0.309532	0.256844	0.229083	0.173889	0.12872	0.113562	0.0869872
329	0.632529	0.725079	0.801043	0.887406	0.976252	1.00915	0.983376	0.961979	0.921107	0.789155	0.639665	0.466041	0.318915	0.18712	0.0288799	-0.059448	-0.073899	-0.0879171	-0.0989766	-0.0940283	-0.065832	-0.0205299	0.0612235	0.136262	0.174992	0.227351	0.255762	0.287968	0.350152	0.375034	0.426488	0.485228	0.490424	0.487235	0.527884	0.527566	0.543091	0.581781	0.587936	0.596961	0.634996	0.638832	0.623122	0.652225	0.665647	0.66618	0.684502	0.685297	0.690495
330	0.232162	0.256803	0.292744	0.331293	0.361987	0.358509	0.370576	0.399479	0.408142	0.378679	0.370421	0.324064	0.288252	0.21421	0.164687	0.118423	0.0811283	0.0445334	0.0111472	-0.0334796	-0.0352613	-0.0432613	0.000208867	0.0240956	0.0555728	0.0646167	0.0714939	0.0987084	0.0956467	0.137421	0.140579	0.133765	0.141377	0.150066	0.141076	0.121485	0.108959	0.116605	0.131034	0.120563	0.132326	0.119241	0.103157	0.126547	0.151469	0.17661	0.199582	0.193766	0.22768
331	0.250849	0.26852	0.25752	0.249683	0.223868	0.196317	0.161209	0.133639	0.115859	0.0906598	0.0823523	0.0679051	0.0613068	0.0652904	0.0759934	0.0838627	0.0920464	0.107724	0.129667	0.150875	0.181276	0.203928	0.222478	0.248172	0.261009	0.271535	0.291165	0.294814	0.304013	0.306201	0.303129	0.298922	0.298616	0.28797	0.277066	0.254506	0.237732	0.221905	0.196021	0.173742	0.149543	0.135121	0.124786	0.109644	0.101933	0.105107	0.1233	0.143913	0.168283
332	0.461277	0.444921	0.422417	0.408115	0.415575	0.417901	0.429498	0.44913	0.49331	0.503131	0.529735	0.548819	0.586338	0.613473	0.619611	0.636098	0.642935	0.625748	0.604275	0.594024	0.564557	0.535318	0.501724	0.485577	0.471983	0.443669	0.430811	0.436786	0.422443	0.43223	0.439404	0.461835	0.483047	0.482726	0.486593	0.519847	0.514885	0.504974	0.499474	0.493474	0.454871	0.415785	0.363479	0.313083	0.27004	0.232906	0.193471	0.165919	0.183892
333	0.22123	0.276838	0.306594	0.304052	0.275783	0.247931	0.219185	0.172526	0.132351	0.0897903	0.0565062	0.0343868	0.0147783	-0.00744967	-0.0205738	-0.00398134	0.00444157	0.022725	0.0354721	0.0448405	0.0592692	0.0687114	0.0764051	0.0877538	0.0938457	0.0886974	0.0907438	0.10421	0.110875	0.110483	0.0958335	0.101249	0.106123	0.106398	0.105356	0.11007	0.107321	0.110837	0.0998336	0.0840249	0.0684895	0.070279	0.070773	0.0786939	0.0863662	0.0718702	0.0854183	0.111973	0.133193
334	0.205174	0.249828	0.253105	0.258493	0.228022	0.183206	0.162174	0.141213	0.11334	0.0816219	0.0464717	0.0416633	0.0533512	0.0303786	0.0387257	0.0568912	0.0753701	0.088781	0.105034	0.121346	0.140247	0.14435	0.151285	0.172281	0.183636	0.184066	0.180279	0.1945	0.197632	0.191781	0.172981	0.162777	0.146064	0.139177	0.134751	0.108054	0.105328	0.107579	0.0831301	0.0940282	0.121812	0.131557	0.165326	0.200492	0.226692	0.267825	0.303966	0.352832	0.390415
335	0.617669	0.571242	0.524869	0.455546	0.367471	0.26291	0.208662	0.119779	0.0581209	0.0029823	-0.0336747	-0.0744263	-0.035486	-0.0336726	-0.00671495	0.0449224	0.0974705	0.152492	0.204241	0.243537	0.297465	0.364348	0.404123	0.435986	0.45299	0.486278	0.481804	0.468579	0.451815	0.437378	0.41572	0.399042	0.403763	0.405031	0.374685	0.327052	0.305759	0.277765	0.308903	0.301236	0.298064	0.299814	0.29086	0.289866	0.271338	0.270962	0.301761	0.308731	0.326763
336	0.382235	0.369938	0.320291	0.243495	0.199562	0.153461	0.112897	0.121208	0.147323	0.182793	0.224066	0.274956	0.316007	0.365666	0.430102	0.4799	0.481284	0.494638	0.494395	0.513069	0.526693	0.535549	0.5379	0.534599	0.52643	0.511052	0.469123	0.431724	0.385306	0.341409	0.291814	0.248893	0.223782	0.224312	0.25026	0.279673	0.316287	0.323684	0.334806	0.32415	0.313844	0.297002	0.294061	0.319931	0.337371	0.346658	0.346083	0.324583	0.273739
337	0.0215489	0.0481667	0.0766233	0.0942223	0.117002	0.128021	0.1342	0.138874	0.133979	0.12442	0.109841	0.0922719	0.0707545	0.0438141	0.0218844	-0.00351287	-0.029931	-0.0447897	-0.0606566	-0.0633672	-0.071296	-0.0763245	-0.0704756	-0.0615827	-0.0573171	-0.0495449	-0.0394197	-0.0319842	-0.0207254	-0.0139245	-0.00741709	0.00936694	0.0200778	0.0242408	0.0258081	0.0232069	0.0372896	0.0464819	0.0553925	0.0634535	0.0731455	0.0769343	0.0917768	0.106052	0.119721	0.130266	0.166804	0.191006	0.224788
338	0.261596	0.220883	0.216594	0.204526	0.219009	0.244141	0.259673	0.281925	0.334198	0.373131	0.408152	0.445269	0.468497	0.493154	0.471836	0.461794	0.422371	0.405045	0.369587	0.361543	0.343716	0.330877	0.316755	0.324136	0.293358	0.266062	0.243192	0.229503	0.228812	0.225449	0.234447	0.238521	0.232936	0.231894	0.217193	0.184157	0.204414	0.194758	0.189714	0.189582	0.201354	0.197417	0.201337	0.203772	0.219933	0.252666	0.299471	0.322039	0.350571
339	0.289041	0.106574	-0.106777	-0.285315	-0.369742	-0.376619	-0.263978	-0.124059	0.0207106	0.181176	0.335862	0.573623	0.768339	0.918315	0.996189	1.00831	1.02938	1.02731	0.868781	0.705333	0.498632	0.385322	0.312308	0.288652	0.269806	0.247965	0.288082	0.316769	0.332765	0.411594	0.521808	0.582634	0.581836	0.56519	0.583432	0.600224	0.593015	0.568992	0.578603	0.544944	0.577594	0.584375	0.543816	0.52764	0.546756	0.567481	0.636181	0.765771	0.831218
340	0.261535	0.320713	0.313776	0.305723	0.275043	0.231069	0.220218	0.227287	0.220883	0.246523	0.280255	0.333103	0.359551	0.371601	0.309079	0.309824	0.321209	0.350008	0.398782	0.448946	0.481339	0.513973	0.49858	0.486262	0.501685	0.540761	0.584621	0.602706	0.631252	0.638997	0.606309	0.552526	0.488064	0.429678	0.350468	0.282574	0.214884	0.148371	0.116897	0.0807173	0.0769239	0.0973636	0.176205	0.203285	0.235558	0.285858	0.288705	0.299215	0.347675
341	0.294912	0.289912	0.288855	0.281209	0.255615	0.232887	0.218048	0.203616	0.179583	0.152344	0.117968	0.083159	0.0452891	0.0219817	-0.0030434	-0.0220595	-0.0409403	-0.0648574	-0.0850883	-0.101805	-0.110592	-0.115178	-0.123083	-0.121064	-0.0990654	-0.0749847	-0.0390095	-0.00785646	0.0252554	0.0664564	0.100406	0.134129	0.159141	0.175428	0.183904	0.189121	0.179939	0.168499	0.162578	0.15277	0.147816	0.147617	0.14401	0.161473	0.18544	0.210903	0.212639	0.207394	0.212799
342	0.458849	0.515175	0.486978	0.471153	0.488933	0.522317	0.542804	0.536036	0.553125	0.583951	0.553045	0.508882	0.485585	0.466199	0.447319	0.418369	0.380928	0.331709	0.290123	0.268406	0.218866	0.221793	0.230948	0.238816	0.235628	0.231331	0.232412	0.241664	0.297898	0.334675	0.372543	0.408646	0.450746	0.452561	0.459161	0.454673	0.419159	0.395304	0.414929	0.376597	0.403032	0.42655	0.483129	0.52507	0.564904	0.600798	0.620312	0.629312	0.655276
343	0.574795	0.55658	0.510657	0.468099	0.406714	0.369263	0.306657	0.268303	0.236718	0.259119	0.289684	0.311291	0.328289	0.359608	0.368034	0.375168	0.363888	0.346321	0.317115	0.265236	0.227076	0.179315	0.148689	0.0900272	0.0712472	0.0729966	0.0692784	0.0822845	0.0960892	0.0991917	0.116873	0.147007	0.162942	0.184225	0.215906	0.262553	0.295577	0.325904	0.353896	0.416235	0.44249	0.450004	0.452835	0.42967	0.376588	0.308744	0.275207	0.223232	0.215281
344	0.50321	0.499566	0.367935	0.322266	0.257436	0.197758	0.136891	0.0913041	0.105855	0.163451	0.249506	0.315707	0.388248	0.426681	0.488393	0.559479	0.604265	0.63522	0.640064	0.60282	0.605191	0.595723	0.596637	0.57292	0.533071	0.49979	0.467423	0.489279	0.495552	0.493286	0.489622	0.490065	0.510716	0.535899	0.531649	0.506807	0.510027	0.517163	0.524776	0.602734	0.619537	0.592651	0.593247	0.599864	0.571433	0.557407	0.545169	0.549567	0.523615
345	0.764465	0.830631	0.865099	0.863587	0.850191	0.811158	0.70868	0.618383	0.497169	0.371426	0.269759	0.174633	0.0540399	-0.052176	-0.115652	-0.146067	-0.193031	-0.229074	-0.252115	-0.242794	-0.195661	-0.144277	-0.107157	-0.0314515	0.0812488	0.181195	0.319543	0.455821	0.533184	0.612971	0.6676	0.658238	0.64501	0.63219	0.616476	0.581671	0.535258	0.45799	0.41342	0.403944	0.429659	0.401304	0.334915	0.256504	0.200636	0.0917013	0.117789	0.111205	0.150796
346	0.993372	1.02999	1.06141	1.03687	0.942457	0.806114	0.704001	0.631515	0.53295	0.449898	0.394254	0.385978	0.378113	0.40553	0.386614	0.407236	0.46309	0.500944	0.509534	0.50786	0.542776	0.538929	0.548192	0.52884	0.509136	0.474025	0.378699	0.353805	0.342043	0.324566	0.303796	0.322966	0.331953	0.287068	0.270697	0.239338	0.239441	0.288184	0.293864	0.330858	0.309872	0.338516	0.288313	0.250184	0.221017	0.19372	0.129787	0.0751329	0.0281268
347	0.304889	0.240472	0.273096	0.307909	0.359011	0.426133	0.504253	0.580127	0.604268	0.600453	0.563836	0.541363	0.460131	0.438794	0.397759	0.346876	0.324553	0.282088	0.256105	0.241891	0.259793	0.285614	0.33058	0.35984	0.40604	0.442165	0.478461	0.51645	0.563945	0.598752	0.617301	0.608783	0.594998	0.555058	0.513436	0.487364	0.428549	0.394388	0.345785	0.283245	0.288636	0.337402	0.453553	0.578093	0.685115	0.76382	0.866662	0.945146	0.972565
348	0.333719	0.425559	0.448585	0.443133	0.454886	0.443121	0.395328	0.391185	0.406415	0.389842	0.351191	0.325017	0.356229	0.321668	0.326924	0.271296	0.240913	0.238249	0.261734	0.247732	0.271232	0.283312	0.292946	0.329214	0.397857	0.43446	0.465572	0.511973	0.549246	0.574317	0.604755	0.641726	0.639548	0.608136	0.612373	0.606888	0.571859	0.548155	0.53055	0.493845	0.467815	0.415323	0.409682	0.418346	0.418519	0.459422	0.516449	0.541844	0.639743
349	0.406562	0.350365	0.306753	0.297763	0.322726	0.334118	0.338603	0.364745	0.390938	0.403639	0.427707	0.444985	0.458865	0.472227	0.481306	0.49672	0.472676	0.478364	0.470784	0.494665	0.427567	0.437634	0.436979	0.425539	0.421431	0.386119	0.346087	0.321842	0.338965	0.33391	0.353654	0.36391	0.379028	0.412268	0.430301	0.426863	0.434454	0.460026	0.449688	0.485562	0.495016	0.511136	0.484406	0.498533	0.514063	0.530433	0.530701	0.584182	0.606188
350	0.430975	0.442639	0.45614	0.450049	0.411953	0.370892	0.311429	0.270621	0.237594	0.179381	0.106627	0.0692419	0.0466843	0.0397505	0.0137069	-0.00427627	-0.0436623	-0.0475634	-0.0435032	-0.0419261	-0.0535944	-0.0406157	-0.0265306	-0.011459	0.0256859	0.0456838	0.0773066	0.0708776	0.0548569	0.0404298	0.0605183	0.0616441	0.0487032	0.053775	0.0659243	0.0797787	0.0941382	0.1108	0.146889	0.161493	0.178298	0.206265	0.237896	0.281552	0.312549	0.333968	0.336172	0.332279	0.332748
351	0.180575	0.179127	0.169623	0.155799	0.140877	0.119945	0.102408	0.0844934	0.0623445	0.046657	0.0339747	0.0257	0.020353	0.0189053	0.017294	0.0171657	0.0176761	0.0200274	0.0276471	0.0281017	0.0313771	0.0338412	0.0318633	0.0325401	0.0254862	0.0249772	0.0232545	0.0202	0.0206174	0.0275209	0.0351915	0.0388975	0.0453281	0.0481065	0.0600174	0.075366	0.0877008	0.0958703	0.108554	0.120727	0.136116	0.159675	0.188017	0.223978	0.256431	0.300302	0.340891	0.38994	0.431645
352	0.326864	0.331248	0.329529	0.311051	0.278774	0.258191	0.237439	0.21034	0.178338	0.153446	0.135759	0.118375	0.10161	0.0896584	0.0773573	0.0618523	0.0459238	0.0351969	0.0222415	0.000534964	-0.00793419	-0.0174686	-0.0277179	-0.0279012	-0.0254251	-0.0124947	0.0058746	0.0132653	0.0219547	0.0278357	0.0319437	0.0319937	0.0350255	0.0327055	0.0368894	0.0371759	0.0404486	0.0475702	0.0599786	0.0654458	0.0760479	0.0966087	0.130938	0.167674	0.206676	0.256024	0.304615	0.363733	0.420202
353	0.0376506	0.023537	0.0154126	0.0122765	0.014078	0.0253293	0.0361973	0.0457415	0.0588374	0.0680783	0.0749177	0.0805434	0.0822012	0.079986	0.078676	0.0763187	0.0728652	0.0697558	0.0633996	0.0602774	0.057365	0.0534294	0.0548764	0.0630701	0.0621218	0.058003	0.0580106	0.0556961	0.0595579	0.0597875	0.0588929	0.0576123	0.0615241	0.0671134	0.0718072	0.0794828	0.0914841	0.106931	0.120097	0.130391	0.129723	0.129122	0.126694	0.122701	0.119592	0.101158	0.0869406	0.069877	0.0645278
354	0.624717	0.492067	0.379143	0.368829	0.40179	0.454388	0.494935	0.492111	0.458785	0.393671	0.328101	0.189637	0.0655195	-0.019117	-0.0903323	-0.115991	-0.125141	-0.0847119	-0.0369501	0.045956	0.143419	0.274373	0.413635	0.480808	0.533618	0.551257	0.545004	0.522578	0.468908	0.41036	0.359597	0.359264	0.370412	0.379292	0.3772	0.415996	0.445051	0.446263	0.448459	0.484914	0.531993	0.534494	0.552483	0.537166	0.50561	0.46603	0.418115	0.366846	0.302454
355	0.677549	0.705486	0.751297	0.758371	0.753586	0.779567	0.770119	0.767103	0.777355	0.746544	0.707423	0.670277	0.647246	0.63119	0.626467	0.626316	0.616251	0.606638	0.600561	0.603175	0.606907	0.607117	0.62396	0.621759	0.57991	0.557244	0.547671	0.528661	0.517348	0.508223	0.528969	0.528015	0.552917	0.567284	0.620922	0.641277	0.669269	0.641327	0.611217	0.604068	0.597469	0.570877	0.549571	0.52819	0.494564	0.52744	0.615541	0.671561	0.781116
356	0.102441	0.0873954	0.0755604	0.0641947	0.0547553	0.0489591	0.0422478	0.0318439	0.0250133	0.0196959	0.0200053	0.0236634	0.0231762	0.026452	0.0327489	0.0423052	0.0612143	0.0728499	0.0843445	0.0868638	0.0937346	0.103283	0.113841	0.127887	0.140464	0.145578	0.149374	0.150913	0.154078	0.165688	0.161109	0.153823	0.147006	0.136607	0.124791	0.109972	0.0949213	0.083634	0.0791221	0.0642927	0.0577672	0.0514166	0.0525641	0.059809	0.0675705	0.0807403	0.0967985	0.123925	0.148103
357	0.504397	0.419945	0.4038	0.426846	0.438457	0.418923	0.410867	0.367877	0.354251	0.363407	0.372964	0.371289	0.374951	0.379787	0.368853	0.336989	0.334791	0.300468	0.260014	0.224502	0.193722	0.158954	0.167448	0.192191	0.19444	0.249699	0.339949	0.451797	0.519043	0.581907	0.664276	0.74664	0.754867	0.734952	0.711065	0.665867	0.672525	0.666239	0.69389	0.725975	0.754523	0.744317	0.730881	0.717643	0.697095	0.633432	0.565931	0.517516	0.45576
358	0.152864	0.185775	0.20945	0.213627	0.224985	0.241804	0.25409	0.263217	0.264247	0.269016	0.271461	0.265565	0.260744	0.2583	0.245192	0.227839	0.212961	0.205098	0.198757	0.190923	0.18828	0.207131	0.219484	0.242473	0.26551	0.291443	0.309729	0.335733	0.357381	0.359656	0.369607	0.372626	0.360061	0.342579	0.31914	0.293164	0.268968	0.261838	0.259747	0.258426	0.253911	0.264152	0.283783	0.304003	0.328508	0.358846	0.37856	0.402994	0.426422
359	0.326603	0.362176	0.406901	0.354223	0.271963	0.194552	0.138074	0.102655	0.106034	0.110967	0.138569	0.157585	0.20256	0.224096	0.213878	0.199465	0.1888	0.160615	0.140395	0.136558	0.156675	0.202613	0.227036	0.267381	0.286989	0.297637	0.305611	0.248701	0.201463	0.162062	0.13255	0.113872	0.10822	0.121588	0.132961	0.127715	0.146583	0.119557	0.068091	0.0109533	-0.0425865	-0.0711194	-0.0858568	-0.0595318	-0.00882496	0.0436975	0.0928146	0.149485	0.177005
360	0.0371898	0.00649923	-0.0151403	-0.0362236	-0.0382681	-0.03812	-0.0536145	-0.0515126	-0.0100188	0.0249999	0.052063	0.0713368	0.0729487	0.0759662	0.0773057	0.0716374	0.0555252	0.036843	0.0193602	0.0234321	0.0343083	0.0279717	0.0496147	0.0715298	0.112513	0.139564	0.1488	0.162625	0.188393	0.227074	0.274659	0.307571	0.347193	0.366498	0.381132	0.392385	0.376515	0.369669	0.3399	0.293361	0.252506	0.201913	0.183271	0.201429	0.25112	0.298365	0.357387	0.405188	0.472786
361	0.245425	0.323823	0.347945	0.372673	0.376697	0.366214	0.360425	0.340785	0.298576	0.282362	0.24399	0.236952	0.240259	0.238551	0.235632	0.214928	0.220892	0.211997	0.191048	0.209679	0.233029	0.241301	0.248795	0.263946	0.263529	0.260119	0.281731	0.287131	0.298281	0.299755	0.260068	0.240556	0.242781	0.221045	0.174392	0.160552	0.166427	0.148944	0.130144	0.114638	0.112798	0.119182	0.115407	0.109884	0.0982066	0.0989887	0.077863	0.0834539	0.0954899
362	0.638701	0.796232	0.908392	0.974075	0.996145	1.00177	0.984943	0.975642	0.925528	0.860347	0.781916	0.711089	0.625696	0.521391	0.455579	0.39698	0.365937	0.333719	0.353389	0.397126	0.405646	0.445583	0.48152	0.504895	0.556082	0.612032	0.647481	0.698004	0.726639	0.761441	0.744713	0.760244	0.73293	0.683759	0.656153	0.622311	0.565607	0.534592	0.530606	0.511132	0.497052	0.500959	0.486198	0.471571	0.484866	0.50552	0.47686	0.460104	0.496779
363	0.418961	0.446503	0.451651	0.461159	0.463053	0.448678	0.409015	0.371601	0.317622	0.278237	0.216069	0.151606	0.0611984	-0.0206741	-0.0356706	-0.0298929	-0.0369643	-0.000270814	0.0389234	0.135311	0.20334	0.283842	0.369363	0.477175	0.543995	0.586804	0.56456	0.527149	0.517352	0.481535	0.47665	0.434696	0.426921	0.426198	0.424266	0.459177	0.457852	0.5335	0.612071	0.685557	0.772765	0.822736	0.860751	0.894259	0.892469	0.87207	0.806793	0.714836	0.643278
364	0.558585	0.560493	0.534216	0.500116	0.460784	0.41295	0.351311	0.287225	0.239967	0.190421	0.150152	0.109352	0.0834094	0.0680303	0.0489884	0.0276557	0.0217834	0.0215011	0.0244903	0.0290069	0.0310308	0.0434721	0.0499505	0.0648219	0.0882164	0.112504	0.125942	0.143168	0.156222	0.171198	0.175285	0.186597	0.188309	0.188079	0.191371	0.192957	0.190822	0.191731	0.184724	0.185264	0.187061	0.188689	0.195041	0.206399	0.216077	0.234068	0.258763	0.282087	0.300117
365	0.193322	0.232024	0.262105	0.259792	0.260565	0.246265	0.204124	0.174322	0.112316	0.0389312	0.0219541	0.0489439	0.0818502	0.0954793	0.117048	0.187143	0.234018	0.295576	0.330148	0.374594	0.391805	0.415354	0.423778	0.445546	0.40761	0.358312	0.347933	0.356399	0.372556	0.38392	0.38269	0.405718	0.421509	0.453633	0.473988	0.44994	0.4435	0.479573	0.486898	0.476699	0.501026	0.524345	0.526635	0.510716	0.471401	0.365269	0.251157	0.0925656	-0.0603631
366	0.212663	0.189128	0.177368	0.15259	0.142244	0.138315	0.14147	0.157236	0.171388	0.197288	0.198268	0.212787	0.228731	0.24984	0.257541	0.227375	0.199033	0.158265	0.140114	0.103926	0.073167	0.0496226	0.0445431	0.0459553	0.0517504	0.0345457	0.0634172	0.0716058	0.0494221	0.0551589	0.0618556	0.0857783	0.124989	0.161591	0.189434	0.208006	0.236996	0.249737	0.251005	0.250039	0.231143	0.197965	0.191931	0.163736	0.149392	0.149408	0.132099	0.0980158	0.0927692
367	0.767691	0.851936	0.880085	0.856663	0.818922	0.798133	0.754279	0.717737	0.674156	0.640309	0.605892	0.57254	0.541729	0.513683	0.509939	0.494073	0.482354	0.482683	0.490691	0.484239	0.466175	0.462772	0.460018	0.447162	0.465234	0.471333	0.488401	0.471957	0.425857	0.382057	0.31281	0.254723	0.213687	0.16998	0.124872	0.0933949	0.0810469	0.0858477	0.11273	0.15201	0.18846	0.221879	0.273138	0.3029	0.315941	0.329524	0.312684	0.305876	0.29822
368	0.156634	0.181987	0.187598	0.181217	0.171463	0.181289	0.178491	0.15936	0.128267	0.0977251	0.0737249	0.0796972	0.093943	0.0946902	0.1043	0.101265	0.0968293	0.0970612	0.100032	0.103437	0.0858102	0.0609979	0.0535952	0.0568243	0.0518109	0.0365682	0.0330047	0.0155306	0.00911268	-0.00620736	-0.0104458	-0.027844	-0.0279221	-0.0209417	-0.0199216	-0.0190187	-0.0116352	0.000313501	0.00662517	0.0139259	0.0231714	0.0470744	0.0663363	0.105228	0.134883	0.175657	0.210776	0.2428	0.255219
369	0.389549	0.460452	0.501885	0.592152	0.670131	0.743369	0.817996	0.851377	0.853051	0.804171	0.741325	0.65611	0.586566	0.486007	0.403419	0.333488	0.259902	0.191692	0.155839	0.12356	0.153431	0.156098	0.206164	0.261222	0.313229	0.369031	0.442775	0.482316	0.586755	0.655397	0.695191	0.750945	0.77913	0.783599	0.790682	0.788414	0.812173	0.824144	0.819511	0.77143	0.677985	0.611987	0.52825	0.487249	0.414379	0.359455	0.328323	0.317174	0.263625
370	0.591106	0.626864	0.580871	0.464207	0.325842	0.224885	0.167345	0.124898	0.123312	0.111351	0.119263	0.126229	0.124153	0.10935	0.0833643	0.0626409	0.0461836	0.0363938	0.0117601	0.00892422	0.0109895	-0.00143776	-0.00256917	-0.0164667	-0.0299225	-0.0731663	-0.133801	-0.159865	-0.187925	-0.189666	-0.174463	-0.108272	-0.0379981	0.0382818	0.109345	0.15889	0.192883	0.224946	0.243637	0.189292	0.166507	0.134918	0.095025	0.0739404	0.0733084	0.0872817	0.0477948	0.019556	-0.000524943
371	0.358528	0.309615	0.235709	0.176658	0.139169	0.124338	0.11355	0.120544	0.130123	0.147044	0.193886	0.21971	0.259084	0.294341	0.316532	0.327901	0.34111	0.335745	0.335317	0.321767	0.314899	0.306752	0.281779	0.252923	0.229682	0.211963	0.183742	0.172479	0.194513	0.199042	0.205283	0.236195	0.240457	0.261841	0.271474	0.27515	0.295515	0.280417	0.280897	0.274966	0.302547	0.295123	0.294184	0.316906	0.338276	0.388624	0.434145	0.471606	0.50758
372	0.941873	0.858851	0.792171	0.663752	0.571514	0.464349	0.385208	0.338233	0.295588	0.267572	0.302413	0.293781	0.26123	0.258398	0.238309	0.186588	0.13719	0.0922427	0.0684144	0.0694256	0.106677	0.141595	0.225457	0.309083	0.379203	0.417902	0.445526	0.480537	0.470277	0.534507	0.555253	0.602564	0.62575	0.618774	0.634367	0.619049	0.627567	0.632777	0.65773	0.670561	0.701133	0.700906	0.719373	0.702494	0.686701	0.665137	0.636152	0.612998	0.60904
373	0.32595	0.391816	0.448469	0.496357	0.562899	0.617623	0.657107	0.669163	0.672273	0.672177	0.669263	0.63765	0.608461	0.567571	0.513824	0.47523	0.443273	0.422058	0.397659	0.360125	0.331159	0.295887	0.262796	0.225829	0.193938	0.172511	0.137009	0.113612	0.0783203	0.0524507	0.037406	0.0186666	0.0113531	-0.0068301	-0.0057909	-0.0146181	-0.0235857	-0.0314701	-0.0318131	-0.0283456	-0.0315456	-0.0248682	-0.0195983	0.00805566	0.0234762	0.035891	0.0544182	0.0661769	0.0806809
374	0.561156	0.458232	0.364321	0.325564	0.284347	0.249835	0.248766	0.237363	0.237674	0.234816	0.261516	0.270591	0.29	0.295712	0.2848	0.291442	0.284239	0.280364	0.253587	0.264411	0.270096	0.260733	0.271036	0.29185	0.31236	0.312009	0.315735	0.334364	0.403143	0.467423	0.530734	0.573075	0.584333	0.623968	0.633446	0.643422	0.631058	0.591557	0.555196	0.580265	0.553746	0.527056	0.492562	0.488526	0.461487	0.454804	0.47226	0.485698	0.504036
375	0.208276	0.274627	0.279653	0.2253	0.162565	0.123719	0.122919	0.143486	0.144322	0.161237	0.179181	0.214297	0.228621	0.256239	0.245797	0.254014	0.271415	0.233141	0.194036	0.207186	0.221629	0.27033	0.315682	0.372017	0.409438	0.43914	0.508588	0.570988	0.606281	0.576878	0.550122	0.499251	0.432377	0.331624	0.22287	0.156234	0.143601	0.171272	0.213149	0.322449	0.396447	0.509128	0.567627	0.59141	0.581099	0.562457	0.505449	0.410966	0.26178
376	0.0138807	0.00165109	-0.000698093	-0.00450048	-0.0102794	0.00424723	0.0143833	0.0357092	0.0488621	0.068753	0.0827685	0.0990778	0.127626	0.141768	0.150206	0.169038	0.173665	0.182182	0.179673	0.160253	0.146294	0.129802	0.120688	0.109913	0.100302	0.121747	0.151007	0.16635	0.194046	0.226796	0.262583	0.282873	0.299273	0.304613	0.309035	0.307104	0.306721	0.3202	0.329856	0.336922	0.348723	0.36346	0.386777	0.399583	0.415482	0.463286	0.491785	0.531843	0.595864
377	0.533377	0.543048	0.514553	0.501402	0.516386	0.544084	0.615191	0.671089	0.690513	0.699496	0.69772	0.667346	0.630597	0.571406	0.493594	0.395476	0.294821	0.194018	0.114044	0.0695868	0.0438555	0.0245118	0.024676	0.0265818	0.0275577	0.0465797	0.0750982	0.113614	0.160707	0.192651	0.210132	0.228586	0.214105	0.206789	0.202373	0.170555	0.154092	0.15379	0.203153	0.235342	0.270571	0.292743	0.344008	0.375295	0.375382	0.354597	0.325459	0.287366	0.238063
378	0.325192	0.359695	0.340684	0.329415	0.340213	0.32627	0.294633	0.258671	0.236354	0.20826	0.191963	0.160643	0.156047	0.1621	0.168176	0.165996	0.146039	0.172943	0.192911	0.220534	0.262173	0.255952	0.273106	0.28005	0.280595	0.28138	0.265786	0.264581	0.321858	0.30569	0.276281	0.242396	0.215899	0.189197	0.144453	0.119131	0.112612	0.103867	0.0870046	0.107254	0.131755	0.161335	0.212108	0.238333	0.257467	0.258637	0.261805	0.278233	0.267134
379	0.550605	0.57184	0.615502	0.612386	0.641989	0.653422	0.672341	0.615357	0.573732	0.591024	0.550503	0.461628	0.427082	0.363648	0.362723	0.338515	0.308969	0.314855	0.338731	0.333977	0.367276	0.368549	0.349817	0.37698	0.417743	0.461661	0.492305	0.50774	0.508948	0.508031	0.512341	0.525809	0.526353	0.527666	0.512898	0.525735	0.54133	0.537974	0.507754	0.493335	0.501293	0.469694	0.462544	0.450352	0.431293	0.394305	0.406838	0.380529	0.392571
380	0.48673	0.482729	0.474041	0.464178	0.42208	0.344335	0.302091	0.292904	0.294015	0.279583	0.306187	0.31443	0.356278	0.396527	0.438674	0.460542	0.492652	0.498128	0.528953	0.536376	0.538367	0.543016	0.538411	0.531863	0.515361	0.509891	0.528227	0.560226	0.575318	0.585079	0.588747	0.608087	0.606963	0.607223	0.598445	0.548477	0.48492	0.447845	0.392567	0.321453	0.272934	0.206183	0.176905	0.17792	0.176808	0.19501	0.206205	0.217088	0.232059
381	0.267027	0.283212	0.236157	0.157323	0.0915736	0.030014	-0.0139233	-0.0413611	-0.0439566	-0.00811881	0.0317488	0.0828944	0.139492	0.182362	0.194837	0.200775	0.226078	0.218719	0.230782	0.236945	0.239527	0.259875	0.280742	0.311166	0.319479	0.321523	0.317493	0.299338	0.270509	0.247445	0.223983	0.218122	0.229505	0.260412	0.271081	0.293878	0.315832	0.314072	0.297804	0.249481	0.189124	0.10958	0.0398947	-0.0154549	-0.047436	-0.0293749	0.0223317	0.10566	0.189012
382	0.128487	0.104472	0.0862604	0.0728163	0.0636799	0.0554086	0.0608398	0.06368	0.0748462	0.0858064	0.0910864	0.0876273	0.0982882	0.110169	0.10884	0.0997998	0.093856	0.086775	0.0830335	0.0771718	0.0641165	0.053994	0.0496979	0.0367305	0.0292046	0.0321544	0.0321796	0.0300472	0.0427684	0.0580808	0.0823151	0.109454	0.134548	0.152567	0.172208	0.194515	0.217582	0.219369	0.218471	0.201711	0.184054	0.17494	0.157125	0.133402	0.116595	0.102398	0.104518	0.115315	0.114416
383	0.147099	0.0894723	0.064462	0.0432372	0.0592927	0.0810029	0.143834	0.192849	0.186786	0.202107	0.206209	0.207996	0.199608	0.203945	0.19247	0.193113	0.207157	0.223103	0.267525	0.290729	0.322271	0.351604	0.369354	0.365735	0.369213	0.378226	0.387496	0.421233	0.415328	0.397032	0.397179	0.422396	0.432766	0.450351	0.450149	0.447563	0.457134	0.445807	0.426746	0.401323	0.33319	0.295625	0.286616	0.280132	0.284158	0.311868	0.334541	0.37653	0.427415
384	0.276551	0.203542	0.146045	0.12696	0.144951	0.169413	0.191721	0.195171	0.206399	0.218435	0.210386	0.191096	0.203949	0.219701	0.220152	0.217694	0.216868	0.220402	0.212439	0.213064	0.212109	0.212513	0.220108	0.20674	0.174523	0.157706	0.144379	0.141417	0.123955	0.125295	0.133453	0.140664	0.146836	0.154563	0.152446	0.161342	0.171424	0.182892	0.165206	0.158298	0.153423	0.135029	0.12018	0.116165	0.113935	0.12567	0.110319	0.106756	0.10884
385	0.484828	0.588889	0.703856	0.798347	0.818734	0.814494	0.802135	0.743208	0.668953	0.588501	0.486245	0.370929	0.28342	0.247882	0.239504	0.229095	0.239064	0.264557	0.294758	0.310976	0.353073	0.353028	0.357034	0.308246	0.230671	0.162462	0.117362	0.126267	0.151475	0.207978	0.278634	0.316887	0.389982	0.474996	0.560821	0.623837	0.674443	0.713304	0.750433	0.756568	0.723916	0.654432	0.577621	0.490332	0.409334	0.347966	0.300111	0.249252	0.239427
386	0.910175	0.989548	0.972462	0.899506	0.810113	0.702025	0.604585	0.498118	0.418682	0.341749	0.289908	0.267344	0.24795	0.227775	0.203554	0.188867	0.186524	0.182449	0.185629	0.198696	0.203029	0.201003	0.211044	0.214111	0.209248	0.214	0.20039	0.179255	0.15965	0.142975	0.133594	0.108761	0.108334	0.114475	0.130478	0.125352	0.13535	0.143731	0.137802	0.136492	0.12877	0.11837	0.119837	0.127321	0.143327	0.155194	0.168243	0.188061	0.196439
387	0.764266	0.727779	0.63713	0.558288	0.487954	0.413823	0.322154	0.251477	0.13442	0.0948574	0.0545438	-0.00410321	0.000882101	0.0272155	0.0842243	0.130933	0.159283	0.225293	0.312462	0.380563	0.434059	0.474574	0.502871	0.533084	0.53028	0.540297	0.537513	0.51564	0.493472	0.459226	0.409897	0.381405	0.33887	0.307088	0.266708	0.241797	0.232797	0.232381	0.259239	0.251832	0.274213	0.336069	0.402993	0.449849	0.48239	0.513124	0.504919	0.500041	0.500901
388	1.0212	0.927472	0.817886	0.706947	0.574229	0.464752	0.341387	0.242731	0.206347	0.175906	0.15655	0.0948745	0.11177	0.12055	0.0560534	0.00309249	-0.0325742	-0.00822136	-0.0158993	-0.0592378	-0.0991054	-0.098511	-0.123417	-0.148523	-0.145704	-0.142353	-0.17348	-0.212974	-0.221207	-0.214138	-0.207521	-0.155258	-0.103856	-0.0583151	0.0225927	0.127134	0.289097	0.415367	0.534113	0.661385	0.762176	0.808087	0.840797	0.82429	0.845636	0.832253	0.759801	0.683756	0.600128
389	0.254992	0.297494	0.32909	0.35472	0.351104	0.3733	0.400449	0.419894	0.424126	0.430765	0.420244	0.416562	0.396852	0.404591	0.394196	0.391785	0.36821	0.356235	0.349073	0.363282	0.351335	0.333683	0.306324	0.272025	0.264758	0.278668	0.263825	0.277305	0.274062	0.262566	0.257561	0.22771	0.19967	0.193425	0.176784	0.179885	0.191716	0.207887	0.211474	0.243118	0.263643	0.292935	0.328895	0.362668	0.375351	0.369577	0.375084	0.347135	0.333266
390	0.552747	0.509707	0.43517	0.374931	0.322438	0.261567	0.234612	0.197403	0.150044	0.0945209	0.0747301	0.0549714	0.0285217	0.0161206	0.0125598	0.0494891	0.0945876	0.128554	0.155429	0.202975	0.262763	0.311695	0.333875	0.356646	0.403764	0.426789	0.43668	0.459203	0.484162	0.482472	0.449532	0.426412	0.366782	0.294623	0.243796	0.216751	0.199106	0.183289	0.218622	0.259284	0.295222	0.321312	0.356472	0.390059	0.409234	0.433321	0.456909	0.479857	0.503642
391	0.399644	0.429228	0.438473	0.458454	0.475489	0.491896	0.526227	0.557076	0.585937	0.593094	0.605944	0.631077	0.648313	0.642499	0.63606	0.623008	0.62025	0.621341	0.601533	0.561228	0.533055	0.508197	0.49068	0.473012	0.444926	0.413185	0.376598	0.343855	0.31708	0.27146	0.269322	0.264988	0.248168	0.241702	0.214292	0.214695	0.24893	0.246354	0.248087	0.273169	0.283488	0.28903	0.308732	0.306937	0.298995	0.285519	0.261147	0.251545	0.262533
392	0.603172	0.574952	0.532728	0.519224	0.504863	0.464236	0.457601	0.448823	0.449743	0.444741	0.453907	0.444238	0.453021	0.426978	0.388237	0.37942	0.373534	0.354662	0.353347	0.350256	0.33344	0.33007	0.352949	0.389447	0.373115	0.368171	0.344423	0.325604	0.295106	0.260045	0.235077	0.206003	0.189005	0.177328	0.202664	0.227901	0.272387	0.326757	0.375918	0.438654	0.485189	0.496212	0.528524	0.547453	0.514838	0.465877	0.420205	0.360989	0.268782
393	0.07741	0.049056	0.0235073	0.0180821	0.0292292	0.0369296	0.0429983	0.0442518	0.0459157	0.0563802	0.0678114	0.0751421	0.0748448	0.0744169	0.0652321	0.0595641	0.0501478	0.042373	0.0334534	0.0198156	0.00297364	-0.00571945	-0.0172668	-0.0195157	-0.0294988	-0.0283725	-0.023463	-0.0168679	-0.0110142	-0.00173662	0.00296032	0.014204	0.0187359	0.0267505	0.0266081	0.0272845	0.0344215	0.0259926	0.0159981	0.0144136	0.0100579	0.0173134	0.0216396	0.0220777	0.0178355	0.023625	0.0375589	0.0478763	0.0553487
394	0.848888	0.836033	0.782061	0.712683	0.625749	0.539721	0.460187	0.396254	0.323407	0.238004	0.185182	0.146446	0.107925	0.0785664	0.0574829	0.0396569	0.0345793	0.0249813	0.0209645	0.00950938	-0.00815859	-0.0229904	-0.0362173	-0.0336918	-0.0190059	-0.00554341	0.0147094	0.0503788	0.0487396	0.0540627	0.082244	0.103833	0.139967	0.171037	0.211619	0.237454	0.269991	0.289768	0.302179	0.315617	0.329489	0.319732	0.310656	0.285147	0.262907	0.238046	0.201006	0.17363	0.150872
395	0.18981	0.17524	0.132974	0.115397	0.102441	0.0906111	0.0944953	0.0944254	0.103331	0.125319	0.146019	0.16342	0.187298	0.214772	0.219732	0.218142	0.206895	0.188384	0.16411	0.146233	0.12894	0.118224	0.11956	0.127809	0.141014	0.147601	0.154575	0.150414	0.147951	0.130043	0.121401	0.125835	0.128367	0.147339	0.158744	0.162639	0.164615	0.16832	0.164901	0.157598	0.147461	0.141987	0.144984	0.152521	0.146894	0.140258	0.125059	0.121176	0.113165
396	0.324265	0.31549	0.270589	0.237538	0.233061	0.217443	0.220046	0.236307	0.241488	0.244406	0.227729	0.250708	0.259754	0.282385	0.335613	0.37549	0.399235	0.435128	0.48227	0.526973	0.574327	0.622348	0.645229	0.676902	0.678434	0.67482	0.658597	0.659257	0.642429	0.641854	0.597698	0.586249	0.560671	0.546102	0.51307	0.488878	0.462483	0.453213	0.444292	0.406022	0.375088	0.312254	0.271022	0.259298	0.229316	0.201747	0.200662	0.215946	0.228868
397	0.111211	0.132492	0.12744	0.109347	0.101278	0.087428	0.0586691	0.0218319	-0.0197424	-0.0521496	-0.0877208	-0.0666606	-0.051675	-0.0326672	-0.0179398	0.0248572	0.0490794	0.0720506	0.122056	0.15617	0.209546	0.231014	0.237506	0.251241	0.245289	0.2614	0.280638	0.296941	0.280978	0.269309	0.280705	0.287118	0.253011	0.231613	0.199183	0.170073	0.136718	0.0998743	0.0649283	0.0566455	0.0452939	0.0384024	0.064888	0.0904043	0.121904	0.152336	0.160771	0.179693	0.201672
398	0.198778	0.175821	0.168421	0.166373	0.149699	0.136903	0.129438	0.130053	0.125236	0.111655	0.094836	0.102999	0.11707	0.135161	0.158459	0.176778	0.191325	0.200324	0.21158	0.216291	0.199316	0.20101	0.200402	0.187542	0.170567	0.151223	0.132725	0.120014	0.112701	0.113423	0.106792	0.112246	0.118015	0.125141	0.137865	0.140262	0.13082	0.131165	0.12208	0.119885	0.0967316	0.0824601	0.0724313	0.0556075	0.0366344	0.00341342	-0.000361173	-0.010433	-0.0115348
399	0.237941	0.210072	0.152556	0.117637	0.0812508	0.0637166	0.0431077	0.0294934	0.0220448	0.0318951	0.0475061	0.0605128	0.0969759	0.13991	0.189038	0.238466	0.300888	0.348931	0.400898	0.428217	0.441435	0.435422	0.419371	0.399366	0.376802	0.354563	0.330461	0.29501	0.284035	0.279429	0.255415	0.231527	0.210933	0.19469	0.137225	0.0787561	0.0587812	0.0274865	0.0109154	0.011068	0.0257125	0.0657167	0.104617	0.139895	0.126426	0.129571	0.12805	0.114961	0.102587
400	0.428276	0.552442	0.686883	0.74333	0.771104	0.772615	0.768904	0.74181	0.71416	0.68365	0.639042	0.58495	0.537377	0.497414	0.445331	0.417253	0.376277	0.337582	0.332044	0.325834	0.302906	0.291013	0.27618	0.267811	0.242571	0.21055	0.18595	0.165662	0.161292	0.149717	0.146143	0.145862	0.159989	0.175335	0.165312	0.151035	0.142323	0.13082	0.102708	0.114721	0.125386	0.158676	0.170695	0.203071	0.203522	0.203609	0.212772	0.215066	0.22906
401	0.351925	0.357455	0.36285	0.3746	0.366019	0.3686	0.342229	0.323407	0.308614	0.278097	0.265992	0.254441	0.243305	0.241974	0.241557	0.254677	0.266763	0.298038	0.292776	0.277754	0.269175	0.262844	0.243932	0.240455	0.218803	0.206151	0.20474	0.201459	0.19222	0.201031	0.21759	0.271393	0.28819	0.296332	0.307903	0.305856	0.314505	0.316403	0.30802	0.296169	0.266955	0.251097	0.260735	0.264248	0.271903	0.291156	0.314379	0.305587	0.324965
402	0.178366	0.18246	0.202372	0.213412	0.223039	0.21936	0.217399	0.207214	0.20091	0.188898	0.164555	0.144285	0.126167	0.104349	0.0919418	0.0909952	0.0823885	0.0780911	0.0709698	0.0728178	0.0839326	0.0858589	0.108856	0.127994	0.144757	0.154774	0.164315	0.159765	0.156446	0.151403	0.146906	0.130979	0.113407	0.0925832	0.0790881	0.0588589	0.0336598	0.0214541	0.0158365	0.0312072	0.0348512	0.0544982	0.0722504	0.100819	0.12841	0.15663	0.187996	0.21358	0.219893
403	0.77044	0.834342	0.857817	0.842956	0.815161	0.761244	0.691091	0.607132	0.533137	0.460921	0.393387	0.341503	0.283516	0.229206	0.181066	0.147249	0.116197	0.09352	0.071218	0.0607696	0.0573911	0.0712551	0.0734494	0.0770608	0.0854164	0.0960557	0.0904183	0.0836264	0.0650856	0.0606109	0.056325	0.0496354	0.0548747	0.0842429	0.106633	0.130419	0.170606	0.196522	0.224127	0.230526	0.238648	0.239545	0.236989	0.231871	0.221067	0.205021	0.184119	0.162802	0.162208
404	1.03602	1.2128	1.33801	1.38438	1.3726	1.34873	1.2881	1.21685	1.12511	1.0393	0.928386	0.832394	0.742012	0.673778	0.600549	0.496971	0.436486	0.387644	0.331337	0.302301	0.291527	0.283951	0.285974	0.292879	0.299776	0.315875	0.370787	0.403668	0.428953	0.4727	0.522681	0.548087	0.551783	0.545114	0.567391	0.566104	0.541576	0.553775	0.600986	0.61934	0.640071	0.642028	0.632991	0.641652	0.660528	0.70013	0.675557	0.646213	0.608593
405	0.192709	0.170002	0.149776	0.147857	0.136861	0.134289	0.15177	0.152367	0.153051	0.172049	0.171598	0.193745	0.199857	0.204673	0.219333	0.224561	0.240081	0.233921	0.25037	0.249245	0.244556	0.233075	0.217955	0.207347	0.18674	0.167864	0.15709	0.142484	0.150015	0.153316	0.157136	0.17132	0.17552	0.197317	0.212509	0.223667	0.212447	0.211453	0.207729	0.183139	0.171908	0.171883	0.183215	0.185423	0.182047	0.177724	0.182189	0.180402	0.17093
406	0.255457	0.243397	0.256298	0.259615	0.227159	0.187089	0.146069	0.113989	0.101533	0.080663	0.0586572	0.059153	0.0783526	0.0644251	0.0809986	0.0999401	0.138502	0.146045	0.164074	0.180401	0.174729	0.189933	0.195633	0.219313	0.24664	0.268358	0.28683	0.308916	0.321224	0.334662	0.371269	0.379119	0.389078	0.378667	0.377893	0.360259	0.33253	0.312725	0.300881	0.297336	0.289771	0.290131	0.280045	0.287343	0.287559	0.295061	0.323654	0.334526	0.34338
407	0.397873	0.487471	0.530387	0.565629	0.594373	0.608218	0.596593	0.565266	0.541614	0.505593	0.477055	0.443451	0.392767	0.344418	0.316374	0.293615	0.263999	0.227486	0.208554	0.165064	0.121448	0.100068	0.0774853	0.0541766	0.0343701	-0.000790877	-0.0272542	-0.033277	-0.0130383	-0.0109543	-0.0142618	-0.0154231	-0.01715	-0.00623921	0.00211228	0.0162058	0.0386106	0.072509	0.0946103	0.104236	0.119521	0.128694	0.143705	0.138899	0.146125	0.146955	0.142412	0.142851	0.128479
408	0.282181	0.259165	0.247678	0.251024	0.248606	0.24198	0.233364	0.21599	0.209153	0.2019	0.182971	0.17948	0.189754	0.198416	0.205011	0.211137	0.205212	0.203466	0.188074	0.169397	0.151519	0.128109	0.0944027	0.0619844	0.0285817	0.00345664	-0.018892	-0.0350864	-0.0414102	-0.0398858	-0.0302792	-0.0187758	0.000687372	0.0262782	0.0484073	0.0800109	0.100539	0.121192	0.133342	0.148394	0.159413	0.167778	0.17038	0.168771	0.162377	0.160862	0.161677	0.161145	0.161165
409	0.736763	0.728879	0.636868	0.591097	0.511305	0.457317	0.39993	0.341426	0.362937	0.349904	0.307693	0.342739	0.323466	0.304045	0.302318	0.276902	0.239298	0.211442	0.22327	0.20346	0.214897	0.205244	0.194833	0.215822	0.231426	0.235907	0.213293	0.191843	0.139257	0.081956	0.0539865	0.0362606	0.0104958	-0.0106853	0.00707773	0.0310772	0.0493243	0.0850829	0.0961776	0.101085	0.11215	0.146464	0.179821	0.195005	0.194989	0.223013	0.22738	0.216735	0.199244
[truncated: 66 more rows]
[truncated: 17 more columns]

## Sheet: ACCRightPrefLeftChoiceEven
	pos_1	pos_2	pos_3	pos_4	pos_5	pos_6	pos_7	pos_8	pos_9	pos_10	pos_11	pos_12	pos_13	pos_14	pos_15	pos_16	pos_17	pos_18	pos_19	pos_20	pos_21	pos_22	pos_23	pos_24	pos_25	pos_26	pos_27	pos_28	pos_29	pos_30	pos_31	pos_32	pos_33	pos_34	pos_35	pos_36	pos_37	pos_38	pos_39	pos_40	pos_41	pos_42	pos_43	pos_44	pos_45	pos_46	pos_47	pos_48	pos_49
[truncated: 489 more rows]
[truncated: 17 more columns]

[truncated: 45 more sheets: ACCRightPrefRightChoiceEven, ACCLeftPrefLeftChoiceOdd, ACCLeftPrefRightChoiceOdd, ACCRightPrefLeftChoiceOdd, ACCRightPrefRightChoiceOdd, DMSLeftPrefLeftChoiceEven, DMSLeftPrefRightChoiceEven, DMSRightPrefLeftChoiceEven, DMSRightPrefRightChoiceEven, DMSLeftPrefLeftChoiceOdd, DMSLeftPrefRightChoiceOdd, DMSRightPrefLeftChoiceOdd, DMSRightPrefRightChoiceOdd, HPCLeftPrefLeftChoiceEven, HPCLeftPrefRightChoiceEven, HPCRightPrefLeftChoiceEven, HPCRightPrefRightChoiceEven, HPCLeftPrefLeftChoiceOdd, HPCLeftPrefRightChoiceOdd, HPCRightPrefLeftChoiceOdd …]
