# Supplementary material for: Neural circuit models for evidence accumulation through choice-selective sequences
Source: Nat Commun. 2026 Mar 17;17:4055. doi: 10.1038/s41467-026-70267-9 (PMC13139583; doi:10.1038/s41467-026-70267-9)
Supplement: Supplementary file 4 — Source Data [file 41467_2026_70267_MOESM4_ESM.zip › FigS2.xlsx]

## Sheet: FigS2B
ev_bin	no_noise	input_noise		Note: Input noise values may differ because stochastically simulated. Run FigureS2/psychometrics_S2B.py to generate.
-13	0	0.0166016
-10	0	0.0332031
-7	0	0.103516
-4	0	0.234375
-1	0	0.376953
2	1	0.710938
5	1	0.882812
8	1	0.96875
11	1	0.986328
14	1	0.99707

## Sheet: FigS2CLPrefLChoice
	pos_1	pos_2	pos_3	pos_4	pos_5	pos_6	pos_7	pos_8	pos_9	pos_10	pos_11	pos_12	pos_13	pos_14	pos_15	pos_16	pos_17	pos_18	pos_19	pos_20	pos_21	pos_22	pos_23	pos_24	pos_25	pos_26	pos_27	pos_28	pos_29	pos_30	pos_31	pos_32	pos_33	pos_34	pos_35	pos_36	pos_37	pos_38	pos_39	pos_40	pos_41	pos_42	pos_43	pos_44	pos_45	pos_46	pos_47	pos_48	pos_49
neuron_1	0	0	0	0	0	0	0	0	0	0	0	0	0	0	0	0	0	0	0	0	0	0	0	0	0	0	0	0	0	0	0	0	0	0	0	0	0	0	0	0	0	0	0	0	0	0	0	0	0
neuron_2	0	0	0	0	0	0	0	0	0	0	0	0	0	0	0	0	0	0	0	0	0	0	0	0	0	0	0	0	0	0	0	0	0	0	0	0	0	0	0	0	0	0	0	0	0	0	0	0	0
neuron_3	0	0	0	0	0	0	0	0	0	0	0	0	0	0	0	0	0	0	0	0	0	0	0	0	0	0	0	0	0	0	0	0	0	0	0	0	0	0	0	0	0	0	0	0	0	0	0	0	0
neuron_4	0	0	0	0	0	0	0	0	0	0	0	0	0	0	0	0	0	0	0	0	0	0	0	0	0	0	0	0	0	0	0	0	0	0	0	0	0	0	0	0	0	0	0	0	0	0	0	0	0
neuron_5	0	0	0	0	0	0	0	0	0	0	0	0	0	0	0	0	0	0	0	0	0	0	0	0	0	0	0	0	0	0	0	0	0	0	0	0	0	0	0	0	0	0	0	0	0	0	0	0	0
neuron_6	0	0	0	0	0	0	0	0	0	0	0	0	0	0	0	0	0	0	0	0	0	0	0	0	0	0	0	0	0	0	0	0	0	0	0	0	0	0	0	0	0	0	0	0	0	0	0	0	0
neuron_7	0	0	0	0	0	0	0	0	0	0	0	0	0	0	0	0	0	0	0	0	0	0	0	0	0	0	0	0	0	0	0	0	0	0	0	0	0	0	0	0	0	0	0	0	0	0	0	0	0
neuron_8	0	0	0	0	0	0	0	0	0	0	0	0	0	0	0	0	0	0	0	0	0	0	0	0	0	0	0	0	0	0	0	0	0	0	0	0	0	0	0	0	0	0	0	0	0	0	0	0	0
neuron_9	0	0	0	0	0	0	0	0	0	0	0	0	0	0	0	0	0	0	0	0	0	0	0	0	0	0	0	0	0	0	0	0	0	0	0	0	0	0	0	0	0	0	0	0	0	0	0	0	0
neuron_10	0	0	0	0	0	0	0	0	0	0	0	0	0	0	0	0	0	0	0	0	0	0	0	0	0	0	0	0	0	0	0	0	0	0	0	0	0	0	0	0	0	0	0	0	0	0	0	0	0
neuron_11	0	0	0	0	0	0	0	0	0	0	0	0	0	0	0	0	0	0	0	0	0	0	0	0	0	0	0	0	0	0	0	0	0	0	0	0	0	0	0	0	0	0	0	0	0	0	0	0	0
neuron_12	0	0	0	0	0	0	0	0	0	0	0	0	0	0	0	0	0	0	0	0	0	0	0	0	0	0	0	0	0	0	0	0	0	0	0	0	0	0	0	0	0	0	0	0	0	0	0	0	0
neuron_13	0	0	0	0	0	0	0	0	0	0	0	0	0	0	0	0	0	0	0	0	0	0	0	0	0	0	0	0	0	0	0	0	0	0	0	0	0	0	0	0	0	0	0	0	0	0	0	0	0
neuron_14	0	0	0	0	0	0	0	0	0	0	0	0	0	0	0	0	0	0	0	0	0	0	0	0	0	0	0	0	0	0	0	0	0	0	0	0	0	0	0	0	0	0	0	0	0	0	0	0	0
neuron_15	0	0	0	0	0	0	0	0	0	0	0	0	0	0	0	0	0	0	0	0	0	0	0	0	0	0	0	0	0	0	0	0	0	0	0	0	0	0	0	0	0	0	0	0	0	0	0	0	0
[truncated: 3,252 more columns]

## Sheet: FigS2CLPrefRChoice
	pos_1	pos_2	pos_3	pos_4	pos_5	pos_6	pos_7	pos_8	pos_9	pos_10	pos_11	pos_12	pos_13	pos_14	pos_15	pos_16	pos_17	pos_18	pos_19	pos_20	pos_21	pos_22	pos_23	pos_24	pos_25	pos_26	pos_27	pos_28	pos_29	pos_30	pos_31	pos_32	pos_33	pos_34	pos_35	pos_36	pos_37	pos_38	pos_39	pos_40	pos_41	pos_42	pos_43	pos_44	pos_45	pos_46	pos_47	pos_48	pos_49
neuron_1	0	0	0	0	0	0	0	0	0	0	0	0	0	0	0	0	0	0	0	0	0	0	0	0	0	0	0	0	0	0	0	0	0	0	0	0	0	0	0	0	0	0	0	0	0	0	0	0	0
neuron_2	0	0	0	0	0	0	0	0	0	0	0	0	0	0	0	0	0	0	0	0	0	0	0	0	0	0	0	0	0	0	0	0	0	0	0	0	0	0	0	0	0	0	0	0	0	0	0	0	0
neuron_3	0	0	0	0	0	0	0	0	0	0	0	0	0	0	0	0	0	0	0	0	0	0	0	0	0	0	0	0	0	0	0	0	0	0	0	0	0	0	0	0	0	0	0	0	0	0	0	0	0
neuron_4	0	0	0	0	0	0	0	0	0	0	0	0	0	0	0	0	0	0	0	0	0	0	0	0	0	0	0	0	0	0	0	0	0	0	0	0	0	0	0	0	0	0	0	0	0	0	0	0	0
neuron_5	0	0	0	0	0	0	0	0	0	0	0	0	0	0	0	0	0	0	0	0	0	0	0	0	0	0	0	0	0	0	0	0	0	0	0	0	0	0	0	0	0	0	0	0	0	0	0	0	0
neuron_6	0	0	0	0	0	0	0	0	0	0	0	0	0	0	0	0	0	0	0	0	0	0	0	0	0	0	0	0	0	0	0	0	0	0	0	0	0	0	0	0	0	0	0	0	0	0	0	0	0
neuron_7	0	0	0	0	0	0	0	0	0	0	0	0	0	0	0	0	0	0	0	0	0	0	0	0	0	0	0	0	0	0	0	0	0	0	0	0	0	0	0	0	0	0	0	0	0	0	0	0	0
neuron_8	0	0	0	0	0	0	0	0	0	0	0	0	0	0	0	0	0	0	0	0	0	0	0	0	0	0	0	0	0	0	0	0	0	0	0	0	0	0	0	0	0	0	0	0	0	0	0	0	0
neuron_9	0	0	0	0	0	0	0	0	0	0	0	0	0	0	0	0	0	0	0	0	0	0	0	0	0	0	0	0	0	0	0	0	0	0	0	0	0	0	0	0	0	0	0	0	0	0	0	0	0
neuron_10	0	0	0	0	0	0	0	0	0	0	0	0	0	0	0	0	0	0	0	0	0	0	0	0	0	0	0	0	0	0	0	0	0	0	0	0	0	0	0	0	0	0	0	0	0	0	0	0	0
neuron_11	0	0	0	0	0	0	0	0	0	0	0	0	0	0	0	0	0	0	0	0	0	0	0	0	0	0	0	0	0	0	0	0	0	0	0	0	0	0	0	0	0	0	0	0	0	0	0	0	0
neuron_12	0	0	0	0	0	0	0	0	0	0	0	0	0	0	0	0	0	0	0	0	0	0	0	0	0	0	0	0	0	0	0	0	0	0	0	0	0	0	0	0	0	0	0	0	0	0	0	0	0
neuron_13	0	0	0	0	0	0	0	0	0	0	0	0	0	0	0	0	0	0	0	0	0	0	0	0	0	0	0	0	0	0	0	0	0	0	0	0	0	0	0	0	0	0	0	0	0	0	0	0	0
neuron_14	0	0	0	0	0	0	0	0	0	0	0	0	0	0	0	0	0	0	0	0	0	0	0	0	0	0	0	0	0	0	0	0	0	0	0	0	0	0	0	0	0	0	0	0	0	0	0	0	0
neuron_15	0	0	0	0	0	0	0	0	0	0	0	0	0	0	0	0	0	0	0	0	0	0	0	0	0	0	0	0	0	0	0	0	0	0	0	0	0	0	0	0	0	0	0	0	0	0	0	0	0
[truncated: 3,252 more columns]

## Sheet: FigS2CRPrefLChoice
	pos_1	pos_2	pos_3	pos_4	pos_5	pos_6	pos_7	pos_8	pos_9	pos_10	pos_11	pos_12	pos_13	pos_14	pos_15	pos_16	pos_17	pos_18	pos_19	pos_20	pos_21	pos_22	pos_23	pos_24	pos_25	pos_26	pos_27	pos_28	pos_29	pos_30	pos_31	pos_32	pos_33	pos_34	pos_35	pos_36	pos_37	pos_38	pos_39	pos_40	pos_41	pos_42	pos_43	pos_44	pos_45	pos_46	pos_47	pos_48	pos_49
neuron_1	0	0	0	0	0	0	0	0	0	0	0	0	0	0	0	0	0	0	0	0	0	0	0	0	0	0	0	0	0	0	0	0	0	0	0	0	0	0	0	0	0	0	0	0	0	0	0	0	0
neuron_2	0	0	0	0	0	0	0	0	0	0	0	0	0	0	0	0	0	0	0	0	0	0	0	0	0	0	0	0	0	0	0	0	0	0	0	0	0	0	0	0	0	0	0	0	0	0	0	0	0
neuron_3	0	0	0	0	0	0	0	0	0	0	0	0	0	0	0	0	0	0	0	0	0	0	0	0	0	0	0	0	0	0	0	0	0	0	0	0	0	0	0	0	0	0	0	0	0	0	0	0	0
neuron_4	0	0	0	0	0	0	0	0	0	0	0	0	0	0	0	0	0	0	0	0	0	0	0	0	0	0	0	0	0	0	0	0	0	0	0	0	0	0	0	0	0	0	0	0	0	0	0	0	0
neuron_5	0	0	0	0	0	0	0	0	0	0	0	0	0	0	0	0	0	0	0	0	0	0	0	0	0	0	0	0	0	0	0	0	0	0	0	0	0	0	0	0	0	0	0	0	0	0	0	0	0
neuron_6	0	0	0	0	0	0	0	0	0	0	0	0	0	0	0	0	0	0	0	0	0	0	0	0	0	0	0	0	0	0	0	0	0	0	0	0	0	0	0	0	0	0	0	0	0	0	0	0	0
neuron_7	0	0	0	0	0	0	0	0	0	0	0	0	0	0	0	0	0	0	0	0	0	0	0	0	0	0	0	0	0	0	0	0	0	0	0	0	0	0	0	0	0	0	0	0	0	0	0	0	0
neuron_8	0	0	0	0	0	0	0	0	0	0	0	0	0	0	0	0	0	0	0	0	0	0	0	0	0	0	0	0	0	0	0	0	0	0	0	0	0	0	0	0	0	0	0	0	0	0	0	0	0
neuron_9	0	0	0	0	0	0	0	0	0	0	0	0	0	0	0	0	0	0	0	0	0	0	0	0	0	0	0	0	0	0	0	0	0	0	0	0	0	0	0	0	0	0	0	0	0	0	0	0	0
neuron_10	0	0	0	0	0	0	0	0	0	0	0	0	0	0	0	0	0	0	0	0	0	0	0	0	0	0	0	0	0	0	0	0	0	0	0	0	0	0	0	0	0	0	0	0	0	0	0	0	0
neuron_11	0	0	0	0	0	0	0	0	0	0	0	0	0	0	0	0	0	0	0	0	0	0	0	0	0	0	0	0	0	0	0	0	0	0	0	0	0	0	0	0	0	0	0	0	0	0	0	0	0
neuron_12	0	0	0	0	0	0	0	0	0	0	0	0	0	0	0	0	0	0	0	0	0	0	0	0	0	0	0	0	0	0	0	0	0	0	0	0	0	0	0	0	0	0	0	0	0	0	0	0	0
neuron_13	0	0	0	0	0	0	0	0	0	0	0	0	0	0	0	0	0	0	0	0	0	0	0	0	0	0	0	0	0	0	0	0	0	0	0	0	0	0	0	0	0	0	0	0	0	0	0	0	0
neuron_14	0	0	0	0	0	0	0	0	0	0	0	0	0	0	0	0	0	0	0	0	0	0	0	0	0	0	0	0	0	0	0	0	0	0	0	0	0	0	0	0	0	0	0	0	0	0	0	0	0
neuron_15	0	0	0	0	0	0	0	0	0	0	0	0	0	0	0	0	0	0	0	0	0	0	0	0	0	0	0	0	0	0	0	0	0	0	0	0	0	0	0	0	0	0	0	0	0	0	0	0	0
[truncated: 3,252 more columns]

## Sheet: FigS2CRPrefRChoice
	pos_1	pos_2	pos_3	pos_4	pos_5	pos_6	pos_7	pos_8	pos_9	pos_10	pos_11	pos_12	pos_13	pos_14	pos_15	pos_16	pos_17	pos_18	pos_19	pos_20	pos_21	pos_22	pos_23	pos_24	pos_25	pos_26	pos_27	pos_28	pos_29	pos_30	pos_31	pos_32	pos_33	pos_34	pos_35	pos_36	pos_37	pos_38	pos_39	pos_40	pos_41	pos_42	pos_43	pos_44	pos_45	pos_46	pos_47	pos_48	pos_49
neuron_1	0	0	0	0	0	0	0	0	0	0	0	0	0	0	0	0	0	0	0	0	0	0	0	0	0	0	0	0	0	0	0	0	0	0	0	0	0	0	0	0	0	0	0	0	0	0	0	0	0
neuron_2	0	0	0	0	0	0	0	0	0	0	0	0	0	0	0	0	0	0	0	0	0	0	0	0	0	0	0	0	0	0	0	0	0	0	0	0	0	0	0	0	0	0	0	0	0	0	0	0	0
neuron_3	0	0	0	0	0	0	0	0	0	0	0	0	0	0	0	0	0	0	0	0	0	0	0	0	0	0	0	0	0	0	0	0	0	0	0	0	0	0	0	0	0	0	0	0	0	0	0	0	0
neuron_4	0	0	0	0	0	0	0	0	0	0	0	0	0	0	0	0	0	0	0	0	0	0	0	0	0	0	0	0	0	0	0	0	0	0	0	0	0	0	0	0	0	0	0	0	0	0	0	0	0
neuron_5	0	0	0	0	0	0	0	0	0	0	0	0	0	0	0	0	0	0	0	0	0	0	0	0	0	0	0	0	0	0	0	0	0	0	0	0	0	0	0	0	0	0	0	0	0	0	0	0	0
neuron_6	0	0	0	0	0	0	0	0	0	0	0	0	0	0	0	0	0	0	0	0	0	0	0	0	0	0	0	0	0	0	0	0	0	0	0	0	0	0	0	0	0	0	0	0	0	0	0	0	0
neuron_7	0	0	0	0	0	0	0	0	0	0	0	0	0	0	0	0	0	0	0	0	0	0	0	0	0	0	0	0	0	0	0	0	0	0	0	0	0	0	0	0	0	0	0	0	0	0	0	0	0
neuron_8	0	0	0	0	0	0	0	0	0	0	0	0	0	0	0	0	0	0	0	0	0	0	0	0	0	0	0	0	0	0	0	0	0	0	0	0	0	0	0	0	0	0	0	0	0	0	0	0	0
neuron_9	0	0	0	0	0	0	0	0	0	0	0	0	0	0	0	0	0	0	0	0	0	0	0	0	0	0	0	0	0	0	0	0	0	0	0	0	0	0	0	0	0	0	0	0	0	0	0	0	0
neuron_10	0	0	0	0	0	0	0	0	0	0	0	0	0	0	0	0	0	0	0	0	0	0	0	0	0	0	0	0	0	0	0	0	0	0	0	0	0	0	0	0	0	0	0	0	0	0	0	0	0
neuron_11	0	0	0	0	0	0	0	0	0	0	0	0	0	0	0	0	0	0	0	0	0	0	0	0	0	0	0	0	0	0	0	0	0	0	0	0	0	0	0	0	0	0	0	0	0	0	0	0	0
neuron_12	0	0	0	0	0	0	0	0	0	0	0	0	0	0	0	0	0	0	0	0	0	0	0	0	0	0	0	0	0	0	0	0	0	0	0	0	0	0	0	0	0	0	0	0	0	0	0	0	0
neuron_13	0	0	0	0	0	0	0	0	0	0	0	0	0	0	0	0	0	0	0	0	0	0	0	0	0	0	0	0	0	0	0	0	0	0	0	0	0	0	0	0	0	0	0	0	0	0	0	0	0
neuron_14	0	0	0	0	0	0	0	0	0	0	0	0	0	0	0	0	0	0	0	0	0	0	0	0	0	0	0	0	0	0	0	0	0	0	0	0	0	0	0	0	0	0	0	0	0	0	0	0	0
neuron_15	0	0	0	0	0	0	0	0	0	0	0	0	0	0	0	0	0	0	0	0	0	0	0	0	0	0	0	0	0	0	0	0	0	0	0	0	0	0	0	0	0	0	0	0	0	0	0	0	0
[truncated: 3,252 more columns]

## Sheet: FigS2D
evidence	left_neuron_0	left_neuron_1	left_neuron_2	left_neuron_3	left_neuron_4	right_neuron_0	right_neuron_1	right_neuron_2	right_neuron_3	right_neuron_4
-15		31.222	31.2499	31.25	31.25		1.24936	1.25	1.37438	1.25
-14	30.2499	30.4316	30.2499	30.25	30.25	2.25		2.25	2.25	2.25
-13	29.4804	29.1579	29.2499	29.25	29.25	3.32766	3.27555	3.25	3.25	3.25
-12	28.1739	28.207	28.2499	28.25	28.25	4.25	4.27967	4.28385	4.25	4.25
-11	27.2499	27.2255	27.2499	27.25	27.25	5.36002	5.26959	5.25	5.25	5.25
-10	26.2499	26.2268	26.2499	26.25	26.25	6.28121	6.25211	6.25	6.25	6.25
-9	25.2643	25.2327	25.2499	25.2517	25.2517	7.24163	7.24745	7.25	7.24833	7.24833
-8	24.2456	24.2264	24.2522	24.2506	24.2506	8.24931	8.24145	8.24758	8.25176	8.24936
-7	23.259	23.2185	23.2528	23.2556	23.253	9.25274	9.23787	9.24719	9.24713	9.24702
-6	22.2495	22.233	22.2499	22.25	22.25	10.2462	10.2473	10.25	10.2559	10.25
-5	21.254	21.2243	21.2574	21.2464	21.25	11.2516	11.2495	11.25	11.25	11.25
-4	20.2393	20.233	20.2499	20.25	20.25	12.2554	12.2458	12.25	12.25	12.25
-3	19.2697	19.2325	19.2546	19.2434	19.2548	13.2441	13.2417	13.2452	13.2328	13.2452
-2	18.2424	18.2506	18.2516	18.2516	18.2516	14.2645	14.234	14.2485	14.2483	14.2484
-1	17.2743	17.264	17.2801	17.2877	17.2877	15.2221	15.2189	15.2157	15.2141	15.2123
0	16.25	16.2352	16.2499	16.25	16.25	16.25	16.2445	16.2457	16.25	16.25
1	15.2515	15.2203	15.229	15.2291	15.2291	17.2685	17.261	17.2728	17.2709	17.2709
2	14.25	14.2368	14.25	14.25	14.25	18.25	18.2509	18.25	18.25	18.25
3	13.236	13.2462	13.2445	13.2442	13.2442	19.2596	19.26	19.2713	19.2637	19.2558
4	12.2418	12.235	12.2477	12.2508	12.2512	20.2507	20.2422	20.249	20.2489	20.2488
5	11.2416	11.2484	11.2569	11.2542	11.25	21.2459	21.2499	21.2561	21.2576	21.25
6	10.2564	10.2291	10.25	10.25	10.25	22.2291	22.247	22.2529	22.257	22.25
7	9.24168	9.24671	9.24371	9.2427	9.2427	23.2495	23.2343	23.2567	23.2571	23.2573
8	8.25541	8.23754	8.24997	8.25	8.25	24.219	24.2298	24.2459	24.2564	24.25
9	7.25497	7.23211	7.24998	7.25	7.25	25.2325	25.2509	25.2585	25.2552	25.25
10	6.26281	6.25969	6.25981	6.26106	6.26106	26.2257	26.2309	26.229	26.2396	26.2389
11	5.27862	5.2492	5.26041	5.25	5.25	27.2389	27.2283	27.25	27.25	27.25
12	4.37068	4.26606	4.24998	4.25	4.25	28.2375	28.2407	28.25	28.2424	28.25
13		3.22727	3.30783	3.25189	3.25	29.25	29.3099	29.2612	29.25	29.25
14			2.24999	2.25	2.25		30.137	30.25	30.2657	30.25
15				1.38581	1.22388			31.25	31.25	31.2761

## Sheet: FigS2F
index_pos	act_change
0	-8.67158e-34
1	-4.1883e-25
2	-2.02275e-16
3	-1.12601e-07
4	5
5	5
6	5
7	5
8	5
9	5
10	5
11	5
12	5
13	5
14	4.99977
15	-8.67158e-34
16	-4.1883e-25
17	-2.02275e-16
18	-1.12601e-07
19	6.86251e-09
20	1.09054e-07
21	-8.80757e-08
22	-8.40423e-08
23	6.86636e-09
24	1.0483e-07
25	1.40776e-08
26	8.79827e-08
27	-9.70825e-08
28	-7.79119e-09
29	5.47315e-09

## Sheet: FigS2GPositionGates
pos	P_(i-1)	P_i	P_(i+1)
35	58.8119	36.3918	11.8739
35.1	58.8585	36.5374	11.9596
35.2	58.9042	36.683	12.0458
35.3	58.949	36.8285	12.1323
35.4	58.9929	36.9741	12.2193
35.5	59.0358	37.1196	12.3067
35.6	59.0779	37.2651	12.3945
35.7	59.119	37.4105	12.4828
35.8	59.1592	37.556	12.5715
35.9	59.1985	37.7014	12.6606
36	59.2369	37.8467	12.7502
36.1	59.2743	37.992	12.8401
36.2	59.3109	38.1373	12.9305
36.3	59.3465	38.2825	13.0214
36.4	59.3811	38.4276	13.1126
36.5	59.4149	38.5727	13.2043
36.6	59.4477	38.7177	13.2964
36.7	59.4796	38.8626	13.389
36.8	59.5105	39.0074	13.482
36.9	59.5405	39.1522	13.5754
37	59.5696	39.2969	13.6692
37.1	59.5977	39.4414	13.7635
37.2	59.6249	39.5859	13.8581
37.3	59.6511	39.7302	13.9533
37.4	59.6764	39.8745	14.0488
37.5	59.7007	40.0186	14.1448
37.6	59.7242	40.1626	14.2412
37.7	59.7466	40.3065	14.338
37.8	59.7681	40.4502	14.4352
37.9	59.7887	40.5938	14.5329
38	59.8083	40.7373	14.631
38.1	59.827	40.8806	14.7296
38.2	59.8447	41.0238	14.8285
38.3	59.8614	41.1668	14.9279
38.4	59.8772	41.3097	15.0277
38.5	59.8921	41.4523	15.128
38.6	59.906	41.5949	15.2286
38.7	59.9189	41.7372	15.3297
38.8	59.9309	41.8793	15.4312
38.9	59.9419	42.0213	15.5332
39	59.952	42.1631	15.6355
39.1	59.9611	42.3046	15.7383
39.2	59.9693	42.446	15.8415
39.3	59.9765	42.5871	15.9451
39.4	59.9827	42.7281	16.0492
39.5	59.988	42.8688	16.1536
39.6	59.9923	43.0093	16.2585
39.7	59.9957	43.1496	16.3638
39.8	59.9981	43.2896	16.4695
39.9	59.9995	43.4294	16.5757
40	60	43.5689	16.6822
40.1	59.9995	43.7082	16.7892
40.2	59.9981	43.8473	16.8966
40.3	59.9957	43.9861	17.0044
40.4	59.9923	44.1246	17.1126
40.5	59.988	44.2628	17.2213
40.6	59.9827	44.4008	17.3303
40.7	59.9765	44.5384	17.4398
40.8	59.9693	44.6758	17.5496
40.9	59.9611	44.8129	17.6599
41	59.952	44.9497	17.7706
41.1	59.9419	45.0862	17.8817
41.2	59.9309	45.2224	17.9932
41.3	59.9189	45.3583	18.1051
41.4	59.906	45.4938	18.2174
41.5	59.8921	45.629	18.3301
41.6	59.8772	45.7639	18.4432
41.7	59.8614	45.8985	18.5567
41.8	59.8447	46.0327	18.6706
41.9	59.827	46.1666	18.785
42	59.8083	46.3001	18.8997
42.1	59.7887	46.4333	19.0148
42.2	59.7681	46.5661	19.1303
42.3	59.7466	46.6985	19.2462
42.4	59.7242	46.8306	19.3625
42.5	59.7007	46.9623	19.4791
42.6	59.6764	47.0936	19.5962
42.7	59.6511	47.2245	19.7137
42.8	59.6249	47.355	19.8315
42.9	59.5977	47.4851	19.9497
43	59.5696	47.6148	20.0684
43.1	59.5405	47.7442	20.1874
43.2	59.5105	47.873	20.3067
43.3	59.4796	48.0015	20.4265
43.4	59.4477	48.1296	20.5466
43.5	59.4149	48.2572	20.6671
43.6	59.3811	48.3844	20.788
43.7	59.3465	48.5111	20.9093
43.8	59.3109	48.6374	21.0309
43.9	59.2743	48.7632	21.1529
44	59.2369	48.8886	21.2753
44.1	59.1985	49.0135	21.398
44.2	59.1592	49.138	21.5211
44.3	59.119	49.262	21.6445
44.4	59.0779	49.3855	21.7683
44.5	59.0358	49.5085	21.8925
44.6	58.9929	49.631	22.017
44.7	58.949	49.7531	22.1419
44.8	58.9042	49.8746	22.2672
44.9	58.8585	49.9957	22.3927
45	58.8119	50.1162	22.5187
45.1	58.7644	50.2362	22.6449
45.2	58.716	50.3557	22.7716
45.3	58.6667	50.4747	22.8985
45.4	58.6165	50.5932	23.0258
45.5	58.5654	50.7111	23.1535
45.6	58.5134	50.8285	23.2814
45.7	58.4606	50.9453	23.4097
45.8	58.4068	51.0616	23.5384
45.9	58.3522	51.1773	23.6674
46	58.2966	51.2925	23.7966
46.1	58.2402	51.4071	23.9263
46.2	58.183	51.5212	24.0562
46.3	58.1248	51.6346	24.1865
46.4	58.0658	51.7475	24.317
46.5	58.0059	51.8598	24.4479
46.6	57.9451	51.9716	24.5791
46.7	57.8835	52.0827	24.7106
46.8	57.821	52.1932	24.8424
46.9	57.7577	52.3031	24.9745
47	57.6935	52.4125	25.1069
47.1	57.6285	52.5212	25.2397
47.2	57.5626	52.6293	25.3727
47.3	57.4958	52.7368	25.506
47.4	57.4283	52.8436	25.6396
47.5	57.3598	52.9498	25.7734
47.6	57.2906	53.0554	25.9076
47.7	57.2205	53.1603	26.0421
47.8	57.1496	53.2646	26.1768
47.9	57.0779	53.3683	26.3118
48	57.0053	53.4713	26.447
48.1	56.9319	53.5736	26.5826
48.2	56.8578	53.6753	26.7184
48.3	56.7827	53.7763	26.8545
48.4	56.7069	53.8766	26.9908
48.5	56.6303	53.9763	27.1274
48.6	56.5529	54.0752	27.2643
48.7	56.4747	54.1735	27.4014
48.8	56.3957	54.2711	27.5387
48.9	56.3159	54.368	27.6763
49	56.2353	54.4643	27.8141
49.1	56.1539	54.5598	27.9522
49.2	56.0718	54.6546	28.0905
49.3	55.9888	54.7486	28.2291
49.4	55.9052	54.842	28.3679
49.5	55.8207	54.9347	28.5069
49.6	55.7355	55.0266	28.6461
49.7	55.6495	55.1178	28.7855
49.8	55.5627	55.2083	28.9252
49.9	55.4752	55.298	29.0651
50	55.387	55.387	29.2051
50.1	55.298	55.4752	29.3454
50.2	55.2083	55.5627	29.4859
50.3	55.1178	55.6495	29.6266
50.4	55.0266	55.7355	29.7675
50.5	54.9347	55.8207	29.9086
50.6	54.842	55.9052	30.0498
50.7	54.7486	55.9888	30.1913
50.8	54.6546	56.0718	30.3329
50.9	54.5598	56.1539	30.4747
51	54.4643	56.2353	30.6167
51.1	54.368	56.3159	30.7588
51.2	54.2711	56.3957	30.9011
51.3	54.1735	56.4747	31.0436
51.4	54.0752	56.5529	31.1862
51.5	53.9763	56.6303	31.329
51.6	53.8766	56.7069	31.4719
51.7	53.7763	56.7827	31.615
51.8	53.6753	56.8578	31.7583
51.9	53.5736	56.9319	31.9016
52	53.4713	57.0053	32.0451
52.1	53.3683	57.0779	32.1887
52.2	53.2646	57.1496	32.3325
52.3	53.1603	57.2205	32.4764
52.4	53.0554	57.2906	32.6204
52.5	52.9498	57.3598	32.7645
52.6	52.8436	57.4283	32.9087
52.7	52.7368	57.4958	33.053
52.8	52.6293	57.5626	33.1974
52.9	52.5212	57.6285	33.342
53	52.4125	57.6935	33.4866
53.1	52.3031	57.7577	33.6313
53.2	52.1932	57.821	33.7761
53.3	52.0827	57.8835	33.9209
53.4	51.9716	57.9451	34.0659
53.5	51.8598	58.0059	34.2109
53.6	51.7475	58.0658	34.356
53.7	51.6346	58.1248	34.5011
53.8	51.5212	58.183	34.6464
53.9	51.4071	58.2402	34.7916
54	51.2925	58.2966	34.9369
54.1	51.1773	58.3522	35.0823
54.2	51.0616	58.4068	35.2277
54.3	50.9453	58.4606	35.3731
54.4	50.8285	58.5134	35.5186
54.5	50.7111	58.5654	35.6641
54.6	50.5932	58.6165	35.8096
54.7	50.4747	58.6667	35.9552
54.8	50.3557	58.716	36.1007
54.9	50.2362	58.7644	36.2463
55	50.1162	58.8119	36.3918
55.1	49.9957	58.8585	36.5374
55.2	49.8746	58.9042	36.683
55.3	49.7531	58.949	36.8285
55.4	49.631	58.9929	36.9741
55.5	49.5085	59.0358	37.1196
55.6	49.3855	59.0779	37.2651
55.7	49.262	59.119	37.4105
55.8	49.138	59.1592	37.556
55.9	49.0135	59.1985	37.7014
56	48.8886	59.2369	37.8467
56.1	48.7632	59.2743	37.992
56.2	48.6374	59.3109	38.1373
56.3	48.5111	59.3465	38.2825
56.4	48.3844	59.3811	38.4276
56.5	48.2572	59.4149	38.5727
56.6	48.1296	59.4477	38.7177
56.7	48.0015	59.4796	38.8626
56.8	47.873	59.5105	39.0074
56.9	47.7442	59.5405	39.1522
57	47.6148	59.5696	39.2969
57.1	47.4851	59.5977	39.4414
57.2	47.355	59.6249	39.5859
57.3	47.2245	59.6511	39.7302
57.4	47.0936	59.6764	39.8745
57.5	46.9623	59.7007	40.0186
57.6	46.8306	59.7242	40.1626
57.7	46.6985	59.7466	40.3065
57.8	46.5661	59.7681	40.4502
57.9	46.4333	59.7887	40.5938
58	46.3001	59.8083	40.7373
58.1	46.1666	59.827	40.8806
58.2	46.0327	59.8447	41.0238
58.3	45.8985	59.8614	41.1668
58.4	45.7639	59.8772	41.3097
58.5	45.629	59.8921	41.4523
58.6	45.4938	59.906	41.5949
58.7	45.3583	59.9189	41.7372
58.8	45.2224	59.9309	41.8793
58.9	45.0862	59.9419	42.0213
59	44.9497	59.952	42.1631
59.1	44.8129	59.9611	42.3046
59.2	44.6758	59.9693	42.446
59.3	44.5384	59.9765	42.5871
59.4	44.4008	59.9827	42.7281
59.5	44.2628	59.988	42.8688
59.6	44.1246	59.9923	43.0093
59.7	43.9861	59.9957	43.1496
59.8	43.8473	59.9981	43.2896
59.9	43.7082	59.9995	43.4294
60	43.5689	60	43.5689
60.1	43.4294	59.9995	43.7082
60.2	43.2896	59.9981	43.8473
60.3	43.1496	59.9957	43.9861
60.4	43.0093	59.9923	44.1246
60.5	42.8688	59.988	44.2628
60.6	42.7281	59.9827	44.4008
60.7	42.5871	59.9765	44.5384
60.8	42.446	59.9693	44.6758
60.9	42.3046	59.9611	44.8129
61	42.1631	59.952	44.9497
61.1	42.0213	59.9419	45.0862
61.2	41.8793	59.9309	45.2224
61.3	41.7372	59.9189	45.3583
61.4	41.5949	59.906	45.4938
61.5	41.4523	59.8921	45.629
61.6	41.3097	59.8772	45.7639
61.7	41.1668	59.8614	45.8985
61.8	41.0238	59.8447	46.0327
61.9	40.8806	59.827	46.1666
62	40.7373	59.8083	46.3001
62.1	40.5938	59.7887	46.4333
62.2	40.4502	59.7681	46.5661
62.3	40.3065	59.7466	46.6985
62.4	40.1626	59.7242	46.8306
62.5	40.0186	59.7007	46.9623
62.6	39.8745	59.6764	47.0936
62.7	39.7302	59.6511	47.2245
62.8	39.5859	59.6249	47.355
62.9	39.4414	59.5977	47.4851
63	39.2969	59.5696	47.6148
63.1	39.1522	59.5405	47.7442
63.2	39.0074	59.5105	47.873
63.3	38.8626	59.4796	48.0015
63.4	38.7177	59.4477	48.1296
63.5	38.5727	59.4149	48.2572
63.6	38.4276	59.3811	48.3844
63.7	38.2825	59.3465	48.5111
63.8	38.1373	59.3109	48.6374
63.9	37.992	59.2743	48.7632
64	37.8467	59.2369	48.8886
64.1	37.7014	59.1985	49.0135
64.2	37.556	59.1592	49.138
64.3	37.4105	59.119	49.262
64.4	37.2651	59.0779	49.3855
64.5	37.1196	59.0358	49.5085
64.6	36.9741	58.9929	49.631
64.7	36.8285	58.949	49.7531
64.8	36.683	58.9042	49.8746
64.9	36.5374	58.8585	49.9957
65	36.3918	58.8119	50.1162
65.1	36.2463	58.7644	50.2362
65.2	36.1007	58.716	50.3557
65.3	35.9552	58.6667	50.4747
65.4	35.8096	58.6165	50.5932
65.5	35.6641	58.5654	50.7111
65.6	35.5186	58.5134	50.8285
65.7	35.3731	58.4606	50.9453
65.8	35.2277	58.4068	51.0616
65.9	35.0823	58.3522	51.1773
66	34.9369	58.2966	51.2925
66.1	34.7916	58.2402	51.4071
66.2	34.6464	58.183	51.5212
66.3	34.5011	58.1248	51.6346
66.4	34.356	58.0658	51.7475
66.5	34.2109	58.0059	51.8598
66.6	34.0659	57.9451	51.9716
66.7	33.9209	57.8835	52.0827
66.8	33.7761	57.821	52.1932
66.9	33.6313	57.7577	52.3031
67	33.4866	57.6935	52.4125
67.1	33.342	57.6285	52.5212
67.2	33.1974	57.5626	52.6293
67.3	33.053	57.4958	52.7368
67.4	32.9087	57.4283	52.8436
67.5	32.7645	57.3598	52.9498
67.6	32.6204	57.2906	53.0554
67.7	32.4764	57.2205	53.1603
67.8	32.3325	57.1496	53.2646
67.9	32.1887	57.0779	53.3683
68	32.0451	57.0053	53.4713
68.1	31.9016	56.9319	53.5736
68.2	31.7583	56.8578	53.6753
68.3	31.615	56.7827	53.7763
68.4	31.4719	56.7069	53.8766
68.5	31.329	56.6303	53.9763
68.6	31.1862	56.5529	54.0752
68.7	31.0436	56.4747	54.1735
68.8	30.9011	56.3957	54.2711
68.9	30.7588	56.3159	54.368
69	30.6167	56.2353	54.4643
69.1	30.4747	56.1539	54.5598
69.2	30.3329	56.0718	54.6546
69.3	30.1913	55.9888	54.7486
69.4	30.0498	55.9052	54.842
69.5	29.9086	55.8207	54.9347
69.6	29.7675	55.7355	55.0266
69.7	29.6266	55.6495	55.1178
69.8	29.4859	55.5627	55.2083
69.9	29.3454	55.4752	55.298
70	29.2051	55.387	55.387
70.1	29.0651	55.298	55.4752
70.2	28.9252	55.2083	55.5627
70.3	28.7855	55.1178	55.6495
70.4	28.6461	55.0266	55.7355
70.5	28.5069	54.9347	55.8207
70.6	28.3679	54.842	55.9052
70.7	28.2291	54.7486	55.9888
70.8	28.0905	54.6546	56.0718
70.9	27.9522	54.5598	56.1539
71	27.8141	54.4643	56.2353
71.1	27.6763	54.368	56.3159
71.2	27.5387	54.2711	56.3957
71.3	27.4014	54.1735	56.4747
71.4	27.2643	54.0752	56.5529
71.5	27.1274	53.9763	56.6303
71.6	26.9908	53.8766	56.7069
71.7	26.8545	53.7763	56.7827
71.8	26.7184	53.6753	56.8578
71.9	26.5826	53.5736	56.9319
72	26.447	53.4713	57.0053
72.1	26.3118	53.3683	57.0779
72.2	26.1768	53.2646	57.1496
72.3	26.0421	53.1603	57.2205
72.4	25.9076	53.0554	57.2906
72.5	25.7734	52.9498	57.3598
72.6	25.6396	52.8436	57.4283
72.7	25.506	52.7368	57.4958
72.8	25.3727	52.6293	57.5626
72.9	25.2397	52.5212	57.6285
73	25.1069	52.4125	57.6935
73.1	24.9745	52.3031	57.7577
73.2	24.8424	52.1932	57.821
73.3	24.7106	52.0827	57.8835
73.4	24.5791	51.9716	57.9451
73.5	24.4479	51.8598	58.0059
73.6	24.317	51.7475	58.0658
73.7	24.1865	51.6346	58.1248
73.8	24.0562	51.5212	58.183
73.9	23.9263	51.4071	58.2402
74	23.7966	51.2925	58.2966
74.1	23.6674	51.1773	58.3522
74.2	23.5384	51.0616	58.4068
74.3	23.4097	50.9453	58.4606
74.4	23.2814	50.8285	58.5134
74.5	23.1535	50.7111	58.5654
74.6	23.0258	50.5932	58.6165
74.7	22.8985	50.4747	58.6667
74.8	22.7716	50.3557	58.716
74.9	22.6449	50.2362	58.7644
75	22.5187	50.1162	58.8119
75.1	22.3927	49.9957	58.8585
75.2	22.2672	49.8746	58.9042
75.3	22.1419	49.7531	58.949
75.4	22.017	49.631	58.9929
75.5	21.8925	49.5085	59.0358
75.6	21.7683	49.3855	59.0779
75.7	21.6445	49.262	59.119
75.8	21.5211	49.138	59.1592
75.9	21.398	49.0135	59.1985
76	21.2753	48.8886	59.2369
76.1	21.1529	48.7632	59.2743
76.2	21.0309	48.6374	59.3109
76.3	20.9093	48.5111	59.3465
76.4	20.788	48.3844	59.3811
76.5	20.6671	48.2572	59.4149
76.6	20.5466	48.1296	59.4477
76.7	20.4265	48.0015	59.4796
76.8	20.3067	47.873	59.5105
76.9	20.1874	47.7442	59.5405
77	20.0684	47.6148	59.5696
77.1	19.9497	47.4851	59.5977
77.2	19.8315	47.355	59.6249
77.3	19.7137	47.2245	59.6511
77.4	19.5962	47.0936	59.6764
77.5	19.4791	46.9623	59.7007
77.6	19.3625	46.8306	59.7242
77.7	19.2462	46.6985	59.7466
77.8	19.1303	46.5661	59.7681
77.9	19.0148	46.4333	59.7887
78	18.8997	46.3001	59.8083
78.1	18.785	46.1666	59.827
78.2	18.6706	46.0327	59.8447
78.3	18.5567	45.8985	59.8614
78.4	18.4432	45.7639	59.8772
78.5	18.3301	45.629	59.8921
78.6	18.2174	45.4938	59.906
78.7	18.1051	45.3583	59.9189
78.8	17.9932	45.2224	59.9309
78.9	17.8817	45.0862	59.9419
79	17.7706	44.9497	59.952
79.1	17.6599	44.8129	59.9611
79.2	17.5496	44.6758	59.9693
79.3	17.4398	44.5384	59.9765
79.4	17.3303	44.4008	59.9827
79.5	17.2213	44.2628	59.988
79.6	17.1126	44.1246	59.9923
79.7	17.0044	43.9861	59.9957
79.8	16.8966	43.8473	59.9981
79.9	16.7892	43.7082	59.9995
80	16.6822	43.5689	60
80.1	16.5757	43.4294	59.9995
80.2	16.4695	43.2896	59.9981
80.3	16.3638	43.1496	59.9957
80.4	16.2585	43.0093	59.9923
80.5	16.1536	42.8688	59.988
80.6	16.0492	42.7281	59.9827
80.7	15.9451	42.5871	59.9765
80.8	15.8415	42.446	59.9693
80.9	15.7383	42.3046	59.9611
81	15.6355	42.1631	59.952
81.1	15.5332	42.0213	59.9419
81.2	15.4312	41.8793	59.9309
81.3	15.3297	41.7372	59.9189
81.4	15.2286	41.5949	59.906
81.5	15.128	41.4523	59.8921
81.6	15.0277	41.3097	59.8772
81.7	14.9279	41.1668	59.8614
81.8	14.8285	41.0238	59.8447
81.9	14.7296	40.8806	59.827
82	14.631	40.7373	59.8083
82.1	14.5329	40.5938	59.7887
82.2	14.4352	40.4502	59.7681
82.3	14.338	40.3065	59.7466
82.4	14.2412	40.1626	59.7242
82.5	14.1448	40.0186	59.7007
82.6	14.0488	39.8745	59.6764
82.7	13.9533	39.7302	59.6511
82.8	13.8581	39.5859	59.6249
82.9	13.7635	39.4414	59.5977
83	13.6692	39.2969	59.5696
83.1	13.5754	39.1522	59.5405
83.2	13.482	39.0074	59.5105
83.3	13.389	38.8626	59.4796
83.4	13.2964	38.7177	59.4477
83.5	13.2043	38.5727	59.4149
83.6	13.1126	38.4276	59.3811
83.7	13.0214	38.2825	59.3465
83.8	12.9305	38.1373	59.3109
83.9	12.8401	37.992	59.2743
84	12.7502	37.8467	59.2369
84.1	12.6606	37.7014	59.1985
84.2	12.5715	37.556	59.1592
84.3	12.4828	37.4105	59.119
84.4	12.3945	37.2651	59.0779
84.5	12.3067	37.1196	59.0358
84.6	12.2193	36.9741	58.9929
84.7	12.1323	36.8285	58.949
84.8	12.0458	36.683	58.9042
84.9	11.9596	36.5374	58.8585

## Sheet: FigS2GLPrefLChoice
	pos_1	pos_2	pos_3	pos_4	pos_5	pos_6	pos_7	pos_8	pos_9	pos_10	pos_11	pos_12	pos_13	pos_14	pos_15	pos_16	pos_17	pos_18	pos_19	pos_20	pos_21	pos_22	pos_23	pos_24	pos_25	pos_26	pos_27	pos_28	pos_29	pos_30	pos_31	pos_32	pos_33	pos_34	pos_35	pos_36	pos_37	pos_38	pos_39	pos_40	pos_41	pos_42	pos_43	pos_44	pos_45	pos_46	pos_47	pos_48	pos_49
neuron_1	0	0	0	0	0	0	0	0	0	0	0	0	0	0	0	0	0	0	0	0	0	0	0	0	0	0	0	0	0	0	0	0	0	0	0	0	0	0	0	0	0	0	0	0	0	0	0	0	0
neuron_2	0	0	0	0	0	0	0	0	0	0	0	0	0	0	0	0	0	0	0	0	0	0	0	0	0	0	0	0	0	0	0	0	0	0	0	0	0	0	0	0	0	0	0	0	0	0	0	0	0
neuron_3	0	0	0	0	0	0	0	0	0	0	0	0	0	0	0	0	0	0	0	0	0	0	0	0	0	0	0	0	0	0	0	0	0	0	0	0	0	0	0	0	0	0	0	0	0	0	0	0	0
neuron_4	0	0	0	0	0	0	0	0	0	0	0	0	0	0	0	0	0	0	0	0	0	0	0	0	0	0	0	0	0	0	0	0	0	0	0	0	0	0	0	0	0	0	0	0	0	0	0	0	0
neuron_5	0	0	0	0	0	0	0	0	0	0	0	0	0	0	0	0	0	0	0	0	0	0	0	0	0	0	0	0	0	0	0	0	0	0	0	0	0	0	0	0	0	0	0	0	0	0	0	0	0
neuron_6	0	0	0	0	0	0	0	0	0	0	0	0	0	0	0	0	0	0	0	0	0	0	0	0	0	0	0	0	0	0	0	0	0	0	0	0	0	0	0	0	0	0	0	0	0	0	0	0	0
neuron_7	0	0	0	0	0	0	0	0	0	0	0	0	0	0	0	0	0	0	0	0	0	0	0	0	0	0	0	0	0	0	0	0	0	0	0	0	0	0	0	0	0	0	0	0	0	0	0	0	0
neuron_8	0	0	0	0	0	0	0	0	0	0	0	0	0	0	0	0	0	0	0	0	0	0	0	0	0	0	0	0	0	0	0	0	0	0	0	0	0	0	0	0	0	0	0	0	0	0	0	0	0
neuron_9	0	0	0	0	0	0	0	0	0	0	0	0	0	0	0	0	0	0	0	0	0	0	0	0	0	0	0	0	0	0	0	0	0	0	0	0	0	0	0	0	0	0	0	0	0	0	0	0	0
neuron_10	0	0	0	0	0	0	0	0	0	0	0	0	0	0	0	0	0	0	0	0	0	0	0	0	0	0	0	0	0	0	0	0	0	0	0	0	0	0	0	0	0	0	0	0	0	0	0	0	0
neuron_11	0	0	0	0	0	0	0	0	0	0	0	0	0	0	0	0	0	0	0	0	0	0	0	0	0	0	0	0	0	0	0	0	0	0	0	0	0	0	0	0	0	0	0	0	0	0	0	0	0
neuron_12	0	0	0	0	0	0	0	0	0	0	0	0	0	0	0	0	0	0	0	0	0	0	0	0	0	0	0	0	0	0	0	0	0	0	0	0	0	0	0	0	0	0	0	0	0	0	0	0	0
neuron_13	0	0	0	0	0	0	0	0	0	0	0	0	0	0	0	0	0	0	0	0	0	0	0	0	0	0	0	0	0	0	0	0	0	0	0	0	0	0	0	0	0	0	0	0	0	0	0	0	0
neuron_14	0	0	0	0	0	0	0	0	0	0	0	0	0	0	0	0	0	0	0	0	0	0	0	0	0	0	0	0	0	0	0	0	0	0	0	0	0	0	0	0	0	0	0	0	0	0	0	0	0
neuron_15	0	0	0	0	0	0	0	0	0	0	0	0	0	0	0	0	0	0	0	0	0	0	0	0	0	0	0	0	0	0	0	0	0	0	0	0	0	0	0	0	0	0	0	0	0	0	0	0	0
[truncated: 3,252 more columns]

## Sheet: FigS2GLPrefRChoice
	pos_1	pos_2	pos_3	pos_4	pos_5	pos_6	pos_7	pos_8	pos_9	pos_10	pos_11	pos_12	pos_13	pos_14	pos_15	pos_16	pos_17	pos_18	pos_19	pos_20	pos_21	pos_22	pos_23	pos_24	pos_25	pos_26	pos_27	pos_28	pos_29	pos_30	pos_31	pos_32	pos_33	pos_34	pos_35	pos_36	pos_37	pos_38	pos_39	pos_40	pos_41	pos_42	pos_43	pos_44	pos_45	pos_46	pos_47	pos_48	pos_49
neuron_1	0	0	0	0	0	0	0	0	0	0	0	0	0	0	0	0	0	0	0	0	0	0	0	0	0	0	0	0	0	0	0	0	0	0	0	0	0	0	0	0	0	0	0	0	0	0	0	0	0
neuron_2	0	0	0	0	0	0	0	0	0	0	0	0	0	0	0	0	0	0	0	0	0	0	0	0	0	0	0	0	0	0	0	0	0	0	0	0	0	0	0	0	0	0	0	0	0	0	0	0	0
neuron_3	0	0	0	0	0	0	0	0	0	0	0	0	0	0	0	0	0	0	0	0	0	0	0	0	0	0	0	0	0	0	0	0	0	0	0	0	0	0	0	0	0	0	0	0	0	0	0	0	0
neuron_4	0	0	0	0	0	0	0	0	0	0	0	0	0	0	0	0	0	0	0	0	0	0	0	0	0	0	0	0	0	0	0	0	0	0	0	0	0	0	0	0	0	0	0	0	0	0	0	0	0
neuron_5	0	0	0	0	0	0	0	0	0	0	0	0	0	0	0	0	0	0	0	0	0	0	0	0	0	0	0	0	0	0	0	0	0	0	0	0	0	0	0	0	0	0	0	0	0	0	0	0	0
neuron_6	0	0	0	0	0	0	0	0	0	0	0	0	0	0	0	0	0	0	0	0	0	0	0	0	0	0	0	0	0	0	0	0	0	0	0	0	0	0	0	0	0	0	0	0	0	0	0	0	0
neuron_7	0	0	0	0	0	0	0	0	0	0	0	0	0	0	0	0	0	0	0	0	0	0	0	0	0	0	0	0	0	0	0	0	0	0	0	0	0	0	0	0	0	0	0	0	0	0	0	0	0
neuron_8	0	0	0	0	0	0	0	0	0	0	0	0	0	0	0	0	0	0	0	0	0	0	0	0	0	0	0	0	0	0	0	0	0	0	0	0	0	0	0	0	0	0	0	0	0	0	0	0	0
neuron_9	0	0	0	0	0	0	0	0	0	0	0	0	0	0	0	0	0	0	0	0	0	0	0	0	0	0	0	0	0	0	0	0	0	0	0	0	0	0	0	0	0	0	0	0	0	0	0	0	0
neuron_10	0	0	0	0	0	0	0	0	0	0	0	0	0	0	0	0	0	0	0	0	0	0	0	0	0	0	0	0	0	0	0	0	0	0	0	0	0	0	0	0	0	0	0	0	0	0	0	0	0
neuron_11	0	0	0	0	0	0	0	0	0	0	0	0	0	0	0	0	0	0	0	0	0	0	0	0	0	0	0	0	0	0	0	0	0	0	0	0	0	0	0	0	0	0	0	0	0	0	0	0	0
neuron_12	0	0	0	0	0	0	0	0	0	0	0	0	0	0	0	0	0	0	0	0	0	0	0	0	0	0	0	0	0	0	0	0	0	0	0	0	0	0	0	0	0	0	0	0	0	0	0	0	0
neuron_13	0	0	0	0	0	0	0	0	0	0	0	0	0	0	0	0	0	0	0	0	0	0	0	0	0	0	0	0	0	0	0	0	0	0	0	0	0	0	0	0	0	0	0	0	0	0	0	0	0
neuron_14	0	0	0	0	0	0	0	0	0	0	0	0	0	0	0	0	0	0	0	0	0	0	0	0	0	0	0	0	0	0	0	0	0	0	0	0	0	0	0	0	0	0	0	0	0	0	0	0	0
neuron_15	0	0	0	0	0	0	0	0	0	0	0	0	0	0	0	0	0	0	0	0	0	0	0	0	0	0	0	0	0	0	0	0	0	0	0	0	0	0	0	0	0	0	0	0	0	0	0	0	0
[truncated: 3,252 more columns]

[truncated: 5 more sheets: FigS2GRPrefLChoice, FigS2GRPrefRChoice, FigS2H, FigS2J, FigS2K]
