# Supplementary material for: Neural circuit models for evidence accumulation through choice-selective sequences
Source: Nat Commun. 2026 Mar 17;17:4055. doi: 10.1038/s41467-026-70267-9 (PMC13139583; doi:10.1038/s41467-026-70267-9)
Supplement: Supplementary file 4 — Source Data [file 41467_2026_70267_MOESM4_ESM.zip › FigS3.xlsx]

## Sheet: FigS3BLPrefLChoice
	pos_1	pos_2	pos_3	pos_4	pos_5	pos_6	pos_7	pos_8	pos_9	pos_10	pos_11	pos_12	pos_13	pos_14	pos_15	pos_16	pos_17	pos_18	pos_19	pos_20	pos_21	pos_22	pos_23	pos_24	pos_25	pos_26	pos_27	pos_28	pos_29	pos_30	pos_31	pos_32	pos_33	pos_34	pos_35	pos_36	pos_37	pos_38	pos_39	pos_40	pos_41	pos_42	pos_43	pos_44	pos_45	pos_46	pos_47	pos_48	pos_49
neuron_1	0	0.279583	0.483612	0.653032	0.799414	0.928435	1.04344	1.14662	1.23952	1.32333	1.39898	1.46724	1.5288	1.58425	1.63411	1.67888	1.71899	1.75483	1.78679	1.8152	1.84036	1.86256	1.88207	1.89912	1.91393	1.9267	1.93762	1.94686	1.95456	1.96088	1.96593	1.96984	1.97272	1.97466	1.97576	1.9761	1.97574	1.97477	1.97325	1.97123	1.96877	1.96591	1.9627	1.95918	1.95538	1.95134	1.9471	1.94267	1.93809
neuron_2	0	0.234273	0.308785	0.36005	0.403376	0.444046	0.484469	0.525872	0.568882	0.613797	0.660718	0.709627	0.760428	0.812983	0.867124	0.922667	0.979422	1.0372	1.0958	1.15504	1.21474	1.27472	1.33483	1.39489	1.45478	1.51434	1.57347	1.63203	1.68993	1.74706	1.80335	1.85871	1.91307	1.96639	2.01859	2.06965	2.11952	2.16816	2.21557	2.26171	2.30658	2.35016	2.39245	2.43346	2.47318	2.51162	2.5488	2.58472	2.6194
neuron_3	0	0.228866	0.296403	0.339982	0.374786	0.405995	0.435956	0.465863	0.496341	0.527706	0.56009	0.59352	0.627952	0.663305	0.699469	0.736324	0.773739	0.811583	0.849725	0.888037	0.926395	0.964684	1.00279	1.04061	1.07806	1.11504	1.15147	1.18729	1.22243	1.25684	1.29046	1.32326	1.35521	1.38628	1.41644	1.44568	1.47399	1.50137	1.52781	1.55332	1.57789	1.60155	1.6243	1.64615	1.66713	1.68725	1.70653	1.72499	1.74265
neuron_4	0	0.223313	0.284233	0.32093	0.348405	0.371706	0.393092	0.413701	0.43413	0.454683	0.475499	0.496616	0.518017	0.53965	0.561441	0.583308	0.605166	0.626927	0.648508	0.669829	0.690817	0.711402	0.731526	0.751133	0.770178	0.788621	0.806428	0.823573	0.840037	0.855805	0.870868	0.885223	0.898869	0.911812	0.924059	0.935623	0.946517	0.956759	0.966366	0.97536	0.983762	0.991594	0.998881	1.00565	1.01191	1.01771	1.02306	1.02798	1.0325
neuron_5	0	0.041144	0.0553809	0.0644399	0.0712925	0.0769992	0.0820487	0.0866944	0.0910757	0.0952725	0.0993329	0.103287	0.107156	0.110955	0.114697	0.118393	0.122055	0.125692	0.129314	0.132929	0.136546	0.140172	0.143815	0.14748	0.151173	0.154898	0.158659	0.162459	0.1663	0.170185	0.174114	0.178089	0.182109	0.186174	0.190285	0.19444	0.198639	0.20288	0.207164	0.211487	0.21585	0.220251	0.224688	0.229161	0.233669	0.238209	0.242782	0.247386	0.252021
neuron_6	0	0.0404074	0.0539095	0.0623134	0.0685588	0.0736892	0.0781855	0.0822975	0.0861636	0.0898642	0.0934479	0.0969458	0.100379	0.103764	0.107112	0.110435	0.113742	0.117042	0.120343	0.123652	0.126976	0.130321	0.13369	0.13709	0.140522	0.14399	0.147495	0.15104	0.154623	0.158247	0.16191	0.165612	0.169352	0.173128	0.17694	0.180784	0.184661	0.188567	0.192501	0.19646	0.200445	0.204451	0.208479	0.212526	0.216591	0.220673	0.22477	0.228883	0.233009
neuron_7	0	0.0404006	0.0538879	0.0622715	0.0684904	0.0735874	0.0780422	0.0821034	0.0859086	0.089537	0.0930365	0.0964371	0.0997593	0.103018	0.106226	0.109392	0.112526	0.115636	0.118729	0.121813	0.124893	0.127975	0.131063	0.134162	0.137273	0.140401	0.143545	0.146709	0.149892	0.153094	0.156316	0.159556	0.162815	0.16609	0.16938	0.172685	0.176002	0.179331	0.182669	0.186015	0.189368	0.192727	0.19609	0.199457	0.202826	0.206197	0.209569	0.212941	0.216314
neuron_8	0	0.0403932	0.0538653	0.0622285	0.0684218	0.0734873	0.0779039	0.0819194	0.0856705	0.0892358	0.0926622	0.0959792	0.0992067	0.102359	0.105448	0.108482	0.111471	0.114422	0.117343	0.120238	0.123116	0.125979	0.128834	0.131682	0.134528	0.137373	0.140219	0.143067	0.145918	0.148773	0.151631	0.154491	0.157353	0.160216	0.163079	0.165941	0.168801	0.171657	0.17451	0.177356	0.180196	0.183029	0.185853	0.188669	0.191476	0.194272	0.197059	0.199836	0.202602
neuron_9	0	0.000926828	0.00109623	0.00118777	0.00125911	0.00132881	0.00140516	0.00149237	0.00159263	0.00170701	0.00183587	0.00197916	0.00213659	0.00230771	0.00249201	0.00268894	0.00289798	0.00311862	0.00335038	0.00359284	0.00384562	0.00410838	0.0043808	0.00466262	0.00495359	0.00525349	0.00556213	0.00587929	0.0062048	0.00653846	0.00688008	0.00722947	0.0075864	0.00795066	0.008322	0.00870017	0.00908488	0.00947586	0.00987279	0.0102753	0.0106832	0.0110959	0.0115132	0.0119346	0.0123598	0.0127884	0.01322	0.0136541	0.0140904
neuron_10	0	0.000926844	0.00109627	0.00118784	0.00125922	0.00132896	0.00140536	0.00149264	0.00159298	0.00170745	0.00183642	0.00197984	0.00213741	0.0023087	0.00249317	0.00269031	0.00289956	0.00312043	0.00335245	0.00359518	0.00384825	0.00411131	0.00438406	0.00466622	0.00495755	0.00525784	0.00556687	0.00588445	0.0062104	0.00654452	0.00688662	0.00723651	0.00759397	0.00795878	0.00833071	0.00870948	0.00909484	0.00948649	0.00988412	0.0102874	0.010696	0.0111095	0.0115277	0.01195	0.0123762	0.0128058	0.0132383	0.0136735	0.0141109
neuron_11	0	0.000926827	0.00109623	0.00118777	0.00125911	0.00132881	0.00140515	0.00149236	0.00159262	0.00170699	0.00183584	0.00197912	0.00213654	0.00230764	0.00249191	0.00268882	0.00289782	0.00311841	0.00335012	0.00359252	0.00384522	0.00410788	0.0043802	0.00466189	0.00495273	0.00525247	0.00556092	0.00587787	0.00620314	0.00653654	0.00687786	0.00722692	0.00758348	0.00794734	0.00831823	0.00869591	0.00908009	0.00947049	0.00986678	0.0102686	0.0106757	0.0110877	0.0115041	0.0119246	0.0123488	0.0127764	0.0132068	0.0136398	0.0140748
neuron_12	0	0.0403857	0.0538424	0.0621859	0.068355	0.0733914	0.0777735	0.0817484	0.0854522	0.0889631	0.0923274	0.0955742	0.0987228	0.101787	0.104779	0.107706	0.110578	0.113402	0.116185	0.118933	0.12165	0.124344	0.127016	0.129671	0.132312	0.134942	0.137561	0.140171	0.142772	0.145366	0.147952	0.15053	0.153099	0.155658	0.158208	0.160747	0.163274	0.165788	0.168289	0.170775	0.173246	0.175702	0.178141	0.180564	0.182969	0.185358	0.187729	0.190082	0.192418
neuron_13	0	0.000926827	0.00109623	0.00118777	0.00125911	0.0013288	0.00140515	0.00149235	0.00159261	0.00170697	0.00183582	0.00197909	0.00213649	0.00230757	0.00249183	0.00268871	0.00289768	0.00311823	0.00334989	0.00359223	0.00384487	0.00410746	0.00437968	0.00466127	0.00495199	0.00525159	0.00555989	0.00587666	0.00620174	0.00653491	0.00687599	0.00722477	0.00758103	0.00794454	0.00831507	0.00869234	0.00907608	0.00946599	0.00986175	0.010263	0.0106695	0.0110808	0.0114965	0.0119163	0.0123397	0.0127664	0.0131959	0.0136278	0.0140618
neuron_14	0	0.000926827	0.00109623	0.00118777	0.00125911	0.0013288	0.00140514	0.00149234	0.0015926	0.00170696	0.00183579	0.00197906	0.00213645	0.00230752	0.00249175	0.00268861	0.00289755	0.00311807	0.00334969	0.00359199	0.00384458	0.0041071	0.00437925	0.00466076	0.00495138	0.00525088	0.00555905	0.00587569	0.0062006	0.0065336	0.00687449	0.00722305	0.00757908	0.00794233	0.00831257	0.00868953	0.00907293	0.00946247	0.00985784	0.0102587	0.0106647	0.0110755	0.0114907	0.0119099	0.0123327	0.0127587	0.0131876	0.0136188	0.014052
neuron_15	0	8.69191e-08	8.12735e-08	7.4783e-08	6.87825e-08	6.3548e-08	5.91784e-08	5.57245e-08	5.32205e-08	5.16921e-08	5.1159e-08	5.16345e-08	5.31249e-08	5.56293e-08	5.91388e-08	6.36369e-08	6.90999e-08	7.54971e-08	8.27921e-08	9.09435e-08	9.99057e-08	1.0963e-07	1.20067e-07	1.31164e-07	1.42869e-07	1.55132e-07	1.67904e-07	1.81134e-07	1.9478e-07	2.08796e-07	2.23143e-07	2.37783e-07	2.52684e-07	2.67813e-07	2.83143e-07	2.98649e-07	3.14309e-07	3.30105e-07	3.46019e-07	3.62038e-07	3.7815e-07	3.94346e-07	4.10617e-07	4.26958e-07	4.43364e-07	4.59832e-07	4.76359e-07	4.92946e-07	5.09592e-07
neuron_16	0	9.03022e-06	9.14754e-06	8.90853e-06	8.64403e-06	8.44407e-06	8.34755e-06	8.3756e-06	8.54102e-06	8.85175e-06	9.3125e-06	9.92553e-06	1.06912e-05	1.16085e-05	1.26752e-05	1.38883e-05	1.52438e-05	1.67378e-05	1.83657e-05	2.01227e-05	2.20042e-05	2.40053e-05	2.61215e-05	2.83482e-05	3.0681e-05	3.31159e-05	3.56487e-05	3.82759e-05	4.09938e-05	4.37991e-05	4.66888e-05	4.96599e-05	5.27096e-05	5.58353e-05	5.90345e-05	6.23048e-05	6.5644e-05	6.90499e-05	7.25203e-05	7.60532e-05	7.96467e-05	8.32987e-05	8.70073e-05	9.07706e-05	9.45867e-05	9.84537e-05	0.00010237	0.000106333	0.000110342
neuron_17	0	9.03022e-06	9.14754e-06	8.90853e-06	8.64403e-06	8.44407e-06	8.34755e-06	8.3756e-06	8.54102e-06	8.85175e-06	9.3125e-06	9.92553e-06	1.06912e-05	1.16085e-05	1.26752e-05	1.38882e-05	1.52438e-05	1.67378e-05	1.83657e-05	2.01227e-05	2.20042e-05	2.40053e-05	2.61215e-05	2.83482e-05	3.0681e-05	3.31159e-05	3.56487e-05	3.82759e-05	4.09938e-05	4.37991e-05	4.66888e-05	4.96599e-05	5.27096e-05	5.58353e-05	5.90344e-05	6.23048e-05	6.5644e-05	6.90498e-05	7.25202e-05	7.60532e-05	7.96466e-05	8.32986e-05	8.70072e-05	9.07705e-05	9.45866e-05	9.84536e-05	0.00010237	0.000106333	0.000110342
neuron_18	0	0.000926827	0.00109623	0.00118777	0.0012591	0.0013288	0.00140514	0.00149234	0.00159259	0.00170694	0.00183577	0.00197902	0.0021364	0.00230746	0.00249168	0.00268852	0.00289744	0.00311793	0.00334952	0.00359178	0.00384432	0.00410679	0.00437888	0.00466032	0.00495086	0.00525027	0.00555833	0.00587486	0.00619966	0.00653252	0.00687325	0.00722165	0.00757749	0.00794054	0.00831056	0.00868728	0.00907042	0.00945969	0.00985475	0.0102553	0.0106609	0.0110714	0.0114861	0.0119049	0.0123273	0.0127529	0.0131812	0.0136119	0.0140446
neuron_19	0	9.03022e-06	9.14754e-06	8.90853e-06	8.64403e-06	8.44407e-06	8.34755e-06	8.3756e-06	8.54102e-06	8.85175e-06	9.3125e-06	9.92553e-06	1.06912e-05	1.16085e-05	1.26752e-05	1.38882e-05	1.52438e-05	1.67378e-05	1.83657e-05	2.01227e-05	2.20042e-05	2.40053e-05	2.61215e-05	2.83482e-05	3.0681e-05	3.31159e-05	3.56487e-05	3.82758e-05	4.09938e-05	4.37991e-05	4.66888e-05	4.96599e-05	5.27096e-05	5.58353e-05	5.90344e-05	6.23048e-05	6.56439e-05	6.90498e-05	7.25202e-05	7.60531e-05	7.96466e-05	8.32986e-05	8.70071e-05	9.07704e-05	9.45865e-05	9.84535e-05	0.00010237	0.000106333	0.000110342
neuron_20	0	0.000926827	0.00109623	0.00118777	0.0012591	0.00132879	0.00140513	0.00149233	0.00159258	0.00170693	0.00183575	0.001979	0.00213637	0.00230741	0.00249162	0.00268843	0.00289733	0.0031178	0.00334936	0.00359158	0.00384408	0.00410651	0.00437855	0.00465993	0.0049504	0.00524974	0.00555772	0.00587416	0.00619885	0.0065316	0.00687222	0.00722048	0.00757617	0.00793906	0.00830891	0.00868544	0.00906838	0.00945742	0.00985225	0.0102525	0.0106579	0.011068	0.0114825	0.011901	0.012323	0.0127482	0.0131761	0.0136064	0.0140386
neuron_21	0	9.03022e-06	9.14754e-06	8.90853e-06	8.64403e-06	8.44407e-06	8.34755e-06	8.3756e-06	8.54102e-06	8.85175e-06	9.3125e-06	9.92553e-06	1.06912e-05	1.16085e-05	1.26752e-05	1.38882e-05	1.52438e-05	1.67378e-05	1.83657e-05	2.01227e-05	2.20042e-05	2.40053e-05	2.61215e-05	2.83482e-05	3.0681e-05	3.31159e-05	3.56487e-05	3.82758e-05	4.09938e-05	4.37991e-05	4.66888e-05	4.96599e-05	5.27096e-05	5.58352e-05	5.90344e-05	6.23047e-05	6.56439e-05	6.90498e-05	7.25202e-05	7.60531e-05	7.96466e-05	8.32985e-05	8.70071e-05	9.07704e-05	9.45865e-05	9.84535e-05	0.00010237	0.000106333	0.000110341
neuron_22	0	9.03022e-06	9.14754e-06	8.90853e-06	8.64403e-06	8.44407e-06	8.34755e-06	8.3756e-06	8.54102e-06	8.85175e-06	9.3125e-06	9.92553e-06	1.06912e-05	1.16085e-05	1.26752e-05	1.38882e-05	1.52438e-05	1.67378e-05	1.83657e-05	2.01227e-05	2.20042e-05	2.40053e-05	2.61215e-05	2.83482e-05	3.0681e-05	3.31159e-05	3.56487e-05	3.82758e-05	4.09938e-05	4.37991e-05	4.66888e-05	4.96599e-05	5.27096e-05	5.58352e-05	5.90344e-05	6.23047e-05	6.56439e-05	6.90498e-05	7.25202e-05	7.60531e-05	7.96465e-05	8.32985e-05	8.70071e-05	9.07704e-05	9.45864e-05	9.84534e-05	0.00010237	0.000106333	0.000110341
neuron_23	0	9.03022e-06	9.14754e-06	8.90853e-06	8.64403e-06	8.44407e-06	8.34755e-06	8.3756e-06	8.54102e-06	8.85175e-06	9.3125e-06	9.92553e-06	1.06912e-05	1.16085e-05	1.26752e-05	1.38882e-05	1.52438e-05	1.67378e-05	1.83657e-05	2.01227e-05	2.20042e-05	2.40053e-05	2.61215e-05	2.83482e-05	3.0681e-05	3.31159e-05	3.56487e-05	3.82758e-05	4.09938e-05	4.37991e-05	4.66888e-05	4.96599e-05	5.27096e-05	5.58352e-05	5.90344e-05	6.23047e-05	6.56439e-05	6.90498e-05	7.25202e-05	7.60531e-05	7.96465e-05	8.32985e-05	8.70071e-05	9.07703e-05	9.45864e-05	9.84534e-05	0.000102369	0.000106333	0.000110341
neuron_24	0	1.48411e-09	1.3489e-09	1.2181e-09	1.09976e-09	9.94562e-10	9.02245e-10	8.22419e-10	7.54734e-10	6.98909e-10	6.54719e-10	6.21966e-10	6.00447e-10	5.89935e-10	5.90148e-10	6.00745e-10	6.21309e-10	6.5135e-10	6.90308e-10	7.3756e-10	7.92429e-10	8.54204e-10	9.22146e-10	9.95506e-10	1.07354e-09	1.15552e-09	1.24074e-09	1.32854e-09	1.41829e-09	1.50942e-09	1.60142e-09	1.69382e-09	1.7862e-09	1.87822e-09	1.96957e-09	2.06e-09	2.14931e-09	2.23734e-09	2.32397e-09	2.40913e-09	2.49277e-09	2.57487e-09	2.65545e-09	2.73452e-09	2.81215e-09	2.8884e-09	2.96334e-09	3.03707e-09	3.10968e-09
neuron_25	0	8.69191e-08	8.12735e-08	7.4783e-08	6.87825e-08	6.3548e-08	5.91784e-08	5.57245e-08	5.32205e-08	5.16921e-08	5.1159e-08	5.16345e-08	5.31249e-08	5.56293e-08	5.91388e-08	6.36369e-08	6.90999e-08	7.54971e-08	8.27921e-08	9.09435e-08	9.99057e-08	1.0963e-07	1.20067e-07	1.31164e-07	1.42869e-07	1.55132e-07	1.67904e-07	1.81134e-07	1.9478e-07	2.08796e-07	2.23143e-07	2.37783e-07	2.52684e-07	2.67813e-07	2.83143e-07	2.98649e-07	3.14309e-07	3.30105e-07	3.46019e-07	3.62038e-07	3.7815e-07	3.94346e-07	4.10617e-07	4.26958e-07	4.43364e-07	4.59832e-07	4.76359e-07	4.92946e-07	5.09592e-07
neuron_26	0	8.69191e-08	8.12735e-08	7.4783e-08	6.87825e-08	6.3548e-08	5.91784e-08	5.57245e-08	5.32205e-08	5.16921e-08	5.1159e-08	5.16345e-08	5.31249e-08	5.56293e-08	5.91388e-08	6.36369e-08	6.90999e-08	7.54971e-08	8.27921e-08	9.09435e-08	9.99057e-08	1.0963e-07	1.20067e-07	1.31164e-07	1.42869e-07	1.55132e-07	1.67904e-07	1.81134e-07	1.9478e-07	2.08796e-07	2.23143e-07	2.37783e-07	2.52684e-07	2.67813e-07	2.83143e-07	2.98649e-07	3.14309e-07	3.30105e-07	3.46019e-07	3.62038e-07	3.7815e-07	3.94346e-07	4.10617e-07	4.26958e-07	4.43364e-07	4.59832e-07	4.76359e-07	4.92946e-07	5.09592e-07
neuron_27	0	8.69191e-08	8.12735e-08	7.4783e-08	6.87825e-08	6.3548e-08	5.91784e-08	5.57245e-08	5.32205e-08	5.16921e-08	5.1159e-08	5.16345e-08	5.31249e-08	5.56293e-08	5.91388e-08	6.36369e-08	6.90999e-08	7.54971e-08	8.27921e-08	9.09435e-08	9.99057e-08	1.0963e-07	1.20067e-07	1.31164e-07	1.42869e-07	1.55132e-07	1.67904e-07	1.81134e-07	1.9478e-07	2.08796e-07	2.23143e-07	2.37783e-07	2.52684e-07	2.67813e-07	2.83143e-07	2.98649e-07	3.14309e-07	3.30105e-07	3.46019e-07	3.62038e-07	3.7815e-07	3.94346e-07	4.10617e-07	4.26958e-07	4.43364e-07	4.59832e-07	4.76359e-07	4.92946e-07	5.09592e-07
neuron_28	0	9.03022e-06	9.14754e-06	8.90853e-06	8.64403e-06	8.44407e-06	8.34755e-06	8.3756e-06	8.54102e-06	8.85175e-06	9.3125e-06	9.92553e-06	1.06912e-05	1.16085e-05	1.26752e-05	1.38882e-05	1.52438e-05	1.67378e-05	1.83657e-05	2.01227e-05	2.20042e-05	2.40053e-05	2.61215e-05	2.83482e-05	3.0681e-05	3.31159e-05	3.56487e-05	3.82758e-05	4.09938e-05	4.37991e-05	4.66888e-05	4.96599e-05	5.27096e-05	5.58352e-05	5.90344e-05	6.23047e-05	6.56439e-05	6.90497e-05	7.25202e-05	7.60531e-05	7.96465e-05	8.32985e-05	8.7007e-05	9.07703e-05	9.45864e-05	9.84534e-05	0.000102369	0.000106333	0.000110341
neuron_29	0	8.69191e-08	8.12735e-08	7.4783e-08	6.87825e-08	6.3548e-08	5.91784e-08	5.57245e-08	5.32205e-08	5.16921e-08	5.1159e-08	5.16345e-08	5.31249e-08	5.56293e-08	5.91388e-08	6.36369e-08	6.90999e-08	7.54971e-08	8.27921e-08	9.09435e-08	9.99057e-08	1.0963e-07	1.20067e-07	1.31164e-07	1.42869e-07	1.55132e-07	1.67904e-07	1.81134e-07	1.9478e-07	2.08796e-07	2.23143e-07	2.37783e-07	2.52684e-07	2.67813e-07	2.83143e-07	2.98649e-07	3.14309e-07	3.30105e-07	3.46019e-07	3.62038e-07	3.7815e-07	3.94346e-07	4.10617e-07	4.26958e-07	4.43364e-07	4.59832e-07	4.76359e-07	4.92946e-07	5.09592e-07
neuron_30	0	9.03022e-06	9.14754e-06	8.90853e-06	8.64403e-06	8.44407e-06	8.34755e-06	8.3756e-06	8.54102e-06	8.85175e-06	9.3125e-06	9.92553e-06	1.06912e-05	1.16085e-05	1.26752e-05	1.38882e-05	1.52438e-05	1.67378e-05	1.83657e-05	2.01227e-05	2.20042e-05	2.40053e-05	2.61215e-05	2.83482e-05	3.0681e-05	3.31159e-05	3.56487e-05	3.82758e-05	4.09938e-05	4.37991e-05	4.66888e-05	4.96599e-05	5.27095e-05	5.58352e-05	5.90344e-05	6.23047e-05	6.56439e-05	6.90497e-05	7.25202e-05	7.60531e-05	7.96465e-05	8.32985e-05	8.7007e-05	9.07703e-05	9.45864e-05	9.84534e-05	0.000102369	0.000106333	0.000110341
neuron_31	0	8.69191e-08	8.12735e-08	7.4783e-08	6.87825e-08	6.3548e-08	5.91784e-08	5.57245e-08	5.32205e-08	5.16921e-08	5.1159e-08	5.16345e-08	5.31249e-08	5.56293e-08	5.91388e-08	6.36369e-08	6.90999e-08	7.54971e-08	8.27921e-08	9.09435e-08	9.99057e-08	1.0963e-07	1.20067e-07	1.31164e-07	1.42869e-07	1.55132e-07	1.67904e-07	1.81134e-07	1.9478e-07	2.08796e-07	2.23143e-07	2.37783e-07	2.52684e-07	2.67813e-07	2.83143e-07	2.98649e-07	3.14309e-07	3.30105e-07	3.46019e-07	3.62038e-07	3.7815e-07	3.94346e-07	4.10617e-07	4.26958e-07	4.43364e-07	4.59832e-07	4.76359e-07	4.92946e-07	5.09592e-07
neuron_32	0	8.69191e-08	8.12735e-08	7.4783e-08	6.87825e-08	6.3548e-08	5.91784e-08	5.57245e-08	5.32205e-08	5.16921e-08	5.1159e-08	5.16345e-08	5.31249e-08	5.56293e-08	5.91388e-08	6.36369e-08	6.90999e-08	7.54971e-08	8.27921e-08	9.09435e-08	9.99057e-08	1.0963e-07	1.20067e-07	1.31164e-07	1.42869e-07	1.55132e-07	1.67904e-07	1.81134e-07	1.9478e-07	2.08796e-07	2.23143e-07	2.37783e-07	2.52684e-07	2.67813e-07	2.83143e-07	2.98649e-07	3.14309e-07	3.30105e-07	3.46019e-07	3.62038e-07	3.7815e-07	3.94346e-07	4.10617e-07	4.26958e-07	4.43364e-07	4.59832e-07	4.76359e-07	4.92946e-07	5.09592e-07
neuron_33	0	8.69191e-08	8.12735e-08	7.4783e-08	6.87825e-08	6.3548e-08	5.91784e-08	5.57245e-08	5.32205e-08	5.16921e-08	5.1159e-08	5.16345e-08	5.31249e-08	5.56293e-08	5.91388e-08	6.36369e-08	6.90999e-08	7.54971e-08	8.27921e-08	9.09435e-08	9.99057e-08	1.0963e-07	1.20067e-07	1.31164e-07	1.42869e-07	1.55132e-07	1.67904e-07	1.81134e-07	1.9478e-07	2.08796e-07	2.23143e-07	2.37783e-07	2.52684e-07	2.67813e-07	2.83143e-07	2.98649e-07	3.14309e-07	3.30105e-07	3.46019e-07	3.62038e-07	3.7815e-07	3.94346e-07	4.10617e-07	4.26958e-07	4.43364e-07	4.59832e-07	4.76359e-07	4.92946e-07	5.09592e-07
neuron_34	0	7.26651e-11	6.54864e-11	5.88383e-11	5.28582e-11	4.75162e-11	4.27685e-11	3.85734e-11	3.48947e-11	3.17012e-11	2.89664e-11	2.66666e-11	2.47805e-11	2.32872e-11	2.21658e-11	2.13946e-11	2.09504e-11	2.08087e-11	2.09433e-11	2.13269e-11	2.19313e-11	2.27279e-11	2.36879e-11	2.47834e-11	2.59873e-11	2.72739e-11	2.86194e-11	3.0002e-11	3.1402e-11	3.28022e-11	3.41874e-11	3.5545e-11	3.68643e-11	3.81372e-11	3.93572e-11	4.05194e-11	4.16207e-11	4.26595e-11	4.36353e-11	4.45484e-11	4.54006e-11	4.61937e-11	4.69305e-11	4.76142e-11	4.82483e-11	4.88363e-11	4.93823e-11	4.98901e-11	5.03637e-11
neuron_35	0	7.26651e-11	6.54864e-11	5.88383e-11	5.28582e-11	4.75162e-11	4.27685e-11	3.85734e-11	3.48947e-11	3.17012e-11	2.89664e-11	2.66666e-11	2.47805e-11	2.32872e-11	2.21658e-11	2.13946e-11	2.09504e-11	2.08087e-11	2.09433e-11	2.13269e-11	2.19313e-11	2.27279e-11	2.36879e-11	2.47834e-11	2.59873e-11	2.72739e-11	2.86194e-11	3.0002e-11	3.1402e-11	3.28022e-11	3.41874e-11	3.5545e-11	3.68643e-11	3.81372e-11	3.93572e-11	4.05194e-11	4.16207e-11	4.26595e-11	4.36353e-11	4.45484e-11	4.54006e-11	4.61937e-11	4.69305e-11	4.76142e-11	4.82483e-11	4.88363e-11	4.93823e-11	4.98901e-11	5.03637e-11
neuron_36	0	1.48411e-09	1.3489e-09	1.2181e-09	1.09976e-09	9.94562e-10	9.02245e-10	8.22419e-10	7.54734e-10	6.98909e-10	6.54719e-10	6.21966e-10	6.00447e-10	5.89935e-10	5.90148e-10	6.00745e-10	6.21309e-10	6.5135e-10	6.90308e-10	7.3756e-10	7.92429e-10	8.54204e-10	9.22146e-10	9.95506e-10	1.07354e-09	1.15552e-09	1.24074e-09	1.32854e-09	1.41829e-09	1.50942e-09	1.60142e-09	1.69382e-09	1.7862e-09	1.87822e-09	1.96957e-09	2.06e-09	2.14931e-09	2.23734e-09	2.32397e-09	2.40913e-09	2.49277e-09	2.57487e-09	2.65545e-09	2.73452e-09	2.81215e-09	2.8884e-09	2.96334e-09	3.03707e-09	3.10968e-09
neuron_37	0	8.69191e-08	8.12735e-08	7.4783e-08	6.87825e-08	6.3548e-08	5.91784e-08	5.57245e-08	5.32205e-08	5.16921e-08	5.1159e-08	5.16345e-08	5.31249e-08	5.56293e-08	5.91388e-08	6.36369e-08	6.90999e-08	7.54971e-08	8.27921e-08	9.09435e-08	9.99057e-08	1.0963e-07	1.20067e-07	1.31164e-07	1.42869e-07	1.55132e-07	1.67904e-07	1.81134e-07	1.9478e-07	2.08796e-07	2.23143e-07	2.37783e-07	2.52684e-07	2.67813e-07	2.83143e-07	2.98649e-07	3.14309e-07	3.30105e-07	3.46019e-07	3.62038e-07	3.7815e-07	3.94346e-07	4.10617e-07	4.26958e-07	4.43364e-07	4.59832e-07	4.76359e-07	4.92946e-07	5.09592e-07
neuron_38	0	1.48411e-09	1.3489e-09	1.2181e-09	1.09976e-09	9.94562e-10	9.02245e-10	8.22419e-10	7.54734e-10	6.98909e-10	6.54719e-10	6.21966e-10	6.00447e-10	5.89935e-10	5.90148e-10	6.00745e-10	6.21309e-10	6.5135e-10	6.90308e-10	7.3756e-10	7.92429e-10	8.54204e-10	9.22146e-10	9.95506e-10	1.07354e-09	1.15552e-09	1.24074e-09	1.32854e-09	1.41829e-09	1.50942e-09	1.60142e-09	1.69382e-09	1.7862e-09	1.87822e-09	1.96957e-09	2.06e-09	2.14931e-09	2.23734e-09	2.32397e-09	2.40913e-09	2.49277e-09	2.57487e-09	2.65545e-09	2.73452e-09	2.81215e-09	2.8884e-09	2.96334e-09	3.03707e-09	3.10968e-09
neuron_39	0	1.48411e-09	1.3489e-09	1.2181e-09	1.09976e-09	9.94562e-10	9.02245e-10	8.22419e-10	7.54734e-10	6.98909e-10	6.54719e-10	6.21966e-10	6.00447e-10	5.89935e-10	5.90148e-10	6.00745e-10	6.21309e-10	6.5135e-10	6.90308e-10	7.3756e-10	7.92429e-10	8.54204e-10	9.22146e-10	9.95506e-10	1.07354e-09	1.15552e-09	1.24074e-09	1.32854e-09	1.41829e-09	1.50942e-09	1.60142e-09	1.69382e-09	1.7862e-09	1.87822e-09	1.96957e-09	2.06e-09	2.14931e-09	2.23734e-09	2.32397e-09	2.40913e-09	2.49277e-09	2.57487e-09	2.65545e-09	2.73452e-09	2.81215e-09	2.8884e-09	2.96334e-09	3.03707e-09	3.10968e-09
neuron_40	0	1.48411e-09	1.3489e-09	1.2181e-09	1.09976e-09	9.94562e-10	9.02245e-10	8.22419e-10	7.54734e-10	6.98909e-10	6.54719e-10	6.21966e-10	6.00447e-10	5.89935e-10	5.90148e-10	6.00745e-10	6.21309e-10	6.5135e-10	6.90308e-10	7.3756e-10	7.92429e-10	8.54204e-10	9.22146e-10	9.95506e-10	1.07354e-09	1.15552e-09	1.24074e-09	1.32854e-09	1.41829e-09	1.50942e-09	1.60142e-09	1.69382e-09	1.7862e-09	1.87822e-09	1.96957e-09	2.06e-09	2.14931e-09	2.23734e-09	2.32397e-09	2.40913e-09	2.49277e-09	2.57487e-09	2.65545e-09	2.73452e-09	2.81215e-09	2.8884e-09	2.96334e-09	3.03707e-09	3.10968e-09
neuron_41	0	8.69191e-08	8.12735e-08	7.4783e-08	6.87825e-08	6.3548e-08	5.91784e-08	5.57245e-08	5.32205e-08	5.16921e-08	5.1159e-08	5.16345e-08	5.31249e-08	5.56293e-08	5.91388e-08	6.36369e-08	6.90999e-08	7.54971e-08	8.27921e-08	9.09435e-08	9.99057e-08	1.0963e-07	1.20067e-07	1.31164e-07	1.42869e-07	1.55132e-07	1.67904e-07	1.81134e-07	1.9478e-07	2.08796e-07	2.23143e-07	2.37783e-07	2.52684e-07	2.67813e-07	2.83143e-07	2.98649e-07	3.14309e-07	3.30105e-07	3.46019e-07	3.62038e-07	3.7815e-07	3.94346e-07	4.10617e-07	4.26958e-07	4.43364e-07	4.59832e-07	4.76359e-07	4.92946e-07	5.09592e-07
neuron_42	0	1.48411e-09	1.3489e-09	1.2181e-09	1.09976e-09	9.94562e-10	9.02245e-10	8.22419e-10	7.54734e-10	6.98909e-10	6.54719e-10	6.21966e-10	6.00447e-10	5.89935e-10	5.90148e-10	6.00745e-10	6.21309e-10	6.5135e-10	6.90308e-10	7.3756e-10	7.92429e-10	8.54204e-10	9.22146e-10	9.95506e-10	1.07354e-09	1.15552e-09	1.24074e-09	1.32854e-09	1.41829e-09	1.50942e-09	1.60142e-09	1.69382e-09	1.7862e-09	1.87822e-09	1.96957e-09	2.06e-09	2.14931e-09	2.23734e-09	2.32397e-09	2.40913e-09	2.49277e-09	2.57487e-09	2.65545e-09	2.73452e-09	2.81215e-09	2.8884e-09	2.96334e-09	3.03707e-09	3.10968e-09
neuron_43	0	1.48411e-09	1.3489e-09	1.2181e-09	1.09976e-09	9.94562e-10	9.02245e-10	8.22419e-10	7.54734e-10	6.98909e-10	6.54719e-10	6.21966e-10	6.00447e-10	5.89935e-10	5.90148e-10	6.00745e-10	6.21309e-10	6.5135e-10	6.90308e-10	7.3756e-10	7.92429e-10	8.54204e-10	9.22146e-10	9.95506e-10	1.07354e-09	1.15552e-09	1.24074e-09	1.32854e-09	1.41829e-09	1.50942e-09	1.60142e-09	1.69382e-09	1.7862e-09	1.87822e-09	1.96957e-09	2.06e-09	2.14931e-09	2.23734e-09	2.32397e-09	2.40913e-09	2.49277e-09	2.57487e-09	2.65545e-09	2.73452e-09	2.81215e-09	2.8884e-09	2.96334e-09	3.03707e-09	3.10968e-09
neuron_44	0	1.48411e-09	1.3489e-09	1.2181e-09	1.09976e-09	9.94562e-10	9.02245e-10	8.22419e-10	7.54734e-10	6.98909e-10	6.54719e-10	6.21966e-10	6.00447e-10	5.89935e-10	5.90148e-10	6.00745e-10	6.21309e-10	6.5135e-10	6.90308e-10	7.3756e-10	7.92429e-10	8.54204e-10	9.22146e-10	9.95506e-10	1.07354e-09	1.15552e-09	1.24074e-09	1.32854e-09	1.41829e-09	1.50942e-09	1.60142e-09	1.69382e-09	1.7862e-09	1.87822e-09	1.96957e-09	2.06e-09	2.14931e-09	2.23734e-09	2.32397e-09	2.40913e-09	2.49277e-09	2.57487e-09	2.65545e-09	2.73452e-09	2.81215e-09	2.8884e-09	2.96334e-09	3.03707e-09	3.10968e-09
neuron_45	0	1.48411e-09	1.3489e-09	1.2181e-09	1.09976e-09	9.94562e-10	9.02245e-10	8.22419e-10	7.54734e-10	6.98909e-10	6.54719e-10	6.21966e-10	6.00447e-10	5.89935e-10	5.90148e-10	6.00745e-10	6.21309e-10	6.5135e-10	6.90308e-10	7.3756e-10	7.92429e-10	8.54204e-10	9.22146e-10	9.95506e-10	1.07354e-09	1.15552e-09	1.24074e-09	1.32854e-09	1.41829e-09	1.50942e-09	1.60142e-09	1.69382e-09	1.7862e-09	1.87822e-09	1.96957e-09	2.06e-09	2.14931e-09	2.23734e-09	2.32397e-09	2.40913e-09	2.49277e-09	2.57487e-09	2.65545e-09	2.73452e-09	2.81215e-09	2.8884e-09	2.96334e-09	3.03707e-09	3.10968e-09
neuron_46	0	1.45744e-11	1.31033e-11	1.17578e-11	1.05494e-11	9.46843e-12	8.50433e-12	7.64726e-12	6.88856e-12	6.22069e-12	5.63693e-12	5.13128e-12	4.69829e-12	4.33281e-12	4.02968e-12	3.78396e-12	3.59063e-12	3.44464e-12	3.34074e-12	3.27378e-12	3.23879e-12	3.23072e-12	3.24487e-12	3.27672e-12	3.32221e-12	3.37737e-12	3.43894e-12	3.50393e-12	3.56977e-12	3.63439e-12	3.6959e-12	3.75318e-12	3.80494e-12	3.8506e-12	3.88963e-12	3.92177e-12	3.94715e-12	3.96565e-12	3.97753e-12	3.98324e-12	3.98315e-12	3.97756e-12	3.96703e-12	3.95225e-12	3.93354e-12	3.91152e-12	3.88672e-12	3.85951e-12	3.83032e-12
neuron_47	0	1.45744e-11	1.31033e-11	1.17578e-11	1.05494e-11	9.46843e-12	8.50433e-12	7.64726e-12	6.88856e-12	6.22069e-12	5.63693e-12	5.13128e-12	4.69829e-12	4.33281e-12	4.02968e-12	3.78396e-12	3.59063e-12	3.44464e-12	3.34074e-12	3.27378e-12	3.23879e-12	3.23072e-12	3.24487e-12	3.27672e-12	3.32221e-12	3.37737e-12	3.43894e-12	3.50393e-12	3.56977e-12	3.63439e-12	3.6959e-12	3.75318e-12	3.80494e-12	3.8506e-12	3.88963e-12	3.92177e-12	3.94715e-12	3.96565e-12	3.97753e-12	3.98324e-12	3.98315e-12	3.97756e-12	3.96703e-12	3.95225e-12	3.93354e-12	3.91152e-12	3.88672e-12	3.85951e-12	3.83032e-12
neuron_48	0	1.48411e-09	1.3489e-09	1.2181e-09	1.09976e-09	9.94562e-10	9.02245e-10	8.22419e-10	7.54734e-10	6.98909e-10	6.54719e-10	6.21966e-10	6.00447e-10	5.89935e-10	5.90148e-10	6.00745e-10	6.21309e-10	6.5135e-10	6.90308e-10	7.3756e-10	7.92429e-10	8.54204e-10	9.22146e-10	9.95506e-10	1.07354e-09	1.15552e-09	1.24074e-09	1.32854e-09	1.41829e-09	1.50942e-09	1.60142e-09	1.69382e-09	1.7862e-09	1.87822e-09	1.96957e-09	2.06e-09	2.14931e-09	2.23734e-09	2.32397e-09	2.40913e-09	2.49277e-09	2.57487e-09	2.65545e-09	2.73452e-09	2.81215e-09	2.8884e-09	2.96334e-09	3.03707e-09	3.10968e-09
neuron_49	0	7.26651e-11	6.54864e-11	5.88383e-11	5.28582e-11	4.75162e-11	4.27685e-11	3.85734e-11	3.48947e-11	3.17012e-11	2.89664e-11	2.66666e-11	2.47805e-11	2.32872e-11	2.21658e-11	2.13946e-11	2.09504e-11	2.08087e-11	2.09433e-11	2.13269e-11	2.19313e-11	2.27279e-11	2.36879e-11	2.47834e-11	2.59873e-11	2.72739e-11	2.86194e-11	3.0002e-11	3.1402e-11	3.28022e-11	3.41874e-11	3.5545e-11	3.68643e-11	3.81372e-11	3.93572e-11	4.05194e-11	4.16207e-11	4.26595e-11	4.36353e-11	4.45484e-11	4.54006e-11	4.61937e-11	4.69305e-11	4.76142e-11	4.82483e-11	4.88363e-11	4.93823e-11	4.98901e-11	5.03637e-11
neuron_50	0	7.26651e-11	6.54864e-11	5.88383e-11	5.28582e-11	4.75162e-11	4.27685e-11	3.85734e-11	3.48947e-11	3.17012e-11	2.89664e-11	2.66666e-11	2.47805e-11	2.32872e-11	2.21658e-11	2.13946e-11	2.09504e-11	2.08087e-11	2.09433e-11	2.13269e-11	2.19313e-11	2.27279e-11	2.36879e-11	2.47834e-11	2.59873e-11	2.72739e-11	2.86194e-11	3.0002e-11	3.1402e-11	3.28022e-11	3.41874e-11	3.5545e-11	3.68643e-11	3.81372e-11	3.93572e-11	4.05194e-11	4.16207e-11	4.26595e-11	4.36353e-11	4.45484e-11	4.54006e-11	4.61937e-11	4.69305e-11	4.76142e-11	4.82483e-11	4.88363e-11	4.93823e-11	4.98901e-11	5.03637e-11
neuron_51	0	7.26651e-11	6.54864e-11	5.88383e-11	5.28582e-11	4.75162e-11	4.27685e-11	3.85734e-11	3.48947e-11	3.17012e-11	2.89664e-11	2.66666e-11	2.47805e-11	2.32872e-11	2.21658e-11	2.13946e-11	2.09504e-11	2.08087e-11	2.09433e-11	2.13269e-11	2.19313e-11	2.27279e-11	2.36879e-11	2.47834e-11	2.59873e-11	2.72739e-11	2.86194e-11	3.0002e-11	3.1402e-11	3.28022e-11	3.41874e-11	3.5545e-11	3.68643e-11	3.81372e-11	3.93572e-11	4.05194e-11	4.16207e-11	4.26595e-11	4.36353e-11	4.45484e-11	4.54006e-11	4.61937e-11	4.69305e-11	4.76142e-11	4.82483e-11	4.88363e-11	4.93823e-11	4.98901e-11	5.03637e-11
neuron_52	0	1.48411e-09	1.3489e-09	1.2181e-09	1.09976e-09	9.94562e-10	9.02245e-10	8.22419e-10	7.54734e-10	6.98909e-10	6.54719e-10	6.21966e-10	6.00447e-10	5.89935e-10	5.90148e-10	6.00745e-10	6.21309e-10	6.5135e-10	6.90308e-10	7.3756e-10	7.92429e-10	8.54204e-10	9.22146e-10	9.95506e-10	1.07354e-09	1.15552e-09	1.24074e-09	1.32854e-09	1.41829e-09	1.50942e-09	1.60142e-09	1.69382e-09	1.7862e-09	1.87822e-09	1.96957e-09	2.06e-09	2.14931e-09	2.23734e-09	2.32397e-09	2.40913e-09	2.49277e-09	2.57487e-09	2.65545e-09	2.73452e-09	2.81215e-09	2.8884e-09	2.96334e-09	3.03707e-09	3.10968e-09
neuron_53	0	7.26651e-11	6.54864e-11	5.88383e-11	5.28582e-11	4.75162e-11	4.27685e-11	3.85734e-11	3.48947e-11	3.17012e-11	2.89664e-11	2.66666e-11	2.47805e-11	2.32872e-11	2.21658e-11	2.13946e-11	2.09504e-11	2.08087e-11	2.09433e-11	2.13269e-11	2.19313e-11	2.27279e-11	2.36879e-11	2.47834e-11	2.59873e-11	2.72739e-11	2.86194e-11	3.0002e-11	3.1402e-11	3.28022e-11	3.41874e-11	3.5545e-11	3.68643e-11	3.81372e-11	3.93572e-11	4.05194e-11	4.16207e-11	4.26595e-11	4.36353e-11	4.45484e-11	4.54006e-11	4.61937e-11	4.69305e-11	4.76142e-11	4.82483e-11	4.88363e-11	4.93823e-11	4.98901e-11	5.03637e-11
neuron_54	0	7.26651e-11	6.54864e-11	5.88383e-11	5.28582e-11	4.75162e-11	4.27685e-11	3.85734e-11	3.48947e-11	3.17012e-11	2.89664e-11	2.66666e-11	2.47805e-11	2.32872e-11	2.21658e-11	2.13946e-11	2.09504e-11	2.08087e-11	2.09433e-11	2.13269e-11	2.19313e-11	2.27279e-11	2.36879e-11	2.47834e-11	2.59873e-11	2.72739e-11	2.86194e-11	3.0002e-11	3.1402e-11	3.28022e-11	3.41874e-11	3.5545e-11	3.68643e-11	3.81372e-11	3.93572e-11	4.05194e-11	4.16207e-11	4.26595e-11	4.36353e-11	4.45484e-11	4.54006e-11	4.61937e-11	4.69305e-11	4.76142e-11	4.82483e-11	4.88363e-11	4.93823e-11	4.98901e-11	5.03637e-11
neuron_55	0	7.26651e-11	6.54864e-11	5.88383e-11	5.28582e-11	4.75162e-11	4.27685e-11	3.85734e-11	3.48947e-11	3.17012e-11	2.89664e-11	2.66666e-11	2.47805e-11	2.32872e-11	2.21658e-11	2.13946e-11	2.09504e-11	2.08087e-11	2.09433e-11	2.13269e-11	2.19313e-11	2.27279e-11	2.36879e-11	2.47834e-11	2.59873e-11	2.72739e-11	2.86194e-11	3.0002e-11	3.1402e-11	3.28022e-11	3.41874e-11	3.5545e-11	3.68643e-11	3.81372e-11	3.93572e-11	4.05194e-11	4.16207e-11	4.26595e-11	4.36353e-11	4.45484e-11	4.54006e-11	4.61937e-11	4.69305e-11	4.76142e-11	4.82483e-11	4.88363e-11	4.93823e-11	4.98901e-11	5.03637e-11
neuron_56	0	7.26651e-11	6.54864e-11	5.88383e-11	5.28582e-11	4.75162e-11	4.27685e-11	3.85734e-11	3.48947e-11	3.17012e-11	2.89664e-11	2.66666e-11	2.47805e-11	2.32872e-11	2.21658e-11	2.13946e-11	2.09504e-11	2.08087e-11	2.09433e-11	2.13269e-11	2.19313e-11	2.27279e-11	2.36879e-11	2.47834e-11	2.59873e-11	2.72739e-11	2.86194e-11	3.0002e-11	3.1402e-11	3.28022e-11	3.41874e-11	3.5545e-11	3.68643e-11	3.81372e-11	3.93572e-11	4.05194e-11	4.16207e-11	4.26595e-11	4.36353e-11	4.45484e-11	4.54006e-11	4.61937e-11	4.69305e-11	4.76142e-11	4.82483e-11	4.88363e-11	4.93823e-11	4.98901e-11	5.03637e-11
neuron_57	0	7.26651e-11	6.54864e-11	5.88383e-11	5.28582e-11	4.75162e-11	4.27685e-11	3.85734e-11	3.48947e-11	3.17012e-11	2.89664e-11	2.66666e-11	2.47805e-11	2.32872e-11	2.21658e-11	2.13946e-11	2.09504e-11	2.08087e-11	2.09433e-11	2.13269e-11	2.19313e-11	2.27279e-11	2.36879e-11	2.47834e-11	2.59873e-11	2.72739e-11	2.86194e-11	3.0002e-11	3.1402e-11	3.28022e-11	3.41874e-11	3.5545e-11	3.68643e-11	3.81372e-11	3.93572e-11	4.05194e-11	4.16207e-11	4.26595e-11	4.36353e-11	4.45484e-11	4.54006e-11	4.61937e-11	4.69305e-11	4.76142e-11	4.82483e-11	4.88363e-11	4.93823e-11	4.98901e-11	5.03637e-11
neuron_58	0	7.26651e-11	6.54864e-11	5.88383e-11	5.28582e-11	4.75162e-11	4.27685e-11	3.85734e-11	3.48947e-11	3.17012e-11	2.89664e-11	2.66666e-11	2.47805e-11	2.32872e-11	2.21658e-11	2.13946e-11	2.09504e-11	2.08087e-11	2.09433e-11	2.13269e-11	2.19313e-11	2.27279e-11	2.36879e-11	2.47834e-11	2.59873e-11	2.72739e-11	2.86194e-11	3.0002e-11	3.1402e-11	3.28022e-11	3.41874e-11	3.5545e-11	3.68643e-11	3.81372e-11	3.93572e-11	4.05194e-11	4.16207e-11	4.26595e-11	4.36353e-11	4.45484e-11	4.54006e-11	4.61937e-11	4.69305e-11	4.76142e-11	4.82483e-11	4.88363e-11	4.93823e-11	4.98901e-11	5.03637e-11
neuron_59	0	7.26651e-11	6.54864e-11	5.88383e-11	5.28582e-11	4.75162e-11	4.27685e-11	3.85734e-11	3.48947e-11	3.17012e-11	2.89664e-11	2.66666e-11	2.47805e-11	2.32872e-11	2.21658e-11	2.13946e-11	2.09504e-11	2.08087e-11	2.09433e-11	2.13269e-11	2.19313e-11	2.27279e-11	2.36879e-11	2.47834e-11	2.59873e-11	2.72739e-11	2.86194e-11	3.0002e-11	3.1402e-11	3.28022e-11	3.41874e-11	3.5545e-11	3.68643e-11	3.81372e-11	3.93572e-11	4.05194e-11	4.16207e-11	4.26595e-11	4.36353e-11	4.45484e-11	4.54006e-11	4.61937e-11	4.69305e-11	4.76142e-11	4.82483e-11	4.88363e-11	4.93823e-11	4.98901e-11	5.03637e-11
neuron_60	0	7.26651e-11	6.54864e-11	5.88383e-11	5.28582e-11	4.75162e-11	4.27685e-11	3.85734e-11	3.48947e-11	3.17012e-11	2.89664e-11	2.66666e-11	2.47805e-11	2.32872e-11	2.21658e-11	2.13946e-11	2.09504e-11	2.08087e-11	2.09433e-11	2.13269e-11	2.19313e-11	2.27279e-11	2.36879e-11	2.47834e-11	2.59873e-11	2.72739e-11	2.86194e-11	3.0002e-11	3.1402e-11	3.28022e-11	3.41874e-11	3.5545e-11	3.68643e-11	3.81372e-11	3.93572e-11	4.05194e-11	4.16207e-11	4.26595e-11	4.36353e-11	4.45484e-11	4.54006e-11	4.61937e-11	4.69305e-11	4.76142e-11	4.82483e-11	4.88363e-11	4.93823e-11	4.98901e-11	5.03637e-11
neuron_61	0	1.45142e-11	1.30474e-11	1.17066e-11	1.05024e-11	9.4249e-12	8.46332e-12	7.60764e-12	6.84886e-12	6.17903e-12	5.59109e-12	5.07845e-12	4.6351e-12	4.25527e-12	3.93336e-12	3.66392e-12	3.44146e-12	3.26067e-12	3.11621e-12	3.00287e-12	2.91593e-12	2.85061e-12	2.80261e-12	2.7681e-12	2.74344e-12	2.72582e-12	2.71249e-12	2.70128e-12	2.69041e-12	2.67841e-12	2.66442e-12	2.64759e-12	2.62747e-12	2.60383e-12	2.57659e-12	2.5458e-12	2.51155e-12	2.47416e-12	2.43389e-12	2.39108e-12	2.34627e-12	2.29974e-12	2.25187e-12	2.20306e-12	2.1536e-12	2.10375e-12	2.05388e-12	2.00438e-12	1.9553e-12
neuron_62	0	1.45142e-11	1.30474e-11	1.17066e-11	1.05024e-11	9.4249e-12	8.46332e-12	7.60764e-12	6.84886e-12	6.17903e-12	5.59109e-12	5.07845e-12	4.6351e-12	4.25527e-12	3.93336e-12	3.66392e-12	3.44146e-12	3.26067e-12	3.11621e-12	3.00287e-12	2.91593e-12	2.85061e-12	2.80261e-12	2.7681e-12	2.74344e-12	2.72582e-12	2.71249e-12	2.70128e-12	2.69041e-12	2.67841e-12	2.66442e-12	2.64759e-12	2.62747e-12	2.60383e-12	2.57659e-12	2.5458e-12	2.51155e-12	2.47416e-12	2.43389e-12	2.39108e-12	2.34627e-12	2.29974e-12	2.25187e-12	2.20306e-12	2.1536e-12	2.10375e-12	2.05388e-12	2.00438e-12	1.9553e-12
neuron_63	0	1.45744e-11	1.31033e-11	1.17578e-11	1.05494e-11	9.46843e-12	8.50433e-12	7.64726e-12	6.88856e-12	6.22069e-12	5.63693e-12	5.13128e-12	4.69829e-12	4.33281e-12	4.02968e-12	3.78396e-12	3.59063e-12	3.44464e-12	3.34074e-12	3.27378e-12	3.23879e-12	3.23072e-12	3.24487e-12	3.27672e-12	3.32221e-12	3.37737e-12	3.43894e-12	3.50393e-12	3.56977e-12	3.63439e-12	3.6959e-12	3.75318e-12	3.80494e-12	3.8506e-12	3.88963e-12	3.92177e-12	3.94715e-12	3.96565e-12	3.97753e-12	3.98324e-12	3.98315e-12	3.97756e-12	3.96703e-12	3.95225e-12	3.93354e-12	3.91152e-12	3.88672e-12	3.85951e-12	3.83032e-12
neuron_64	0	1.45744e-11	1.31033e-11	1.17578e-11	1.05494e-11	9.46843e-12	8.50433e-12	7.64726e-12	6.88856e-12	6.22069e-12	5.63693e-12	5.13128e-12	4.69829e-12	4.33281e-12	4.02968e-12	3.78396e-12	3.59063e-12	3.44464e-12	3.34074e-12	3.27378e-12	3.23879e-12	3.23072e-12	3.24487e-12	3.27672e-12	3.32221e-12	3.37737e-12	3.43894e-12	3.50393e-12	3.56977e-12	3.63439e-12	3.6959e-12	3.75318e-12	3.80494e-12	3.8506e-12	3.88963e-12	3.92177e-12	3.94715e-12	3.96565e-12	3.97753e-12	3.98324e-12	3.98315e-12	3.97756e-12	3.96703e-12	3.95225e-12	3.93354e-12	3.91152e-12	3.88672e-12	3.85951e-12	3.83032e-12
neuron_65	0	1.45744e-11	1.31033e-11	1.17578e-11	1.05494e-11	9.46843e-12	8.50433e-12	7.64726e-12	6.88856e-12	6.22069e-12	5.63693e-12	5.13128e-12	4.69829e-12	4.33281e-12	4.02968e-12	3.78396e-12	3.59063e-12	3.44464e-12	3.34074e-12	3.27378e-12	3.23879e-12	3.23072e-12	3.24487e-12	3.27672e-12	3.32221e-12	3.37737e-12	3.43894e-12	3.50393e-12	3.56977e-12	3.63439e-12	3.6959e-12	3.75318e-12	3.80494e-12	3.8506e-12	3.88963e-12	3.92177e-12	3.94715e-12	3.96565e-12	3.97753e-12	3.98324e-12	3.98315e-12	3.97756e-12	3.96703e-12	3.95225e-12	3.93354e-12	3.91152e-12	3.88672e-12	3.85951e-12	3.83032e-12
neuron_66	0	1.45744e-11	1.31033e-11	1.17578e-11	1.05494e-11	9.46843e-12	8.50433e-12	7.64726e-12	6.88856e-12	6.22069e-12	5.63693e-12	5.13128e-12	4.69829e-12	4.33281e-12	4.02968e-12	3.78396e-12	3.59063e-12	3.44464e-12	3.34074e-12	3.27378e-12	3.23879e-12	3.23072e-12	3.24487e-12	3.27672e-12	3.32221e-12	3.37737e-12	3.43894e-12	3.50393e-12	3.56977e-12	3.63439e-12	3.6959e-12	3.75318e-12	3.80494e-12	3.8506e-12	3.88963e-12	3.92177e-12	3.94715e-12	3.96565e-12	3.97753e-12	3.98324e-12	3.98315e-12	3.97756e-12	3.96703e-12	3.95225e-12	3.93354e-12	3.91152e-12	3.88672e-12	3.85951e-12	3.83032e-12
neuron_67	0	1.45744e-11	1.31033e-11	1.17578e-11	1.05494e-11	9.46843e-12	8.50433e-12	7.64726e-12	6.88856e-12	6.22069e-12	5.63693e-12	5.13128e-12	4.69829e-12	4.33281e-12	4.02968e-12	3.78396e-12	3.59063e-12	3.44464e-12	3.34074e-12	3.27378e-12	3.23879e-12	3.23072e-12	3.24487e-12	3.27672e-12	3.32221e-12	3.37737e-12	3.43894e-12	3.50393e-12	3.56977e-12	3.63439e-12	3.6959e-12	3.75318e-12	3.80494e-12	3.8506e-12	3.88963e-12	3.92177e-12	3.94715e-12	3.96565e-12	3.97753e-12	3.98324e-12	3.98315e-12	3.97756e-12	3.96703e-12	3.95225e-12	3.93354e-12	3.91152e-12	3.88672e-12	3.85951e-12	3.83032e-12
neuron_68	0	7.26651e-11	6.54864e-11	5.88383e-11	5.28582e-11	4.75162e-11	4.27685e-11	3.85734e-11	3.48947e-11	3.17012e-11	2.89664e-11	2.66666e-11	2.47805e-11	2.32872e-11	2.21658e-11	2.13946e-11	2.09504e-11	2.08087e-11	2.09433e-11	2.13269e-11	2.19313e-11	2.27279e-11	2.36879e-11	2.47834e-11	2.59873e-11	2.72739e-11	2.86194e-11	3.0002e-11	3.1402e-11	3.28022e-11	3.41874e-11	3.5545e-11	3.68643e-11	3.81372e-11	3.93572e-11	4.05194e-11	4.16207e-11	4.26595e-11	4.36353e-11	4.45484e-11	4.54006e-11	4.61937e-11	4.69305e-11	4.76142e-11	4.82483e-11	4.88363e-11	4.93823e-11	4.98901e-11	5.03637e-11
neuron_69	0	1.45744e-11	1.31033e-11	1.17578e-11	1.05494e-11	9.46843e-12	8.50433e-12	7.64726e-12	6.88856e-12	6.22069e-12	5.63693e-12	5.13128e-12	4.69829e-12	4.33281e-12	4.02968e-12	3.78396e-12	3.59063e-12	3.44464e-12	3.34074e-12	3.27378e-12	3.23879e-12	3.23072e-12	3.24487e-12	3.27672e-12	3.32221e-12	3.37737e-12	3.43894e-12	3.50393e-12	3.56977e-12	3.63439e-12	3.6959e-12	3.75318e-12	3.80494e-12	3.8506e-12	3.88963e-12	3.92177e-12	3.94715e-12	3.96565e-12	3.97753e-12	3.98324e-12	3.98315e-12	3.97756e-12	3.96703e-12	3.95225e-12	3.93354e-12	3.91152e-12	3.88672e-12	3.85951e-12	3.83032e-12
neuron_70	0	1.45744e-11	1.31033e-11	1.17578e-11	1.05494e-11	9.46843e-12	8.50433e-12	7.64726e-12	6.88856e-12	6.22069e-12	5.63693e-12	5.13128e-12	4.69829e-12	4.33281e-12	4.02968e-12	3.78396e-12	3.59063e-12	3.44464e-12	3.34074e-12	3.27378e-12	3.23879e-12	3.23072e-12	3.24487e-12	3.27672e-12	3.32221e-12	3.37737e-12	3.43894e-12	3.50393e-12	3.56977e-12	3.63439e-12	3.6959e-12	3.75318e-12	3.80494e-12	3.8506e-12	3.88963e-12	3.92177e-12	3.94715e-12	3.96565e-12	3.97753e-12	3.98324e-12	3.98315e-12	3.97756e-12	3.96703e-12	3.95225e-12	3.93354e-12	3.91152e-12	3.88672e-12	3.85951e-12	3.83032e-12
neuron_71	0	1.45744e-11	1.31033e-11	1.17578e-11	1.05494e-11	9.46843e-12	8.50433e-12	7.64726e-12	6.88856e-12	6.22069e-12	5.63693e-12	5.13128e-12	4.69829e-12	4.33281e-12	4.02968e-12	3.78396e-12	3.59063e-12	3.44464e-12	3.34074e-12	3.27378e-12	3.23879e-12	3.23072e-12	3.24487e-12	3.27672e-12	3.32221e-12	3.37737e-12	3.43894e-12	3.50393e-12	3.56977e-12	3.63439e-12	3.6959e-12	3.75318e-12	3.80494e-12	3.8506e-12	3.88963e-12	3.92177e-12	3.94715e-12	3.96565e-12	3.97753e-12	3.98324e-12	3.98315e-12	3.97756e-12	3.96703e-12	3.95225e-12	3.93354e-12	3.91152e-12	3.88672e-12	3.85951e-12	3.83032e-12
neuron_72	0	1.45744e-11	1.31033e-11	1.17578e-11	1.05494e-11	9.46843e-12	8.50433e-12	7.64726e-12	6.88856e-12	6.22069e-12	5.63693e-12	5.13128e-12	4.69829e-12	4.33281e-12	4.02968e-12	3.78396e-12	3.59063e-12	3.44464e-12	3.34074e-12	3.27378e-12	3.23879e-12	3.23072e-12	3.24487e-12	3.27672e-12	3.32221e-12	3.37737e-12	3.43894e-12	3.50393e-12	3.56977e-12	3.63439e-12	3.6959e-12	3.75318e-12	3.80494e-12	3.8506e-12	3.88963e-12	3.92177e-12	3.94715e-12	3.96565e-12	3.97753e-12	3.98324e-12	3.98315e-12	3.97756e-12	3.96703e-12	3.95225e-12	3.93354e-12	3.91152e-12	3.88672e-12	3.85951e-12	3.83032e-12
neuron_73	0	1.45744e-11	1.31033e-11	1.17578e-11	1.05494e-11	9.46843e-12	8.50433e-12	7.64726e-12	6.88856e-12	6.22069e-12	5.63693e-12	5.13128e-12	4.69829e-12	4.33281e-12	4.02968e-12	3.78396e-12	3.59063e-12	3.44464e-12	3.34074e-12	3.27378e-12	3.23879e-12	3.23072e-12	3.24487e-12	3.27672e-12	3.32221e-12	3.37737e-12	3.43894e-12	3.50393e-12	3.56977e-12	3.63439e-12	3.6959e-12	3.75318e-12	3.80494e-12	3.8506e-12	3.88963e-12	3.92177e-12	3.94715e-12	3.96565e-12	3.97753e-12	3.98324e-12	3.98315e-12	3.97756e-12	3.96703e-12	3.95225e-12	3.93354e-12	3.91152e-12	3.88672e-12	3.85951e-12	3.83032e-12
neuron_74	0	1.45744e-11	1.31033e-11	1.17578e-11	1.05494e-11	9.46843e-12	8.50433e-12	7.64726e-12	6.88856e-12	6.22069e-12	5.63693e-12	5.13128e-12	4.69829e-12	4.33281e-12	4.02968e-12	3.78396e-12	3.59063e-12	3.44464e-12	3.34074e-12	3.27378e-12	3.23879e-12	3.23072e-12	3.24487e-12	3.27672e-12	3.32221e-12	3.37737e-12	3.43894e-12	3.50393e-12	3.56977e-12	3.63439e-12	3.6959e-12	3.75318e-12	3.80494e-12	3.8506e-12	3.88963e-12	3.92177e-12	3.94715e-12	3.96565e-12	3.97753e-12	3.98324e-12	3.98315e-12	3.97756e-12	3.96703e-12	3.95225e-12	3.93354e-12	3.91152e-12	3.88672e-12	3.85951e-12	3.83032e-12
neuron_75	0	1.45744e-11	1.31033e-11	1.17578e-11	1.05494e-11	9.46843e-12	8.50433e-12	7.64726e-12	6.88856e-12	6.22069e-12	5.63693e-12	5.13128e-12	4.69829e-12	4.33281e-12	4.02968e-12	3.78396e-12	3.59063e-12	3.44464e-12	3.34074e-12	3.27378e-12	3.23879e-12	3.23072e-12	3.24487e-12	3.27672e-12	3.32221e-12	3.37737e-12	3.43894e-12	3.50393e-12	3.56977e-12	3.63439e-12	3.6959e-12	3.75318e-12	3.80494e-12	3.8506e-12	3.88963e-12	3.92177e-12	3.94715e-12	3.96565e-12	3.97753e-12	3.98324e-12	3.98315e-12	3.97756e-12	3.96703e-12	3.95225e-12	3.93354e-12	3.91152e-12	3.88672e-12	3.85951e-12	3.83032e-12
neuron_76	0	1.45744e-11	1.31033e-11	1.17578e-11	1.05494e-11	9.46843e-12	8.50433e-12	7.64726e-12	6.88856e-12	6.22069e-12	5.63693e-12	5.13128e-12	4.69829e-12	4.33281e-12	4.02968e-12	3.78396e-12	3.59063e-12	3.44464e-12	3.34074e-12	3.27378e-12	3.23879e-12	3.23072e-12	3.24487e-12	3.27672e-12	3.32221e-12	3.37737e-12	3.43894e-12	3.50393e-12	3.56977e-12	3.63439e-12	3.6959e-12	3.75318e-12	3.80494e-12	3.8506e-12	3.88963e-12	3.92177e-12	3.94715e-12	3.96565e-12	3.97753e-12	3.98324e-12	3.98315e-12	3.97756e-12	3.96703e-12	3.95225e-12	3.93354e-12	3.91152e-12	3.88672e-12	3.85951e-12	3.83032e-12
neuron_77	0	7.17203e-11	6.45949e-11	5.80127e-11	5.20909e-11	4.6794e-11	4.20736e-11	3.78828e-11	3.41789e-11	3.09228e-11	2.80788e-11	2.5613e-11	2.3493e-11	2.16872e-11	2.01642e-11	1.88927e-11	1.78422e-11	1.69826e-11	1.62848e-11	1.57213e-11	1.52664e-11	1.48968e-11	1.45916e-11	1.43324e-11	1.41037e-11	1.38926e-11	1.36885e-11	1.34835e-11	1.32716e-11	1.30487e-11	1.28121e-11	1.25607e-11	1.22944e-11	1.20136e-11	1.17196e-11	1.14141e-11	1.10991e-11	1.07767e-11	1.04488e-11	1.01176e-11	9.78532e-12	9.45377e-12	9.12463e-12	8.79954e-12	8.47984e-12	8.16669e-12	7.86113e-12	7.56408e-12	7.27605e-12
neuron_78	0	7.17203e-11	6.45949e-11	5.80127e-11	5.20909e-11	4.6794e-11	4.20736e-11	3.78828e-11	3.41789e-11	3.09228e-11	2.80788e-11	2.5613e-11	2.3493e-11	2.16872e-11	2.01642e-11	1.88927e-11	1.78422e-11	1.69826e-11	1.62848e-11	1.57213e-11	1.52664e-11	1.48968e-11	1.45916e-11	1.43324e-11	1.41037e-11	1.38926e-11	1.36885e-11	1.34835e-11	1.32716e-11	1.30487e-11	1.28121e-11	1.25607e-11	1.22944e-11	1.20136e-11	1.17196e-11	1.14141e-11	1.10991e-11	1.07767e-11	1.04488e-11	1.01176e-11	9.78532e-12	9.45377e-12	9.12463e-12	8.79954e-12	8.47984e-12	8.16669e-12	7.86113e-12	7.56408e-12	7.27605e-12
neuron_79	0	7.17203e-11	6.45949e-11	5.80127e-11	5.20909e-11	4.6794e-11	4.20736e-11	3.78828e-11	3.41789e-11	3.09228e-11	2.80788e-11	2.5613e-11	2.3493e-11	2.16872e-11	2.01642e-11	1.88927e-11	1.78422e-11	1.69826e-11	1.62848e-11	1.57213e-11	1.52664e-11	1.48968e-11	1.45916e-11	1.43324e-11	1.41037e-11	1.38926e-11	1.36885e-11	1.34835e-11	1.32716e-11	1.30487e-11	1.28121e-11	1.25607e-11	1.22944e-11	1.20136e-11	1.17196e-11	1.14141e-11	1.10991e-11	1.07767e-11	1.04488e-11	1.01176e-11	9.78532e-12	9.45377e-12	9.12463e-12	8.79954e-12	8.47984e-12	8.16669e-12	7.86113e-12	7.56408e-12	7.27605e-12
neuron_80	0	1.45142e-11	1.30474e-11	1.17066e-11	1.05024e-11	9.4249e-12	8.46332e-12	7.60764e-12	6.84886e-12	6.17903e-12	5.59109e-12	5.07845e-12	4.6351e-12	4.25527e-12	3.93336e-12	3.66392e-12	3.44146e-12	3.26067e-12	3.11621e-12	3.00287e-12	2.91593e-12	2.85061e-12	2.80261e-12	2.7681e-12	2.74344e-12	2.72582e-12	2.71249e-12	2.70128e-12	2.69041e-12	2.67841e-12	2.66442e-12	2.64759e-12	2.62747e-12	2.60383e-12	2.57659e-12	2.5458e-12	2.51155e-12	2.47416e-12	2.43389e-12	2.39108e-12	2.34627e-12	2.29974e-12	2.25187e-12	2.20306e-12	2.1536e-12	2.10375e-12	2.05388e-12	2.00438e-12	1.9553e-12
neuron_81	0	1.45142e-11	1.30474e-11	1.17066e-11	1.05024e-11	9.4249e-12	8.46332e-12	7.60764e-12	6.84886e-12	6.17903e-12	5.59109e-12	5.07845e-12	4.6351e-12	4.25527e-12	3.93336e-12	3.66392e-12	3.44146e-12	3.26067e-12	3.11621e-12	3.00287e-12	2.91593e-12	2.85061e-12	2.80261e-12	2.7681e-12	2.74344e-12	2.72582e-12	2.71249e-12	2.70128e-12	2.69041e-12	2.67841e-12	2.66442e-12	2.64759e-12	2.62747e-12	2.60383e-12	2.57659e-12	2.5458e-12	2.51155e-12	2.47416e-12	2.43389e-12	2.39108e-12	2.34627e-12	2.29974e-12	2.25187e-12	2.20306e-12	2.1536e-12	2.10375e-12	2.05388e-12	2.00438e-12	1.9553e-12
neuron_82	0	1.45142e-11	1.30474e-11	1.17066e-11	1.05024e-11	9.4249e-12	8.46332e-12	7.60764e-12	6.84886e-12	6.17903e-12	5.59109e-12	5.07845e-12	4.6351e-12	4.25527e-12	3.93336e-12	3.66392e-12	3.44146e-12	3.26067e-12	3.11621e-12	3.00287e-12	2.91593e-12	2.85061e-12	2.80261e-12	2.7681e-12	2.74344e-12	2.72582e-12	2.71249e-12	2.70128e-12	2.69041e-12	2.67841e-12	2.66442e-12	2.64759e-12	2.62747e-12	2.60383e-12	2.57659e-12	2.5458e-12	2.51155e-12	2.47416e-12	2.43389e-12	2.39108e-12	2.34627e-12	2.29974e-12	2.25187e-12	2.20306e-12	2.1536e-12	2.10375e-12	2.05388e-12	2.00438e-12	1.9553e-12
neuron_83	0	1.45142e-11	1.30474e-11	1.17066e-11	1.05024e-11	9.4249e-12	8.46332e-12	7.60764e-12	6.84886e-12	6.17903e-12	5.59109e-12	5.07845e-12	4.6351e-12	4.25527e-12	3.93336e-12	3.66392e-12	3.44146e-12	3.26067e-12	3.11621e-12	3.00287e-12	2.91593e-12	2.85061e-12	2.80261e-12	2.7681e-12	2.74344e-12	2.72582e-12	2.71249e-12	2.70128e-12	2.69041e-12	2.67841e-12	2.66442e-12	2.64759e-12	2.62747e-12	2.60383e-12	2.57659e-12	2.5458e-12	2.51155e-12	2.47416e-12	2.43389e-12	2.39108e-12	2.34627e-12	2.29974e-12	2.25187e-12	2.20306e-12	2.1536e-12	2.10375e-12	2.05388e-12	2.00438e-12	1.9553e-12
neuron_84	0	1.45142e-11	1.30474e-11	1.17066e-11	1.05024e-11	9.4249e-12	8.46332e-12	7.60764e-12	6.84886e-12	6.17903e-12	5.59109e-12	5.07845e-12	4.6351e-12	4.25527e-12	3.93336e-12	3.66392e-12	3.44146e-12	3.26067e-12	3.11621e-12	3.00287e-12	2.91593e-12	2.85061e-12	2.80261e-12	2.7681e-12	2.74344e-12	2.72582e-12	2.71249e-12	2.70128e-12	2.69041e-12	2.67841e-12	2.66442e-12	2.64759e-12	2.62747e-12	2.60383e-12	2.57659e-12	2.5458e-12	2.51155e-12	2.47416e-12	2.43389e-12	2.39108e-12	2.34627e-12	2.29974e-12	2.25187e-12	2.20306e-12	2.1536e-12	2.10375e-12	2.05388e-12	2.00438e-12	1.9553e-12
neuron_85	0	1.45142e-11	1.30474e-11	1.17066e-11	1.05024e-11	9.4249e-12	8.46332e-12	7.60764e-12	6.84886e-12	6.17903e-12	5.59109e-12	5.07845e-12	4.6351e-12	4.25527e-12	3.93336e-12	3.66392e-12	3.44146e-12	3.26067e-12	3.11621e-12	3.00287e-12	2.91593e-12	2.85061e-12	2.80261e-12	2.7681e-12	2.74344e-12	2.72582e-12	2.71249e-12	2.70128e-12	2.69041e-12	2.67841e-12	2.66442e-12	2.64759e-12	2.62747e-12	2.60383e-12	2.57659e-12	2.5458e-12	2.51155e-12	2.47416e-12	2.43389e-12	2.39108e-12	2.34627e-12	2.29974e-12	2.25187e-12	2.20306e-12	2.1536e-12	2.10375e-12	2.05388e-12	2.00438e-12	1.9553e-12
neuron_86	0	1.45142e-11	1.30474e-11	1.17066e-11	1.05024e-11	9.4249e-12	8.46332e-12	7.60764e-12	6.84886e-12	6.17903e-12	5.59109e-12	5.07845e-12	4.6351e-12	4.25527e-12	3.93336e-12	3.66392e-12	3.44146e-12	3.26067e-12	3.11621e-12	3.00287e-12	2.91593e-12	2.85061e-12	2.80261e-12	2.7681e-12	2.74344e-12	2.72582e-12	2.71249e-12	2.70128e-12	2.69041e-12	2.67841e-12	2.66442e-12	2.64759e-12	2.62747e-12	2.60383e-12	2.57659e-12	2.5458e-12	2.51155e-12	2.47416e-12	2.43389e-12	2.39108e-12	2.34627e-12	2.29974e-12	2.25187e-12	2.20306e-12	2.1536e-12	2.10375e-12	2.05388e-12	2.00438e-12	1.9553e-12
neuron_87	0	1.45142e-11	1.30474e-11	1.17066e-11	1.05024e-11	9.4249e-12	8.46332e-12	7.60764e-12	6.84886e-12	6.17903e-12	5.59109e-12	5.07845e-12	4.6351e-12	4.25527e-12	3.93336e-12	3.66392e-12	3.44146e-12	3.26067e-12	3.11621e-12	3.00287e-12	2.91593e-12	2.85061e-12	2.80261e-12	2.7681e-12	2.74344e-12	2.72582e-12	2.71249e-12	2.70128e-12	2.69041e-12	2.67841e-12	2.66442e-12	2.64759e-12	2.62747e-12	2.60383e-12	2.57659e-12	2.5458e-12	2.51155e-12	2.47416e-12	2.43389e-12	2.39108e-12	2.34627e-12	2.29974e-12	2.25187e-12	2.20306e-12	2.1536e-12	2.10375e-12	2.05388e-12	2.00438e-12	1.9553e-12
neuron_88	0	1.45142e-11	1.30474e-11	1.17066e-11	1.05024e-11	9.4249e-12	8.46332e-12	7.60764e-12	6.84886e-12	6.17903e-12	5.59109e-12	5.07845e-12	4.6351e-12	4.25527e-12	3.93336e-12	3.66392e-12	3.44146e-12	3.26067e-12	3.11621e-12	3.00287e-12	2.91593e-12	2.85061e-12	2.80261e-12	2.7681e-12	2.74344e-12	2.72582e-12	2.71249e-12	2.70128e-12	2.69041e-12	2.67841e-12	2.66442e-12	2.64759e-12	2.62747e-12	2.60383e-12	2.57659e-12	2.5458e-12	2.51155e-12	2.47416e-12	2.43389e-12	2.39108e-12	2.34627e-12	2.29974e-12	2.25187e-12	2.20306e-12	2.1536e-12	2.10375e-12	2.05388e-12	2.00438e-12	1.9553e-12
neuron_89	0	1.45142e-11	1.30474e-11	1.17066e-11	1.05024e-11	9.4249e-12	8.46332e-12	7.60764e-12	6.84886e-12	6.17903e-12	5.59109e-12	5.07845e-12	4.6351e-12	4.25527e-12	3.93336e-12	3.66392e-12	3.44146e-12	3.26067e-12	3.11621e-12	3.00287e-12	2.91593e-12	2.85061e-12	2.80261e-12	2.7681e-12	2.74344e-12	2.72582e-12	2.71249e-12	2.70128e-12	2.69041e-12	2.67841e-12	2.66442e-12	2.64759e-12	2.62747e-12	2.60383e-12	2.57659e-12	2.5458e-12	2.51155e-12	2.47416e-12	2.43389e-12	2.39108e-12	2.34627e-12	2.29974e-12	2.25187e-12	2.20306e-12	2.1536e-12	2.10375e-12	2.05388e-12	2.00438e-12	1.9553e-12
neuron_90	0	1.45142e-11	1.30474e-11	1.17066e-11	1.05024e-11	9.4249e-12	8.46332e-12	7.60764e-12	6.84886e-12	6.17903e-12	5.59109e-12	5.07845e-12	4.6351e-12	4.25527e-12	3.93336e-12	3.66392e-12	3.44146e-12	3.26067e-12	3.11621e-12	3.00287e-12	2.91593e-12	2.85061e-12	2.80261e-12	2.7681e-12	2.74344e-12	2.72582e-12	2.71249e-12	2.70128e-12	2.69041e-12	2.67841e-12	2.66442e-12	2.64759e-12	2.62747e-12	2.60383e-12	2.57659e-12	2.5458e-12	2.51155e-12	2.47416e-12	2.43389e-12	2.39108e-12	2.34627e-12	2.29974e-12	2.25187e-12	2.20306e-12	2.1536e-12	2.10375e-12	2.05388e-12	2.00438e-12	1.9553e-12
neuron_91	0	1.45142e-11	1.30474e-11	1.17066e-11	1.05024e-11	9.4249e-12	8.46332e-12	7.60764e-12	6.84886e-12	6.17903e-12	5.59109e-12	5.07845e-12	4.6351e-12	4.25527e-12	3.93336e-12	3.66392e-12	3.44146e-12	3.26067e-12	3.11621e-12	3.00287e-12	2.91593e-12	2.85061e-12	2.80261e-12	2.7681e-12	2.74344e-12	2.72582e-12	2.71249e-12	2.70128e-12	2.69041e-12	2.67841e-12	2.66442e-12	2.64759e-12	2.62747e-12	2.60383e-12	2.57659e-12	2.5458e-12	2.51155e-12	2.47416e-12	2.43389e-12	2.39108e-12	2.34627e-12	2.29974e-12	2.25187e-12	2.20306e-12	2.1536e-12	2.10375e-12	2.05388e-12	2.00438e-12	1.9553e-12
neuron_92	0	1.45142e-11	1.30474e-11	1.17066e-11	1.05024e-11	9.4249e-12	8.46332e-12	7.60764e-12	6.84886e-12	6.17903e-12	5.59109e-12	5.07845e-12	4.6351e-12	4.25527e-12	3.93336e-12	3.66392e-12	3.44146e-12	3.26067e-12	3.11621e-12	3.00287e-12	2.91593e-12	2.85061e-12	2.80261e-12	2.7681e-12	2.74344e-12	2.72582e-12	2.71249e-12	2.70128e-12	2.69041e-12	2.67841e-12	2.66442e-12	2.64759e-12	2.62747e-12	2.60383e-12	2.57659e-12	2.5458e-12	2.51155e-12	2.47416e-12	2.43389e-12	2.39108e-12	2.34627e-12	2.29974e-12	2.25187e-12	2.20306e-12	2.1536e-12	2.10375e-12	2.05388e-12	2.00438e-12	1.9553e-12
neuron_93	0	1.45142e-11	1.30474e-11	1.17066e-11	1.05024e-11	9.4249e-12	8.46332e-12	7.60764e-12	6.84886e-12	6.17903e-12	5.59109e-12	5.07845e-12	4.6351e-12	4.25527e-12	3.93336e-12	3.66392e-12	3.44146e-12	3.26067e-12	3.11621e-12	3.00287e-12	2.91593e-12	2.85061e-12	2.80261e-12	2.7681e-12	2.74344e-12	2.72582e-12	2.71249e-12	2.70128e-12	2.69041e-12	2.67841e-12	2.66442e-12	2.64759e-12	2.62747e-12	2.60383e-12	2.57659e-12	2.5458e-12	2.51155e-12	2.47416e-12	2.43389e-12	2.39108e-12	2.34627e-12	2.29974e-12	2.25187e-12	2.20306e-12	2.1536e-12	2.10375e-12	2.05388e-12	2.00438e-12	1.9553e-12
neuron_94	0	1.44851e-09	1.3137e-09	1.18437e-09	1.06725e-09	9.626e-10	8.6981e-10	7.88138e-10	7.16826e-10	6.55125e-10	6.02288e-10	5.57562e-10	5.20178e-10	4.8935e-10	4.64279e-10	4.44169e-10	4.28234e-10	4.15717e-10	4.05905e-10	3.98143e-10	3.91843e-10	3.86492e-10	3.81656e-10	3.76979e-10	3.72181e-10	3.67051e-10	3.61445e-10	3.5527e-10	3.48483e-10	3.41079e-10	3.33081e-10	3.24538e-10	3.15512e-10	3.06078e-10	2.96316e-10	2.86307e-10	2.76132e-10	2.65867e-10	2.55584e-10	2.45349e-10	2.3522e-10	2.25249e-10	2.1548e-10	2.0595e-10	1.9669e-10	1.87724e-10	1.79072e-10	1.70746e-10	1.62757e-10
neuron_95	0	1.44851e-09	1.3137e-09	1.18437e-09	1.06725e-09	9.626e-10	8.6981e-10	7.88138e-10	7.16826e-10	6.55125e-10	6.02288e-10	5.57562e-10	5.20178e-10	4.8935e-10	4.64279e-10	4.44169e-10	4.28234e-10	4.15717e-10	4.05905e-10	3.98143e-10	3.91843e-10	3.86492e-10	3.81656e-10	3.76979e-10	3.72181e-10	3.67051e-10	3.61445e-10	3.5527e-10	3.48483e-10	3.41079e-10	3.33081e-10	3.24538e-10	3.15512e-10	3.06078e-10	2.96316e-10	2.86307e-10	2.76132e-10	2.65867e-10	2.55584e-10	2.45349e-10	2.3522e-10	2.25249e-10	2.1548e-10	2.0595e-10	1.9669e-10	1.87724e-10	1.79072e-10	1.70746e-10	1.62757e-10
neuron_96	0	7.17203e-11	6.45949e-11	5.80127e-11	5.20909e-11	4.6794e-11	4.20736e-11	3.78828e-11	3.41789e-11	3.09228e-11	2.80788e-11	2.5613e-11	2.3493e-11	2.16872e-11	2.01642e-11	1.88927e-11	1.78422e-11	1.69826e-11	1.62848e-11	1.57213e-11	1.52664e-11	1.48968e-11	1.45916e-11	1.43324e-11	1.41037e-11	1.38926e-11	1.36885e-11	1.34835e-11	1.32716e-11	1.30487e-11	1.28121e-11	1.25607e-11	1.22944e-11	1.20136e-11	1.17196e-11	1.14141e-11	1.10991e-11	1.07767e-11	1.04488e-11	1.01176e-11	9.78532e-12	9.45377e-12	9.12463e-12	8.79954e-12	8.47984e-12	8.16669e-12	7.86113e-12	7.56408e-12	7.27605e-12
neuron_97	0	7.17203e-11	6.45949e-11	5.80127e-11	5.20909e-11	4.6794e-11	4.20736e-11	3.78828e-11	3.41789e-11	3.09228e-11	2.80788e-11	2.5613e-11	2.3493e-11	2.16872e-11	2.01642e-11	1.88927e-11	1.78422e-11	1.69826e-11	1.62848e-11	1.57213e-11	1.52664e-11	1.48968e-11	1.45916e-11	1.43324e-11	1.41037e-11	1.38926e-11	1.36885e-11	1.34835e-11	1.32716e-11	1.30487e-11	1.28121e-11	1.25607e-11	1.22944e-11	1.20136e-11	1.17196e-11	1.14141e-11	1.10991e-11	1.07767e-11	1.04488e-11	1.01176e-11	9.78532e-12	9.45377e-12	9.12463e-12	8.79954e-12	8.47984e-12	8.16669e-12	7.86113e-12	7.56408e-12	7.27605e-12
neuron_98	0	7.17203e-11	6.45949e-11	5.80127e-11	5.20909e-11	4.6794e-11	4.20736e-11	3.78828e-11	3.41789e-11	3.09228e-11	2.80788e-11	2.5613e-11	2.3493e-11	2.16872e-11	2.01642e-11	1.88927e-11	1.78422e-11	1.69826e-11	1.62848e-11	1.57213e-11	1.52664e-11	1.48968e-11	1.45916e-11	1.43324e-11	1.41037e-11	1.38926e-11	1.36885e-11	1.34835e-11	1.32716e-11	1.30487e-11	1.28121e-11	1.25607e-11	1.22944e-11	1.20136e-11	1.17196e-11	1.14141e-11	1.10991e-11	1.07767e-11	1.04488e-11	1.01176e-11	9.78532e-12	9.45377e-12	9.12463e-12	8.79954e-12	8.47984e-12	8.16669e-12	7.86113e-12	7.56408e-12	7.27605e-12
neuron_99	0	7.17203e-11	6.45949e-11	5.80127e-11	5.20909e-11	4.6794e-11	4.20736e-11	3.78828e-11	3.41789e-11	3.09228e-11	2.80788e-11	2.5613e-11	2.3493e-11	2.16872e-11	2.01642e-11	1.88927e-11	1.78422e-11	1.69826e-11	1.62848e-11	1.57213e-11	1.52664e-11	1.48968e-11	1.45916e-11	1.43324e-11	1.41037e-11	1.38926e-11	1.36885e-11	1.34835e-11	1.32716e-11	1.30487e-11	1.28121e-11	1.25607e-11	1.22944e-11	1.20136e-11	1.17196e-11	1.14141e-11	1.10991e-11	1.07767e-11	1.04488e-11	1.01176e-11	9.78532e-12	9.45377e-12	9.12463e-12	8.79954e-12	8.47984e-12	8.16669e-12	7.86113e-12	7.56408e-12	7.27605e-12
neuron_100	0	7.17203e-11	6.45949e-11	5.80127e-11	5.20909e-11	4.6794e-11	4.20736e-11	3.78828e-11	3.41789e-11	3.09228e-11	2.80788e-11	2.5613e-11	2.3493e-11	2.16872e-11	2.01642e-11	1.88927e-11	1.78422e-11	1.69826e-11	1.62848e-11	1.57213e-11	1.52664e-11	1.48968e-11	1.45916e-11	1.43324e-11	1.41037e-11	1.38926e-11	1.36885e-11	1.34835e-11	1.32716e-11	1.30487e-11	1.28121e-11	1.25607e-11	1.22944e-11	1.20136e-11	1.17196e-11	1.14141e-11	1.10991e-11	1.07767e-11	1.04488e-11	1.01176e-11	9.78532e-12	9.45377e-12	9.12463e-12	8.79954e-12	8.47984e-12	8.16669e-12	7.86113e-12	7.56408e-12	7.27605e-12
neuron_101	0	7.17203e-11	6.45949e-11	5.80127e-11	5.20909e-11	4.6794e-11	4.20736e-11	3.78828e-11	3.41789e-11	3.09228e-11	2.80788e-11	2.5613e-11	2.3493e-11	2.16872e-11	2.01642e-11	1.88927e-11	1.78422e-11	1.69826e-11	1.62848e-11	1.57213e-11	1.52664e-11	1.48968e-11	1.45916e-11	1.43324e-11	1.41037e-11	1.38926e-11	1.36885e-11	1.34835e-11	1.32716e-11	1.30487e-11	1.28121e-11	1.25607e-11	1.22944e-11	1.20136e-11	1.17196e-11	1.14141e-11	1.10991e-11	1.07767e-11	1.04488e-11	1.01176e-11	9.78532e-12	9.45377e-12	9.12463e-12	8.79954e-12	8.47984e-12	8.16669e-12	7.86113e-12	7.56408e-12	7.27605e-12
neuron_102	0	7.17203e-11	6.45949e-11	5.80127e-11	5.20909e-11	4.6794e-11	4.20736e-11	3.78828e-11	3.41789e-11	3.09228e-11	2.80788e-11	2.5613e-11	2.3493e-11	2.16872e-11	2.01642e-11	1.88927e-11	1.78422e-11	1.69826e-11	1.62848e-11	1.57213e-11	1.52664e-11	1.48968e-11	1.45916e-11	1.43324e-11	1.41037e-11	1.38926e-11	1.36885e-11	1.34835e-11	1.32716e-11	1.30487e-11	1.28121e-11	1.25607e-11	1.22944e-11	1.20136e-11	1.17196e-11	1.14141e-11	1.10991e-11	1.07767e-11	1.04488e-11	1.01176e-11	9.78532e-12	9.45377e-12	9.12463e-12	8.79954e-12	8.47984e-12	8.16669e-12	7.86113e-12	7.56408e-12	7.27605e-12
neuron_103	0	7.17203e-11	6.45949e-11	5.80127e-11	5.20909e-11	4.6794e-11	4.20736e-11	3.78828e-11	3.41789e-11	3.09228e-11	2.80788e-11	2.5613e-11	2.3493e-11	2.16872e-11	2.01642e-11	1.88927e-11	1.78422e-11	1.69826e-11	1.62848e-11	1.57213e-11	1.52664e-11	1.48968e-11	1.45916e-11	1.43324e-11	1.41037e-11	1.38926e-11	1.36885e-11	1.34835e-11	1.32716e-11	1.30487e-11	1.28121e-11	1.25607e-11	1.22944e-11	1.20136e-11	1.17196e-11	1.14141e-11	1.10991e-11	1.07767e-11	1.04488e-11	1.01176e-11	9.78532e-12	9.45377e-12	9.12463e-12	8.79954e-12	8.47984e-12	8.16669e-12	7.86113e-12	7.56408e-12	7.27605e-12
neuron_104	0	7.17203e-11	6.45949e-11	5.80127e-11	5.20909e-11	4.6794e-11	4.20736e-11	3.78828e-11	3.41789e-11	3.09228e-11	2.80788e-11	2.5613e-11	2.3493e-11	2.16872e-11	2.01642e-11	1.88927e-11	1.78422e-11	1.69826e-11	1.62848e-11	1.57213e-11	1.52664e-11	1.48968e-11	1.45916e-11	1.43324e-11	1.41037e-11	1.38926e-11	1.36885e-11	1.34835e-11	1.32716e-11	1.30487e-11	1.28121e-11	1.25607e-11	1.22944e-11	1.20136e-11	1.17196e-11	1.14141e-11	1.10991e-11	1.07767e-11	1.04488e-11	1.01176e-11	9.78532e-12	9.45377e-12	9.12463e-12	8.79954e-12	8.47984e-12	8.16669e-12	7.86113e-12	7.56408e-12	7.27605e-12
neuron_105	0	7.17203e-11	6.45949e-11	5.80127e-11	5.20909e-11	4.6794e-11	4.20736e-11	3.78828e-11	3.41789e-11	3.09228e-11	2.80788e-11	2.5613e-11	2.3493e-11	2.16872e-11	2.01642e-11	1.88927e-11	1.78422e-11	1.69826e-11	1.62848e-11	1.57213e-11	1.52664e-11	1.48968e-11	1.45916e-11	1.43324e-11	1.41037e-11	1.38926e-11	1.36885e-11	1.34835e-11	1.32716e-11	1.30487e-11	1.28121e-11	1.25607e-11	1.22944e-11	1.20136e-11	1.17196e-11	1.14141e-11	1.10991e-11	1.07767e-11	1.04488e-11	1.01176e-11	9.78532e-12	9.45377e-12	9.12463e-12	8.79954e-12	8.47984e-12	8.16669e-12	7.86113e-12	7.56408e-12	7.27605e-12
neuron_106	0	7.17203e-11	6.45949e-11	5.80127e-11	5.20909e-11	4.6794e-11	4.20736e-11	3.78828e-11	3.41789e-11	3.09228e-11	2.80788e-11	2.5613e-11	2.3493e-11	2.16872e-11	2.01642e-11	1.88927e-11	1.78422e-11	1.69826e-11	1.62848e-11	1.57213e-11	1.52664e-11	1.48968e-11	1.45916e-11	1.43324e-11	1.41037e-11	1.38926e-11	1.36885e-11	1.34835e-11	1.32716e-11	1.30487e-11	1.28121e-11	1.25607e-11	1.22944e-11	1.20136e-11	1.17196e-11	1.14141e-11	1.10991e-11	1.07767e-11	1.04488e-11	1.01176e-11	9.78532e-12	9.45377e-12	9.12463e-12	8.79954e-12	8.47984e-12	8.16669e-12	7.86113e-12	7.56408e-12	7.27605e-12
neuron_107	0	7.17203e-11	6.45949e-11	5.80127e-11	5.20909e-11	4.6794e-11	4.20736e-11	3.78828e-11	3.41789e-11	3.09228e-11	2.80788e-11	2.5613e-11	2.3493e-11	2.16872e-11	2.01642e-11	1.88927e-11	1.78422e-11	1.69826e-11	1.62848e-11	1.57213e-11	1.52664e-11	1.48968e-11	1.45916e-11	1.43324e-11	1.41037e-11	1.38926e-11	1.36885e-11	1.34835e-11	1.32716e-11	1.30487e-11	1.28121e-11	1.25607e-11	1.22944e-11	1.20136e-11	1.17196e-11	1.14141e-11	1.10991e-11	1.07767e-11	1.04488e-11	1.01176e-11	9.78532e-12	9.45377e-12	9.12463e-12	8.79954e-12	8.47984e-12	8.16669e-12	7.86113e-12	7.56408e-12	7.27605e-12
neuron_108	0	7.17203e-11	6.45949e-11	5.80127e-11	5.20909e-11	4.6794e-11	4.20736e-11	3.78828e-11	3.41789e-11	3.09228e-11	2.80788e-11	2.5613e-11	2.3493e-11	2.16872e-11	2.01642e-11	1.88927e-11	1.78422e-11	1.69826e-11	1.62848e-11	1.57213e-11	1.52664e-11	1.48968e-11	1.45916e-11	1.43324e-11	1.41037e-11	1.38926e-11	1.36885e-11	1.34835e-11	1.32716e-11	1.30487e-11	1.28121e-11	1.25607e-11	1.22944e-11	1.20136e-11	1.17196e-11	1.14141e-11	1.10991e-11	1.07767e-11	1.04488e-11	1.01176e-11	9.78532e-12	9.45377e-12	9.12463e-12	8.79954e-12	8.47984e-12	8.16669e-12	7.86113e-12	7.56408e-12	7.27605e-12
neuron_109	0	7.17203e-11	6.45949e-11	5.80127e-11	5.20909e-11	4.6794e-11	4.20736e-11	3.78828e-11	3.41789e-11	3.09228e-11	2.80788e-11	2.5613e-11	2.3493e-11	2.16872e-11	2.01642e-11	1.88927e-11	1.78422e-11	1.69826e-11	1.62848e-11	1.57213e-11	1.52664e-11	1.48968e-11	1.45916e-11	1.43324e-11	1.41037e-11	1.38926e-11	1.36885e-11	1.34835e-11	1.32716e-11	1.30487e-11	1.28121e-11	1.25607e-11	1.22944e-11	1.20136e-11	1.17196e-11	1.14141e-11	1.10991e-11	1.07767e-11	1.04488e-11	1.01176e-11	9.78532e-12	9.45377e-12	9.12463e-12	8.79954e-12	8.47984e-12	8.16669e-12	7.86113e-12	7.56408e-12	7.27605e-12
neuron_110	0	7.17203e-11	6.45949e-11	5.80127e-11	5.20909e-11	4.6794e-11	4.20736e-11	3.78828e-11	3.41789e-11	3.09228e-11	2.80788e-11	2.5613e-11	2.3493e-11	2.16872e-11	2.01642e-11	1.88927e-11	1.78422e-11	1.69826e-11	1.62848e-11	1.57213e-11	1.52664e-11	1.48968e-11	1.45916e-11	1.43324e-11	1.41037e-11	1.38926e-11	1.36885e-11	1.34835e-11	1.32716e-11	1.30487e-11	1.28121e-11	1.25607e-11	1.22944e-11	1.20136e-11	1.17196e-11	1.14141e-11	1.10991e-11	1.07767e-11	1.04488e-11	1.01176e-11	9.78532e-12	9.45377e-12	9.12463e-12	8.79954e-12	8.47984e-12	8.16669e-12	7.86113e-12	7.56408e-12	7.27605e-12
neuron_111	0	1.44851e-09	1.3137e-09	1.18437e-09	1.06725e-09	9.626e-10	8.6981e-10	7.88138e-10	7.16826e-10	6.55125e-10	6.02288e-10	5.57562e-10	5.20178e-10	4.8935e-10	4.64279e-10	4.44169e-10	4.28234e-10	4.15717e-10	4.05905e-10	3.98143e-10	3.91843e-10	3.86492e-10	3.81656e-10	3.76979e-10	3.72181e-10	3.67051e-10	3.61445e-10	3.5527e-10	3.48483e-10	3.41079e-10	3.33081e-10	3.24538e-10	3.15512e-10	3.06078e-10	2.96316e-10	2.86307e-10	2.76132e-10	2.65867e-10	2.55584e-10	2.45349e-10	2.3522e-10	2.25249e-10	2.1548e-10	2.0595e-10	1.9669e-10	1.87724e-10	1.79072e-10	1.70746e-10	1.62757e-10
neuron_112	0	1.44851e-09	1.3137e-09	1.18437e-09	1.06725e-09	9.626e-10	8.6981e-10	7.88138e-10	7.16826e-10	6.55125e-10	6.02288e-10	5.57562e-10	5.20178e-10	4.8935e-10	4.64279e-10	4.44169e-10	4.28234e-10	4.15717e-10	4.05905e-10	3.98143e-10	3.91843e-10	3.86492e-10	3.81656e-10	3.76979e-10	3.72181e-10	3.67051e-10	3.61445e-10	3.5527e-10	3.48483e-10	3.41079e-10	3.33081e-10	3.24538e-10	3.15512e-10	3.06078e-10	2.96316e-10	2.86307e-10	2.76132e-10	2.65867e-10	2.55584e-10	2.45349e-10	2.3522e-10	2.25249e-10	2.1548e-10	2.0595e-10	1.9669e-10	1.87724e-10	1.79072e-10	1.70746e-10	1.62757e-10
neuron_113	0	1.44851e-09	1.3137e-09	1.18437e-09	1.06725e-09	9.626e-10	8.6981e-10	7.88138e-10	7.16826e-10	6.55125e-10	6.02288e-10	5.57562e-10	5.20178e-10	4.8935e-10	4.64279e-10	4.44169e-10	4.28234e-10	4.15717e-10	4.05905e-10	3.98143e-10	3.91843e-10	3.86492e-10	3.81656e-10	3.76979e-10	3.72181e-10	3.67051e-10	3.61445e-10	3.5527e-10	3.48483e-10	3.41079e-10	3.33081e-10	3.24538e-10	3.15512e-10	3.06078e-10	2.96316e-10	2.86307e-10	2.76132e-10	2.65867e-10	2.55584e-10	2.45349e-10	2.3522e-10	2.25249e-10	2.1548e-10	2.0595e-10	1.9669e-10	1.87724e-10	1.79072e-10	1.70746e-10	1.62757e-10
neuron_114	0	1.44851e-09	1.3137e-09	1.18437e-09	1.06725e-09	9.626e-10	8.6981e-10	7.88138e-10	7.16826e-10	6.55125e-10	6.02288e-10	5.57562e-10	5.20178e-10	4.8935e-10	4.64279e-10	4.44169e-10	4.28234e-10	4.15717e-10	4.05905e-10	3.98143e-10	3.91843e-10	3.86492e-10	3.81656e-10	3.76979e-10	3.72181e-10	3.67051e-10	3.61445e-10	3.5527e-10	3.48483e-10	3.41079e-10	3.33081e-10	3.24538e-10	3.15512e-10	3.06078e-10	2.96316e-10	2.86307e-10	2.76132e-10	2.65867e-10	2.55584e-10	2.45349e-10	2.3522e-10	2.25249e-10	2.1548e-10	2.0595e-10	1.9669e-10	1.87724e-10	1.79072e-10	1.70746e-10	1.62757e-10
neuron_115	0	1.44851e-09	1.3137e-09	1.18437e-09	1.06725e-09	9.626e-10	8.6981e-10	7.88138e-10	7.16826e-10	6.55125e-10	6.02288e-10	5.57562e-10	5.20178e-10	4.8935e-10	4.64279e-10	4.44169e-10	4.28234e-10	4.15717e-10	4.05905e-10	3.98143e-10	3.91843e-10	3.86492e-10	3.81656e-10	3.76979e-10	3.72181e-10	3.67051e-10	3.61445e-10	3.5527e-10	3.48483e-10	3.41079e-10	3.33081e-10	3.24538e-10	3.15512e-10	3.06078e-10	2.96316e-10	2.86307e-10	2.76132e-10	2.65867e-10	2.55584e-10	2.45349e-10	2.3522e-10	2.25249e-10	2.1548e-10	2.0595e-10	1.9669e-10	1.87724e-10	1.79072e-10	1.70746e-10	1.62757e-10
neuron_116	0	1.44851e-09	1.3137e-09	1.18437e-09	1.06725e-09	9.626e-10	8.6981e-10	7.88138e-10	7.16826e-10	6.55125e-10	6.02288e-10	5.57562e-10	5.20178e-10	4.8935e-10	4.64279e-10	4.44169e-10	4.28234e-10	4.15717e-10	4.05905e-10	3.98143e-10	3.91843e-10	3.86492e-10	3.81656e-10	3.76979e-10	3.72181e-10	3.67051e-10	3.61445e-10	3.5527e-10	3.48483e-10	3.41079e-10	3.33081e-10	3.24538e-10	3.15512e-10	3.06078e-10	2.96316e-10	2.86307e-10	2.76132e-10	2.65867e-10	2.55584e-10	2.45349e-10	2.3522e-10	2.25249e-10	2.1548e-10	2.0595e-10	1.9669e-10	1.87724e-10	1.79072e-10	1.70746e-10	1.62757e-10
neuron_117	0	1.44851e-09	1.3137e-09	1.18437e-09	1.06725e-09	9.626e-10	8.6981e-10	7.88138e-10	7.16826e-10	6.55125e-10	6.02288e-10	5.57562e-10	5.20178e-10	4.8935e-10	4.64279e-10	4.44169e-10	4.28234e-10	4.15717e-10	4.05905e-10	3.98143e-10	3.91843e-10	3.86492e-10	3.81656e-10	3.76979e-10	3.72181e-10	3.67051e-10	3.61445e-10	3.5527e-10	3.48483e-10	3.41079e-10	3.33081e-10	3.24538e-10	3.15512e-10	3.06078e-10	2.96316e-10	2.86307e-10	2.76132e-10	2.65867e-10	2.55584e-10	2.45349e-10	2.3522e-10	2.25249e-10	2.1548e-10	2.0595e-10	1.9669e-10	1.87724e-10	1.79072e-10	1.70746e-10	1.62757e-10
neuron_118	0	1.44851e-09	1.3137e-09	1.18437e-09	1.06725e-09	9.626e-10	8.6981e-10	7.88138e-10	7.16826e-10	6.55125e-10	6.02288e-10	5.57562e-10	5.20178e-10	4.8935e-10	4.64279e-10	4.44169e-10	4.28234e-10	4.15717e-10	4.05905e-10	3.98143e-10	3.91843e-10	3.86492e-10	3.81656e-10	3.76979e-10	3.72181e-10	3.67051e-10	3.61445e-10	3.5527e-10	3.48483e-10	3.41079e-10	3.33081e-10	3.24538e-10	3.15512e-10	3.06078e-10	2.96316e-10	2.86307e-10	2.76132e-10	2.65867e-10	2.55584e-10	2.45349e-10	2.3522e-10	2.25249e-10	2.1548e-10	2.0595e-10	1.9669e-10	1.87724e-10	1.79072e-10	1.70746e-10	1.62757e-10
neuron_119	0	1.44851e-09	1.3137e-09	1.18437e-09	1.06725e-09	9.626e-10	8.6981e-10	7.88138e-10	7.16826e-10	6.55125e-10	6.02288e-10	5.57562e-10	5.20178e-10	4.8935e-10	4.64279e-10	4.44169e-10	4.28234e-10	4.15717e-10	4.05905e-10	3.98143e-10	3.91843e-10	3.86492e-10	3.81656e-10	3.76979e-10	3.72181e-10	3.67051e-10	3.61445e-10	3.5527e-10	3.48483e-10	3.41079e-10	3.33081e-10	3.24538e-10	3.15512e-10	3.06078e-10	2.96316e-10	2.86307e-10	2.76132e-10	2.65867e-10	2.55584e-10	2.45349e-10	2.3522e-10	2.25249e-10	2.1548e-10	2.0595e-10	1.9669e-10	1.87724e-10	1.79072e-10	1.70746e-10	1.62757e-10
neuron_120	0	1.44851e-09	1.3137e-09	1.18437e-09	1.06725e-09	9.626e-10	8.6981e-10	7.88138e-10	7.16826e-10	6.55125e-10	6.02288e-10	5.57562e-10	5.20178e-10	4.8935e-10	4.64279e-10	4.44169e-10	4.28234e-10	4.15717e-10	4.05905e-10	3.98143e-10	3.91843e-10	3.86492e-10	3.81656e-10	3.76979e-10	3.72181e-10	3.67051e-10	3.61445e-10	3.5527e-10	3.48483e-10	3.41079e-10	3.33081e-10	3.24538e-10	3.15512e-10	3.06078e-10	2.96316e-10	2.86307e-10	2.76132e-10	2.65867e-10	2.55584e-10	2.45349e-10	2.3522e-10	2.25249e-10	2.1548e-10	2.0595e-10	1.9669e-10	1.87724e-10	1.79072e-10	1.70746e-10	1.62757e-10
neuron_121	0	1.44851e-09	1.3137e-09	1.18437e-09	1.06725e-09	9.626e-10	8.6981e-10	7.88138e-10	7.16826e-10	6.55125e-10	6.02288e-10	5.57562e-10	5.20178e-10	4.8935e-10	4.64279e-10	4.44169e-10	4.28234e-10	4.15717e-10	4.05905e-10	3.98143e-10	3.91843e-10	3.86492e-10	3.81656e-10	3.76979e-10	3.72181e-10	3.67051e-10	3.61445e-10	3.5527e-10	3.48483e-10	3.41079e-10	3.33081e-10	3.24538e-10	3.15512e-10	3.06078e-10	2.96316e-10	2.86307e-10	2.76132e-10	2.65867e-10	2.55584e-10	2.45349e-10	2.3522e-10	2.25249e-10	2.1548e-10	2.0595e-10	1.9669e-10	1.87724e-10	1.79072e-10	1.70746e-10	1.62757e-10
neuron_122	0	1.44851e-09	1.3137e-09	1.18437e-09	1.06725e-09	9.626e-10	8.6981e-10	7.88138e-10	7.16826e-10	6.55125e-10	6.02288e-10	5.57562e-10	5.20178e-10	4.8935e-10	4.64279e-10	4.44169e-10	4.28234e-10	4.15717e-10	4.05905e-10	3.98143e-10	3.91843e-10	3.86492e-10	3.81656e-10	3.76979e-10	3.72181e-10	3.67051e-10	3.61445e-10	3.5527e-10	3.48483e-10	3.41079e-10	3.33081e-10	3.24538e-10	3.15512e-10	3.06078e-10	2.96316e-10	2.86307e-10	2.76132e-10	2.65867e-10	2.55584e-10	2.45349e-10	2.3522e-10	2.25249e-10	2.1548e-10	2.0595e-10	1.9669e-10	1.87724e-10	1.79072e-10	1.70746e-10	1.62757e-10
neuron_123	0	1.44851e-09	1.3137e-09	1.18437e-09	1.06725e-09	9.626e-10	8.6981e-10	7.88138e-10	7.16826e-10	6.55125e-10	6.02288e-10	5.57562e-10	5.20178e-10	4.8935e-10	4.64279e-10	4.44169e-10	4.28234e-10	4.15717e-10	4.05905e-10	3.98143e-10	3.91843e-10	3.86492e-10	3.81656e-10	3.76979e-10	3.72181e-10	3.67051e-10	3.61445e-10	3.5527e-10	3.48483e-10	3.41079e-10	3.33081e-10	3.24538e-10	3.15512e-10	3.06078e-10	2.96316e-10	2.86307e-10	2.76132e-10	2.65867e-10	2.55584e-10	2.45349e-10	2.3522e-10	2.25249e-10	2.1548e-10	2.0595e-10	1.9669e-10	1.87724e-10	1.79072e-10	1.70746e-10	1.62757e-10
neuron_124	0	1.44851e-09	1.3137e-09	1.18437e-09	1.06725e-09	9.626e-10	8.6981e-10	7.88138e-10	7.16826e-10	6.55125e-10	6.02288e-10	5.57562e-10	5.20178e-10	4.8935e-10	4.64279e-10	4.44169e-10	4.28234e-10	4.15717e-10	4.05905e-10	3.98143e-10	3.91843e-10	3.86492e-10	3.81656e-10	3.76979e-10	3.72181e-10	3.67051e-10	3.61445e-10	3.5527e-10	3.48483e-10	3.41079e-10	3.33081e-10	3.24538e-10	3.15512e-10	3.06078e-10	2.96316e-10	2.86307e-10	2.76132e-10	2.65867e-10	2.55584e-10	2.45349e-10	2.3522e-10	2.25249e-10	2.1548e-10	2.0595e-10	1.9669e-10	1.87724e-10	1.79072e-10	1.70746e-10	1.62757e-10
neuron_125	0	1.44851e-09	1.3137e-09	1.18437e-09	1.06725e-09	9.626e-10	8.6981e-10	7.88138e-10	7.16826e-10	6.55125e-10	6.02288e-10	5.57562e-10	5.20178e-10	4.8935e-10	4.64279e-10	4.44169e-10	4.28234e-10	4.15717e-10	4.05905e-10	3.98143e-10	3.91843e-10	3.86492e-10	3.81656e-10	3.76979e-10	3.72181e-10	3.67051e-10	3.61445e-10	3.5527e-10	3.48483e-10	3.41079e-10	3.33081e-10	3.24538e-10	3.15512e-10	3.06078e-10	2.96316e-10	2.86307e-10	2.76132e-10	2.65867e-10	2.55584e-10	2.45349e-10	2.3522e-10	2.25249e-10	2.1548e-10	2.0595e-10	1.9669e-10	1.87724e-10	1.79072e-10	1.70746e-10	1.62757e-10
neuron_126	0	1.44851e-09	1.3137e-09	1.18437e-09	1.06725e-09	9.626e-10	8.6981e-10	7.88138e-10	7.16826e-10	6.55125e-10	6.02288e-10	5.57562e-10	5.20178e-10	4.8935e-10	4.64279e-10	4.44169e-10	4.28234e-10	4.15717e-10	4.05905e-10	3.98143e-10	3.91843e-10	3.86492e-10	3.81656e-10	3.76979e-10	3.72181e-10	3.67051e-10	3.61445e-10	3.5527e-10	3.48483e-10	3.41079e-10	3.33081e-10	3.24538e-10	3.15512e-10	3.06078e-10	2.96316e-10	2.86307e-10	2.76132e-10	2.65867e-10	2.55584e-10	2.45349e-10	2.3522e-10	2.25249e-10	2.1548e-10	2.0595e-10	1.9669e-10	1.87724e-10	1.79072e-10	1.70746e-10	1.62757e-10
neuron_127	0	8.35522e-08	7.75645e-08	7.09349e-08	6.47751e-08	5.92757e-08	5.44724e-08	5.03546e-08	4.68921e-08	4.40428e-08	4.17559e-08	3.99738e-08	3.86343e-08	3.76716e-08	3.70191e-08	3.6611e-08	3.63846e-08	3.62815e-08	3.62493e-08	3.62423e-08	3.62222e-08	3.61584e-08	3.60271e-08	3.58119e-08	3.55024e-08	3.50934e-08	3.45847e-08	3.39795e-08	3.32842e-08	3.2507e-08	3.16577e-08	3.0747e-08	2.97858e-08	2.87851e-08	2.77554e-08	2.67068e-08	2.56483e-08	2.45884e-08	2.35346e-08	2.24932e-08	2.14699e-08	2.04694e-08	1.94956e-08	1.85516e-08	1.76399e-08	1.67622e-08	1.59198e-08	1.51134e-08	1.43435e-08
neuron_128	0	8.35522e-08	7.75645e-08	7.09349e-08	6.47751e-08	5.92757e-08	5.44724e-08	5.03546e-08	4.68921e-08	4.40428e-08	4.17559e-08	3.99738e-08	3.86343e-08	3.76716e-08	3.70191e-08	3.6611e-08	3.63846e-08	3.62815e-08	3.62493e-08	3.62423e-08	3.62222e-08	3.61584e-08	3.60271e-08	3.58119e-08	3.55024e-08	3.50934e-08	3.45847e-08	3.39795e-08	3.32842e-08	3.2507e-08	3.16577e-08	3.0747e-08	2.97858e-08	2.87851e-08	2.77554e-08	2.67068e-08	2.56483e-08	2.45884e-08	2.35346e-08	2.24932e-08	2.14699e-08	2.04694e-08	1.94956e-08	1.85516e-08	1.76399e-08	1.67622e-08	1.59198e-08	1.51134e-08	1.43435e-08
neuron_129	0	8.35522e-08	7.75645e-08	7.09349e-08	6.47751e-08	5.92757e-08	5.44724e-08	5.03546e-08	4.68921e-08	4.40428e-08	4.17559e-08	3.99738e-08	3.86343e-08	3.76716e-08	3.70191e-08	3.6611e-08	3.63846e-08	3.62815e-08	3.62493e-08	3.62423e-08	3.62222e-08	3.61584e-08	3.60271e-08	3.58119e-08	3.55024e-08	3.50934e-08	3.45847e-08	3.39795e-08	3.32842e-08	3.2507e-08	3.16577e-08	3.0747e-08	2.97858e-08	2.87851e-08	2.77554e-08	2.67068e-08	2.56483e-08	2.45884e-08	2.35346e-08	2.24932e-08	2.14699e-08	2.04694e-08	1.94956e-08	1.85516e-08	1.76399e-08	1.67622e-08	1.59198e-08	1.51134e-08	1.43435e-08
neuron_130	0	8.35522e-08	7.75645e-08	7.09349e-08	6.47751e-08	5.92757e-08	5.44724e-08	5.03546e-08	4.68921e-08	4.40428e-08	4.17559e-08	3.99738e-08	3.86343e-08	3.76716e-08	3.70191e-08	3.6611e-08	3.63846e-08	3.62815e-08	3.62493e-08	3.62423e-08	3.62222e-08	3.61584e-08	3.60271e-08	3.58119e-08	3.55024e-08	3.50934e-08	3.45847e-08	3.39795e-08	3.32842e-08	3.2507e-08	3.16577e-08	3.0747e-08	2.97858e-08	2.87851e-08	2.77554e-08	2.67068e-08	2.56483e-08	2.45884e-08	2.35346e-08	2.24932e-08	2.14699e-08	2.04694e-08	1.94956e-08	1.85516e-08	1.76399e-08	1.67622e-08	1.59198e-08	1.51134e-08	1.43435e-08
neuron_131	0	8.35522e-08	7.75645e-08	7.09349e-08	6.47751e-08	5.92757e-08	5.44724e-08	5.03546e-08	4.68921e-08	4.40428e-08	4.17559e-08	3.99738e-08	3.86343e-08	3.76716e-08	3.70191e-08	3.6611e-08	3.63846e-08	3.62815e-08	3.62493e-08	3.62423e-08	3.62222e-08	3.61584e-08	3.60271e-08	3.58119e-08	3.55024e-08	3.50934e-08	3.45847e-08	3.39795e-08	3.32842e-08	3.2507e-08	3.16577e-08	3.0747e-08	2.97858e-08	2.87851e-08	2.77554e-08	2.67068e-08	2.56483e-08	2.45884e-08	2.35346e-08	2.24932e-08	2.14699e-08	2.04694e-08	1.94956e-08	1.85516e-08	1.76399e-08	1.67622e-08	1.59198e-08	1.51134e-08	1.43435e-08
neuron_132	0	8.35522e-08	7.75645e-08	7.09349e-08	6.47751e-08	5.92757e-08	5.44724e-08	5.03546e-08	4.68921e-08	4.40428e-08	4.17559e-08	3.99738e-08	3.86343e-08	3.76716e-08	3.70191e-08	3.6611e-08	3.63846e-08	3.62815e-08	3.62493e-08	3.62423e-08	3.62222e-08	3.61584e-08	3.60271e-08	3.58119e-08	3.55024e-08	3.50934e-08	3.45847e-08	3.39795e-08	3.32842e-08	3.2507e-08	3.16577e-08	3.0747e-08	2.97858e-08	2.87851e-08	2.77554e-08	2.67068e-08	2.56483e-08	2.45884e-08	2.35346e-08	2.24932e-08	2.14699e-08	2.04694e-08	1.94956e-08	1.85516e-08	1.76399e-08	1.67622e-08	1.59198e-08	1.51134e-08	1.43435e-08
neuron_133	0	8.35522e-08	7.75645e-08	7.09349e-08	6.47751e-08	5.92757e-08	5.44724e-08	5.03546e-08	4.68921e-08	4.40428e-08	4.17559e-08	3.99738e-08	3.86343e-08	3.76716e-08	3.70191e-08	3.6611e-08	3.63846e-08	3.62815e-08	3.62493e-08	3.62423e-08	3.62222e-08	3.61584e-08	3.60271e-08	3.58119e-08	3.55024e-08	3.50934e-08	3.45847e-08	3.39795e-08	3.32842e-08	3.2507e-08	3.16577e-08	3.0747e-08	2.97858e-08	2.87851e-08	2.77554e-08	2.67068e-08	2.56483e-08	2.45884e-08	2.35346e-08	2.24932e-08	2.14699e-08	2.04694e-08	1.94956e-08	1.85516e-08	1.76399e-08	1.67622e-08	1.59198e-08	1.51134e-08	1.43435e-08
neuron_134	0	8.35522e-08	7.75645e-08	7.09349e-08	6.47751e-08	5.92757e-08	5.44724e-08	5.03546e-08	4.68921e-08	4.40428e-08	4.17559e-08	3.99738e-08	3.86343e-08	3.76716e-08	3.70191e-08	3.6611e-08	3.63846e-08	3.62815e-08	3.62493e-08	3.62423e-08	3.62222e-08	3.61584e-08	3.60271e-08	3.58119e-08	3.55024e-08	3.50934e-08	3.45847e-08	3.39795e-08	3.32842e-08	3.2507e-08	3.16577e-08	3.0747e-08	2.97858e-08	2.87851e-08	2.77554e-08	2.67068e-08	2.56483e-08	2.45884e-08	2.35346e-08	2.24932e-08	2.14699e-08	2.04694e-08	1.94956e-08	1.85516e-08	1.76399e-08	1.67622e-08	1.59198e-08	1.51134e-08	1.43435e-08
neuron_135	0	8.35522e-08	7.75645e-08	7.09349e-08	6.47751e-08	5.92757e-08	5.44724e-08	5.03546e-08	4.68921e-08	4.40428e-08	4.17559e-08	3.99738e-08	3.86343e-08	3.76716e-08	3.70191e-08	3.6611e-08	3.63846e-08	3.62815e-08	3.62493e-08	3.62423e-08	3.62222e-08	3.61584e-08	3.60271e-08	3.58119e-08	3.55024e-08	3.50934e-08	3.45847e-08	3.39795e-08	3.32842e-08	3.2507e-08	3.16577e-08	3.0747e-08	2.97858e-08	2.87851e-08	2.77554e-08	2.67068e-08	2.56483e-08	2.45884e-08	2.35346e-08	2.24932e-08	2.14699e-08	2.04694e-08	1.94956e-08	1.85516e-08	1.76399e-08	1.67622e-08	1.59198e-08	1.51134e-08	1.43435e-08
neuron_136	0	8.35522e-08	7.75645e-08	7.09349e-08	6.47751e-08	5.92757e-08	5.44724e-08	5.03546e-08	4.68921e-08	4.40428e-08	4.17559e-08	3.99738e-08	3.86343e-08	3.76716e-08	3.70191e-08	3.6611e-08	3.63846e-08	3.62815e-08	3.62493e-08	3.62423e-08	3.62222e-08	3.61584e-08	3.60271e-08	3.58119e-08	3.55024e-08	3.50934e-08	3.45847e-08	3.39795e-08	3.32842e-08	3.2507e-08	3.16577e-08	3.0747e-08	2.97858e-08	2.87851e-08	2.77554e-08	2.67068e-08	2.56483e-08	2.45884e-08	2.35346e-08	2.24932e-08	2.14699e-08	2.04694e-08	1.94956e-08	1.85516e-08	1.76399e-08	1.67622e-08	1.59198e-08	1.51134e-08	1.43435e-08
neuron_137	0	8.51981e-06	8.46687e-06	8.10296e-06	7.70867e-06	7.35167e-06	7.05491e-06	6.82552e-06	6.66316e-06	6.56321e-06	6.51841e-06	6.5199e-06	6.55795e-06	6.62259e-06	6.70411e-06	6.79339e-06	6.88223e-06	6.96353e-06	7.0314e-06	7.0812e-06	7.10951e-06	7.11411e-06	7.09379e-06	7.04828e-06	6.97812e-06	6.88447e-06	6.76898e-06	6.63366e-06	6.48078e-06	6.31274e-06	6.13197e-06	5.94087e-06	5.74179e-06	5.53691e-06	5.32828e-06	5.11774e-06	4.90697e-06	4.69743e-06	4.49041e-06	4.28699e-06	4.0881e-06	3.89449e-06	3.70677e-06	3.52541e-06	3.35075e-06	3.18303e-06	3.02242e-06	2.86896e-06	2.72267e-06
neuron_138	0	8.51981e-06	8.46687e-06	8.10296e-06	7.70867e-06	7.35167e-06	7.05491e-06	6.82552e-06	6.66316e-06	6.56321e-06	6.51841e-06	6.5199e-06	6.55795e-06	6.62259e-06	6.70411e-06	6.79339e-06	6.88223e-06	6.96353e-06	7.0314e-06	7.0812e-06	7.10951e-06	7.11411e-06	7.09379e-06	7.04828e-06	6.97812e-06	6.88447e-06	6.76898e-06	6.63366e-06	6.48078e-06	6.31274e-06	6.13197e-06	5.94087e-06	5.74179e-06	5.53691e-06	5.32828e-06	5.11774e-06	4.90697e-06	4.69743e-06	4.49041e-06	4.28699e-06	4.0881e-06	3.89449e-06	3.70677e-06	3.52541e-06	3.35075e-06	3.18303e-06	3.02242e-06	2.86896e-06	2.72267e-06
neuron_139	0	8.35522e-08	7.75645e-08	7.09349e-08	6.47751e-08	5.92757e-08	5.44724e-08	5.03546e-08	4.68921e-08	4.40428e-08	4.17559e-08	3.99738e-08	3.86343e-08	3.76716e-08	3.70191e-08	3.6611e-08	3.63846e-08	3.62815e-08	3.62493e-08	3.62423e-08	3.62222e-08	3.61584e-08	3.60271e-08	3.58119e-08	3.55024e-08	3.50934e-08	3.45847e-08	3.39795e-08	3.32842e-08	3.2507e-08	3.16577e-08	3.0747e-08	2.97858e-08	2.87851e-08	2.77554e-08	2.67068e-08	2.56483e-08	2.45884e-08	2.35346e-08	2.24932e-08	2.14699e-08	2.04694e-08	1.94956e-08	1.85516e-08	1.76399e-08	1.67622e-08	1.59198e-08	1.51134e-08	1.43435e-08
neuron_140	0	8.35522e-08	7.75645e-08	7.09349e-08	6.47751e-08	5.92757e-08	5.44724e-08	5.03546e-08	4.68921e-08	4.40428e-08	4.17559e-08	3.99738e-08	3.86343e-08	3.76716e-08	3.70191e-08	3.6611e-08	3.63846e-08	3.62815e-08	3.62493e-08	3.62423e-08	3.62222e-08	3.61584e-08	3.60271e-08	3.58119e-08	3.55024e-08	3.50934e-08	3.45847e-08	3.39795e-08	3.32842e-08	3.2507e-08	3.16577e-08	3.0747e-08	2.97858e-08	2.87851e-08	2.77554e-08	2.67068e-08	2.56483e-08	2.45884e-08	2.35346e-08	2.24932e-08	2.14699e-08	2.04694e-08	1.94956e-08	1.85516e-08	1.76399e-08	1.67622e-08	1.59198e-08	1.51134e-08	1.43435e-08
neuron_141	0	8.35522e-08	7.75645e-08	7.09349e-08	6.47751e-08	5.92757e-08	5.44724e-08	5.03546e-08	4.68921e-08	4.40428e-08	4.17559e-08	3.99738e-08	3.86343e-08	3.76716e-08	3.70191e-08	3.6611e-08	3.63846e-08	3.62815e-08	3.62493e-08	3.62423e-08	3.62222e-08	3.61584e-08	3.60271e-08	3.58119e-08	3.55024e-08	3.50934e-08	3.45847e-08	3.39795e-08	3.32842e-08	3.2507e-08	3.16577e-08	3.0747e-08	2.97858e-08	2.87851e-08	2.77554e-08	2.67068e-08	2.56483e-08	2.45884e-08	2.35346e-08	2.24932e-08	2.14699e-08	2.04694e-08	1.94956e-08	1.85516e-08	1.76399e-08	1.67622e-08	1.59198e-08	1.51134e-08	1.43435e-08
neuron_142	0	8.35522e-08	7.75645e-08	7.09349e-08	6.47751e-08	5.92757e-08	5.44724e-08	5.03546e-08	4.68921e-08	4.40428e-08	4.17559e-08	3.99738e-08	3.86343e-08	3.76716e-08	3.70191e-08	3.6611e-08	3.63846e-08	3.62815e-08	3.62493e-08	3.62423e-08	3.62222e-08	3.61584e-08	3.60271e-08	3.58119e-08	3.55024e-08	3.50934e-08	3.45847e-08	3.39795e-08	3.32842e-08	3.2507e-08	3.16577e-08	3.0747e-08	2.97858e-08	2.87851e-08	2.77554e-08	2.67068e-08	2.56483e-08	2.45884e-08	2.35346e-08	2.24932e-08	2.14699e-08	2.04694e-08	1.94956e-08	1.85516e-08	1.76399e-08	1.67622e-08	1.59198e-08	1.51134e-08	1.43435e-08
neuron_143	0	8.35522e-08	7.75645e-08	7.09349e-08	6.47751e-08	5.92757e-08	5.44724e-08	5.03546e-08	4.68921e-08	4.40428e-08	4.17559e-08	3.99738e-08	3.86343e-08	3.76716e-08	3.70191e-08	3.6611e-08	3.63846e-08	3.62815e-08	3.62493e-08	3.62423e-08	3.62222e-08	3.61584e-08	3.60271e-08	3.58119e-08	3.55024e-08	3.50934e-08	3.45847e-08	3.39795e-08	3.32842e-08	3.2507e-08	3.16577e-08	3.0747e-08	2.97858e-08	2.87851e-08	2.77554e-08	2.67068e-08	2.56483e-08	2.45884e-08	2.35346e-08	2.24932e-08	2.14699e-08	2.04694e-08	1.94956e-08	1.85516e-08	1.76399e-08	1.67622e-08	1.59198e-08	1.51134e-08	1.43435e-08
neuron_144	0	8.35522e-08	7.75645e-08	7.09349e-08	6.47751e-08	5.92757e-08	5.44724e-08	5.03546e-08	4.68921e-08	4.40428e-08	4.17559e-08	3.99738e-08	3.86343e-08	3.76716e-08	3.70191e-08	3.6611e-08	3.63846e-08	3.62815e-08	3.62493e-08	3.62423e-08	3.62222e-08	3.61584e-08	3.60271e-08	3.58119e-08	3.55024e-08	3.50934e-08	3.45847e-08	3.39795e-08	3.32842e-08	3.2507e-08	3.16577e-08	3.0747e-08	2.97858e-08	2.87851e-08	2.77554e-08	2.67068e-08	2.56483e-08	2.45884e-08	2.35346e-08	2.24932e-08	2.14699e-08	2.04694e-08	1.94956e-08	1.85516e-08	1.76399e-08	1.67622e-08	1.59198e-08	1.51134e-08	1.43435e-08
neuron_145	0	8.51981e-06	8.46687e-06	8.10296e-06	7.70867e-06	7.35167e-06	7.05491e-06	6.82552e-06	6.66316e-06	6.56321e-06	6.51841e-06	6.5199e-06	6.55795e-06	6.62259e-06	6.70411e-06	6.79339e-06	6.88223e-06	6.96353e-06	7.0314e-06	7.0812e-06	7.10951e-06	7.11411e-06	7.09379e-06	7.04828e-06	6.97812e-06	6.88447e-06	6.76898e-06	6.63366e-06	6.48078e-06	6.31274e-06	6.13197e-06	5.94087e-06	5.74179e-06	5.53691e-06	5.32828e-06	5.11774e-06	4.90697e-06	4.69743e-06	4.49041e-06	4.28699e-06	4.0881e-06	3.89449e-06	3.70677e-06	3.52541e-06	3.35075e-06	3.18303e-06	3.02242e-06	2.86896e-06	2.72267e-06
neuron_146	0	8.35522e-08	7.75645e-08	7.09349e-08	6.47751e-08	5.92757e-08	5.44724e-08	5.03546e-08	4.68921e-08	4.40428e-08	4.17559e-08	3.99738e-08	3.86343e-08	3.76716e-08	3.70191e-08	3.6611e-08	3.63846e-08	3.62815e-08	3.62493e-08	3.62423e-08	3.62222e-08	3.61584e-08	3.60271e-08	3.58119e-08	3.55024e-08	3.50934e-08	3.45847e-08	3.39795e-08	3.32842e-08	3.2507e-08	3.16577e-08	3.0747e-08	2.97858e-08	2.87851e-08	2.77554e-08	2.67068e-08	2.56483e-08	2.45884e-08	2.35346e-08	2.24932e-08	2.14699e-08	2.04694e-08	1.94956e-08	1.85516e-08	1.76399e-08	1.67622e-08	1.59198e-08	1.51134e-08	1.43435e-08
neuron_147	0	8.35522e-08	7.75645e-08	7.09349e-08	6.47751e-08	5.92757e-08	5.44724e-08	5.03546e-08	4.68921e-08	4.40428e-08	4.17559e-08	3.99738e-08	3.86343e-08	3.76716e-08	3.70191e-08	3.6611e-08	3.63846e-08	3.62815e-08	3.62493e-08	3.62423e-08	3.62222e-08	3.61584e-08	3.60271e-08	3.58119e-08	3.55024e-08	3.50934e-08	3.45847e-08	3.39795e-08	3.32842e-08	3.2507e-08	3.16577e-08	3.0747e-08	2.97858e-08	2.87851e-08	2.77554e-08	2.67068e-08	2.56483e-08	2.45884e-08	2.35346e-08	2.24932e-08	2.14699e-08	2.04694e-08	1.94956e-08	1.85516e-08	1.76399e-08	1.67622e-08	1.59198e-08	1.51134e-08	1.43435e-08
neuron_148	0	8.51981e-06	8.46687e-06	8.10296e-06	7.70867e-06	7.35167e-06	7.05491e-06	6.82552e-06	6.66316e-06	6.56321e-06	6.51841e-06	6.5199e-06	6.55795e-06	6.62259e-06	6.70411e-06	6.79339e-06	6.88223e-06	6.96353e-06	7.0314e-06	7.0812e-06	7.10951e-06	7.11411e-06	7.09379e-06	7.04828e-06	6.97812e-06	6.88447e-06	6.76898e-06	6.63366e-06	6.48078e-06	6.31274e-06	6.13197e-06	5.94087e-06	5.74179e-06	5.53691e-06	5.32828e-06	5.11774e-06	4.90697e-06	4.69743e-06	4.49041e-06	4.28699e-06	4.0881e-06	3.89449e-06	3.70677e-06	3.52541e-06	3.35075e-06	3.18303e-06	3.02242e-06	2.86896e-06	2.72267e-06
neuron_149	0	8.51981e-06	8.46687e-06	8.10296e-06	7.70867e-06	7.35167e-06	7.05491e-06	6.82552e-06	6.66316e-06	6.56321e-06	6.51841e-06	6.5199e-06	6.55795e-06	6.62259e-06	6.70411e-06	6.79339e-06	6.88223e-06	6.96353e-06	7.0314e-06	7.0812e-06	7.10951e-06	7.11411e-06	7.09379e-06	7.04828e-06	6.97812e-06	6.88447e-06	6.76898e-06	6.63366e-06	6.48078e-06	6.31274e-06	6.13197e-06	5.94087e-06	5.74179e-06	5.53691e-06	5.32828e-06	5.11774e-06	4.90697e-06	4.69743e-06	4.49041e-06	4.28699e-06	4.0881e-06	3.89449e-06	3.70677e-06	3.52541e-06	3.35075e-06	3.18303e-06	3.02242e-06	2.86896e-06	2.72267e-06
neuron_150	0	8.51981e-06	8.46687e-06	8.10296e-06	7.70867e-06	7.35167e-06	7.05491e-06	6.82552e-06	6.66316e-06	6.56321e-06	6.51841e-06	6.5199e-06	6.55795e-06	6.62259e-06	6.70411e-06	6.79339e-06	6.88223e-06	6.96353e-06	7.0314e-06	7.0812e-06	7.10951e-06	7.11411e-06	7.09379e-06	7.04828e-06	6.97812e-06	6.88447e-06	6.76898e-06	6.63366e-06	6.48078e-06	6.31274e-06	6.13197e-06	5.94087e-06	5.74179e-06	5.53691e-06	5.32828e-06	5.11774e-06	4.90697e-06	4.69743e-06	4.49041e-06	4.28699e-06	4.0881e-06	3.89449e-06	3.70677e-06	3.52541e-06	3.35075e-06	3.18303e-06	3.02242e-06	2.86896e-06	2.72267e-06
neuron_151	0	8.51981e-06	8.46687e-06	8.10296e-06	7.70867e-06	7.35167e-06	7.05491e-06	6.82552e-06	6.66316e-06	6.56321e-06	6.51841e-06	6.5199e-06	6.55795e-06	6.62259e-06	6.70411e-06	6.79339e-06	6.88223e-06	6.96353e-06	7.0314e-06	7.0812e-06	7.10951e-06	7.11411e-06	7.09379e-06	7.04828e-06	6.97812e-06	6.88447e-06	6.76898e-06	6.63366e-06	6.48078e-06	6.31274e-06	6.13197e-06	5.94087e-06	5.74179e-06	5.53691e-06	5.32828e-06	5.11774e-06	4.90697e-06	4.69743e-06	4.49041e-06	4.28699e-06	4.0881e-06	3.89449e-06	3.70677e-06	3.52541e-06	3.35075e-06	3.18303e-06	3.02242e-06	2.86896e-06	2.72267e-06
neuron_152	0	8.51981e-06	8.46687e-06	8.10296e-06	7.70867e-06	7.35167e-06	7.05491e-06	6.82552e-06	6.66316e-06	6.56321e-06	6.51841e-06	6.5199e-06	6.55795e-06	6.62259e-06	6.70411e-06	6.79339e-06	6.88223e-06	6.96353e-06	7.0314e-06	7.0812e-06	7.10951e-06	7.11411e-06	7.09379e-06	7.04828e-06	6.97812e-06	6.88447e-06	6.76898e-06	6.63366e-06	6.48078e-06	6.31274e-06	6.13197e-06	5.94087e-06	5.74179e-06	5.53691e-06	5.32828e-06	5.11774e-06	4.90697e-06	4.69743e-06	4.49041e-06	4.28699e-06	4.0881e-06	3.89449e-06	3.70677e-06	3.52541e-06	3.35075e-06	3.18303e-06	3.02242e-06	2.86896e-06	2.72267e-06
neuron_153	0	8.51981e-06	8.46687e-06	8.10296e-06	7.70867e-06	7.35167e-06	7.05491e-06	6.82552e-06	6.66316e-06	6.56321e-06	6.51841e-06	6.5199e-06	6.55795e-06	6.62259e-06	6.70411e-06	6.79339e-06	6.88223e-06	6.96353e-06	7.0314e-06	7.0812e-06	7.10951e-06	7.11411e-06	7.09379e-06	7.04828e-06	6.97812e-06	6.88447e-06	6.76898e-06	6.63366e-06	6.48078e-06	6.31274e-06	6.13197e-06	5.94087e-06	5.74179e-06	5.53691e-06	5.32828e-06	5.11774e-06	4.90697e-06	4.69743e-06	4.49041e-06	4.28699e-06	4.0881e-06	3.89449e-06	3.70677e-06	3.52541e-06	3.35075e-06	3.18303e-06	3.02242e-06	2.86896e-06	2.72267e-06
neuron_154	0	8.51981e-06	8.46687e-06	8.10296e-06	7.70867e-06	7.35167e-06	7.05491e-06	6.82552e-06	6.66316e-06	6.56321e-06	6.51841e-06	6.5199e-06	6.55795e-06	6.62259e-06	6.70411e-06	6.79339e-06	6.88223e-06	6.96353e-06	7.0314e-06	7.0812e-06	7.10951e-06	7.11411e-06	7.09379e-06	7.04828e-06	6.97812e-06	6.88447e-06	6.76898e-06	6.63366e-06	6.48078e-06	6.31274e-06	6.13197e-06	5.94087e-06	5.74179e-06	5.53691e-06	5.32828e-06	5.11774e-06	4.90697e-06	4.69743e-06	4.49041e-06	4.28699e-06	4.0881e-06	3.89449e-06	3.70677e-06	3.52541e-06	3.35075e-06	3.18303e-06	3.02242e-06	2.86896e-06	2.72267e-06
neuron_155	0	8.51981e-06	8.46687e-06	8.10296e-06	7.70867e-06	7.35167e-06	7.05491e-06	6.82552e-06	6.66316e-06	6.56321e-06	6.51841e-06	6.5199e-06	6.55795e-06	6.62259e-06	6.70411e-06	6.79339e-06	6.88223e-06	6.96353e-06	7.0314e-06	7.0812e-06	7.10951e-06	7.11411e-06	7.09379e-06	7.04828e-06	6.97812e-06	6.88447e-06	6.76898e-06	6.63366e-06	6.48078e-06	6.31274e-06	6.13197e-06	5.94087e-06	5.74179e-06	5.53691e-06	5.32828e-06	5.11774e-06	4.90697e-06	4.69743e-06	4.49041e-06	4.28699e-06	4.0881e-06	3.89449e-06	3.70677e-06	3.52541e-06	3.35075e-06	3.18303e-06	3.02242e-06	2.86896e-06	2.72267e-06
neuron_156	0	8.51981e-06	8.46687e-06	8.10296e-06	7.70867e-06	7.35167e-06	7.05491e-06	6.82552e-06	6.66316e-06	6.56321e-06	6.51841e-06	6.5199e-06	6.55795e-06	6.62259e-06	6.70411e-06	6.79339e-06	6.88223e-06	6.96353e-06	7.0314e-06	7.0812e-06	7.10951e-06	7.11411e-06	7.09379e-06	7.04828e-06	6.97812e-06	6.88447e-06	6.76898e-06	6.63366e-06	6.48078e-06	6.31274e-06	6.13197e-06	5.94087e-06	5.74179e-06	5.53691e-06	5.32828e-06	5.11774e-06	4.90697e-06	4.69743e-06	4.49041e-06	4.28699e-06	4.0881e-06	3.89449e-06	3.70677e-06	3.52541e-06	3.35075e-06	3.18303e-06	3.02242e-06	2.86896e-06	2.72267e-06
neuron_157	0	8.51981e-06	8.46687e-06	8.10296e-06	7.70867e-06	7.35167e-06	7.05491e-06	6.82552e-06	6.66316e-06	6.56321e-06	6.51841e-06	6.5199e-06	6.55795e-06	6.62259e-06	6.70411e-06	6.79339e-06	6.88223e-06	6.96353e-06	7.0314e-06	7.0812e-06	7.10951e-06	7.11411e-06	7.09379e-06	7.04828e-06	6.97812e-06	6.88447e-06	6.76898e-06	6.63366e-06	6.48078e-06	6.31274e-06	6.13197e-06	5.94087e-06	5.74179e-06	5.53691e-06	5.32828e-06	5.11774e-06	4.90697e-06	4.69743e-06	4.49041e-06	4.28699e-06	4.0881e-06	3.89449e-06	3.70677e-06	3.52541e-06	3.35075e-06	3.18303e-06	3.02242e-06	2.86896e-06	2.72267e-06
neuron_158	0	8.51981e-06	8.46687e-06	8.10296e-06	7.70867e-06	7.35167e-06	7.05491e-06	6.82552e-06	6.66316e-06	6.56321e-06	6.51841e-06	6.5199e-06	6.55795e-06	6.62259e-06	6.70411e-06	6.79339e-06	6.88223e-06	6.96353e-06	7.0314e-06	7.0812e-06	7.10951e-06	7.11411e-06	7.09379e-06	7.04828e-06	6.97812e-06	6.88447e-06	6.76898e-06	6.63366e-06	6.48078e-06	6.31274e-06	6.13197e-06	5.94087e-06	5.74179e-06	5.53691e-06	5.32828e-06	5.11774e-06	4.90697e-06	4.69743e-06	4.49041e-06	4.28699e-06	4.0881e-06	3.89449e-06	3.70677e-06	3.52541e-06	3.35075e-06	3.18303e-06	3.02242e-06	2.86896e-06	2.72267e-06
neuron_159	0	8.51981e-06	8.46687e-06	8.10296e-06	7.70867e-06	7.35167e-06	7.05491e-06	6.82552e-06	6.66316e-06	6.56321e-06	6.51841e-06	6.5199e-06	6.55795e-06	6.62259e-06	6.70411e-06	6.79339e-06	6.88223e-06	6.96353e-06	7.0314e-06	7.0812e-06	7.10951e-06	7.11411e-06	7.09379e-06	7.04828e-06	6.97812e-06	6.88447e-06	6.76898e-06	6.63366e-06	6.48078e-06	6.31274e-06	6.13197e-06	5.94087e-06	5.74179e-06	5.53691e-06	5.32828e-06	5.11774e-06	4.90697e-06	4.69743e-06	4.49041e-06	4.28699e-06	4.0881e-06	3.89449e-06	3.70677e-06	3.52541e-06	3.35075e-06	3.18303e-06	3.02242e-06	2.86896e-06	2.72267e-06
neuron_160	0	8.51981e-06	8.46687e-06	8.10296e-06	7.70867e-06	7.35167e-06	7.05491e-06	6.82552e-06	6.66316e-06	6.56321e-06	6.51841e-06	6.5199e-06	6.55795e-06	6.62259e-06	6.70411e-06	6.79339e-06	6.88223e-06	6.96353e-06	7.0314e-06	7.0812e-06	7.10951e-06	7.11411e-06	7.09379e-06	7.04828e-06	6.97812e-06	6.88447e-06	6.76898e-06	6.63366e-06	6.48078e-06	6.31274e-06	6.13197e-06	5.94087e-06	5.74179e-06	5.53691e-06	5.32828e-06	5.11774e-06	4.90697e-06	4.69743e-06	4.49041e-06	4.28699e-06	4.0881e-06	3.89449e-06	3.70677e-06	3.52541e-06	3.35075e-06	3.18303e-06	3.02242e-06	2.86896e-06	2.72267e-06
neuron_161	0	8.51981e-06	8.46687e-06	8.10296e-06	7.70867e-06	7.35167e-06	7.05491e-06	6.82552e-06	6.66316e-06	6.56321e-06	6.51841e-06	6.5199e-06	6.55795e-06	6.62259e-06	6.70411e-06	6.79339e-06	6.88223e-06	6.96353e-06	7.0314e-06	7.0812e-06	7.10951e-06	7.11411e-06	7.09379e-06	7.04828e-06	6.97812e-06	6.88447e-06	6.76898e-06	6.63366e-06	6.48078e-06	6.31274e-06	6.13197e-06	5.94087e-06	5.74179e-06	5.53691e-06	5.32828e-06	5.11774e-06	4.90697e-06	4.69743e-06	4.49041e-06	4.28699e-06	4.0881e-06	3.89449e-06	3.70677e-06	3.52541e-06	3.35075e-06	3.18303e-06	3.02242e-06	2.86896e-06	2.72267e-06
neuron_162	0	0.000861573	0.000985613	0.00103649	0.00106546	0.00108775	0.00110934	0.00113262	0.00115825	0.00118601	0.00121518	0.00124482	0.00127389	0.00130139	0.0013264	0.00134813	0.00136595	0.00137937	0.00138808	0.00139189	0.00139076	0.00138477	0.00137411	0.00135903	0.00133985	0.00131694	0.00129072	0.00126158	0.00122995	0.00119626	0.00116089	0.00112424	0.00108666	0.00104848	0.00101	0.000971501	0.000933211	0.000895342	0.000858075	0.000821564	0.000785935	0.000751293	0.000717721	0.000685282	0.000654023	0.000623974	0.000595152	0.000567564	0.000541206
neuron_163	0	0.000861573	0.000985613	0.00103649	0.00106546	0.00108775	0.00110934	0.00113262	0.00115825	0.00118601	0.00121518	0.00124482	0.00127389	0.00130139	0.0013264	0.00134813	0.00136595	0.00137937	0.00138808	0.00139189	0.00139076	0.00138477	0.00137411	0.00135903	0.00133985	0.00131694	0.00129072	0.00126158	0.00122995	0.00119626	0.00116089	0.00112424	0.00108666	0.00104848	0.00101	0.000971501	0.000933211	0.000895342	0.000858075	0.000821564	0.000785935	0.000751293	0.000717721	0.000685282	0.000654023	0.000623974	0.000595152	0.000567564	0.000541206
neuron_164	0	8.51981e-06	8.46687e-06	8.10296e-06	7.70867e-06	7.35167e-06	7.05491e-06	6.82552e-06	6.66316e-06	6.56321e-06	6.51841e-06	6.5199e-06	6.55795e-06	6.62259e-06	6.70411e-06	6.79339e-06	6.88223e-06	6.96353e-06	7.0314e-06	7.0812e-06	7.10951e-06	7.11411e-06	7.09379e-06	7.04828e-06	6.97812e-06	6.88447e-06	6.76898e-06	6.63366e-06	6.48078e-06	6.31274e-06	6.13197e-06	5.94087e-06	5.74179e-06	5.53691e-06	5.32828e-06	5.11774e-06	4.90697e-06	4.69743e-06	4.49041e-06	4.28699e-06	4.0881e-06	3.89449e-06	3.70677e-06	3.52541e-06	3.35075e-06	3.18303e-06	3.02242e-06	2.86896e-06	2.72267e-06
neuron_165	0	0.000861573	0.000985613	0.00103649	0.00106546	0.00108775	0.00110934	0.00113262	0.00115825	0.00118601	0.00121518	0.00124482	0.00127389	0.00130139	0.0013264	0.00134813	0.00136595	0.00137937	0.00138808	0.00139189	0.00139076	0.00138477	0.00137411	0.00135903	0.00133985	0.00131694	0.00129072	0.00126158	0.00122995	0.00119626	0.00116089	0.00112424	0.00108666	0.00104848	0.00101	0.000971501	0.000933211	0.000895342	0.000858075	0.000821564	0.000785935	0.000751293	0.000717721	0.000685282	0.000654023	0.000623974	0.000595152	0.000567564	0.000541206
neuron_166	0	0.000861573	0.000985613	0.00103649	0.00106546	0.00108775	0.00110934	0.00113262	0.00115825	0.00118601	0.00121518	0.00124482	0.00127389	0.00130139	0.0013264	0.00134813	0.00136595	0.00137937	0.00138808	0.00139189	0.00139076	0.00138477	0.00137411	0.00135903	0.00133985	0.00131694	0.00129072	0.00126158	0.00122995	0.00119626	0.00116089	0.00112424	0.00108666	0.00104848	0.00101	0.000971501	0.000933211	0.000895342	0.000858075	0.000821564	0.000785935	0.000751293	0.000717721	0.000685282	0.000654023	0.000623974	0.000595152	0.000567564	0.000541206
neuron_167	0	0.000861573	0.000985613	0.00103649	0.00106546	0.00108775	0.00110934	0.00113262	0.00115825	0.00118601	0.00121518	0.00124482	0.00127389	0.00130139	0.0013264	0.00134813	0.00136595	0.00137937	0.00138808	0.00139189	0.00139076	0.00138477	0.00137411	0.00135903	0.00133985	0.00131694	0.00129072	0.00126158	0.00122995	0.00119626	0.00116089	0.00112424	0.00108666	0.00104848	0.00101	0.000971501	0.000933211	0.000895342	0.000858075	0.000821564	0.000785935	0.000751293	0.000717721	0.000685282	0.000654023	0.000623974	0.000595152	0.000567564	0.000541206
neuron_168	0	0.000861573	0.000985613	0.00103649	0.00106546	0.00108775	0.00110934	0.00113262	0.00115825	0.00118601	0.00121518	0.00124482	0.00127389	0.00130139	0.0013264	0.00134813	0.00136595	0.00137937	0.00138808	0.00139189	0.00139076	0.00138477	0.00137411	0.00135903	0.00133985	0.00131694	0.00129072	0.00126158	0.00122995	0.00119626	0.00116089	0.00112424	0.00108666	0.00104848	0.00101	0.000971501	0.000933211	0.000895342	0.000858075	0.000821564	0.000785935	0.000751293	0.000717721	0.000685282	0.000654023	0.000623974	0.000595152	0.000567564	0.000541206
neuron_169	0	0.000861573	0.000985613	0.00103649	0.00106546	0.00108775	0.00110934	0.00113262	0.00115825	0.00118601	0.00121518	0.00124482	0.00127389	0.00130139	0.0013264	0.00134813	0.00136595	0.00137937	0.00138808	0.00139189	0.00139076	0.00138477	0.00137411	0.00135903	0.00133985	0.00131694	0.00129072	0.00126158	0.00122995	0.00119626	0.00116089	0.00112424	0.00108666	0.00104848	0.00101	0.000971501	0.000933211	0.000895342	0.000858075	0.000821564	0.000785935	0.000751293	0.000717721	0.000685282	0.000654023	0.000623974	0.000595152	0.000567564	0.000541206
neuron_170	0	0.000861573	0.000985613	0.00103649	0.00106546	0.00108775	0.00110934	0.00113262	0.00115825	0.00118601	0.00121518	0.00124482	0.00127389	0.00130139	0.0013264	0.00134813	0.00136595	0.00137937	0.00138808	0.00139189	0.00139076	0.00138477	0.00137411	0.00135903	0.00133985	0.00131694	0.00129072	0.00126158	0.00122995	0.00119626	0.00116089	0.00112424	0.00108666	0.00104848	0.00101	0.000971501	0.000933211	0.000895342	0.000858075	0.000821564	0.000785935	0.000751293	0.000717721	0.000685282	0.000654023	0.000623974	0.000595152	0.000567564	0.000541206
neuron_171	0	0.000861573	0.000985613	0.00103649	0.00106546	0.00108775	0.00110934	0.00113262	0.00115825	0.00118601	0.00121518	0.00124482	0.00127389	0.00130139	0.0013264	0.00134813	0.00136595	0.00137937	0.00138808	0.00139189	0.00139076	0.00138477	0.00137411	0.00135903	0.00133985	0.00131694	0.00129072	0.00126158	0.00122995	0.00119626	0.00116089	0.00112424	0.00108666	0.00104848	0.00101	0.000971501	0.000933211	0.000895342	0.000858075	0.000821564	0.000785935	0.000751293	0.000717721	0.000685282	0.000654023	0.000623974	0.000595152	0.000567564	0.000541206
neuron_172	0	0.000861573	0.000985613	0.00103649	0.00106546	0.00108775	0.00110934	0.00113262	0.00115825	0.00118601	0.00121518	0.00124482	0.00127389	0.00130139	0.0013264	0.00134813	0.00136595	0.00137937	0.00138808	0.00139189	0.00139076	0.00138477	0.00137411	0.00135903	0.00133985	0.00131694	0.00129072	0.00126158	0.00122995	0.00119626	0.00116089	0.00112424	0.00108666	0.00104848	0.00101	0.000971501	0.000933211	0.000895342	0.000858075	0.000821564	0.000785935	0.000751293	0.000717721	0.000685282	0.000654023	0.000623974	0.000595152	0.000567564	0.000541206
neuron_173	0	0.000861573	0.000985613	0.00103649	0.00106546	0.00108775	0.00110934	0.00113262	0.00115825	0.00118601	0.00121518	0.00124482	0.00127389	0.00130139	0.0013264	0.00134813	0.00136595	0.00137937	0.00138808	0.00139189	0.00139076	0.00138477	0.00137411	0.00135903	0.00133985	0.00131694	0.00129072	0.00126158	0.00122995	0.00119626	0.00116089	0.00112424	0.00108666	0.00104848	0.00101	0.000971501	0.000933211	0.000895342	0.000858075	0.000821564	0.000785935	0.000751293	0.000717721	0.000685282	0.000654023	0.000623974	0.000595152	0.000567564	0.000541206
neuron_174	0	0.000861573	0.000985613	0.00103649	0.00106546	0.00108775	0.00110934	0.00113262	0.00115825	0.00118601	0.00121518	0.00124482	0.00127389	0.00130139	0.0013264	0.00134813	0.00136595	0.00137937	0.00138808	0.00139189	0.00139076	0.00138477	0.00137411	0.00135903	0.00133985	0.00131694	0.00129072	0.00126158	0.00122995	0.00119626	0.00116089	0.00112424	0.00108666	0.00104848	0.00101	0.000971501	0.000933211	0.000895342	0.000858075	0.000821564	0.000785935	0.000751293	0.000717721	0.000685282	0.000654023	0.000623974	0.000595152	0.000567564	0.000541206
neuron_175	0	0.000861573	0.000985613	0.00103649	0.00106546	0.00108775	0.00110934	0.00113262	0.00115825	0.00118601	0.00121518	0.00124482	0.00127389	0.00130139	0.0013264	0.00134813	0.00136595	0.00137937	0.00138808	0.00139189	0.00139076	0.00138477	0.00137411	0.00135903	0.00133985	0.00131694	0.00129072	0.00126158	0.00122995	0.00119626	0.00116089	0.00112424	0.00108666	0.00104848	0.00101	0.000971501	0.000933211	0.000895342	0.000858075	0.000821564	0.000785935	0.000751293	0.000717721	0.000685282	0.000654023	0.000623974	0.000595152	0.000567564	0.000541206
neuron_176	0	0.000861573	0.000985613	0.00103649	0.00106546	0.00108775	0.00110934	0.00113262	0.00115825	0.00118601	0.00121518	0.00124482	0.00127389	0.00130139	0.0013264	0.00134813	0.00136595	0.00137937	0.00138808	0.00139189	0.00139076	0.00138477	0.00137411	0.00135903	0.00133985	0.00131694	0.00129072	0.00126158	0.00122995	0.00119626	0.00116089	0.00112424	0.00108666	0.00104848	0.00101	0.000971501	0.000933211	0.000895342	0.000858075	0.000821564	0.000785935	0.000751293	0.000717721	0.000685282	0.000654023	0.000623974	0.000595152	0.000567564	0.000541206
neuron_177	0	0.000861573	0.000985613	0.00103649	0.00106546	0.00108775	0.00110934	0.00113262	0.00115825	0.00118601	0.00121518	0.00124482	0.00127389	0.00130139	0.0013264	0.00134813	0.00136595	0.00137937	0.00138808	0.00139189	0.00139076	0.00138477	0.00137411	0.00135903	0.00133985	0.00131694	0.00129072	0.00126158	0.00122995	0.00119626	0.00116089	0.00112424	0.00108666	0.00104848	0.00101	0.000971501	0.000933211	0.000895342	0.000858075	0.000821564	0.000785935	0.000751293	0.000717721	0.000685282	0.000654023	0.000623974	0.000595152	0.000567564	0.000541206
neuron_178	0	0.000861573	0.000985613	0.00103649	0.00106546	0.00108775	0.00110934	0.00113262	0.00115825	0.00118601	0.00121518	0.00124482	0.00127389	0.00130139	0.0013264	0.00134813	0.00136595	0.00137937	0.00138808	0.00139189	0.00139076	0.00138477	0.00137411	0.00135903	0.00133985	0.00131694	0.00129072	0.00126158	0.00122995	0.00119626	0.00116089	0.00112424	0.00108666	0.00104848	0.00101	0.000971501	0.000933211	0.000895342	0.000858075	0.000821564	0.000785935	0.000751293	0.000717721	0.000685282	0.000654023	0.000623974	0.000595152	0.000567564	0.000541206
neuron_179	0	0.000861573	0.000985613	0.00103649	0.00106546	0.00108775	0.00110934	0.00113262	0.00115825	0.00118601	0.00121518	0.00124482	0.00127389	0.00130139	0.0013264	0.00134813	0.00136595	0.00137937	0.00138808	0.00139189	0.00139076	0.00138477	0.00137411	0.00135903	0.00133985	0.00131694	0.00129072	0.00126158	0.00122995	0.00119626	0.00116089	0.00112424	0.00108666	0.00104848	0.00101	0.000971501	0.000933211	0.000895342	0.000858075	0.000821564	0.000785935	0.000751293	0.000717721	0.000685282	0.000654023	0.000623974	0.000595152	0.000567564	0.000541206
neuron_180	0	0.037808	0.0490312	0.0554135	0.0597225	0.0629138	0.0654161	0.0674457	0.0691181	0.0704977	0.0716214	0.0725118	0.0731843	0.0736506	0.0739211	0.0740058	0.0739149	0.073659	0.0732491	0.0726965	0.0720126	0.0712092	0.0702976	0.0692895	0.0681958	0.0670274	0.0657947	0.0645076	0.0631757	0.0618077	0.060412	0.0589962	0.0575677	0.0561329	0.0546978	0.0532678	0.0518479	0.0504424	0.0490551	0.0476894	0.0463483	0.0450342	0.0437494	0.0424955	0.041274	0.0400861	0.0389325	0.0378138	0.0367305
neuron_181	0	0.037808	0.0490312	0.0554135	0.0597225	0.0629138	0.0654161	0.0674457	0.0691181	0.0704977	0.0716214	0.0725118	0.0731843	0.0736506	0.0739211	0.0740058	0.0739149	0.073659	0.0732491	0.0726965	0.0720126	0.0712092	0.0702976	0.0692895	0.0681958	0.0670274	0.0657947	0.0645076	0.0631757	0.0618077	0.060412	0.0589962	0.0575677	0.0561329	0.0546978	0.0532678	0.0518479	0.0504424	0.0490551	0.0476894	0.0463483	0.0450342	0.0437494	0.0424955	0.041274	0.0400861	0.0389325	0.0378138	0.0367305
neuron_182	0	0.037808	0.0490312	0.0554135	0.0597225	0.0629138	0.0654161	0.0674457	0.0691181	0.0704977	0.0716214	0.0725118	0.0731843	0.0736506	0.0739211	0.0740058	0.0739149	0.073659	0.0732491	0.0726965	0.0720126	0.0712092	0.0702976	0.0692895	0.0681958	0.0670274	0.0657947	0.0645076	0.0631757	0.0618077	0.060412	0.0589962	0.0575677	0.0561329	0.0546978	0.0532678	0.0518479	0.0504424	0.0490551	0.0476894	0.0463483	0.0450342	0.0437494	0.0424955	0.041274	0.0400861	0.0389325	0.0378138	0.0367305
neuron_183	0	0.037808	0.0490312	0.0554135	0.0597225	0.0629138	0.0654161	0.0674457	0.0691181	0.0704977	0.0716214	0.0725118	0.0731843	0.0736506	0.0739211	0.0740058	0.0739149	0.073659	0.0732491	0.0726965	0.0720126	0.0712092	0.0702976	0.0692895	0.0681958	0.0670274	0.0657947	0.0645076	0.0631757	0.0618077	0.060412	0.0589962	0.0575677	0.0561329	0.0546978	0.0532678	0.0518479	0.0504424	0.0490551	0.0476894	0.0463483	0.0450342	0.0437494	0.0424955	0.041274	0.0400861	0.0389325	0.0378138	0.0367305
neuron_184	0	0.000861573	0.000985613	0.00103649	0.00106546	0.00108775	0.00110934	0.00113262	0.00115825	0.00118601	0.00121518	0.00124482	0.00127389	0.00130139	0.0013264	0.00134813	0.00136595	0.00137937	0.00138808	0.00139189	0.00139076	0.00138477	0.00137411	0.00135903	0.00133985	0.00131694	0.00129072	0.00126158	0.00122995	0.00119626	0.00116089	0.00112424	0.00108666	0.00104848	0.00101	0.000971501	0.000933211	0.000895342	0.000858075	0.000821564	0.000785935	0.000751293	0.000717721	0.000685282	0.000654023	0.000623974	0.000595152	0.000567564	0.000541206
neuron_185	0	0.037808	0.0490312	0.0554135	0.0597225	0.0629138	0.0654161	0.0674457	0.0691181	0.0704977	0.0716214	0.0725118	0.0731843	0.0736506	0.0739211	0.0740058	0.0739149	0.073659	0.0732491	0.0726965	0.0720126	0.0712092	0.0702976	0.0692895	0.0681958	0.0670274	0.0657947	0.0645076	0.0631757	0.0618077	0.060412	0.0589962	0.0575677	0.0561329	0.0546978	0.0532678	0.0518479	0.0504424	0.0490551	0.0476894	0.0463483	0.0450342	0.0437494	0.0424955	0.041274	0.0400861	0.0389325	0.0378138	0.0367305
neuron_186	0	0.037808	0.0490312	0.0554135	0.0597225	0.0629138	0.0654161	0.0674457	0.0691181	0.0704977	0.0716214	0.0725118	0.0731843	0.0736506	0.0739211	0.0740058	0.0739149	0.073659	0.0732491	0.0726965	0.0720126	0.0712092	0.0702976	0.0692895	0.0681958	0.0670274	0.0657947	0.0645076	0.0631757	0.0618077	0.060412	0.0589962	0.0575677	0.0561329	0.0546978	0.0532678	0.0518479	0.0504424	0.0490551	0.0476894	0.0463483	0.0450342	0.0437494	0.0424955	0.041274	0.0400861	0.0389325	0.0378138	0.0367305
neuron_187	0	0.037808	0.0490312	0.0554135	0.0597225	0.0629138	0.0654161	0.0674457	0.0691181	0.0704977	0.0716214	0.0725118	0.0731843	0.0736506	0.0739211	0.0740058	0.0739149	0.073659	0.0732491	0.0726965	0.0720126	0.0712092	0.0702976	0.0692895	0.0681958	0.0670274	0.0657947	0.0645076	0.0631757	0.0618077	0.060412	0.0589962	0.0575677	0.0561329	0.0546978	0.0532678	0.0518479	0.0504424	0.0490551	0.0476894	0.0463483	0.0450342	0.0437494	0.0424955	0.041274	0.0400861	0.0389325	0.0378138	0.0367305
neuron_188	0	0.037808	0.0490312	0.0554135	0.0597225	0.0629138	0.0654161	0.0674457	0.0691181	0.0704977	0.0716214	0.0725118	0.0731843	0.0736506	0.0739211	0.0740058	0.0739149	0.073659	0.0732491	0.0726965	0.0720126	0.0712092	0.0702976	0.0692895	0.0681958	0.0670274	0.0657947	0.0645076	0.0631757	0.0618077	0.060412	0.0589962	0.0575677	0.0561329	0.0546978	0.0532678	0.0518479	0.0504424	0.0490551	0.0476894	0.0463483	0.0450342	0.0437494	0.0424955	0.041274	0.0400861	0.0389325	0.0378138	0.0367305
neuron_189	0	0.037808	0.0490312	0.0554135	0.0597225	0.0629138	0.0654161	0.0674457	0.0691181	0.0704977	0.0716214	0.0725118	0.0731843	0.0736506	0.0739211	0.0740058	0.0739149	0.073659	0.0732491	0.0726965	0.0720126	0.0712092	0.0702976	0.0692895	0.0681958	0.0670274	0.0657947	0.0645076	0.0631757	0.0618077	0.060412	0.0589962	0.0575677	0.0561329	0.0546978	0.0532678	0.0518479	0.0504424	0.0490551	0.0476894	0.0463483	0.0450342	0.0437494	0.0424955	0.041274	0.0400861	0.0389325	0.0378138	0.0367305
neuron_190	0	0.037808	0.0490312	0.0554135	0.0597225	0.0629138	0.0654161	0.0674457	0.0691181	0.0704977	0.0716214	0.0725118	0.0731843	0.0736506	0.0739211	0.0740058	0.0739149	0.073659	0.0732491	0.0726965	0.0720126	0.0712092	0.0702976	0.0692895	0.0681958	0.0670274	0.0657947	0.0645076	0.0631757	0.0618077	0.060412	0.0589962	0.0575677	0.0561329	0.0546978	0.0532678	0.0518479	0.0504424	0.0490551	0.0476894	0.0463483	0.0450342	0.0437494	0.0424955	0.041274	0.0400861	0.0389325	0.0378138	0.0367305
neuron_191	0	0.037808	0.0490312	0.0554135	0.0597225	0.0629138	0.0654161	0.0674457	0.0691181	0.0704977	0.0716214	0.0725118	0.0731843	0.0736506	0.0739211	0.0740058	0.0739149	0.073659	0.0732491	0.0726965	0.0720126	0.0712092	0.0702976	0.0692895	0.0681958	0.0670274	0.0657947	0.0645076	0.0631757	0.0618077	0.060412	0.0589962	0.0575677	0.0561329	0.0546978	0.0532678	0.0518479	0.0504424	0.0490551	0.0476894	0.0463483	0.0450342	0.0437494	0.0424955	0.041274	0.0400861	0.0389325	0.0378138	0.0367305
neuron_192	0	0.210253	0.253432	0.272464	0.282158	0.287283	0.289916	0.291098	0.291396	0.291129	0.290484	0.289573	0.288465	0.287203	0.285815	0.28432	0.282732	0.281062	0.279318	0.277507	0.275636	0.273711	0.271737	0.269721	0.267668	0.265583	0.263471	0.261337	0.259187	0.257023	0.254852	0.252678	0.250504	0.248334	0.246173	0.244023	0.241889	0.239772	0.237677	0.235605	0.233559	0.23154	0.229552	0.227596	0.225673	0.223784	0.221931	0.220115	0.218336
neuron_193	0	0.037808	0.0490312	0.0554135	0.0597225	0.0629138	0.0654161	0.0674457	0.0691181	0.0704977	0.0716214	0.0725118	0.0731843	0.0736506	0.0739211	0.0740058	0.0739149	0.073659	0.0732491	0.0726965	0.0720126	0.0712092	0.0702976	0.0692895	0.0681958	0.0670274	0.0657947	0.0645076	0.0631757	0.0618077	0.060412	0.0589962	0.0575677	0.0561329	0.0546978	0.0532678	0.0518479	0.0504424	0.0490551	0.0476894	0.0463483	0.0450342	0.0437494	0.0424955	0.041274	0.0400861	0.0389325	0.0378138	0.0367305
neuron_194	0	0.037808	0.0490312	0.0554135	0.0597225	0.0629138	0.0654161	0.0674457	0.0691181	0.0704977	0.0716214	0.0725118	0.0731843	0.0736506	0.0739211	0.0740058	0.0739149	0.073659	0.0732491	0.0726965	0.0720126	0.0712092	0.0702976	0.0692895	0.0681958	0.0670274	0.0657947	0.0645076	0.0631757	0.0618077	0.060412	0.0589962	0.0575677	0.0561329	0.0546978	0.0532678	0.0518479	0.0504424	0.0490551	0.0476894	0.0463483	0.0450342	0.0437494	0.0424955	0.041274	0.0400861	0.0389325	0.0378138	0.0367305
neuron_195	0	0.210253	0.253432	0.272464	0.282158	0.287283	0.289916	0.291098	0.291396	0.291129	0.290484	0.289573	0.288465	0.287203	0.285815	0.28432	0.282732	0.281062	0.279318	0.277507	0.275636	0.273711	0.271737	0.269721	0.267668	0.265583	0.263471	0.261337	0.259187	0.257023	0.254852	0.252678	0.250504	0.248334	0.246173	0.244023	0.241889	0.239772	0.237677	0.235605	0.233559	0.23154	0.229552	0.227596	0.225673	0.223784	0.221931	0.220115	0.218336
neuron_196	0	0.037808	0.0490312	0.0554135	0.0597225	0.0629138	0.0654161	0.0674457	0.0691181	0.0704977	0.0716214	0.0725118	0.0731843	0.0736506	0.0739211	0.0740058	0.0739149	0.073659	0.0732491	0.0726965	0.0720126	0.0712092	0.0702976	0.0692895	0.0681958	0.0670274	0.0657947	0.0645076	0.0631757	0.0618077	0.060412	0.0589962	0.0575677	0.0561329	0.0546978	0.0532678	0.0518479	0.0504424	0.0490551	0.0476894	0.0463483	0.0450342	0.0437494	0.0424955	0.041274	0.0400861	0.0389325	0.0378138	0.0367305
neuron_197	0	0.037808	0.0490312	0.0554135	0.0597225	0.0629138	0.0654161	0.0674457	0.0691181	0.0704977	0.0716214	0.0725118	0.0731843	0.0736506	0.0739211	0.0740058	0.0739149	0.073659	0.0732491	0.0726965	0.0720126	0.0712092	0.0702976	0.0692895	0.0681958	0.0670274	0.0657947	0.0645076	0.0631757	0.0618077	0.060412	0.0589962	0.0575677	0.0561329	0.0546978	0.0532678	0.0518479	0.0504424	0.0490551	0.0476894	0.0463483	0.0450342	0.0437494	0.0424955	0.041274	0.0400861	0.0389325	0.0378138	0.0367305
neuron_198	0	0.037808	0.0490312	0.0554135	0.0597225	0.0629138	0.0654161	0.0674457	0.0691181	0.0704977	0.0716214	0.0725118	0.0731843	0.0736506	0.0739211	0.0740058	0.0739149	0.073659	0.0732491	0.0726965	0.0720126	0.0712092	0.0702976	0.0692895	0.0681958	0.0670274	0.0657947	0.0645076	0.0631757	0.0618077	0.060412	0.0589962	0.0575677	0.0561329	0.0546978	0.0532678	0.0518479	0.0504424	0.0490551	0.0476894	0.0463483	0.0450342	0.0437494	0.0424955	0.041274	0.0400861	0.0389325	0.0378138	0.0367305
neuron_199	0	0.210253	0.253432	0.272464	0.282158	0.287283	0.289916	0.291098	0.291396	0.291129	0.290484	0.289573	0.288465	0.287203	0.285815	0.28432	0.282732	0.281062	0.279318	0.277507	0.275636	0.273711	0.271737	0.269721	0.267668	0.265583	0.263471	0.261337	0.259187	0.257023	0.254852	0.252678	0.250504	0.248334	0.246173	0.244023	0.241889	0.239772	0.237677	0.235605	0.233559	0.23154	0.229552	0.227596	0.225673	0.223784	0.221931	0.220115	0.218336
neuron_200	0	0.037808	0.0490312	0.0554135	0.0597225	0.0629138	0.0654161	0.0674457	0.0691181	0.0704977	0.0716214	0.0725118	0.0731843	0.0736506	0.0739211	0.0740058	0.0739149	0.073659	0.0732491	0.0726965	0.0720126	0.0712092	0.0702976	0.0692895	0.0681958	0.0670274	0.0657947	0.0645076	0.0631757	0.0618077	0.060412	0.0589962	0.0575677	0.0561329	0.0546978	0.0532678	0.0518479	0.0504424	0.0490551	0.0476894	0.0463483	0.0450342	0.0437494	0.0424955	0.041274	0.0400861	0.0389325	0.0378138	0.0367305
neuron_201	0	0.037808	0.0490312	0.0554135	0.0597225	0.0629138	0.0654161	0.0674457	0.0691181	0.0704977	0.0716214	0.0725118	0.0731843	0.0736506	0.0739211	0.0740058	0.0739149	0.073659	0.0732491	0.0726965	0.0720126	0.0712092	0.0702976	0.0692895	0.0681958	0.0670274	0.0657947	0.0645076	0.0631757	0.0618077	0.060412	0.0589962	0.0575677	0.0561329	0.0546978	0.0532678	0.0518479	0.0504424	0.0490551	0.0476894	0.0463483	0.0450342	0.0437494	0.0424955	0.041274	0.0400861	0.0389325	0.0378138	0.0367305
neuron_202	0	0.210253	0.253432	0.272464	0.282158	0.287283	0.289916	0.291098	0.291396	0.291129	0.290484	0.289573	0.288465	0.287203	0.285815	0.28432	0.282732	0.281062	0.279318	0.277507	0.275636	0.273711	0.271737	0.269721	0.267668	0.265583	0.263471	0.261337	0.259187	0.257023	0.254852	0.252678	0.250504	0.248334	0.246173	0.244023	0.241889	0.239772	0.237677	0.235605	0.233559	0.23154	0.229552	0.227596	0.225673	0.223784	0.221931	0.220115	0.218336
neuron_203	0	0.210253	0.253432	0.272464	0.282158	0.287283	0.289916	0.291098	0.291396	0.291129	0.290484	0.289573	0.288465	0.287203	0.285815	0.28432	0.282732	0.281062	0.279318	0.277507	0.275636	0.273711	0.271737	0.269721	0.267668	0.265583	0.263471	0.261337	0.259187	0.257023	0.254852	0.252678	0.250504	0.248334	0.246173	0.244023	0.241889	0.239772	0.237677	0.235605	0.233559	0.23154	0.229552	0.227596	0.225673	0.223784	0.221931	0.220115	0.218336
neuron_204	0	0.210253	0.253432	0.272464	0.282158	0.287283	0.289916	0.291098	0.291396	0.291129	0.290484	0.289573	0.288465	0.287203	0.285815	0.28432	0.282732	0.281062	0.279318	0.277507	0.275636	0.273711	0.271737	0.269721	0.267668	0.265583	0.263471	0.261337	0.259187	0.257023	0.254852	0.252678	0.250504	0.248334	0.246173	0.244023	0.241889	0.239772	0.237677	0.235605	0.233559	0.23154	0.229552	0.227596	0.225673	0.223784	0.221931	0.220115	0.218336
neuron_205	0	0.210253	0.253432	0.272464	0.282158	0.287283	0.289916	0.291098	0.291396	0.291129	0.290484	0.289573	0.288465	0.287203	0.285815	0.28432	0.282732	0.281062	0.279318	0.277507	0.275636	0.273711	0.271737	0.269721	0.267668	0.265583	0.263471	0.261337	0.259187	0.257023	0.254852	0.252678	0.250504	0.248334	0.246173	0.244023	0.241889	0.239772	0.237677	0.235605	0.233559	0.23154	0.229552	0.227596	0.225673	0.223784	0.221931	0.220115	0.218336
neuron_206	0	0.210253	0.253432	0.272464	0.282158	0.287283	0.289916	0.291098	0.291396	0.291129	0.290484	0.289573	0.288465	0.287203	0.285815	0.28432	0.282732	0.281062	0.279318	0.277507	0.275636	0.273711	0.271737	0.269721	0.267668	0.265583	0.263471	0.261337	0.259187	0.257023	0.254852	0.252678	0.250504	0.248334	0.246173	0.244023	0.241889	0.239772	0.237677	0.235605	0.233559	0.23154	0.229552	0.227596	0.225673	0.223784	0.221931	0.220115	0.218336
neuron_207	0	0.210253	0.253432	0.272464	0.282158	0.287283	0.289916	0.291098	0.291396	0.291129	0.290484	0.289573	0.288465	0.287203	0.285815	0.28432	0.282732	0.281062	0.279318	0.277507	0.275636	0.273711	0.271737	0.269721	0.267668	0.265583	0.263471	0.261337	0.259187	0.257023	0.254852	0.252678	0.250504	0.248334	0.246173	0.244023	0.241889	0.239772	0.237677	0.235605	0.233559	0.23154	0.229552	0.227596	0.225673	0.223784	0.221931	0.220115	0.218336
neuron_208	0	0.210253	0.253432	0.272464	0.282158	0.287283	0.289916	0.291098	0.291396	0.291129	0.290484	0.289573	0.288465	0.287203	0.285815	0.28432	0.282732	0.281062	0.279318	0.277507	0.275636	0.273711	0.271737	0.269721	0.267668	0.265583	0.263471	0.261337	0.259187	0.257023	0.254852	0.252678	0.250504	0.248334	0.246173	0.244023	0.241889	0.239772	0.237677	0.235605	0.233559	0.23154	0.229552	0.227596	0.225673	0.223784	0.221931	0.220115	0.218336
neuron_209	0	0.210253	0.253432	0.272464	0.282158	0.287283	0.289916	0.291098	0.291396	0.291129	0.290484	0.289573	0.288465	0.287203	0.285815	0.28432	0.282732	0.281062	0.279318	0.277507	0.275636	0.273711	0.271737	0.269721	0.267668	0.265583	0.263471	0.261337	0.259187	0.257023	0.254852	0.252678	0.250504	0.248334	0.246173	0.244023	0.241889	0.239772	0.237677	0.235605	0.233559	0.23154	0.229552	0.227596	0.225673	0.223784	0.221931	0.220115	0.218336
neuron_210	0	0.210253	0.253432	0.272464	0.282158	0.287283	0.289916	0.291098	0.291396	0.291129	0.290484	0.289573	0.288465	0.287203	0.285815	0.28432	0.282732	0.281062	0.279318	0.277507	0.275636	0.273711	0.271737	0.269721	0.267668	0.265583	0.263471	0.261337	0.259187	0.257023	0.254852	0.252678	0.250504	0.248334	0.246173	0.244023	0.241889	0.239772	0.237677	0.235605	0.233559	0.23154	0.229552	0.227596	0.225673	0.223784	0.221931	0.220115	0.218336
neuron_211	0	0.210253	0.253432	0.272464	0.282158	0.287283	0.289916	0.291098	0.291396	0.291129	0.290484	0.289573	0.288465	0.287203	0.285815	0.28432	0.282732	0.281062	0.279318	0.277507	0.275636	0.273711	0.271737	0.269721	0.267668	0.265583	0.263471	0.261337	0.259187	0.257023	0.254852	0.252678	0.250504	0.248334	0.246173	0.244023	0.241889	0.239772	0.237677	0.235605	0.233559	0.23154	0.229552	0.227596	0.225673	0.223784	0.221931	0.220115	0.218336
neuron_212	0	0.210253	0.253432	0.272464	0.282158	0.287283	0.289916	0.291098	0.291396	0.291129	0.290484	0.289573	0.288465	0.287203	0.285815	0.28432	0.282732	0.281062	0.279318	0.277507	0.275636	0.273711	0.271737	0.269721	0.267668	0.265583	0.263471	0.261337	0.259187	0.257023	0.254852	0.252678	0.250504	0.248334	0.246173	0.244023	0.241889	0.239772	0.237677	0.235605	0.233559	0.23154	0.229552	0.227596	0.225673	0.223784	0.221931	0.220115	0.218336
neuron_213	0	0.210253	0.253432	0.272464	0.282158	0.287283	0.289916	0.291098	0.291396	0.291129	0.290484	0.289573	0.288465	0.287203	0.285815	0.28432	0.282732	0.281062	0.279318	0.277507	0.275636	0.273711	0.271737	0.269721	0.267668	0.265583	0.263471	0.261337	0.259187	0.257023	0.254852	0.252678	0.250504	0.248334	0.246173	0.244023	0.241889	0.239772	0.237677	0.235605	0.233559	0.23154	0.229552	0.227596	0.225673	0.223784	0.221931	0.220115	0.218336
neuron_214	0	0.210253	0.253432	0.272464	0.282158	0.287283	0.289916	0.291098	0.291396	0.291129	0.290484	0.289573	0.288465	0.287203	0.285815	0.28432	0.282732	0.281062	0.279318	0.277507	0.275636	0.273711	0.271737	0.269721	0.267668	0.265583	0.263471	0.261337	0.259187	0.257023	0.254852	0.252678	0.250504	0.248334	0.246173	0.244023	0.241889	0.239772	0.237677	0.235605	0.233559	0.23154	0.229552	0.227596	0.225673	0.223784	0.221931	0.220115	0.218336
neuron_215	0	0.210253	0.253432	0.272464	0.282158	0.287283	0.289916	0.291098	0.291396	0.291129	0.290484	0.289573	0.288465	0.287203	0.285815	0.28432	0.282732	0.281062	0.279318	0.277507	0.275636	0.273711	0.271737	0.269721	0.267668	0.265583	0.263471	0.261337	0.259187	0.257023	0.254852	0.252678	0.250504	0.248334	0.246173	0.244023	0.241889	0.239772	0.237677	0.235605	0.233559	0.23154	0.229552	0.227596	0.225673	0.223784	0.221931	0.220115	0.218336
neuron_216	0	0.210253	0.253432	0.272464	0.282158	0.287283	0.289916	0.291098	0.291396	0.291129	0.290484	0.289573	0.288465	0.287203	0.285815	0.28432	0.282732	0.281062	0.279318	0.277507	0.275636	0.273711	0.271737	0.269721	0.267668	0.265583	0.263471	0.261337	0.259187	0.257023	0.254852	0.252678	0.250504	0.248334	0.246173	0.244023	0.241889	0.239772	0.237677	0.235605	0.233559	0.23154	0.229552	0.227596	0.225673	0.223784	0.221931	0.220115	0.218336
[truncated: 3,252 more columns]

## Sheet: FigS3BLPrefRChoice
	pos_1	pos_2	pos_3	pos_4	pos_5	pos_6	pos_7	pos_8	pos_9	pos_10	pos_11	pos_12	pos_13	pos_14	pos_15	pos_16	pos_17	pos_18	pos_19	pos_20	pos_21	pos_22	pos_23	pos_24	pos_25	pos_26	pos_27	pos_28	pos_29	pos_30	pos_31	pos_32	pos_33	pos_34	pos_35	pos_36	pos_37	pos_38	pos_39	pos_40	pos_41	pos_42	pos_43	pos_44	pos_45	pos_46	pos_47	pos_48	pos_49
neuron_1	0	0.279583	0.483612	0.653032	0.799414	0.928435	1.04344	1.14662	1.23952	1.32333	1.39898	1.46724	1.5288	1.58425	1.63411	1.67888	1.71899	1.75483	1.78679	1.8152	1.84036	1.86256	1.88207	1.89912	1.91393	1.9267	1.93762	1.94686	1.95456	1.96088	1.96593	1.96984	1.97272	1.97466	1.97576	1.9761	1.97574	1.97477	1.97325	1.97123	1.96877	1.96591	1.9627	1.95918	1.95538	1.95134	1.9471	1.94267	1.93809
neuron_2	0	0.234273	0.308785	0.36005	0.403376	0.444046	0.484469	0.525872	0.568882	0.613797	0.660718	0.709627	0.760428	0.812983	0.867124	0.922667	0.979422	1.0372	1.0958	1.15504	1.21474	1.27472	1.33483	1.39489	1.45478	1.51434	1.57347	1.63203	1.68993	1.74706	1.80335	1.85871	1.91307	1.96639	2.01859	2.06965	2.11952	2.16816	2.21557	2.26171	2.30658	2.35016	2.39245	2.43346	2.47318	2.51162	2.5488	2.58472	2.6194
neuron_3	0	0.228866	0.296403	0.339982	0.374786	0.405995	0.435956	0.465863	0.496341	0.527706	0.56009	0.59352	0.627952	0.663305	0.699469	0.736324	0.773739	0.811583	0.849725	0.888037	0.926395	0.964684	1.00279	1.04061	1.07806	1.11504	1.15147	1.18729	1.22243	1.25684	1.29046	1.32326	1.35521	1.38628	1.41644	1.44568	1.47399	1.50137	1.52781	1.55332	1.57789	1.60155	1.6243	1.64615	1.66713	1.68725	1.70653	1.72499	1.74265
neuron_4	0	0.223313	0.284233	0.32093	0.348405	0.371706	0.393092	0.413701	0.43413	0.454683	0.475499	0.496616	0.518017	0.53965	0.561441	0.583308	0.605166	0.626927	0.648508	0.669829	0.690817	0.711402	0.731526	0.751133	0.770178	0.788621	0.806428	0.823573	0.840037	0.855805	0.870868	0.885223	0.898869	0.911812	0.924059	0.935623	0.946517	0.956759	0.966366	0.97536	0.983762	0.991594	0.998881	1.00565	1.01191	1.01771	1.02306	1.02798	1.0325
neuron_5	0	0.041144	0.0553809	0.0644399	0.0712925	0.0769992	0.0820487	0.0866944	0.0910757	0.0952725	0.0993329	0.103287	0.107156	0.110955	0.114697	0.118393	0.122055	0.125692	0.129314	0.132929	0.136546	0.140172	0.143815	0.14748	0.151173	0.154898	0.158659	0.162459	0.1663	0.170185	0.174114	0.178089	0.182109	0.186174	0.190285	0.19444	0.198639	0.20288	0.207164	0.211487	0.21585	0.220251	0.224688	0.229161	0.233669	0.238209	0.242782	0.247386	0.252021
neuron_6	0	0.0404074	0.0539095	0.0623134	0.0685588	0.0736892	0.0781855	0.0822975	0.0861636	0.0898642	0.0934479	0.0969458	0.100379	0.103764	0.107112	0.110435	0.113742	0.117042	0.120343	0.123652	0.126976	0.130321	0.13369	0.13709	0.140522	0.14399	0.147495	0.15104	0.154623	0.158247	0.16191	0.165612	0.169352	0.173128	0.17694	0.180784	0.184661	0.188567	0.192501	0.19646	0.200445	0.204451	0.208479	0.212526	0.216591	0.220673	0.22477	0.228883	0.233009
neuron_7	0	0.0404006	0.0538879	0.0622715	0.0684904	0.0735874	0.0780422	0.0821034	0.0859086	0.089537	0.0930365	0.0964371	0.0997593	0.103018	0.106226	0.109392	0.112526	0.115636	0.118729	0.121813	0.124893	0.127975	0.131063	0.134162	0.137273	0.140401	0.143545	0.146709	0.149892	0.153094	0.156316	0.159556	0.162815	0.16609	0.16938	0.172685	0.176002	0.179331	0.182669	0.186015	0.189368	0.192727	0.19609	0.199457	0.202826	0.206197	0.209569	0.212941	0.216314
neuron_8	0	0.0403932	0.0538653	0.0622285	0.0684218	0.0734873	0.0779039	0.0819194	0.0856705	0.0892358	0.0926622	0.0959792	0.0992067	0.102359	0.105448	0.108482	0.111471	0.114422	0.117343	0.120238	0.123116	0.125979	0.128834	0.131682	0.134528	0.137373	0.140219	0.143067	0.145918	0.148773	0.151631	0.154491	0.157353	0.160216	0.163079	0.165941	0.168801	0.171657	0.17451	0.177356	0.180196	0.183029	0.185853	0.188669	0.191476	0.194272	0.197059	0.199836	0.202602
neuron_9	0	0.000926828	0.00109623	0.00118777	0.00125911	0.00132881	0.00140516	0.00149237	0.00159263	0.00170701	0.00183587	0.00197916	0.00213659	0.00230771	0.00249201	0.00268894	0.00289798	0.00311862	0.00335038	0.00359284	0.00384562	0.00410838	0.0043808	0.00466262	0.00495359	0.00525349	0.00556213	0.00587929	0.0062048	0.00653846	0.00688008	0.00722947	0.0075864	0.00795066	0.008322	0.00870017	0.00908488	0.00947586	0.00987279	0.0102753	0.0106832	0.0110959	0.0115132	0.0119346	0.0123598	0.0127884	0.01322	0.0136541	0.0140904
neuron_10	0	0.000926844	0.00109627	0.00118784	0.00125922	0.00132896	0.00140536	0.00149264	0.00159298	0.00170745	0.00183642	0.00197984	0.00213741	0.0023087	0.00249317	0.00269031	0.00289956	0.00312043	0.00335245	0.00359518	0.00384825	0.00411131	0.00438406	0.00466622	0.00495755	0.00525784	0.00556687	0.00588445	0.0062104	0.00654452	0.00688662	0.00723651	0.00759397	0.00795878	0.00833071	0.00870948	0.00909484	0.00948649	0.00988412	0.0102874	0.010696	0.0111095	0.0115277	0.01195	0.0123762	0.0128058	0.0132383	0.0136735	0.0141109
neuron_11	0	0.000926827	0.00109623	0.00118777	0.00125911	0.00132881	0.00140515	0.00149236	0.00159262	0.00170699	0.00183584	0.00197912	0.00213654	0.00230764	0.00249191	0.00268882	0.00289782	0.00311841	0.00335012	0.00359252	0.00384522	0.00410788	0.0043802	0.00466189	0.00495273	0.00525247	0.00556092	0.00587787	0.00620314	0.00653654	0.00687786	0.00722692	0.00758348	0.00794734	0.00831823	0.00869591	0.00908009	0.00947049	0.00986678	0.0102686	0.0106757	0.0110877	0.0115041	0.0119246	0.0123488	0.0127764	0.0132068	0.0136398	0.0140748
neuron_12	0	0.0403857	0.0538424	0.0621859	0.068355	0.0733914	0.0777735	0.0817484	0.0854522	0.0889631	0.0923274	0.0955742	0.0987228	0.101787	0.104779	0.107706	0.110578	0.113402	0.116185	0.118933	0.12165	0.124344	0.127016	0.129671	0.132312	0.134942	0.137561	0.140171	0.142772	0.145366	0.147952	0.15053	0.153099	0.155658	0.158208	0.160747	0.163274	0.165788	0.168289	0.170775	0.173246	0.175702	0.178141	0.180564	0.182969	0.185358	0.187729	0.190082	0.192418
neuron_13	0	0.000926827	0.00109623	0.00118777	0.00125911	0.0013288	0.00140515	0.00149235	0.00159261	0.00170697	0.00183582	0.00197909	0.00213649	0.00230757	0.00249183	0.00268871	0.00289768	0.00311823	0.00334989	0.00359223	0.00384487	0.00410746	0.00437968	0.00466127	0.00495199	0.00525159	0.00555989	0.00587666	0.00620174	0.00653491	0.00687599	0.00722477	0.00758103	0.00794454	0.00831507	0.00869234	0.00907608	0.00946599	0.00986175	0.010263	0.0106695	0.0110808	0.0114965	0.0119163	0.0123397	0.0127664	0.0131959	0.0136278	0.0140618
neuron_14	0	0.000926827	0.00109623	0.00118777	0.00125911	0.0013288	0.00140514	0.00149234	0.0015926	0.00170696	0.00183579	0.00197906	0.00213645	0.00230752	0.00249175	0.00268861	0.00289755	0.00311807	0.00334969	0.00359199	0.00384458	0.0041071	0.00437925	0.00466076	0.00495138	0.00525088	0.00555905	0.00587569	0.0062006	0.0065336	0.00687449	0.00722305	0.00757908	0.00794233	0.00831257	0.00868953	0.00907293	0.00946247	0.00985784	0.0102587	0.0106647	0.0110755	0.0114907	0.0119099	0.0123327	0.0127587	0.0131876	0.0136188	0.014052
neuron_15	0	8.69191e-08	8.12735e-08	7.4783e-08	6.87825e-08	6.3548e-08	5.91784e-08	5.57245e-08	5.32205e-08	5.16921e-08	5.1159e-08	5.16345e-08	5.31249e-08	5.56293e-08	5.91388e-08	6.36369e-08	6.90999e-08	7.54971e-08	8.27921e-08	9.09435e-08	9.99057e-08	1.0963e-07	1.20067e-07	1.31164e-07	1.42869e-07	1.55132e-07	1.67904e-07	1.81134e-07	1.9478e-07	2.08796e-07	2.23143e-07	2.37783e-07	2.52684e-07	2.67813e-07	2.83143e-07	2.98649e-07	3.14309e-07	3.30105e-07	3.46019e-07	3.62038e-07	3.7815e-07	3.94346e-07	4.10617e-07	4.26958e-07	4.43364e-07	4.59832e-07	4.76359e-07	4.92946e-07	5.09592e-07
neuron_16	0	9.03022e-06	9.14754e-06	8.90853e-06	8.64403e-06	8.44407e-06	8.34755e-06	8.3756e-06	8.54102e-06	8.85175e-06	9.3125e-06	9.92553e-06	1.06912e-05	1.16085e-05	1.26752e-05	1.38883e-05	1.52438e-05	1.67378e-05	1.83657e-05	2.01227e-05	2.20042e-05	2.40053e-05	2.61215e-05	2.83482e-05	3.0681e-05	3.31159e-05	3.56487e-05	3.82759e-05	4.09938e-05	4.37991e-05	4.66888e-05	4.96599e-05	5.27096e-05	5.58353e-05	5.90345e-05	6.23048e-05	6.5644e-05	6.90499e-05	7.25203e-05	7.60532e-05	7.96467e-05	8.32987e-05	8.70073e-05	9.07706e-05	9.45867e-05	9.84537e-05	0.00010237	0.000106333	0.000110342
neuron_17	0	9.03022e-06	9.14754e-06	8.90853e-06	8.64403e-06	8.44407e-06	8.34755e-06	8.3756e-06	8.54102e-06	8.85175e-06	9.3125e-06	9.92553e-06	1.06912e-05	1.16085e-05	1.26752e-05	1.38882e-05	1.52438e-05	1.67378e-05	1.83657e-05	2.01227e-05	2.20042e-05	2.40053e-05	2.61215e-05	2.83482e-05	3.0681e-05	3.31159e-05	3.56487e-05	3.82759e-05	4.09938e-05	4.37991e-05	4.66888e-05	4.96599e-05	5.27096e-05	5.58353e-05	5.90344e-05	6.23048e-05	6.5644e-05	6.90498e-05	7.25202e-05	7.60532e-05	7.96466e-05	8.32986e-05	8.70072e-05	9.07705e-05	9.45866e-05	9.84536e-05	0.00010237	0.000106333	0.000110342
neuron_18	0	0.000926827	0.00109623	0.00118777	0.0012591	0.0013288	0.00140514	0.00149234	0.00159259	0.00170694	0.00183577	0.00197902	0.0021364	0.00230746	0.00249168	0.00268852	0.00289744	0.00311793	0.00334952	0.00359178	0.00384432	0.00410679	0.00437888	0.00466032	0.00495086	0.00525027	0.00555833	0.00587486	0.00619966	0.00653252	0.00687325	0.00722165	0.00757749	0.00794054	0.00831056	0.00868728	0.00907042	0.00945969	0.00985475	0.0102553	0.0106609	0.0110714	0.0114861	0.0119049	0.0123273	0.0127529	0.0131812	0.0136119	0.0140446
neuron_19	0	9.03022e-06	9.14754e-06	8.90853e-06	8.64403e-06	8.44407e-06	8.34755e-06	8.3756e-06	8.54102e-06	8.85175e-06	9.3125e-06	9.92553e-06	1.06912e-05	1.16085e-05	1.26752e-05	1.38882e-05	1.52438e-05	1.67378e-05	1.83657e-05	2.01227e-05	2.20042e-05	2.40053e-05	2.61215e-05	2.83482e-05	3.0681e-05	3.31159e-05	3.56487e-05	3.82758e-05	4.09938e-05	4.37991e-05	4.66888e-05	4.96599e-05	5.27096e-05	5.58353e-05	5.90344e-05	6.23048e-05	6.56439e-05	6.90498e-05	7.25202e-05	7.60531e-05	7.96466e-05	8.32986e-05	8.70071e-05	9.07704e-05	9.45865e-05	9.84535e-05	0.00010237	0.000106333	0.000110342
neuron_20	0	0.000926827	0.00109623	0.00118777	0.0012591	0.00132879	0.00140513	0.00149233	0.00159258	0.00170693	0.00183575	0.001979	0.00213637	0.00230741	0.00249162	0.00268843	0.00289733	0.0031178	0.00334936	0.00359158	0.00384408	0.00410651	0.00437855	0.00465993	0.0049504	0.00524974	0.00555772	0.00587416	0.00619885	0.0065316	0.00687222	0.00722048	0.00757617	0.00793906	0.00830891	0.00868544	0.00906838	0.00945742	0.00985225	0.0102525	0.0106579	0.011068	0.0114825	0.011901	0.012323	0.0127482	0.0131761	0.0136064	0.0140386
neuron_21	0	9.03022e-06	9.14754e-06	8.90853e-06	8.64403e-06	8.44407e-06	8.34755e-06	8.3756e-06	8.54102e-06	8.85175e-06	9.3125e-06	9.92553e-06	1.06912e-05	1.16085e-05	1.26752e-05	1.38882e-05	1.52438e-05	1.67378e-05	1.83657e-05	2.01227e-05	2.20042e-05	2.40053e-05	2.61215e-05	2.83482e-05	3.0681e-05	3.31159e-05	3.56487e-05	3.82758e-05	4.09938e-05	4.37991e-05	4.66888e-05	4.96599e-05	5.27096e-05	5.58352e-05	5.90344e-05	6.23047e-05	6.56439e-05	6.90498e-05	7.25202e-05	7.60531e-05	7.96466e-05	8.32985e-05	8.70071e-05	9.07704e-05	9.45865e-05	9.84535e-05	0.00010237	0.000106333	0.000110341
neuron_22	0	9.03022e-06	9.14754e-06	8.90853e-06	8.64403e-06	8.44407e-06	8.34755e-06	8.3756e-06	8.54102e-06	8.85175e-06	9.3125e-06	9.92553e-06	1.06912e-05	1.16085e-05	1.26752e-05	1.38882e-05	1.52438e-05	1.67378e-05	1.83657e-05	2.01227e-05	2.20042e-05	2.40053e-05	2.61215e-05	2.83482e-05	3.0681e-05	3.31159e-05	3.56487e-05	3.82758e-05	4.09938e-05	4.37991e-05	4.66888e-05	4.96599e-05	5.27096e-05	5.58352e-05	5.90344e-05	6.23047e-05	6.56439e-05	6.90498e-05	7.25202e-05	7.60531e-05	7.96465e-05	8.32985e-05	8.70071e-05	9.07704e-05	9.45864e-05	9.84534e-05	0.00010237	0.000106333	0.000110341
neuron_23	0	9.03022e-06	9.14754e-06	8.90853e-06	8.64403e-06	8.44407e-06	8.34755e-06	8.3756e-06	8.54102e-06	8.85175e-06	9.3125e-06	9.92553e-06	1.06912e-05	1.16085e-05	1.26752e-05	1.38882e-05	1.52438e-05	1.67378e-05	1.83657e-05	2.01227e-05	2.20042e-05	2.40053e-05	2.61215e-05	2.83482e-05	3.0681e-05	3.31159e-05	3.56487e-05	3.82758e-05	4.09938e-05	4.37991e-05	4.66888e-05	4.96599e-05	5.27096e-05	5.58352e-05	5.90344e-05	6.23047e-05	6.56439e-05	6.90498e-05	7.25202e-05	7.60531e-05	7.96465e-05	8.32985e-05	8.70071e-05	9.07703e-05	9.45864e-05	9.84534e-05	0.000102369	0.000106333	0.000110341
neuron_24	0	1.48411e-09	1.3489e-09	1.2181e-09	1.09976e-09	9.94562e-10	9.02245e-10	8.22419e-10	7.54734e-10	6.98909e-10	6.54719e-10	6.21966e-10	6.00447e-10	5.89935e-10	5.90148e-10	6.00745e-10	6.21309e-10	6.5135e-10	6.90308e-10	7.3756e-10	7.92429e-10	8.54204e-10	9.22146e-10	9.95506e-10	1.07354e-09	1.15552e-09	1.24074e-09	1.32854e-09	1.41829e-09	1.50942e-09	1.60142e-09	1.69382e-09	1.7862e-09	1.87822e-09	1.96957e-09	2.06e-09	2.14931e-09	2.23734e-09	2.32397e-09	2.40913e-09	2.49277e-09	2.57487e-09	2.65545e-09	2.73452e-09	2.81215e-09	2.8884e-09	2.96334e-09	3.03707e-09	3.10968e-09
neuron_25	0	8.69191e-08	8.12735e-08	7.4783e-08	6.87825e-08	6.3548e-08	5.91784e-08	5.57245e-08	5.32205e-08	5.16921e-08	5.1159e-08	5.16345e-08	5.31249e-08	5.56293e-08	5.91388e-08	6.36369e-08	6.90999e-08	7.54971e-08	8.27921e-08	9.09435e-08	9.99057e-08	1.0963e-07	1.20067e-07	1.31164e-07	1.42869e-07	1.55132e-07	1.67904e-07	1.81134e-07	1.9478e-07	2.08796e-07	2.23143e-07	2.37783e-07	2.52684e-07	2.67813e-07	2.83143e-07	2.98649e-07	3.14309e-07	3.30105e-07	3.46019e-07	3.62038e-07	3.7815e-07	3.94346e-07	4.10617e-07	4.26958e-07	4.43364e-07	4.59832e-07	4.76359e-07	4.92946e-07	5.09592e-07
neuron_26	0	8.69191e-08	8.12735e-08	7.4783e-08	6.87825e-08	6.3548e-08	5.91784e-08	5.57245e-08	5.32205e-08	5.16921e-08	5.1159e-08	5.16345e-08	5.31249e-08	5.56293e-08	5.91388e-08	6.36369e-08	6.90999e-08	7.54971e-08	8.27921e-08	9.09435e-08	9.99057e-08	1.0963e-07	1.20067e-07	1.31164e-07	1.42869e-07	1.55132e-07	1.67904e-07	1.81134e-07	1.9478e-07	2.08796e-07	2.23143e-07	2.37783e-07	2.52684e-07	2.67813e-07	2.83143e-07	2.98649e-07	3.14309e-07	3.30105e-07	3.46019e-07	3.62038e-07	3.7815e-07	3.94346e-07	4.10617e-07	4.26958e-07	4.43364e-07	4.59832e-07	4.76359e-07	4.92946e-07	5.09592e-07
neuron_27	0	8.69191e-08	8.12735e-08	7.4783e-08	6.87825e-08	6.3548e-08	5.91784e-08	5.57245e-08	5.32205e-08	5.16921e-08	5.1159e-08	5.16345e-08	5.31249e-08	5.56293e-08	5.91388e-08	6.36369e-08	6.90999e-08	7.54971e-08	8.27921e-08	9.09435e-08	9.99057e-08	1.0963e-07	1.20067e-07	1.31164e-07	1.42869e-07	1.55132e-07	1.67904e-07	1.81134e-07	1.9478e-07	2.08796e-07	2.23143e-07	2.37783e-07	2.52684e-07	2.67813e-07	2.83143e-07	2.98649e-07	3.14309e-07	3.30105e-07	3.46019e-07	3.62038e-07	3.7815e-07	3.94346e-07	4.10617e-07	4.26958e-07	4.43364e-07	4.59832e-07	4.76359e-07	4.92946e-07	5.09592e-07
neuron_28	0	9.03022e-06	9.14754e-06	8.90853e-06	8.64403e-06	8.44407e-06	8.34755e-06	8.3756e-06	8.54102e-06	8.85175e-06	9.3125e-06	9.92553e-06	1.06912e-05	1.16085e-05	1.26752e-05	1.38882e-05	1.52438e-05	1.67378e-05	1.83657e-05	2.01227e-05	2.20042e-05	2.40053e-05	2.61215e-05	2.83482e-05	3.0681e-05	3.31159e-05	3.56487e-05	3.82758e-05	4.09938e-05	4.37991e-05	4.66888e-05	4.96599e-05	5.27096e-05	5.58352e-05	5.90344e-05	6.23047e-05	6.56439e-05	6.90497e-05	7.25202e-05	7.60531e-05	7.96465e-05	8.32985e-05	8.7007e-05	9.07703e-05	9.45864e-05	9.84534e-05	0.000102369	0.000106333	0.000110341
neuron_29	0	8.69191e-08	8.12735e-08	7.4783e-08	6.87825e-08	6.3548e-08	5.91784e-08	5.57245e-08	5.32205e-08	5.16921e-08	5.1159e-08	5.16345e-08	5.31249e-08	5.56293e-08	5.91388e-08	6.36369e-08	6.90999e-08	7.54971e-08	8.27921e-08	9.09435e-08	9.99057e-08	1.0963e-07	1.20067e-07	1.31164e-07	1.42869e-07	1.55132e-07	1.67904e-07	1.81134e-07	1.9478e-07	2.08796e-07	2.23143e-07	2.37783e-07	2.52684e-07	2.67813e-07	2.83143e-07	2.98649e-07	3.14309e-07	3.30105e-07	3.46019e-07	3.62038e-07	3.7815e-07	3.94346e-07	4.10617e-07	4.26958e-07	4.43364e-07	4.59832e-07	4.76359e-07	4.92946e-07	5.09592e-07
neuron_30	0	9.03022e-06	9.14754e-06	8.90853e-06	8.64403e-06	8.44407e-06	8.34755e-06	8.3756e-06	8.54102e-06	8.85175e-06	9.3125e-06	9.92553e-06	1.06912e-05	1.16085e-05	1.26752e-05	1.38882e-05	1.52438e-05	1.67378e-05	1.83657e-05	2.01227e-05	2.20042e-05	2.40053e-05	2.61215e-05	2.83482e-05	3.0681e-05	3.31159e-05	3.56487e-05	3.82758e-05	4.09938e-05	4.37991e-05	4.66888e-05	4.96599e-05	5.27095e-05	5.58352e-05	5.90344e-05	6.23047e-05	6.56439e-05	6.90497e-05	7.25202e-05	7.60531e-05	7.96465e-05	8.32985e-05	8.7007e-05	9.07703e-05	9.45864e-05	9.84534e-05	0.000102369	0.000106333	0.000110341
neuron_31	0	8.69191e-08	8.12735e-08	7.4783e-08	6.87825e-08	6.3548e-08	5.91784e-08	5.57245e-08	5.32205e-08	5.16921e-08	5.1159e-08	5.16345e-08	5.31249e-08	5.56293e-08	5.91388e-08	6.36369e-08	6.90999e-08	7.54971e-08	8.27921e-08	9.09435e-08	9.99057e-08	1.0963e-07	1.20067e-07	1.31164e-07	1.42869e-07	1.55132e-07	1.67904e-07	1.81134e-07	1.9478e-07	2.08796e-07	2.23143e-07	2.37783e-07	2.52684e-07	2.67813e-07	2.83143e-07	2.98649e-07	3.14309e-07	3.30105e-07	3.46019e-07	3.62038e-07	3.7815e-07	3.94346e-07	4.10617e-07	4.26958e-07	4.43364e-07	4.59832e-07	4.76359e-07	4.92946e-07	5.09592e-07
neuron_32	0	8.69191e-08	8.12735e-08	7.4783e-08	6.87825e-08	6.3548e-08	5.91784e-08	5.57245e-08	5.32205e-08	5.16921e-08	5.1159e-08	5.16345e-08	5.31249e-08	5.56293e-08	5.91388e-08	6.36369e-08	6.90999e-08	7.54971e-08	8.27921e-08	9.09435e-08	9.99057e-08	1.0963e-07	1.20067e-07	1.31164e-07	1.42869e-07	1.55132e-07	1.67904e-07	1.81134e-07	1.9478e-07	2.08796e-07	2.23143e-07	2.37783e-07	2.52684e-07	2.67813e-07	2.83143e-07	2.98649e-07	3.14309e-07	3.30105e-07	3.46019e-07	3.62038e-07	3.7815e-07	3.94346e-07	4.10617e-07	4.26958e-07	4.43364e-07	4.59832e-07	4.76359e-07	4.92946e-07	5.09592e-07
neuron_33	0	8.69191e-08	8.12735e-08	7.4783e-08	6.87825e-08	6.3548e-08	5.91784e-08	5.57245e-08	5.32205e-08	5.16921e-08	5.1159e-08	5.16345e-08	5.31249e-08	5.56293e-08	5.91388e-08	6.36369e-08	6.90999e-08	7.54971e-08	8.27921e-08	9.09435e-08	9.99057e-08	1.0963e-07	1.20067e-07	1.31164e-07	1.42869e-07	1.55132e-07	1.67904e-07	1.81134e-07	1.9478e-07	2.08796e-07	2.23143e-07	2.37783e-07	2.52684e-07	2.67813e-07	2.83143e-07	2.98649e-07	3.14309e-07	3.30105e-07	3.46019e-07	3.62038e-07	3.7815e-07	3.94346e-07	4.10617e-07	4.26958e-07	4.43364e-07	4.59832e-07	4.76359e-07	4.92946e-07	5.09592e-07
neuron_34	0	7.26651e-11	6.54864e-11	5.88383e-11	5.28582e-11	4.75162e-11	4.27685e-11	3.85734e-11	3.48947e-11	3.17012e-11	2.89664e-11	2.66666e-11	2.47805e-11	2.32872e-11	2.21658e-11	2.13946e-11	2.09504e-11	2.08087e-11	2.09433e-11	2.13269e-11	2.19313e-11	2.27279e-11	2.36879e-11	2.47834e-11	2.59873e-11	2.72739e-11	2.86194e-11	3.0002e-11	3.1402e-11	3.28022e-11	3.41874e-11	3.5545e-11	3.68643e-11	3.81372e-11	3.93572e-11	4.05194e-11	4.16207e-11	4.26595e-11	4.36353e-11	4.45484e-11	4.54006e-11	4.61937e-11	4.69305e-11	4.76142e-11	4.82483e-11	4.88363e-11	4.93823e-11	4.98901e-11	5.03637e-11
neuron_35	0	7.26651e-11	6.54864e-11	5.88383e-11	5.28582e-11	4.75162e-11	4.27685e-11	3.85734e-11	3.48947e-11	3.17012e-11	2.89664e-11	2.66666e-11	2.47805e-11	2.32872e-11	2.21658e-11	2.13946e-11	2.09504e-11	2.08087e-11	2.09433e-11	2.13269e-11	2.19313e-11	2.27279e-11	2.36879e-11	2.47834e-11	2.59873e-11	2.72739e-11	2.86194e-11	3.0002e-11	3.1402e-11	3.28022e-11	3.41874e-11	3.5545e-11	3.68643e-11	3.81372e-11	3.93572e-11	4.05194e-11	4.16207e-11	4.26595e-11	4.36353e-11	4.45484e-11	4.54006e-11	4.61937e-11	4.69305e-11	4.76142e-11	4.82483e-11	4.88363e-11	4.93823e-11	4.98901e-11	5.03637e-11
neuron_36	0	1.48411e-09	1.3489e-09	1.2181e-09	1.09976e-09	9.94562e-10	9.02245e-10	8.22419e-10	7.54734e-10	6.98909e-10	6.54719e-10	6.21966e-10	6.00447e-10	5.89935e-10	5.90148e-10	6.00745e-10	6.21309e-10	6.5135e-10	6.90308e-10	7.3756e-10	7.92429e-10	8.54204e-10	9.22146e-10	9.95506e-10	1.07354e-09	1.15552e-09	1.24074e-09	1.32854e-09	1.41829e-09	1.50942e-09	1.60142e-09	1.69382e-09	1.7862e-09	1.87822e-09	1.96957e-09	2.06e-09	2.14931e-09	2.23734e-09	2.32397e-09	2.40913e-09	2.49277e-09	2.57487e-09	2.65545e-09	2.73452e-09	2.81215e-09	2.8884e-09	2.96334e-09	3.03707e-09	3.10968e-09
neuron_37	0	8.69191e-08	8.12735e-08	7.4783e-08	6.87825e-08	6.3548e-08	5.91784e-08	5.57245e-08	5.32205e-08	5.16921e-08	5.1159e-08	5.16345e-08	5.31249e-08	5.56293e-08	5.91388e-08	6.36369e-08	6.90999e-08	7.54971e-08	8.27921e-08	9.09435e-08	9.99057e-08	1.0963e-07	1.20067e-07	1.31164e-07	1.42869e-07	1.55132e-07	1.67904e-07	1.81134e-07	1.9478e-07	2.08796e-07	2.23143e-07	2.37783e-07	2.52684e-07	2.67813e-07	2.83143e-07	2.98649e-07	3.14309e-07	3.30105e-07	3.46019e-07	3.62038e-07	3.7815e-07	3.94346e-07	4.10617e-07	4.26958e-07	4.43364e-07	4.59832e-07	4.76359e-07	4.92946e-07	5.09592e-07
neuron_38	0	1.48411e-09	1.3489e-09	1.2181e-09	1.09976e-09	9.94562e-10	9.02245e-10	8.22419e-10	7.54734e-10	6.98909e-10	6.54719e-10	6.21966e-10	6.00447e-10	5.89935e-10	5.90148e-10	6.00745e-10	6.21309e-10	6.5135e-10	6.90308e-10	7.3756e-10	7.92429e-10	8.54204e-10	9.22146e-10	9.95506e-10	1.07354e-09	1.15552e-09	1.24074e-09	1.32854e-09	1.41829e-09	1.50942e-09	1.60142e-09	1.69382e-09	1.7862e-09	1.87822e-09	1.96957e-09	2.06e-09	2.14931e-09	2.23734e-09	2.32397e-09	2.40913e-09	2.49277e-09	2.57487e-09	2.65545e-09	2.73452e-09	2.81215e-09	2.8884e-09	2.96334e-09	3.03707e-09	3.10968e-09
neuron_39	0	1.48411e-09	1.3489e-09	1.2181e-09	1.09976e-09	9.94562e-10	9.02245e-10	8.22419e-10	7.54734e-10	6.98909e-10	6.54719e-10	6.21966e-10	6.00447e-10	5.89935e-10	5.90148e-10	6.00745e-10	6.21309e-10	6.5135e-10	6.90308e-10	7.3756e-10	7.92429e-10	8.54204e-10	9.22146e-10	9.95506e-10	1.07354e-09	1.15552e-09	1.24074e-09	1.32854e-09	1.41829e-09	1.50942e-09	1.60142e-09	1.69382e-09	1.7862e-09	1.87822e-09	1.96957e-09	2.06e-09	2.14931e-09	2.23734e-09	2.32397e-09	2.40913e-09	2.49277e-09	2.57487e-09	2.65545e-09	2.73452e-09	2.81215e-09	2.8884e-09	2.96334e-09	3.03707e-09	3.10968e-09
neuron_40	0	1.48411e-09	1.3489e-09	1.2181e-09	1.09976e-09	9.94562e-10	9.02245e-10	8.22419e-10	7.54734e-10	6.98909e-10	6.54719e-10	6.21966e-10	6.00447e-10	5.89935e-10	5.90148e-10	6.00745e-10	6.21309e-10	6.5135e-10	6.90308e-10	7.3756e-10	7.92429e-10	8.54204e-10	9.22146e-10	9.95506e-10	1.07354e-09	1.15552e-09	1.24074e-09	1.32854e-09	1.41829e-09	1.50942e-09	1.60142e-09	1.69382e-09	1.7862e-09	1.87822e-09	1.96957e-09	2.06e-09	2.14931e-09	2.23734e-09	2.32397e-09	2.40913e-09	2.49277e-09	2.57487e-09	2.65545e-09	2.73452e-09	2.81215e-09	2.8884e-09	2.96334e-09	3.03707e-09	3.10968e-09
neuron_41	0	8.69191e-08	8.12735e-08	7.4783e-08	6.87825e-08	6.3548e-08	5.91784e-08	5.57245e-08	5.32205e-08	5.16921e-08	5.1159e-08	5.16345e-08	5.31249e-08	5.56293e-08	5.91388e-08	6.36369e-08	6.90999e-08	7.54971e-08	8.27921e-08	9.09435e-08	9.99057e-08	1.0963e-07	1.20067e-07	1.31164e-07	1.42869e-07	1.55132e-07	1.67904e-07	1.81134e-07	1.9478e-07	2.08796e-07	2.23143e-07	2.37783e-07	2.52684e-07	2.67813e-07	2.83143e-07	2.98649e-07	3.14309e-07	3.30105e-07	3.46019e-07	3.62038e-07	3.7815e-07	3.94346e-07	4.10617e-07	4.26958e-07	4.43364e-07	4.59832e-07	4.76359e-07	4.92946e-07	5.09592e-07
neuron_42	0	1.48411e-09	1.3489e-09	1.2181e-09	1.09976e-09	9.94562e-10	9.02245e-10	8.22419e-10	7.54734e-10	6.98909e-10	6.54719e-10	6.21966e-10	6.00447e-10	5.89935e-10	5.90148e-10	6.00745e-10	6.21309e-10	6.5135e-10	6.90308e-10	7.3756e-10	7.92429e-10	8.54204e-10	9.22146e-10	9.95506e-10	1.07354e-09	1.15552e-09	1.24074e-09	1.32854e-09	1.41829e-09	1.50942e-09	1.60142e-09	1.69382e-09	1.7862e-09	1.87822e-09	1.96957e-09	2.06e-09	2.14931e-09	2.23734e-09	2.32397e-09	2.40913e-09	2.49277e-09	2.57487e-09	2.65545e-09	2.73452e-09	2.81215e-09	2.8884e-09	2.96334e-09	3.03707e-09	3.10968e-09
neuron_43	0	1.48411e-09	1.3489e-09	1.2181e-09	1.09976e-09	9.94562e-10	9.02245e-10	8.22419e-10	7.54734e-10	6.98909e-10	6.54719e-10	6.21966e-10	6.00447e-10	5.89935e-10	5.90148e-10	6.00745e-10	6.21309e-10	6.5135e-10	6.90308e-10	7.3756e-10	7.92429e-10	8.54204e-10	9.22146e-10	9.95506e-10	1.07354e-09	1.15552e-09	1.24074e-09	1.32854e-09	1.41829e-09	1.50942e-09	1.60142e-09	1.69382e-09	1.7862e-09	1.87822e-09	1.96957e-09	2.06e-09	2.14931e-09	2.23734e-09	2.32397e-09	2.40913e-09	2.49277e-09	2.57487e-09	2.65545e-09	2.73452e-09	2.81215e-09	2.8884e-09	2.96334e-09	3.03707e-09	3.10968e-09
neuron_44	0	1.48411e-09	1.3489e-09	1.2181e-09	1.09976e-09	9.94562e-10	9.02245e-10	8.22419e-10	7.54734e-10	6.98909e-10	6.54719e-10	6.21966e-10	6.00447e-10	5.89935e-10	5.90148e-10	6.00745e-10	6.21309e-10	6.5135e-10	6.90308e-10	7.3756e-10	7.92429e-10	8.54204e-10	9.22146e-10	9.95506e-10	1.07354e-09	1.15552e-09	1.24074e-09	1.32854e-09	1.41829e-09	1.50942e-09	1.60142e-09	1.69382e-09	1.7862e-09	1.87822e-09	1.96957e-09	2.06e-09	2.14931e-09	2.23734e-09	2.32397e-09	2.40913e-09	2.49277e-09	2.57487e-09	2.65545e-09	2.73452e-09	2.81215e-09	2.8884e-09	2.96334e-09	3.03707e-09	3.10968e-09
neuron_45	0	1.48411e-09	1.3489e-09	1.2181e-09	1.09976e-09	9.94562e-10	9.02245e-10	8.22419e-10	7.54734e-10	6.98909e-10	6.54719e-10	6.21966e-10	6.00447e-10	5.89935e-10	5.90148e-10	6.00745e-10	6.21309e-10	6.5135e-10	6.90308e-10	7.3756e-10	7.92429e-10	8.54204e-10	9.22146e-10	9.95506e-10	1.07354e-09	1.15552e-09	1.24074e-09	1.32854e-09	1.41829e-09	1.50942e-09	1.60142e-09	1.69382e-09	1.7862e-09	1.87822e-09	1.96957e-09	2.06e-09	2.14931e-09	2.23734e-09	2.32397e-09	2.40913e-09	2.49277e-09	2.57487e-09	2.65545e-09	2.73452e-09	2.81215e-09	2.8884e-09	2.96334e-09	3.03707e-09	3.10968e-09
neuron_46	0	1.45744e-11	1.31033e-11	1.17578e-11	1.05494e-11	9.46843e-12	8.50433e-12	7.64726e-12	6.88856e-12	6.22069e-12	5.63693e-12	5.13128e-12	4.69829e-12	4.33281e-12	4.02968e-12	3.78396e-12	3.59063e-12	3.44464e-12	3.34074e-12	3.27378e-12	3.23879e-12	3.23072e-12	3.24487e-12	3.27672e-12	3.32221e-12	3.37737e-12	3.43894e-12	3.50393e-12	3.56977e-12	3.63439e-12	3.6959e-12	3.75318e-12	3.80494e-12	3.8506e-12	3.88963e-12	3.92177e-12	3.94715e-12	3.96565e-12	3.97753e-12	3.98324e-12	3.98315e-12	3.97756e-12	3.96703e-12	3.95225e-12	3.93354e-12	3.91152e-12	3.88672e-12	3.85951e-12	3.83032e-12
neuron_47	0	1.45744e-11	1.31033e-11	1.17578e-11	1.05494e-11	9.46843e-12	8.50433e-12	7.64726e-12	6.88856e-12	6.22069e-12	5.63693e-12	5.13128e-12	4.69829e-12	4.33281e-12	4.02968e-12	3.78396e-12	3.59063e-12	3.44464e-12	3.34074e-12	3.27378e-12	3.23879e-12	3.23072e-12	3.24487e-12	3.27672e-12	3.32221e-12	3.37737e-12	3.43894e-12	3.50393e-12	3.56977e-12	3.63439e-12	3.6959e-12	3.75318e-12	3.80494e-12	3.8506e-12	3.88963e-12	3.92177e-12	3.94715e-12	3.96565e-12	3.97753e-12	3.98324e-12	3.98315e-12	3.97756e-12	3.96703e-12	3.95225e-12	3.93354e-12	3.91152e-12	3.88672e-12	3.85951e-12	3.83032e-12
neuron_48	0	1.48411e-09	1.3489e-09	1.2181e-09	1.09976e-09	9.94562e-10	9.02245e-10	8.22419e-10	7.54734e-10	6.98909e-10	6.54719e-10	6.21966e-10	6.00447e-10	5.89935e-10	5.90148e-10	6.00745e-10	6.21309e-10	6.5135e-10	6.90308e-10	7.3756e-10	7.92429e-10	8.54204e-10	9.22146e-10	9.95506e-10	1.07354e-09	1.15552e-09	1.24074e-09	1.32854e-09	1.41829e-09	1.50942e-09	1.60142e-09	1.69382e-09	1.7862e-09	1.87822e-09	1.96957e-09	2.06e-09	2.14931e-09	2.23734e-09	2.32397e-09	2.40913e-09	2.49277e-09	2.57487e-09	2.65545e-09	2.73452e-09	2.81215e-09	2.8884e-09	2.96334e-09	3.03707e-09	3.10968e-09
neuron_49	0	7.26651e-11	6.54864e-11	5.88383e-11	5.28582e-11	4.75162e-11	4.27685e-11	3.85734e-11	3.48947e-11	3.17012e-11	2.89664e-11	2.66666e-11	2.47805e-11	2.32872e-11	2.21658e-11	2.13946e-11	2.09504e-11	2.08087e-11	2.09433e-11	2.13269e-11	2.19313e-11	2.27279e-11	2.36879e-11	2.47834e-11	2.59873e-11	2.72739e-11	2.86194e-11	3.0002e-11	3.1402e-11	3.28022e-11	3.41874e-11	3.5545e-11	3.68643e-11	3.81372e-11	3.93572e-11	4.05194e-11	4.16207e-11	4.26595e-11	4.36353e-11	4.45484e-11	4.54006e-11	4.61937e-11	4.69305e-11	4.76142e-11	4.82483e-11	4.88363e-11	4.93823e-11	4.98901e-11	5.03637e-11
neuron_50	0	7.26651e-11	6.54864e-11	5.88383e-11	5.28582e-11	4.75162e-11	4.27685e-11	3.85734e-11	3.48947e-11	3.17012e-11	2.89664e-11	2.66666e-11	2.47805e-11	2.32872e-11	2.21658e-11	2.13946e-11	2.09504e-11	2.08087e-11	2.09433e-11	2.13269e-11	2.19313e-11	2.27279e-11	2.36879e-11	2.47834e-11	2.59873e-11	2.72739e-11	2.86194e-11	3.0002e-11	3.1402e-11	3.28022e-11	3.41874e-11	3.5545e-11	3.68643e-11	3.81372e-11	3.93572e-11	4.05194e-11	4.16207e-11	4.26595e-11	4.36353e-11	4.45484e-11	4.54006e-11	4.61937e-11	4.69305e-11	4.76142e-11	4.82483e-11	4.88363e-11	4.93823e-11	4.98901e-11	5.03637e-11
neuron_51	0	7.26651e-11	6.54864e-11	5.88383e-11	5.28582e-11	4.75162e-11	4.27685e-11	3.85734e-11	3.48947e-11	3.17012e-11	2.89664e-11	2.66666e-11	2.47805e-11	2.32872e-11	2.21658e-11	2.13946e-11	2.09504e-11	2.08087e-11	2.09433e-11	2.13269e-11	2.19313e-11	2.27279e-11	2.36879e-11	2.47834e-11	2.59873e-11	2.72739e-11	2.86194e-11	3.0002e-11	3.1402e-11	3.28022e-11	3.41874e-11	3.5545e-11	3.68643e-11	3.81372e-11	3.93572e-11	4.05194e-11	4.16207e-11	4.26595e-11	4.36353e-11	4.45484e-11	4.54006e-11	4.61937e-11	4.69305e-11	4.76142e-11	4.82483e-11	4.88363e-11	4.93823e-11	4.98901e-11	5.03637e-11
neuron_52	0	1.48411e-09	1.3489e-09	1.2181e-09	1.09976e-09	9.94562e-10	9.02245e-10	8.22419e-10	7.54734e-10	6.98909e-10	6.54719e-10	6.21966e-10	6.00447e-10	5.89935e-10	5.90148e-10	6.00745e-10	6.21309e-10	6.5135e-10	6.90308e-10	7.3756e-10	7.92429e-10	8.54204e-10	9.22146e-10	9.95506e-10	1.07354e-09	1.15552e-09	1.24074e-09	1.32854e-09	1.41829e-09	1.50942e-09	1.60142e-09	1.69382e-09	1.7862e-09	1.87822e-09	1.96957e-09	2.06e-09	2.14931e-09	2.23734e-09	2.32397e-09	2.40913e-09	2.49277e-09	2.57487e-09	2.65545e-09	2.73452e-09	2.81215e-09	2.8884e-09	2.96334e-09	3.03707e-09	3.10968e-09
neuron_53	0	7.26651e-11	6.54864e-11	5.88383e-11	5.28582e-11	4.75162e-11	4.27685e-11	3.85734e-11	3.48947e-11	3.17012e-11	2.89664e-11	2.66666e-11	2.47805e-11	2.32872e-11	2.21658e-11	2.13946e-11	2.09504e-11	2.08087e-11	2.09433e-11	2.13269e-11	2.19313e-11	2.27279e-11	2.36879e-11	2.47834e-11	2.59873e-11	2.72739e-11	2.86194e-11	3.0002e-11	3.1402e-11	3.28022e-11	3.41874e-11	3.5545e-11	3.68643e-11	3.81372e-11	3.93572e-11	4.05194e-11	4.16207e-11	4.26595e-11	4.36353e-11	4.45484e-11	4.54006e-11	4.61937e-11	4.69305e-11	4.76142e-11	4.82483e-11	4.88363e-11	4.93823e-11	4.98901e-11	5.03637e-11
neuron_54	0	7.26651e-11	6.54864e-11	5.88383e-11	5.28582e-11	4.75162e-11	4.27685e-11	3.85734e-11	3.48947e-11	3.17012e-11	2.89664e-11	2.66666e-11	2.47805e-11	2.32872e-11	2.21658e-11	2.13946e-11	2.09504e-11	2.08087e-11	2.09433e-11	2.13269e-11	2.19313e-11	2.27279e-11	2.36879e-11	2.47834e-11	2.59873e-11	2.72739e-11	2.86194e-11	3.0002e-11	3.1402e-11	3.28022e-11	3.41874e-11	3.5545e-11	3.68643e-11	3.81372e-11	3.93572e-11	4.05194e-11	4.16207e-11	4.26595e-11	4.36353e-11	4.45484e-11	4.54006e-11	4.61937e-11	4.69305e-11	4.76142e-11	4.82483e-11	4.88363e-11	4.93823e-11	4.98901e-11	5.03637e-11
neuron_55	0	7.26651e-11	6.54864e-11	5.88383e-11	5.28582e-11	4.75162e-11	4.27685e-11	3.85734e-11	3.48947e-11	3.17012e-11	2.89664e-11	2.66666e-11	2.47805e-11	2.32872e-11	2.21658e-11	2.13946e-11	2.09504e-11	2.08087e-11	2.09433e-11	2.13269e-11	2.19313e-11	2.27279e-11	2.36879e-11	2.47834e-11	2.59873e-11	2.72739e-11	2.86194e-11	3.0002e-11	3.1402e-11	3.28022e-11	3.41874e-11	3.5545e-11	3.68643e-11	3.81372e-11	3.93572e-11	4.05194e-11	4.16207e-11	4.26595e-11	4.36353e-11	4.45484e-11	4.54006e-11	4.61937e-11	4.69305e-11	4.76142e-11	4.82483e-11	4.88363e-11	4.93823e-11	4.98901e-11	5.03637e-11
neuron_56	0	7.26651e-11	6.54864e-11	5.88383e-11	5.28582e-11	4.75162e-11	4.27685e-11	3.85734e-11	3.48947e-11	3.17012e-11	2.89664e-11	2.66666e-11	2.47805e-11	2.32872e-11	2.21658e-11	2.13946e-11	2.09504e-11	2.08087e-11	2.09433e-11	2.13269e-11	2.19313e-11	2.27279e-11	2.36879e-11	2.47834e-11	2.59873e-11	2.72739e-11	2.86194e-11	3.0002e-11	3.1402e-11	3.28022e-11	3.41874e-11	3.5545e-11	3.68643e-11	3.81372e-11	3.93572e-11	4.05194e-11	4.16207e-11	4.26595e-11	4.36353e-11	4.45484e-11	4.54006e-11	4.61937e-11	4.69305e-11	4.76142e-11	4.82483e-11	4.88363e-11	4.93823e-11	4.98901e-11	5.03637e-11
neuron_57	0	7.26651e-11	6.54864e-11	5.88383e-11	5.28582e-11	4.75162e-11	4.27685e-11	3.85734e-11	3.48947e-11	3.17012e-11	2.89664e-11	2.66666e-11	2.47805e-11	2.32872e-11	2.21658e-11	2.13946e-11	2.09504e-11	2.08087e-11	2.09433e-11	2.13269e-11	2.19313e-11	2.27279e-11	2.36879e-11	2.47834e-11	2.59873e-11	2.72739e-11	2.86194e-11	3.0002e-11	3.1402e-11	3.28022e-11	3.41874e-11	3.5545e-11	3.68643e-11	3.81372e-11	3.93572e-11	4.05194e-11	4.16207e-11	4.26595e-11	4.36353e-11	4.45484e-11	4.54006e-11	4.61937e-11	4.69305e-11	4.76142e-11	4.82483e-11	4.88363e-11	4.93823e-11	4.98901e-11	5.03637e-11
neuron_58	0	7.26651e-11	6.54864e-11	5.88383e-11	5.28582e-11	4.75162e-11	4.27685e-11	3.85734e-11	3.48947e-11	3.17012e-11	2.89664e-11	2.66666e-11	2.47805e-11	2.32872e-11	2.21658e-11	2.13946e-11	2.09504e-11	2.08087e-11	2.09433e-11	2.13269e-11	2.19313e-11	2.27279e-11	2.36879e-11	2.47834e-11	2.59873e-11	2.72739e-11	2.86194e-11	3.0002e-11	3.1402e-11	3.28022e-11	3.41874e-11	3.5545e-11	3.68643e-11	3.81372e-11	3.93572e-11	4.05194e-11	4.16207e-11	4.26595e-11	4.36353e-11	4.45484e-11	4.54006e-11	4.61937e-11	4.69305e-11	4.76142e-11	4.82483e-11	4.88363e-11	4.93823e-11	4.98901e-11	5.03637e-11
neuron_59	0	7.26651e-11	6.54864e-11	5.88383e-11	5.28582e-11	4.75162e-11	4.27685e-11	3.85734e-11	3.48947e-11	3.17012e-11	2.89664e-11	2.66666e-11	2.47805e-11	2.32872e-11	2.21658e-11	2.13946e-11	2.09504e-11	2.08087e-11	2.09433e-11	2.13269e-11	2.19313e-11	2.27279e-11	2.36879e-11	2.47834e-11	2.59873e-11	2.72739e-11	2.86194e-11	3.0002e-11	3.1402e-11	3.28022e-11	3.41874e-11	3.5545e-11	3.68643e-11	3.81372e-11	3.93572e-11	4.05194e-11	4.16207e-11	4.26595e-11	4.36353e-11	4.45484e-11	4.54006e-11	4.61937e-11	4.69305e-11	4.76142e-11	4.82483e-11	4.88363e-11	4.93823e-11	4.98901e-11	5.03637e-11
neuron_60	0	7.26651e-11	6.54864e-11	5.88383e-11	5.28582e-11	4.75162e-11	4.27685e-11	3.85734e-11	3.48947e-11	3.17012e-11	2.89664e-11	2.66666e-11	2.47805e-11	2.32872e-11	2.21658e-11	2.13946e-11	2.09504e-11	2.08087e-11	2.09433e-11	2.13269e-11	2.19313e-11	2.27279e-11	2.36879e-11	2.47834e-11	2.59873e-11	2.72739e-11	2.86194e-11	3.0002e-11	3.1402e-11	3.28022e-11	3.41874e-11	3.5545e-11	3.68643e-11	3.81372e-11	3.93572e-11	4.05194e-11	4.16207e-11	4.26595e-11	4.36353e-11	4.45484e-11	4.54006e-11	4.61937e-11	4.69305e-11	4.76142e-11	4.82483e-11	4.88363e-11	4.93823e-11	4.98901e-11	5.03637e-11
neuron_61	0	1.45142e-11	1.30474e-11	1.17066e-11	1.05024e-11	9.4249e-12	8.46332e-12	7.60764e-12	6.84886e-12	6.17903e-12	5.59109e-12	5.07845e-12	4.6351e-12	4.25527e-12	3.93336e-12	3.66392e-12	3.44146e-12	3.26067e-12	3.11621e-12	3.00287e-12	2.91593e-12	2.85061e-12	2.80261e-12	2.7681e-12	2.74344e-12	2.72582e-12	2.71249e-12	2.70128e-12	2.69041e-12	2.67841e-12	2.66442e-12	2.64759e-12	2.62747e-12	2.60383e-12	2.57659e-12	2.5458e-12	2.51155e-12	2.47416e-12	2.43389e-12	2.39108e-12	2.34627e-12	2.29974e-12	2.25187e-12	2.20306e-12	2.1536e-12	2.10375e-12	2.05388e-12	2.00438e-12	1.9553e-12
neuron_62	0	1.45142e-11	1.30474e-11	1.17066e-11	1.05024e-11	9.4249e-12	8.46332e-12	7.60764e-12	6.84886e-12	6.17903e-12	5.59109e-12	5.07845e-12	4.6351e-12	4.25527e-12	3.93336e-12	3.66392e-12	3.44146e-12	3.26067e-12	3.11621e-12	3.00287e-12	2.91593e-12	2.85061e-12	2.80261e-12	2.7681e-12	2.74344e-12	2.72582e-12	2.71249e-12	2.70128e-12	2.69041e-12	2.67841e-12	2.66442e-12	2.64759e-12	2.62747e-12	2.60383e-12	2.57659e-12	2.5458e-12	2.51155e-12	2.47416e-12	2.43389e-12	2.39108e-12	2.34627e-12	2.29974e-12	2.25187e-12	2.20306e-12	2.1536e-12	2.10375e-12	2.05388e-12	2.00438e-12	1.9553e-12
neuron_63	0	1.45744e-11	1.31033e-11	1.17578e-11	1.05494e-11	9.46843e-12	8.50433e-12	7.64726e-12	6.88856e-12	6.22069e-12	5.63693e-12	5.13128e-12	4.69829e-12	4.33281e-12	4.02968e-12	3.78396e-12	3.59063e-12	3.44464e-12	3.34074e-12	3.27378e-12	3.23879e-12	3.23072e-12	3.24487e-12	3.27672e-12	3.32221e-12	3.37737e-12	3.43894e-12	3.50393e-12	3.56977e-12	3.63439e-12	3.6959e-12	3.75318e-12	3.80494e-12	3.8506e-12	3.88963e-12	3.92177e-12	3.94715e-12	3.96565e-12	3.97753e-12	3.98324e-12	3.98315e-12	3.97756e-12	3.96703e-12	3.95225e-12	3.93354e-12	3.91152e-12	3.88672e-12	3.85951e-12	3.83032e-12
neuron_64	0	1.45744e-11	1.31033e-11	1.17578e-11	1.05494e-11	9.46843e-12	8.50433e-12	7.64726e-12	6.88856e-12	6.22069e-12	5.63693e-12	5.13128e-12	4.69829e-12	4.33281e-12	4.02968e-12	3.78396e-12	3.59063e-12	3.44464e-12	3.34074e-12	3.27378e-12	3.23879e-12	3.23072e-12	3.24487e-12	3.27672e-12	3.32221e-12	3.37737e-12	3.43894e-12	3.50393e-12	3.56977e-12	3.63439e-12	3.6959e-12	3.75318e-12	3.80494e-12	3.8506e-12	3.88963e-12	3.92177e-12	3.94715e-12	3.96565e-12	3.97753e-12	3.98324e-12	3.98315e-12	3.97756e-12	3.96703e-12	3.95225e-12	3.93354e-12	3.91152e-12	3.88672e-12	3.85951e-12	3.83032e-12
neuron_65	0	1.45744e-11	1.31033e-11	1.17578e-11	1.05494e-11	9.46843e-12	8.50433e-12	7.64726e-12	6.88856e-12	6.22069e-12	5.63693e-12	5.13128e-12	4.69829e-12	4.33281e-12	4.02968e-12	3.78396e-12	3.59063e-12	3.44464e-12	3.34074e-12	3.27378e-12	3.23879e-12	3.23072e-12	3.24487e-12	3.27672e-12	3.32221e-12	3.37737e-12	3.43894e-12	3.50393e-12	3.56977e-12	3.63439e-12	3.6959e-12	3.75318e-12	3.80494e-12	3.8506e-12	3.88963e-12	3.92177e-12	3.94715e-12	3.96565e-12	3.97753e-12	3.98324e-12	3.98315e-12	3.97756e-12	3.96703e-12	3.95225e-12	3.93354e-12	3.91152e-12	3.88672e-12	3.85951e-12	3.83032e-12
neuron_66	0	1.45744e-11	1.31033e-11	1.17578e-11	1.05494e-11	9.46843e-12	8.50433e-12	7.64726e-12	6.88856e-12	6.22069e-12	5.63693e-12	5.13128e-12	4.69829e-12	4.33281e-12	4.02968e-12	3.78396e-12	3.59063e-12	3.44464e-12	3.34074e-12	3.27378e-12	3.23879e-12	3.23072e-12	3.24487e-12	3.27672e-12	3.32221e-12	3.37737e-12	3.43894e-12	3.50393e-12	3.56977e-12	3.63439e-12	3.6959e-12	3.75318e-12	3.80494e-12	3.8506e-12	3.88963e-12	3.92177e-12	3.94715e-12	3.96565e-12	3.97753e-12	3.98324e-12	3.98315e-12	3.97756e-12	3.96703e-12	3.95225e-12	3.93354e-12	3.91152e-12	3.88672e-12	3.85951e-12	3.83032e-12
neuron_67	0	1.45744e-11	1.31033e-11	1.17578e-11	1.05494e-11	9.46843e-12	8.50433e-12	7.64726e-12	6.88856e-12	6.22069e-12	5.63693e-12	5.13128e-12	4.69829e-12	4.33281e-12	4.02968e-12	3.78396e-12	3.59063e-12	3.44464e-12	3.34074e-12	3.27378e-12	3.23879e-12	3.23072e-12	3.24487e-12	3.27672e-12	3.32221e-12	3.37737e-12	3.43894e-12	3.50393e-12	3.56977e-12	3.63439e-12	3.6959e-12	3.75318e-12	3.80494e-12	3.8506e-12	3.88963e-12	3.92177e-12	3.94715e-12	3.96565e-12	3.97753e-12	3.98324e-12	3.98315e-12	3.97756e-12	3.96703e-12	3.95225e-12	3.93354e-12	3.91152e-12	3.88672e-12	3.85951e-12	3.83032e-12
neuron_68	0	7.26651e-11	6.54864e-11	5.88383e-11	5.28582e-11	4.75162e-11	4.27685e-11	3.85734e-11	3.48947e-11	3.17012e-11	2.89664e-11	2.66666e-11	2.47805e-11	2.32872e-11	2.21658e-11	2.13946e-11	2.09504e-11	2.08087e-11	2.09433e-11	2.13269e-11	2.19313e-11	2.27279e-11	2.36879e-11	2.47834e-11	2.59873e-11	2.72739e-11	2.86194e-11	3.0002e-11	3.1402e-11	3.28022e-11	3.41874e-11	3.5545e-11	3.68643e-11	3.81372e-11	3.93572e-11	4.05194e-11	4.16207e-11	4.26595e-11	4.36353e-11	4.45484e-11	4.54006e-11	4.61937e-11	4.69305e-11	4.76142e-11	4.82483e-11	4.88363e-11	4.93823e-11	4.98901e-11	5.03637e-11
neuron_69	0	1.45744e-11	1.31033e-11	1.17578e-11	1.05494e-11	9.46843e-12	8.50433e-12	7.64726e-12	6.88856e-12	6.22069e-12	5.63693e-12	5.13128e-12	4.69829e-12	4.33281e-12	4.02968e-12	3.78396e-12	3.59063e-12	3.44464e-12	3.34074e-12	3.27378e-12	3.23879e-12	3.23072e-12	3.24487e-12	3.27672e-12	3.32221e-12	3.37737e-12	3.43894e-12	3.50393e-12	3.56977e-12	3.63439e-12	3.6959e-12	3.75318e-12	3.80494e-12	3.8506e-12	3.88963e-12	3.92177e-12	3.94715e-12	3.96565e-12	3.97753e-12	3.98324e-12	3.98315e-12	3.97756e-12	3.96703e-12	3.95225e-12	3.93354e-12	3.91152e-12	3.88672e-12	3.85951e-12	3.83032e-12
neuron_70	0	1.45744e-11	1.31033e-11	1.17578e-11	1.05494e-11	9.46843e-12	8.50433e-12	7.64726e-12	6.88856e-12	6.22069e-12	5.63693e-12	5.13128e-12	4.69829e-12	4.33281e-12	4.02968e-12	3.78396e-12	3.59063e-12	3.44464e-12	3.34074e-12	3.27378e-12	3.23879e-12	3.23072e-12	3.24487e-12	3.27672e-12	3.32221e-12	3.37737e-12	3.43894e-12	3.50393e-12	3.56977e-12	3.63439e-12	3.6959e-12	3.75318e-12	3.80494e-12	3.8506e-12	3.88963e-12	3.92177e-12	3.94715e-12	3.96565e-12	3.97753e-12	3.98324e-12	3.98315e-12	3.97756e-12	3.96703e-12	3.95225e-12	3.93354e-12	3.91152e-12	3.88672e-12	3.85951e-12	3.83032e-12
neuron_71	0	1.45744e-11	1.31033e-11	1.17578e-11	1.05494e-11	9.46843e-12	8.50433e-12	7.64726e-12	6.88856e-12	6.22069e-12	5.63693e-12	5.13128e-12	4.69829e-12	4.33281e-12	4.02968e-12	3.78396e-12	3.59063e-12	3.44464e-12	3.34074e-12	3.27378e-12	3.23879e-12	3.23072e-12	3.24487e-12	3.27672e-12	3.32221e-12	3.37737e-12	3.43894e-12	3.50393e-12	3.56977e-12	3.63439e-12	3.6959e-12	3.75318e-12	3.80494e-12	3.8506e-12	3.88963e-12	3.92177e-12	3.94715e-12	3.96565e-12	3.97753e-12	3.98324e-12	3.98315e-12	3.97756e-12	3.96703e-12	3.95225e-12	3.93354e-12	3.91152e-12	3.88672e-12	3.85951e-12	3.83032e-12
neuron_72	0	1.45744e-11	1.31033e-11	1.17578e-11	1.05494e-11	9.46843e-12	8.50433e-12	7.64726e-12	6.88856e-12	6.22069e-12	5.63693e-12	5.13128e-12	4.69829e-12	4.33281e-12	4.02968e-12	3.78396e-12	3.59063e-12	3.44464e-12	3.34074e-12	3.27378e-12	3.23879e-12	3.23072e-12	3.24487e-12	3.27672e-12	3.32221e-12	3.37737e-12	3.43894e-12	3.50393e-12	3.56977e-12	3.63439e-12	3.6959e-12	3.75318e-12	3.80494e-12	3.8506e-12	3.88963e-12	3.92177e-12	3.94715e-12	3.96565e-12	3.97753e-12	3.98324e-12	3.98315e-12	3.97756e-12	3.96703e-12	3.95225e-12	3.93354e-12	3.91152e-12	3.88672e-12	3.85951e-12	3.83032e-12
neuron_73	0	1.45744e-11	1.31033e-11	1.17578e-11	1.05494e-11	9.46843e-12	8.50433e-12	7.64726e-12	6.88856e-12	6.22069e-12	5.63693e-12	5.13128e-12	4.69829e-12	4.33281e-12	4.02968e-12	3.78396e-12	3.59063e-12	3.44464e-12	3.34074e-12	3.27378e-12	3.23879e-12	3.23072e-12	3.24487e-12	3.27672e-12	3.32221e-12	3.37737e-12	3.43894e-12	3.50393e-12	3.56977e-12	3.63439e-12	3.6959e-12	3.75318e-12	3.80494e-12	3.8506e-12	3.88963e-12	3.92177e-12	3.94715e-12	3.96565e-12	3.97753e-12	3.98324e-12	3.98315e-12	3.97756e-12	3.96703e-12	3.95225e-12	3.93354e-12	3.91152e-12	3.88672e-12	3.85951e-12	3.83032e-12
neuron_74	0	1.45744e-11	1.31033e-11	1.17578e-11	1.05494e-11	9.46843e-12	8.50433e-12	7.64726e-12	6.88856e-12	6.22069e-12	5.63693e-12	5.13128e-12	4.69829e-12	4.33281e-12	4.02968e-12	3.78396e-12	3.59063e-12	3.44464e-12	3.34074e-12	3.27378e-12	3.23879e-12	3.23072e-12	3.24487e-12	3.27672e-12	3.32221e-12	3.37737e-12	3.43894e-12	3.50393e-12	3.56977e-12	3.63439e-12	3.6959e-12	3.75318e-12	3.80494e-12	3.8506e-12	3.88963e-12	3.92177e-12	3.94715e-12	3.96565e-12	3.97753e-12	3.98324e-12	3.98315e-12	3.97756e-12	3.96703e-12	3.95225e-12	3.93354e-12	3.91152e-12	3.88672e-12	3.85951e-12	3.83032e-12
neuron_75	0	1.45744e-11	1.31033e-11	1.17578e-11	1.05494e-11	9.46843e-12	8.50433e-12	7.64726e-12	6.88856e-12	6.22069e-12	5.63693e-12	5.13128e-12	4.69829e-12	4.33281e-12	4.02968e-12	3.78396e-12	3.59063e-12	3.44464e-12	3.34074e-12	3.27378e-12	3.23879e-12	3.23072e-12	3.24487e-12	3.27672e-12	3.32221e-12	3.37737e-12	3.43894e-12	3.50393e-12	3.56977e-12	3.63439e-12	3.6959e-12	3.75318e-12	3.80494e-12	3.8506e-12	3.88963e-12	3.92177e-12	3.94715e-12	3.96565e-12	3.97753e-12	3.98324e-12	3.98315e-12	3.97756e-12	3.96703e-12	3.95225e-12	3.93354e-12	3.91152e-12	3.88672e-12	3.85951e-12	3.83032e-12
neuron_76	0	1.45744e-11	1.31033e-11	1.17578e-11	1.05494e-11	9.46843e-12	8.50433e-12	7.64726e-12	6.88856e-12	6.22069e-12	5.63693e-12	5.13128e-12	4.69829e-12	4.33281e-12	4.02968e-12	3.78396e-12	3.59063e-12	3.44464e-12	3.34074e-12	3.27378e-12	3.23879e-12	3.23072e-12	3.24487e-12	3.27672e-12	3.32221e-12	3.37737e-12	3.43894e-12	3.50393e-12	3.56977e-12	3.63439e-12	3.6959e-12	3.75318e-12	3.80494e-12	3.8506e-12	3.88963e-12	3.92177e-12	3.94715e-12	3.96565e-12	3.97753e-12	3.98324e-12	3.98315e-12	3.97756e-12	3.96703e-12	3.95225e-12	3.93354e-12	3.91152e-12	3.88672e-12	3.85951e-12	3.83032e-12
neuron_77	0	7.17203e-11	6.45949e-11	5.80127e-11	5.20909e-11	4.6794e-11	4.20736e-11	3.78828e-11	3.41789e-11	3.09228e-11	2.80788e-11	2.5613e-11	2.3493e-11	2.16872e-11	2.01642e-11	1.88927e-11	1.78422e-11	1.69826e-11	1.62848e-11	1.57213e-11	1.52664e-11	1.48968e-11	1.45916e-11	1.43324e-11	1.41037e-11	1.38926e-11	1.36885e-11	1.34835e-11	1.32716e-11	1.30487e-11	1.28121e-11	1.25607e-11	1.22944e-11	1.20136e-11	1.17196e-11	1.14141e-11	1.10991e-11	1.07767e-11	1.04488e-11	1.01176e-11	9.78532e-12	9.45377e-12	9.12463e-12	8.79954e-12	8.47984e-12	8.16669e-12	7.86113e-12	7.56408e-12	7.27605e-12
neuron_78	0	7.17203e-11	6.45949e-11	5.80127e-11	5.20909e-11	4.6794e-11	4.20736e-11	3.78828e-11	3.41789e-11	3.09228e-11	2.80788e-11	2.5613e-11	2.3493e-11	2.16872e-11	2.01642e-11	1.88927e-11	1.78422e-11	1.69826e-11	1.62848e-11	1.57213e-11	1.52664e-11	1.48968e-11	1.45916e-11	1.43324e-11	1.41037e-11	1.38926e-11	1.36885e-11	1.34835e-11	1.32716e-11	1.30487e-11	1.28121e-11	1.25607e-11	1.22944e-11	1.20136e-11	1.17196e-11	1.14141e-11	1.10991e-11	1.07767e-11	1.04488e-11	1.01176e-11	9.78532e-12	9.45377e-12	9.12463e-12	8.79954e-12	8.47984e-12	8.16669e-12	7.86113e-12	7.56408e-12	7.27605e-12
neuron_79	0	7.17203e-11	6.45949e-11	5.80127e-11	5.20909e-11	4.6794e-11	4.20736e-11	3.78828e-11	3.41789e-11	3.09228e-11	2.80788e-11	2.5613e-11	2.3493e-11	2.16872e-11	2.01642e-11	1.88927e-11	1.78422e-11	1.69826e-11	1.62848e-11	1.57213e-11	1.52664e-11	1.48968e-11	1.45916e-11	1.43324e-11	1.41037e-11	1.38926e-11	1.36885e-11	1.34835e-11	1.32716e-11	1.30487e-11	1.28121e-11	1.25607e-11	1.22944e-11	1.20136e-11	1.17196e-11	1.14141e-11	1.10991e-11	1.07767e-11	1.04488e-11	1.01176e-11	9.78532e-12	9.45377e-12	9.12463e-12	8.79954e-12	8.47984e-12	8.16669e-12	7.86113e-12	7.56408e-12	7.27605e-12
neuron_80	0	1.45142e-11	1.30474e-11	1.17066e-11	1.05024e-11	9.4249e-12	8.46332e-12	7.60764e-12	6.84886e-12	6.17903e-12	5.59109e-12	5.07845e-12	4.6351e-12	4.25527e-12	3.93336e-12	3.66392e-12	3.44146e-12	3.26067e-12	3.11621e-12	3.00287e-12	2.91593e-12	2.85061e-12	2.80261e-12	2.7681e-12	2.74344e-12	2.72582e-12	2.71249e-12	2.70128e-12	2.69041e-12	2.67841e-12	2.66442e-12	2.64759e-12	2.62747e-12	2.60383e-12	2.57659e-12	2.5458e-12	2.51155e-12	2.47416e-12	2.43389e-12	2.39108e-12	2.34627e-12	2.29974e-12	2.25187e-12	2.20306e-12	2.1536e-12	2.10375e-12	2.05388e-12	2.00438e-12	1.9553e-12
neuron_81	0	1.45142e-11	1.30474e-11	1.17066e-11	1.05024e-11	9.4249e-12	8.46332e-12	7.60764e-12	6.84886e-12	6.17903e-12	5.59109e-12	5.07845e-12	4.6351e-12	4.25527e-12	3.93336e-12	3.66392e-12	3.44146e-12	3.26067e-12	3.11621e-12	3.00287e-12	2.91593e-12	2.85061e-12	2.80261e-12	2.7681e-12	2.74344e-12	2.72582e-12	2.71249e-12	2.70128e-12	2.69041e-12	2.67841e-12	2.66442e-12	2.64759e-12	2.62747e-12	2.60383e-12	2.57659e-12	2.5458e-12	2.51155e-12	2.47416e-12	2.43389e-12	2.39108e-12	2.34627e-12	2.29974e-12	2.25187e-12	2.20306e-12	2.1536e-12	2.10375e-12	2.05388e-12	2.00438e-12	1.9553e-12
neuron_82	0	1.45142e-11	1.30474e-11	1.17066e-11	1.05024e-11	9.4249e-12	8.46332e-12	7.60764e-12	6.84886e-12	6.17903e-12	5.59109e-12	5.07845e-12	4.6351e-12	4.25527e-12	3.93336e-12	3.66392e-12	3.44146e-12	3.26067e-12	3.11621e-12	3.00287e-12	2.91593e-12	2.85061e-12	2.80261e-12	2.7681e-12	2.74344e-12	2.72582e-12	2.71249e-12	2.70128e-12	2.69041e-12	2.67841e-12	2.66442e-12	2.64759e-12	2.62747e-12	2.60383e-12	2.57659e-12	2.5458e-12	2.51155e-12	2.47416e-12	2.43389e-12	2.39108e-12	2.34627e-12	2.29974e-12	2.25187e-12	2.20306e-12	2.1536e-12	2.10375e-12	2.05388e-12	2.00438e-12	1.9553e-12
neuron_83	0	1.45142e-11	1.30474e-11	1.17066e-11	1.05024e-11	9.4249e-12	8.46332e-12	7.60764e-12	6.84886e-12	6.17903e-12	5.59109e-12	5.07845e-12	4.6351e-12	4.25527e-12	3.93336e-12	3.66392e-12	3.44146e-12	3.26067e-12	3.11621e-12	3.00287e-12	2.91593e-12	2.85061e-12	2.80261e-12	2.7681e-12	2.74344e-12	2.72582e-12	2.71249e-12	2.70128e-12	2.69041e-12	2.67841e-12	2.66442e-12	2.64759e-12	2.62747e-12	2.60383e-12	2.57659e-12	2.5458e-12	2.51155e-12	2.47416e-12	2.43389e-12	2.39108e-12	2.34627e-12	2.29974e-12	2.25187e-12	2.20306e-12	2.1536e-12	2.10375e-12	2.05388e-12	2.00438e-12	1.9553e-12
neuron_84	0	1.45142e-11	1.30474e-11	1.17066e-11	1.05024e-11	9.4249e-12	8.46332e-12	7.60764e-12	6.84886e-12	6.17903e-12	5.59109e-12	5.07845e-12	4.6351e-12	4.25527e-12	3.93336e-12	3.66392e-12	3.44146e-12	3.26067e-12	3.11621e-12	3.00287e-12	2.91593e-12	2.85061e-12	2.80261e-12	2.7681e-12	2.74344e-12	2.72582e-12	2.71249e-12	2.70128e-12	2.69041e-12	2.67841e-12	2.66442e-12	2.64759e-12	2.62747e-12	2.60383e-12	2.57659e-12	2.5458e-12	2.51155e-12	2.47416e-12	2.43389e-12	2.39108e-12	2.34627e-12	2.29974e-12	2.25187e-12	2.20306e-12	2.1536e-12	2.10375e-12	2.05388e-12	2.00438e-12	1.9553e-12
neuron_85	0	1.45142e-11	1.30474e-11	1.17066e-11	1.05024e-11	9.4249e-12	8.46332e-12	7.60764e-12	6.84886e-12	6.17903e-12	5.59109e-12	5.07845e-12	4.6351e-12	4.25527e-12	3.93336e-12	3.66392e-12	3.44146e-12	3.26067e-12	3.11621e-12	3.00287e-12	2.91593e-12	2.85061e-12	2.80261e-12	2.7681e-12	2.74344e-12	2.72582e-12	2.71249e-12	2.70128e-12	2.69041e-12	2.67841e-12	2.66442e-12	2.64759e-12	2.62747e-12	2.60383e-12	2.57659e-12	2.5458e-12	2.51155e-12	2.47416e-12	2.43389e-12	2.39108e-12	2.34627e-12	2.29974e-12	2.25187e-12	2.20306e-12	2.1536e-12	2.10375e-12	2.05388e-12	2.00438e-12	1.9553e-12
neuron_86	0	1.45142e-11	1.30474e-11	1.17066e-11	1.05024e-11	9.4249e-12	8.46332e-12	7.60764e-12	6.84886e-12	6.17903e-12	5.59109e-12	5.07845e-12	4.6351e-12	4.25527e-12	3.93336e-12	3.66392e-12	3.44146e-12	3.26067e-12	3.11621e-12	3.00287e-12	2.91593e-12	2.85061e-12	2.80261e-12	2.7681e-12	2.74344e-12	2.72582e-12	2.71249e-12	2.70128e-12	2.69041e-12	2.67841e-12	2.66442e-12	2.64759e-12	2.62747e-12	2.60383e-12	2.57659e-12	2.5458e-12	2.51155e-12	2.47416e-12	2.43389e-12	2.39108e-12	2.34627e-12	2.29974e-12	2.25187e-12	2.20306e-12	2.1536e-12	2.10375e-12	2.05388e-12	2.00438e-12	1.9553e-12
neuron_87	0	1.45142e-11	1.30474e-11	1.17066e-11	1.05024e-11	9.4249e-12	8.46332e-12	7.60764e-12	6.84886e-12	6.17903e-12	5.59109e-12	5.07845e-12	4.6351e-12	4.25527e-12	3.93336e-12	3.66392e-12	3.44146e-12	3.26067e-12	3.11621e-12	3.00287e-12	2.91593e-12	2.85061e-12	2.80261e-12	2.7681e-12	2.74344e-12	2.72582e-12	2.71249e-12	2.70128e-12	2.69041e-12	2.67841e-12	2.66442e-12	2.64759e-12	2.62747e-12	2.60383e-12	2.57659e-12	2.5458e-12	2.51155e-12	2.47416e-12	2.43389e-12	2.39108e-12	2.34627e-12	2.29974e-12	2.25187e-12	2.20306e-12	2.1536e-12	2.10375e-12	2.05388e-12	2.00438e-12	1.9553e-12
neuron_88	0	1.45142e-11	1.30474e-11	1.17066e-11	1.05024e-11	9.4249e-12	8.46332e-12	7.60764e-12	6.84886e-12	6.17903e-12	5.59109e-12	5.07845e-12	4.6351e-12	4.25527e-12	3.93336e-12	3.66392e-12	3.44146e-12	3.26067e-12	3.11621e-12	3.00287e-12	2.91593e-12	2.85061e-12	2.80261e-12	2.7681e-12	2.74344e-12	2.72582e-12	2.71249e-12	2.70128e-12	2.69041e-12	2.67841e-12	2.66442e-12	2.64759e-12	2.62747e-12	2.60383e-12	2.57659e-12	2.5458e-12	2.51155e-12	2.47416e-12	2.43389e-12	2.39108e-12	2.34627e-12	2.29974e-12	2.25187e-12	2.20306e-12	2.1536e-12	2.10375e-12	2.05388e-12	2.00438e-12	1.9553e-12
neuron_89	0	1.45142e-11	1.30474e-11	1.17066e-11	1.05024e-11	9.4249e-12	8.46332e-12	7.60764e-12	6.84886e-12	6.17903e-12	5.59109e-12	5.07845e-12	4.6351e-12	4.25527e-12	3.93336e-12	3.66392e-12	3.44146e-12	3.26067e-12	3.11621e-12	3.00287e-12	2.91593e-12	2.85061e-12	2.80261e-12	2.7681e-12	2.74344e-12	2.72582e-12	2.71249e-12	2.70128e-12	2.69041e-12	2.67841e-12	2.66442e-12	2.64759e-12	2.62747e-12	2.60383e-12	2.57659e-12	2.5458e-12	2.51155e-12	2.47416e-12	2.43389e-12	2.39108e-12	2.34627e-12	2.29974e-12	2.25187e-12	2.20306e-12	2.1536e-12	2.10375e-12	2.05388e-12	2.00438e-12	1.9553e-12
neuron_90	0	1.45142e-11	1.30474e-11	1.17066e-11	1.05024e-11	9.4249e-12	8.46332e-12	7.60764e-12	6.84886e-12	6.17903e-12	5.59109e-12	5.07845e-12	4.6351e-12	4.25527e-12	3.93336e-12	3.66392e-12	3.44146e-12	3.26067e-12	3.11621e-12	3.00287e-12	2.91593e-12	2.85061e-12	2.80261e-12	2.7681e-12	2.74344e-12	2.72582e-12	2.71249e-12	2.70128e-12	2.69041e-12	2.67841e-12	2.66442e-12	2.64759e-12	2.62747e-12	2.60383e-12	2.57659e-12	2.5458e-12	2.51155e-12	2.47416e-12	2.43389e-12	2.39108e-12	2.34627e-12	2.29974e-12	2.25187e-12	2.20306e-12	2.1536e-12	2.10375e-12	2.05388e-12	2.00438e-12	1.9553e-12
neuron_91	0	1.45142e-11	1.30474e-11	1.17066e-11	1.05024e-11	9.4249e-12	8.46332e-12	7.60764e-12	6.84886e-12	6.17903e-12	5.59109e-12	5.07845e-12	4.6351e-12	4.25527e-12	3.93336e-12	3.66392e-12	3.44146e-12	3.26067e-12	3.11621e-12	3.00287e-12	2.91593e-12	2.85061e-12	2.80261e-12	2.7681e-12	2.74344e-12	2.72582e-12	2.71249e-12	2.70128e-12	2.69041e-12	2.67841e-12	2.66442e-12	2.64759e-12	2.62747e-12	2.60383e-12	2.57659e-12	2.5458e-12	2.51155e-12	2.47416e-12	2.43389e-12	2.39108e-12	2.34627e-12	2.29974e-12	2.25187e-12	2.20306e-12	2.1536e-12	2.10375e-12	2.05388e-12	2.00438e-12	1.9553e-12
neuron_92	0	1.45142e-11	1.30474e-11	1.17066e-11	1.05024e-11	9.4249e-12	8.46332e-12	7.60764e-12	6.84886e-12	6.17903e-12	5.59109e-12	5.07845e-12	4.6351e-12	4.25527e-12	3.93336e-12	3.66392e-12	3.44146e-12	3.26067e-12	3.11621e-12	3.00287e-12	2.91593e-12	2.85061e-12	2.80261e-12	2.7681e-12	2.74344e-12	2.72582e-12	2.71249e-12	2.70128e-12	2.69041e-12	2.67841e-12	2.66442e-12	2.64759e-12	2.62747e-12	2.60383e-12	2.57659e-12	2.5458e-12	2.51155e-12	2.47416e-12	2.43389e-12	2.39108e-12	2.34627e-12	2.29974e-12	2.25187e-12	2.20306e-12	2.1536e-12	2.10375e-12	2.05388e-12	2.00438e-12	1.9553e-12
neuron_93	0	1.45142e-11	1.30474e-11	1.17066e-11	1.05024e-11	9.4249e-12	8.46332e-12	7.60764e-12	6.84886e-12	6.17903e-12	5.59109e-12	5.07845e-12	4.6351e-12	4.25527e-12	3.93336e-12	3.66392e-12	3.44146e-12	3.26067e-12	3.11621e-12	3.00287e-12	2.91593e-12	2.85061e-12	2.80261e-12	2.7681e-12	2.74344e-12	2.72582e-12	2.71249e-12	2.70128e-12	2.69041e-12	2.67841e-12	2.66442e-12	2.64759e-12	2.62747e-12	2.60383e-12	2.57659e-12	2.5458e-12	2.51155e-12	2.47416e-12	2.43389e-12	2.39108e-12	2.34627e-12	2.29974e-12	2.25187e-12	2.20306e-12	2.1536e-12	2.10375e-12	2.05388e-12	2.00438e-12	1.9553e-12
neuron_94	0	1.44851e-09	1.3137e-09	1.18437e-09	1.06725e-09	9.626e-10	8.6981e-10	7.88138e-10	7.16826e-10	6.55125e-10	6.02288e-10	5.57562e-10	5.20178e-10	4.8935e-10	4.64279e-10	4.44169e-10	4.28234e-10	4.15717e-10	4.05905e-10	3.98143e-10	3.91843e-10	3.86492e-10	3.81656e-10	3.76979e-10	3.72181e-10	3.67051e-10	3.61445e-10	3.5527e-10	3.48483e-10	3.41079e-10	3.33081e-10	3.24538e-10	3.15512e-10	3.06078e-10	2.96316e-10	2.86307e-10	2.76132e-10	2.65867e-10	2.55584e-10	2.45349e-10	2.3522e-10	2.25249e-10	2.1548e-10	2.0595e-10	1.9669e-10	1.87724e-10	1.79072e-10	1.70746e-10	1.62757e-10
neuron_95	0	1.44851e-09	1.3137e-09	1.18437e-09	1.06725e-09	9.626e-10	8.6981e-10	7.88138e-10	7.16826e-10	6.55125e-10	6.02288e-10	5.57562e-10	5.20178e-10	4.8935e-10	4.64279e-10	4.44169e-10	4.28234e-10	4.15717e-10	4.05905e-10	3.98143e-10	3.91843e-10	3.86492e-10	3.81656e-10	3.76979e-10	3.72181e-10	3.67051e-10	3.61445e-10	3.5527e-10	3.48483e-10	3.41079e-10	3.33081e-10	3.24538e-10	3.15512e-10	3.06078e-10	2.96316e-10	2.86307e-10	2.76132e-10	2.65867e-10	2.55584e-10	2.45349e-10	2.3522e-10	2.25249e-10	2.1548e-10	2.0595e-10	1.9669e-10	1.87724e-10	1.79072e-10	1.70746e-10	1.62757e-10
neuron_96	0	7.17203e-11	6.45949e-11	5.80127e-11	5.20909e-11	4.6794e-11	4.20736e-11	3.78828e-11	3.41789e-11	3.09228e-11	2.80788e-11	2.5613e-11	2.3493e-11	2.16872e-11	2.01642e-11	1.88927e-11	1.78422e-11	1.69826e-11	1.62848e-11	1.57213e-11	1.52664e-11	1.48968e-11	1.45916e-11	1.43324e-11	1.41037e-11	1.38926e-11	1.36885e-11	1.34835e-11	1.32716e-11	1.30487e-11	1.28121e-11	1.25607e-11	1.22944e-11	1.20136e-11	1.17196e-11	1.14141e-11	1.10991e-11	1.07767e-11	1.04488e-11	1.01176e-11	9.78532e-12	9.45377e-12	9.12463e-12	8.79954e-12	8.47984e-12	8.16669e-12	7.86113e-12	7.56408e-12	7.27605e-12
neuron_97	0	7.17203e-11	6.45949e-11	5.80127e-11	5.20909e-11	4.6794e-11	4.20736e-11	3.78828e-11	3.41789e-11	3.09228e-11	2.80788e-11	2.5613e-11	2.3493e-11	2.16872e-11	2.01642e-11	1.88927e-11	1.78422e-11	1.69826e-11	1.62848e-11	1.57213e-11	1.52664e-11	1.48968e-11	1.45916e-11	1.43324e-11	1.41037e-11	1.38926e-11	1.36885e-11	1.34835e-11	1.32716e-11	1.30487e-11	1.28121e-11	1.25607e-11	1.22944e-11	1.20136e-11	1.17196e-11	1.14141e-11	1.10991e-11	1.07767e-11	1.04488e-11	1.01176e-11	9.78532e-12	9.45377e-12	9.12463e-12	8.79954e-12	8.47984e-12	8.16669e-12	7.86113e-12	7.56408e-12	7.27605e-12
neuron_98	0	7.17203e-11	6.45949e-11	5.80127e-11	5.20909e-11	4.6794e-11	4.20736e-11	3.78828e-11	3.41789e-11	3.09228e-11	2.80788e-11	2.5613e-11	2.3493e-11	2.16872e-11	2.01642e-11	1.88927e-11	1.78422e-11	1.69826e-11	1.62848e-11	1.57213e-11	1.52664e-11	1.48968e-11	1.45916e-11	1.43324e-11	1.41037e-11	1.38926e-11	1.36885e-11	1.34835e-11	1.32716e-11	1.30487e-11	1.28121e-11	1.25607e-11	1.22944e-11	1.20136e-11	1.17196e-11	1.14141e-11	1.10991e-11	1.07767e-11	1.04488e-11	1.01176e-11	9.78532e-12	9.45377e-12	9.12463e-12	8.79954e-12	8.47984e-12	8.16669e-12	7.86113e-12	7.56408e-12	7.27605e-12
neuron_99	0	7.17203e-11	6.45949e-11	5.80127e-11	5.20909e-11	4.6794e-11	4.20736e-11	3.78828e-11	3.41789e-11	3.09228e-11	2.80788e-11	2.5613e-11	2.3493e-11	2.16872e-11	2.01642e-11	1.88927e-11	1.78422e-11	1.69826e-11	1.62848e-11	1.57213e-11	1.52664e-11	1.48968e-11	1.45916e-11	1.43324e-11	1.41037e-11	1.38926e-11	1.36885e-11	1.34835e-11	1.32716e-11	1.30487e-11	1.28121e-11	1.25607e-11	1.22944e-11	1.20136e-11	1.17196e-11	1.14141e-11	1.10991e-11	1.07767e-11	1.04488e-11	1.01176e-11	9.78532e-12	9.45377e-12	9.12463e-12	8.79954e-12	8.47984e-12	8.16669e-12	7.86113e-12	7.56408e-12	7.27605e-12
neuron_100	0	7.17203e-11	6.45949e-11	5.80127e-11	5.20909e-11	4.6794e-11	4.20736e-11	3.78828e-11	3.41789e-11	3.09228e-11	2.80788e-11	2.5613e-11	2.3493e-11	2.16872e-11	2.01642e-11	1.88927e-11	1.78422e-11	1.69826e-11	1.62848e-11	1.57213e-11	1.52664e-11	1.48968e-11	1.45916e-11	1.43324e-11	1.41037e-11	1.38926e-11	1.36885e-11	1.34835e-11	1.32716e-11	1.30487e-11	1.28121e-11	1.25607e-11	1.22944e-11	1.20136e-11	1.17196e-11	1.14141e-11	1.10991e-11	1.07767e-11	1.04488e-11	1.01176e-11	9.78532e-12	9.45377e-12	9.12463e-12	8.79954e-12	8.47984e-12	8.16669e-12	7.86113e-12	7.56408e-12	7.27605e-12
neuron_101	0	7.17203e-11	6.45949e-11	5.80127e-11	5.20909e-11	4.6794e-11	4.20736e-11	3.78828e-11	3.41789e-11	3.09228e-11	2.80788e-11	2.5613e-11	2.3493e-11	2.16872e-11	2.01642e-11	1.88927e-11	1.78422e-11	1.69826e-11	1.62848e-11	1.57213e-11	1.52664e-11	1.48968e-11	1.45916e-11	1.43324e-11	1.41037e-11	1.38926e-11	1.36885e-11	1.34835e-11	1.32716e-11	1.30487e-11	1.28121e-11	1.25607e-11	1.22944e-11	1.20136e-11	1.17196e-11	1.14141e-11	1.10991e-11	1.07767e-11	1.04488e-11	1.01176e-11	9.78532e-12	9.45377e-12	9.12463e-12	8.79954e-12	8.47984e-12	8.16669e-12	7.86113e-12	7.56408e-12	7.27605e-12
neuron_102	0	7.17203e-11	6.45949e-11	5.80127e-11	5.20909e-11	4.6794e-11	4.20736e-11	3.78828e-11	3.41789e-11	3.09228e-11	2.80788e-11	2.5613e-11	2.3493e-11	2.16872e-11	2.01642e-11	1.88927e-11	1.78422e-11	1.69826e-11	1.62848e-11	1.57213e-11	1.52664e-11	1.48968e-11	1.45916e-11	1.43324e-11	1.41037e-11	1.38926e-11	1.36885e-11	1.34835e-11	1.32716e-11	1.30487e-11	1.28121e-11	1.25607e-11	1.22944e-11	1.20136e-11	1.17196e-11	1.14141e-11	1.10991e-11	1.07767e-11	1.04488e-11	1.01176e-11	9.78532e-12	9.45377e-12	9.12463e-12	8.79954e-12	8.47984e-12	8.16669e-12	7.86113e-12	7.56408e-12	7.27605e-12
neuron_103	0	7.17203e-11	6.45949e-11	5.80127e-11	5.20909e-11	4.6794e-11	4.20736e-11	3.78828e-11	3.41789e-11	3.09228e-11	2.80788e-11	2.5613e-11	2.3493e-11	2.16872e-11	2.01642e-11	1.88927e-11	1.78422e-11	1.69826e-11	1.62848e-11	1.57213e-11	1.52664e-11	1.48968e-11	1.45916e-11	1.43324e-11	1.41037e-11	1.38926e-11	1.36885e-11	1.34835e-11	1.32716e-11	1.30487e-11	1.28121e-11	1.25607e-11	1.22944e-11	1.20136e-11	1.17196e-11	1.14141e-11	1.10991e-11	1.07767e-11	1.04488e-11	1.01176e-11	9.78532e-12	9.45377e-12	9.12463e-12	8.79954e-12	8.47984e-12	8.16669e-12	7.86113e-12	7.56408e-12	7.27605e-12
neuron_104	0	7.17203e-11	6.45949e-11	5.80127e-11	5.20909e-11	4.6794e-11	4.20736e-11	3.78828e-11	3.41789e-11	3.09228e-11	2.80788e-11	2.5613e-11	2.3493e-11	2.16872e-11	2.01642e-11	1.88927e-11	1.78422e-11	1.69826e-11	1.62848e-11	1.57213e-11	1.52664e-11	1.48968e-11	1.45916e-11	1.43324e-11	1.41037e-11	1.38926e-11	1.36885e-11	1.34835e-11	1.32716e-11	1.30487e-11	1.28121e-11	1.25607e-11	1.22944e-11	1.20136e-11	1.17196e-11	1.14141e-11	1.10991e-11	1.07767e-11	1.04488e-11	1.01176e-11	9.78532e-12	9.45377e-12	9.12463e-12	8.79954e-12	8.47984e-12	8.16669e-12	7.86113e-12	7.56408e-12	7.27605e-12
neuron_105	0	7.17203e-11	6.45949e-11	5.80127e-11	5.20909e-11	4.6794e-11	4.20736e-11	3.78828e-11	3.41789e-11	3.09228e-11	2.80788e-11	2.5613e-11	2.3493e-11	2.16872e-11	2.01642e-11	1.88927e-11	1.78422e-11	1.69826e-11	1.62848e-11	1.57213e-11	1.52664e-11	1.48968e-11	1.45916e-11	1.43324e-11	1.41037e-11	1.38926e-11	1.36885e-11	1.34835e-11	1.32716e-11	1.30487e-11	1.28121e-11	1.25607e-11	1.22944e-11	1.20136e-11	1.17196e-11	1.14141e-11	1.10991e-11	1.07767e-11	1.04488e-11	1.01176e-11	9.78532e-12	9.45377e-12	9.12463e-12	8.79954e-12	8.47984e-12	8.16669e-12	7.86113e-12	7.56408e-12	7.27605e-12
neuron_106	0	7.17203e-11	6.45949e-11	5.80127e-11	5.20909e-11	4.6794e-11	4.20736e-11	3.78828e-11	3.41789e-11	3.09228e-11	2.80788e-11	2.5613e-11	2.3493e-11	2.16872e-11	2.01642e-11	1.88927e-11	1.78422e-11	1.69826e-11	1.62848e-11	1.57213e-11	1.52664e-11	1.48968e-11	1.45916e-11	1.43324e-11	1.41037e-11	1.38926e-11	1.36885e-11	1.34835e-11	1.32716e-11	1.30487e-11	1.28121e-11	1.25607e-11	1.22944e-11	1.20136e-11	1.17196e-11	1.14141e-11	1.10991e-11	1.07767e-11	1.04488e-11	1.01176e-11	9.78532e-12	9.45377e-12	9.12463e-12	8.79954e-12	8.47984e-12	8.16669e-12	7.86113e-12	7.56408e-12	7.27605e-12
neuron_107	0	7.17203e-11	6.45949e-11	5.80127e-11	5.20909e-11	4.6794e-11	4.20736e-11	3.78828e-11	3.41789e-11	3.09228e-11	2.80788e-11	2.5613e-11	2.3493e-11	2.16872e-11	2.01642e-11	1.88927e-11	1.78422e-11	1.69826e-11	1.62848e-11	1.57213e-11	1.52664e-11	1.48968e-11	1.45916e-11	1.43324e-11	1.41037e-11	1.38926e-11	1.36885e-11	1.34835e-11	1.32716e-11	1.30487e-11	1.28121e-11	1.25607e-11	1.22944e-11	1.20136e-11	1.17196e-11	1.14141e-11	1.10991e-11	1.07767e-11	1.04488e-11	1.01176e-11	9.78532e-12	9.45377e-12	9.12463e-12	8.79954e-12	8.47984e-12	8.16669e-12	7.86113e-12	7.56408e-12	7.27605e-12
neuron_108	0	7.17203e-11	6.45949e-11	5.80127e-11	5.20909e-11	4.6794e-11	4.20736e-11	3.78828e-11	3.41789e-11	3.09228e-11	2.80788e-11	2.5613e-11	2.3493e-11	2.16872e-11	2.01642e-11	1.88927e-11	1.78422e-11	1.69826e-11	1.62848e-11	1.57213e-11	1.52664e-11	1.48968e-11	1.45916e-11	1.43324e-11	1.41037e-11	1.38926e-11	1.36885e-11	1.34835e-11	1.32716e-11	1.30487e-11	1.28121e-11	1.25607e-11	1.22944e-11	1.20136e-11	1.17196e-11	1.14141e-11	1.10991e-11	1.07767e-11	1.04488e-11	1.01176e-11	9.78532e-12	9.45377e-12	9.12463e-12	8.79954e-12	8.47984e-12	8.16669e-12	7.86113e-12	7.56408e-12	7.27605e-12
neuron_109	0	7.17203e-11	6.45949e-11	5.80127e-11	5.20909e-11	4.6794e-11	4.20736e-11	3.78828e-11	3.41789e-11	3.09228e-11	2.80788e-11	2.5613e-11	2.3493e-11	2.16872e-11	2.01642e-11	1.88927e-11	1.78422e-11	1.69826e-11	1.62848e-11	1.57213e-11	1.52664e-11	1.48968e-11	1.45916e-11	1.43324e-11	1.41037e-11	1.38926e-11	1.36885e-11	1.34835e-11	1.32716e-11	1.30487e-11	1.28121e-11	1.25607e-11	1.22944e-11	1.20136e-11	1.17196e-11	1.14141e-11	1.10991e-11	1.07767e-11	1.04488e-11	1.01176e-11	9.78532e-12	9.45377e-12	9.12463e-12	8.79954e-12	8.47984e-12	8.16669e-12	7.86113e-12	7.56408e-12	7.27605e-12
neuron_110	0	7.17203e-11	6.45949e-11	5.80127e-11	5.20909e-11	4.6794e-11	4.20736e-11	3.78828e-11	3.41789e-11	3.09228e-11	2.80788e-11	2.5613e-11	2.3493e-11	2.16872e-11	2.01642e-11	1.88927e-11	1.78422e-11	1.69826e-11	1.62848e-11	1.57213e-11	1.52664e-11	1.48968e-11	1.45916e-11	1.43324e-11	1.41037e-11	1.38926e-11	1.36885e-11	1.34835e-11	1.32716e-11	1.30487e-11	1.28121e-11	1.25607e-11	1.22944e-11	1.20136e-11	1.17196e-11	1.14141e-11	1.10991e-11	1.07767e-11	1.04488e-11	1.01176e-11	9.78532e-12	9.45377e-12	9.12463e-12	8.79954e-12	8.47984e-12	8.16669e-12	7.86113e-12	7.56408e-12	7.27605e-12
neuron_111	0	1.44851e-09	1.3137e-09	1.18437e-09	1.06725e-09	9.626e-10	8.6981e-10	7.88138e-10	7.16826e-10	6.55125e-10	6.02288e-10	5.57562e-10	5.20178e-10	4.8935e-10	4.64279e-10	4.44169e-10	4.28234e-10	4.15717e-10	4.05905e-10	3.98143e-10	3.91843e-10	3.86492e-10	3.81656e-10	3.76979e-10	3.72181e-10	3.67051e-10	3.61445e-10	3.5527e-10	3.48483e-10	3.41079e-10	3.33081e-10	3.24538e-10	3.15512e-10	3.06078e-10	2.96316e-10	2.86307e-10	2.76132e-10	2.65867e-10	2.55584e-10	2.45349e-10	2.3522e-10	2.25249e-10	2.1548e-10	2.0595e-10	1.9669e-10	1.87724e-10	1.79072e-10	1.70746e-10	1.62757e-10
neuron_112	0	1.44851e-09	1.3137e-09	1.18437e-09	1.06725e-09	9.626e-10	8.6981e-10	7.88138e-10	7.16826e-10	6.55125e-10	6.02288e-10	5.57562e-10	5.20178e-10	4.8935e-10	4.64279e-10	4.44169e-10	4.28234e-10	4.15717e-10	4.05905e-10	3.98143e-10	3.91843e-10	3.86492e-10	3.81656e-10	3.76979e-10	3.72181e-10	3.67051e-10	3.61445e-10	3.5527e-10	3.48483e-10	3.41079e-10	3.33081e-10	3.24538e-10	3.15512e-10	3.06078e-10	2.96316e-10	2.86307e-10	2.76132e-10	2.65867e-10	2.55584e-10	2.45349e-10	2.3522e-10	2.25249e-10	2.1548e-10	2.0595e-10	1.9669e-10	1.87724e-10	1.79072e-10	1.70746e-10	1.62757e-10
neuron_113	0	1.44851e-09	1.3137e-09	1.18437e-09	1.06725e-09	9.626e-10	8.6981e-10	7.88138e-10	7.16826e-10	6.55125e-10	6.02288e-10	5.57562e-10	5.20178e-10	4.8935e-10	4.64279e-10	4.44169e-10	4.28234e-10	4.15717e-10	4.05905e-10	3.98143e-10	3.91843e-10	3.86492e-10	3.81656e-10	3.76979e-10	3.72181e-10	3.67051e-10	3.61445e-10	3.5527e-10	3.48483e-10	3.41079e-10	3.33081e-10	3.24538e-10	3.15512e-10	3.06078e-10	2.96316e-10	2.86307e-10	2.76132e-10	2.65867e-10	2.55584e-10	2.45349e-10	2.3522e-10	2.25249e-10	2.1548e-10	2.0595e-10	1.9669e-10	1.87724e-10	1.79072e-10	1.70746e-10	1.62757e-10
neuron_114	0	1.44851e-09	1.3137e-09	1.18437e-09	1.06725e-09	9.626e-10	8.6981e-10	7.88138e-10	7.16826e-10	6.55125e-10	6.02288e-10	5.57562e-10	5.20178e-10	4.8935e-10	4.64279e-10	4.44169e-10	4.28234e-10	4.15717e-10	4.05905e-10	3.98143e-10	3.91843e-10	3.86492e-10	3.81656e-10	3.76979e-10	3.72181e-10	3.67051e-10	3.61445e-10	3.5527e-10	3.48483e-10	3.41079e-10	3.33081e-10	3.24538e-10	3.15512e-10	3.06078e-10	2.96316e-10	2.86307e-10	2.76132e-10	2.65867e-10	2.55584e-10	2.45349e-10	2.3522e-10	2.25249e-10	2.1548e-10	2.0595e-10	1.9669e-10	1.87724e-10	1.79072e-10	1.70746e-10	1.62757e-10
neuron_115	0	1.44851e-09	1.3137e-09	1.18437e-09	1.06725e-09	9.626e-10	8.6981e-10	7.88138e-10	7.16826e-10	6.55125e-10	6.02288e-10	5.57562e-10	5.20178e-10	4.8935e-10	4.64279e-10	4.44169e-10	4.28234e-10	4.15717e-10	4.05905e-10	3.98143e-10	3.91843e-10	3.86492e-10	3.81656e-10	3.76979e-10	3.72181e-10	3.67051e-10	3.61445e-10	3.5527e-10	3.48483e-10	3.41079e-10	3.33081e-10	3.24538e-10	3.15512e-10	3.06078e-10	2.96316e-10	2.86307e-10	2.76132e-10	2.65867e-10	2.55584e-10	2.45349e-10	2.3522e-10	2.25249e-10	2.1548e-10	2.0595e-10	1.9669e-10	1.87724e-10	1.79072e-10	1.70746e-10	1.62757e-10
neuron_116	0	1.44851e-09	1.3137e-09	1.18437e-09	1.06725e-09	9.626e-10	8.6981e-10	7.88138e-10	7.16826e-10	6.55125e-10	6.02288e-10	5.57562e-10	5.20178e-10	4.8935e-10	4.64279e-10	4.44169e-10	4.28234e-10	4.15717e-10	4.05905e-10	3.98143e-10	3.91843e-10	3.86492e-10	3.81656e-10	3.76979e-10	3.72181e-10	3.67051e-10	3.61445e-10	3.5527e-10	3.48483e-10	3.41079e-10	3.33081e-10	3.24538e-10	3.15512e-10	3.06078e-10	2.96316e-10	2.86307e-10	2.76132e-10	2.65867e-10	2.55584e-10	2.45349e-10	2.3522e-10	2.25249e-10	2.1548e-10	2.0595e-10	1.9669e-10	1.87724e-10	1.79072e-10	1.70746e-10	1.62757e-10
neuron_117	0	1.44851e-09	1.3137e-09	1.18437e-09	1.06725e-09	9.626e-10	8.6981e-10	7.88138e-10	7.16826e-10	6.55125e-10	6.02288e-10	5.57562e-10	5.20178e-10	4.8935e-10	4.64279e-10	4.44169e-10	4.28234e-10	4.15717e-10	4.05905e-10	3.98143e-10	3.91843e-10	3.86492e-10	3.81656e-10	3.76979e-10	3.72181e-10	3.67051e-10	3.61445e-10	3.5527e-10	3.48483e-10	3.41079e-10	3.33081e-10	3.24538e-10	3.15512e-10	3.06078e-10	2.96316e-10	2.86307e-10	2.76132e-10	2.65867e-10	2.55584e-10	2.45349e-10	2.3522e-10	2.25249e-10	2.1548e-10	2.0595e-10	1.9669e-10	1.87724e-10	1.79072e-10	1.70746e-10	1.62757e-10
neuron_118	0	1.44851e-09	1.3137e-09	1.18437e-09	1.06725e-09	9.626e-10	8.6981e-10	7.88138e-10	7.16826e-10	6.55125e-10	6.02288e-10	5.57562e-10	5.20178e-10	4.8935e-10	4.64279e-10	4.44169e-10	4.28234e-10	4.15717e-10	4.05905e-10	3.98143e-10	3.91843e-10	3.86492e-10	3.81656e-10	3.76979e-10	3.72181e-10	3.67051e-10	3.61445e-10	3.5527e-10	3.48483e-10	3.41079e-10	3.33081e-10	3.24538e-10	3.15512e-10	3.06078e-10	2.96316e-10	2.86307e-10	2.76132e-10	2.65867e-10	2.55584e-10	2.45349e-10	2.3522e-10	2.25249e-10	2.1548e-10	2.0595e-10	1.9669e-10	1.87724e-10	1.79072e-10	1.70746e-10	1.62757e-10
neuron_119	0	1.44851e-09	1.3137e-09	1.18437e-09	1.06725e-09	9.626e-10	8.6981e-10	7.88138e-10	7.16826e-10	6.55125e-10	6.02288e-10	5.57562e-10	5.20178e-10	4.8935e-10	4.64279e-10	4.44169e-10	4.28234e-10	4.15717e-10	4.05905e-10	3.98143e-10	3.91843e-10	3.86492e-10	3.81656e-10	3.76979e-10	3.72181e-10	3.67051e-10	3.61445e-10	3.5527e-10	3.48483e-10	3.41079e-10	3.33081e-10	3.24538e-10	3.15512e-10	3.06078e-10	2.96316e-10	2.86307e-10	2.76132e-10	2.65867e-10	2.55584e-10	2.45349e-10	2.3522e-10	2.25249e-10	2.1548e-10	2.0595e-10	1.9669e-10	1.87724e-10	1.79072e-10	1.70746e-10	1.62757e-10
neuron_120	0	1.44851e-09	1.3137e-09	1.18437e-09	1.06725e-09	9.626e-10	8.6981e-10	7.88138e-10	7.16826e-10	6.55125e-10	6.02288e-10	5.57562e-10	5.20178e-10	4.8935e-10	4.64279e-10	4.44169e-10	4.28234e-10	4.15717e-10	4.05905e-10	3.98143e-10	3.91843e-10	3.86492e-10	3.81656e-10	3.76979e-10	3.72181e-10	3.67051e-10	3.61445e-10	3.5527e-10	3.48483e-10	3.41079e-10	3.33081e-10	3.24538e-10	3.15512e-10	3.06078e-10	2.96316e-10	2.86307e-10	2.76132e-10	2.65867e-10	2.55584e-10	2.45349e-10	2.3522e-10	2.25249e-10	2.1548e-10	2.0595e-10	1.9669e-10	1.87724e-10	1.79072e-10	1.70746e-10	1.62757e-10
neuron_121	0	1.44851e-09	1.3137e-09	1.18437e-09	1.06725e-09	9.626e-10	8.6981e-10	7.88138e-10	7.16826e-10	6.55125e-10	6.02288e-10	5.57562e-10	5.20178e-10	4.8935e-10	4.64279e-10	4.44169e-10	4.28234e-10	4.15717e-10	4.05905e-10	3.98143e-10	3.91843e-10	3.86492e-10	3.81656e-10	3.76979e-10	3.72181e-10	3.67051e-10	3.61445e-10	3.5527e-10	3.48483e-10	3.41079e-10	3.33081e-10	3.24538e-10	3.15512e-10	3.06078e-10	2.96316e-10	2.86307e-10	2.76132e-10	2.65867e-10	2.55584e-10	2.45349e-10	2.3522e-10	2.25249e-10	2.1548e-10	2.0595e-10	1.9669e-10	1.87724e-10	1.79072e-10	1.70746e-10	1.62757e-10
neuron_122	0	1.44851e-09	1.3137e-09	1.18437e-09	1.06725e-09	9.626e-10	8.6981e-10	7.88138e-10	7.16826e-10	6.55125e-10	6.02288e-10	5.57562e-10	5.20178e-10	4.8935e-10	4.64279e-10	4.44169e-10	4.28234e-10	4.15717e-10	4.05905e-10	3.98143e-10	3.91843e-10	3.86492e-10	3.81656e-10	3.76979e-10	3.72181e-10	3.67051e-10	3.61445e-10	3.5527e-10	3.48483e-10	3.41079e-10	3.33081e-10	3.24538e-10	3.15512e-10	3.06078e-10	2.96316e-10	2.86307e-10	2.76132e-10	2.65867e-10	2.55584e-10	2.45349e-10	2.3522e-10	2.25249e-10	2.1548e-10	2.0595e-10	1.9669e-10	1.87724e-10	1.79072e-10	1.70746e-10	1.62757e-10
neuron_123	0	1.44851e-09	1.3137e-09	1.18437e-09	1.06725e-09	9.626e-10	8.6981e-10	7.88138e-10	7.16826e-10	6.55125e-10	6.02288e-10	5.57562e-10	5.20178e-10	4.8935e-10	4.64279e-10	4.44169e-10	4.28234e-10	4.15717e-10	4.05905e-10	3.98143e-10	3.91843e-10	3.86492e-10	3.81656e-10	3.76979e-10	3.72181e-10	3.67051e-10	3.61445e-10	3.5527e-10	3.48483e-10	3.41079e-10	3.33081e-10	3.24538e-10	3.15512e-10	3.06078e-10	2.96316e-10	2.86307e-10	2.76132e-10	2.65867e-10	2.55584e-10	2.45349e-10	2.3522e-10	2.25249e-10	2.1548e-10	2.0595e-10	1.9669e-10	1.87724e-10	1.79072e-10	1.70746e-10	1.62757e-10
neuron_124	0	1.44851e-09	1.3137e-09	1.18437e-09	1.06725e-09	9.626e-10	8.6981e-10	7.88138e-10	7.16826e-10	6.55125e-10	6.02288e-10	5.57562e-10	5.20178e-10	4.8935e-10	4.64279e-10	4.44169e-10	4.28234e-10	4.15717e-10	4.05905e-10	3.98143e-10	3.91843e-10	3.86492e-10	3.81656e-10	3.76979e-10	3.72181e-10	3.67051e-10	3.61445e-10	3.5527e-10	3.48483e-10	3.41079e-10	3.33081e-10	3.24538e-10	3.15512e-10	3.06078e-10	2.96316e-10	2.86307e-10	2.76132e-10	2.65867e-10	2.55584e-10	2.45349e-10	2.3522e-10	2.25249e-10	2.1548e-10	2.0595e-10	1.9669e-10	1.87724e-10	1.79072e-10	1.70746e-10	1.62757e-10
neuron_125	0	1.44851e-09	1.3137e-09	1.18437e-09	1.06725e-09	9.626e-10	8.6981e-10	7.88138e-10	7.16826e-10	6.55125e-10	6.02288e-10	5.57562e-10	5.20178e-10	4.8935e-10	4.64279e-10	4.44169e-10	4.28234e-10	4.15717e-10	4.05905e-10	3.98143e-10	3.91843e-10	3.86492e-10	3.81656e-10	3.76979e-10	3.72181e-10	3.67051e-10	3.61445e-10	3.5527e-10	3.48483e-10	3.41079e-10	3.33081e-10	3.24538e-10	3.15512e-10	3.06078e-10	2.96316e-10	2.86307e-10	2.76132e-10	2.65867e-10	2.55584e-10	2.45349e-10	2.3522e-10	2.25249e-10	2.1548e-10	2.0595e-10	1.9669e-10	1.87724e-10	1.79072e-10	1.70746e-10	1.62757e-10
neuron_126	0	1.44851e-09	1.3137e-09	1.18437e-09	1.06725e-09	9.626e-10	8.6981e-10	7.88138e-10	7.16826e-10	6.55125e-10	6.02288e-10	5.57562e-10	5.20178e-10	4.8935e-10	4.64279e-10	4.44169e-10	4.28234e-10	4.15717e-10	4.05905e-10	3.98143e-10	3.91843e-10	3.86492e-10	3.81656e-10	3.76979e-10	3.72181e-10	3.67051e-10	3.61445e-10	3.5527e-10	3.48483e-10	3.41079e-10	3.33081e-10	3.24538e-10	3.15512e-10	3.06078e-10	2.96316e-10	2.86307e-10	2.76132e-10	2.65867e-10	2.55584e-10	2.45349e-10	2.3522e-10	2.25249e-10	2.1548e-10	2.0595e-10	1.9669e-10	1.87724e-10	1.79072e-10	1.70746e-10	1.62757e-10
neuron_127	0	8.35522e-08	7.75645e-08	7.09349e-08	6.47751e-08	5.92757e-08	5.44724e-08	5.03546e-08	4.68921e-08	4.40428e-08	4.17559e-08	3.99738e-08	3.86343e-08	3.76716e-08	3.70191e-08	3.6611e-08	3.63846e-08	3.62815e-08	3.62493e-08	3.62423e-08	3.62222e-08	3.61584e-08	3.60271e-08	3.58119e-08	3.55024e-08	3.50934e-08	3.45847e-08	3.39795e-08	3.32842e-08	3.2507e-08	3.16577e-08	3.0747e-08	2.97858e-08	2.87851e-08	2.77554e-08	2.67068e-08	2.56483e-08	2.45884e-08	2.35346e-08	2.24932e-08	2.14699e-08	2.04694e-08	1.94956e-08	1.85516e-08	1.76399e-08	1.67622e-08	1.59198e-08	1.51134e-08	1.43435e-08
neuron_128	0	8.35522e-08	7.75645e-08	7.09349e-08	6.47751e-08	5.92757e-08	5.44724e-08	5.03546e-08	4.68921e-08	4.40428e-08	4.17559e-08	3.99738e-08	3.86343e-08	3.76716e-08	3.70191e-08	3.6611e-08	3.63846e-08	3.62815e-08	3.62493e-08	3.62423e-08	3.62222e-08	3.61584e-08	3.60271e-08	3.58119e-08	3.55024e-08	3.50934e-08	3.45847e-08	3.39795e-08	3.32842e-08	3.2507e-08	3.16577e-08	3.0747e-08	2.97858e-08	2.87851e-08	2.77554e-08	2.67068e-08	2.56483e-08	2.45884e-08	2.35346e-08	2.24932e-08	2.14699e-08	2.04694e-08	1.94956e-08	1.85516e-08	1.76399e-08	1.67622e-08	1.59198e-08	1.51134e-08	1.43435e-08
neuron_129	0	8.35522e-08	7.75645e-08	7.09349e-08	6.47751e-08	5.92757e-08	5.44724e-08	5.03546e-08	4.68921e-08	4.40428e-08	4.17559e-08	3.99738e-08	3.86343e-08	3.76716e-08	3.70191e-08	3.6611e-08	3.63846e-08	3.62815e-08	3.62493e-08	3.62423e-08	3.62222e-08	3.61584e-08	3.60271e-08	3.58119e-08	3.55024e-08	3.50934e-08	3.45847e-08	3.39795e-08	3.32842e-08	3.2507e-08	3.16577e-08	3.0747e-08	2.97858e-08	2.87851e-08	2.77554e-08	2.67068e-08	2.56483e-08	2.45884e-08	2.35346e-08	2.24932e-08	2.14699e-08	2.04694e-08	1.94956e-08	1.85516e-08	1.76399e-08	1.67622e-08	1.59198e-08	1.51134e-08	1.43435e-08
neuron_130	0	8.35522e-08	7.75645e-08	7.09349e-08	6.47751e-08	5.92757e-08	5.44724e-08	5.03546e-08	4.68921e-08	4.40428e-08	4.17559e-08	3.99738e-08	3.86343e-08	3.76716e-08	3.70191e-08	3.6611e-08	3.63846e-08	3.62815e-08	3.62493e-08	3.62423e-08	3.62222e-08	3.61584e-08	3.60271e-08	3.58119e-08	3.55024e-08	3.50934e-08	3.45847e-08	3.39795e-08	3.32842e-08	3.2507e-08	3.16577e-08	3.0747e-08	2.97858e-08	2.87851e-08	2.77554e-08	2.67068e-08	2.56483e-08	2.45884e-08	2.35346e-08	2.24932e-08	2.14699e-08	2.04694e-08	1.94956e-08	1.85516e-08	1.76399e-08	1.67622e-08	1.59198e-08	1.51134e-08	1.43435e-08
neuron_131	0	8.35522e-08	7.75645e-08	7.09349e-08	6.47751e-08	5.92757e-08	5.44724e-08	5.03546e-08	4.68921e-08	4.40428e-08	4.17559e-08	3.99738e-08	3.86343e-08	3.76716e-08	3.70191e-08	3.6611e-08	3.63846e-08	3.62815e-08	3.62493e-08	3.62423e-08	3.62222e-08	3.61584e-08	3.60271e-08	3.58119e-08	3.55024e-08	3.50934e-08	3.45847e-08	3.39795e-08	3.32842e-08	3.2507e-08	3.16577e-08	3.0747e-08	2.97858e-08	2.87851e-08	2.77554e-08	2.67068e-08	2.56483e-08	2.45884e-08	2.35346e-08	2.24932e-08	2.14699e-08	2.04694e-08	1.94956e-08	1.85516e-08	1.76399e-08	1.67622e-08	1.59198e-08	1.51134e-08	1.43435e-08
neuron_132	0	8.35522e-08	7.75645e-08	7.09349e-08	6.47751e-08	5.92757e-08	5.44724e-08	5.03546e-08	4.68921e-08	4.40428e-08	4.17559e-08	3.99738e-08	3.86343e-08	3.76716e-08	3.70191e-08	3.6611e-08	3.63846e-08	3.62815e-08	3.62493e-08	3.62423e-08	3.62222e-08	3.61584e-08	3.60271e-08	3.58119e-08	3.55024e-08	3.50934e-08	3.45847e-08	3.39795e-08	3.32842e-08	3.2507e-08	3.16577e-08	3.0747e-08	2.97858e-08	2.87851e-08	2.77554e-08	2.67068e-08	2.56483e-08	2.45884e-08	2.35346e-08	2.24932e-08	2.14699e-08	2.04694e-08	1.94956e-08	1.85516e-08	1.76399e-08	1.67622e-08	1.59198e-08	1.51134e-08	1.43435e-08
neuron_133	0	8.35522e-08	7.75645e-08	7.09349e-08	6.47751e-08	5.92757e-08	5.44724e-08	5.03546e-08	4.68921e-08	4.40428e-08	4.17559e-08	3.99738e-08	3.86343e-08	3.76716e-08	3.70191e-08	3.6611e-08	3.63846e-08	3.62815e-08	3.62493e-08	3.62423e-08	3.62222e-08	3.61584e-08	3.60271e-08	3.58119e-08	3.55024e-08	3.50934e-08	3.45847e-08	3.39795e-08	3.32842e-08	3.2507e-08	3.16577e-08	3.0747e-08	2.97858e-08	2.87851e-08	2.77554e-08	2.67068e-08	2.56483e-08	2.45884e-08	2.35346e-08	2.24932e-08	2.14699e-08	2.04694e-08	1.94956e-08	1.85516e-08	1.76399e-08	1.67622e-08	1.59198e-08	1.51134e-08	1.43435e-08
neuron_134	0	8.35522e-08	7.75645e-08	7.09349e-08	6.47751e-08	5.92757e-08	5.44724e-08	5.03546e-08	4.68921e-08	4.40428e-08	4.17559e-08	3.99738e-08	3.86343e-08	3.76716e-08	3.70191e-08	3.6611e-08	3.63846e-08	3.62815e-08	3.62493e-08	3.62423e-08	3.62222e-08	3.61584e-08	3.60271e-08	3.58119e-08	3.55024e-08	3.50934e-08	3.45847e-08	3.39795e-08	3.32842e-08	3.2507e-08	3.16577e-08	3.0747e-08	2.97858e-08	2.87851e-08	2.77554e-08	2.67068e-08	2.56483e-08	2.45884e-08	2.35346e-08	2.24932e-08	2.14699e-08	2.04694e-08	1.94956e-08	1.85516e-08	1.76399e-08	1.67622e-08	1.59198e-08	1.51134e-08	1.43435e-08
neuron_135	0	8.35522e-08	7.75645e-08	7.09349e-08	6.47751e-08	5.92757e-08	5.44724e-08	5.03546e-08	4.68921e-08	4.40428e-08	4.17559e-08	3.99738e-08	3.86343e-08	3.76716e-08	3.70191e-08	3.6611e-08	3.63846e-08	3.62815e-08	3.62493e-08	3.62423e-08	3.62222e-08	3.61584e-08	3.60271e-08	3.58119e-08	3.55024e-08	3.50934e-08	3.45847e-08	3.39795e-08	3.32842e-08	3.2507e-08	3.16577e-08	3.0747e-08	2.97858e-08	2.87851e-08	2.77554e-08	2.67068e-08	2.56483e-08	2.45884e-08	2.35346e-08	2.24932e-08	2.14699e-08	2.04694e-08	1.94956e-08	1.85516e-08	1.76399e-08	1.67622e-08	1.59198e-08	1.51134e-08	1.43435e-08
neuron_136	0	8.35522e-08	7.75645e-08	7.09349e-08	6.47751e-08	5.92757e-08	5.44724e-08	5.03546e-08	4.68921e-08	4.40428e-08	4.17559e-08	3.99738e-08	3.86343e-08	3.76716e-08	3.70191e-08	3.6611e-08	3.63846e-08	3.62815e-08	3.62493e-08	3.62423e-08	3.62222e-08	3.61584e-08	3.60271e-08	3.58119e-08	3.55024e-08	3.50934e-08	3.45847e-08	3.39795e-08	3.32842e-08	3.2507e-08	3.16577e-08	3.0747e-08	2.97858e-08	2.87851e-08	2.77554e-08	2.67068e-08	2.56483e-08	2.45884e-08	2.35346e-08	2.24932e-08	2.14699e-08	2.04694e-08	1.94956e-08	1.85516e-08	1.76399e-08	1.67622e-08	1.59198e-08	1.51134e-08	1.43435e-08
neuron_137	0	8.51981e-06	8.46687e-06	8.10296e-06	7.70867e-06	7.35167e-06	7.05491e-06	6.82552e-06	6.66316e-06	6.56321e-06	6.51841e-06	6.5199e-06	6.55795e-06	6.62259e-06	6.70411e-06	6.79339e-06	6.88223e-06	6.96353e-06	7.0314e-06	7.0812e-06	7.10951e-06	7.11411e-06	7.09379e-06	7.04828e-06	6.97812e-06	6.88447e-06	6.76898e-06	6.63366e-06	6.48078e-06	6.31274e-06	6.13197e-06	5.94087e-06	5.74179e-06	5.53691e-06	5.32828e-06	5.11774e-06	4.90697e-06	4.69743e-06	4.49041e-06	4.28699e-06	4.0881e-06	3.89449e-06	3.70677e-06	3.52541e-06	3.35075e-06	3.18303e-06	3.02242e-06	2.86896e-06	2.72267e-06
neuron_138	0	8.51981e-06	8.46687e-06	8.10296e-06	7.70867e-06	7.35167e-06	7.05491e-06	6.82552e-06	6.66316e-06	6.56321e-06	6.51841e-06	6.5199e-06	6.55795e-06	6.62259e-06	6.70411e-06	6.79339e-06	6.88223e-06	6.96353e-06	7.0314e-06	7.0812e-06	7.10951e-06	7.11411e-06	7.09379e-06	7.04828e-06	6.97812e-06	6.88447e-06	6.76898e-06	6.63366e-06	6.48078e-06	6.31274e-06	6.13197e-06	5.94087e-06	5.74179e-06	5.53691e-06	5.32828e-06	5.11774e-06	4.90697e-06	4.69743e-06	4.49041e-06	4.28699e-06	4.0881e-06	3.89449e-06	3.70677e-06	3.52541e-06	3.35075e-06	3.18303e-06	3.02242e-06	2.86896e-06	2.72267e-06
neuron_139	0	8.35522e-08	7.75645e-08	7.09349e-08	6.47751e-08	5.92757e-08	5.44724e-08	5.03546e-08	4.68921e-08	4.40428e-08	4.17559e-08	3.99738e-08	3.86343e-08	3.76716e-08	3.70191e-08	3.6611e-08	3.63846e-08	3.62815e-08	3.62493e-08	3.62423e-08	3.62222e-08	3.61584e-08	3.60271e-08	3.58119e-08	3.55024e-08	3.50934e-08	3.45847e-08	3.39795e-08	3.32842e-08	3.2507e-08	3.16577e-08	3.0747e-08	2.97858e-08	2.87851e-08	2.77554e-08	2.67068e-08	2.56483e-08	2.45884e-08	2.35346e-08	2.24932e-08	2.14699e-08	2.04694e-08	1.94956e-08	1.85516e-08	1.76399e-08	1.67622e-08	1.59198e-08	1.51134e-08	1.43435e-08
neuron_140	0	8.35522e-08	7.75645e-08	7.09349e-08	6.47751e-08	5.92757e-08	5.44724e-08	5.03546e-08	4.68921e-08	4.40428e-08	4.17559e-08	3.99738e-08	3.86343e-08	3.76716e-08	3.70191e-08	3.6611e-08	3.63846e-08	3.62815e-08	3.62493e-08	3.62423e-08	3.62222e-08	3.61584e-08	3.60271e-08	3.58119e-08	3.55024e-08	3.50934e-08	3.45847e-08	3.39795e-08	3.32842e-08	3.2507e-08	3.16577e-08	3.0747e-08	2.97858e-08	2.87851e-08	2.77554e-08	2.67068e-08	2.56483e-08	2.45884e-08	2.35346e-08	2.24932e-08	2.14699e-08	2.04694e-08	1.94956e-08	1.85516e-08	1.76399e-08	1.67622e-08	1.59198e-08	1.51134e-08	1.43435e-08
neuron_141	0	8.35522e-08	7.75645e-08	7.09349e-08	6.47751e-08	5.92757e-08	5.44724e-08	5.03546e-08	4.68921e-08	4.40428e-08	4.17559e-08	3.99738e-08	3.86343e-08	3.76716e-08	3.70191e-08	3.6611e-08	3.63846e-08	3.62815e-08	3.62493e-08	3.62423e-08	3.62222e-08	3.61584e-08	3.60271e-08	3.58119e-08	3.55024e-08	3.50934e-08	3.45847e-08	3.39795e-08	3.32842e-08	3.2507e-08	3.16577e-08	3.0747e-08	2.97858e-08	2.87851e-08	2.77554e-08	2.67068e-08	2.56483e-08	2.45884e-08	2.35346e-08	2.24932e-08	2.14699e-08	2.04694e-08	1.94956e-08	1.85516e-08	1.76399e-08	1.67622e-08	1.59198e-08	1.51134e-08	1.43435e-08
neuron_142	0	8.35522e-08	7.75645e-08	7.09349e-08	6.47751e-08	5.92757e-08	5.44724e-08	5.03546e-08	4.68921e-08	4.40428e-08	4.17559e-08	3.99738e-08	3.86343e-08	3.76716e-08	3.70191e-08	3.6611e-08	3.63846e-08	3.62815e-08	3.62493e-08	3.62423e-08	3.62222e-08	3.61584e-08	3.60271e-08	3.58119e-08	3.55024e-08	3.50934e-08	3.45847e-08	3.39795e-08	3.32842e-08	3.2507e-08	3.16577e-08	3.0747e-08	2.97858e-08	2.87851e-08	2.77554e-08	2.67068e-08	2.56483e-08	2.45884e-08	2.35346e-08	2.24932e-08	2.14699e-08	2.04694e-08	1.94956e-08	1.85516e-08	1.76399e-08	1.67622e-08	1.59198e-08	1.51134e-08	1.43435e-08
neuron_143	0	8.35522e-08	7.75645e-08	7.09349e-08	6.47751e-08	5.92757e-08	5.44724e-08	5.03546e-08	4.68921e-08	4.40428e-08	4.17559e-08	3.99738e-08	3.86343e-08	3.76716e-08	3.70191e-08	3.6611e-08	3.63846e-08	3.62815e-08	3.62493e-08	3.62423e-08	3.62222e-08	3.61584e-08	3.60271e-08	3.58119e-08	3.55024e-08	3.50934e-08	3.45847e-08	3.39795e-08	3.32842e-08	3.2507e-08	3.16577e-08	3.0747e-08	2.97858e-08	2.87851e-08	2.77554e-08	2.67068e-08	2.56483e-08	2.45884e-08	2.35346e-08	2.24932e-08	2.14699e-08	2.04694e-08	1.94956e-08	1.85516e-08	1.76399e-08	1.67622e-08	1.59198e-08	1.51134e-08	1.43435e-08
neuron_144	0	8.35522e-08	7.75645e-08	7.09349e-08	6.47751e-08	5.92757e-08	5.44724e-08	5.03546e-08	4.68921e-08	4.40428e-08	4.17559e-08	3.99738e-08	3.86343e-08	3.76716e-08	3.70191e-08	3.6611e-08	3.63846e-08	3.62815e-08	3.62493e-08	3.62423e-08	3.62222e-08	3.61584e-08	3.60271e-08	3.58119e-08	3.55024e-08	3.50934e-08	3.45847e-08	3.39795e-08	3.32842e-08	3.2507e-08	3.16577e-08	3.0747e-08	2.97858e-08	2.87851e-08	2.77554e-08	2.67068e-08	2.56483e-08	2.45884e-08	2.35346e-08	2.24932e-08	2.14699e-08	2.04694e-08	1.94956e-08	1.85516e-08	1.76399e-08	1.67622e-08	1.59198e-08	1.51134e-08	1.43435e-08
neuron_145	0	8.51981e-06	8.46687e-06	8.10296e-06	7.70867e-06	7.35167e-06	7.05491e-06	6.82552e-06	6.66316e-06	6.56321e-06	6.51841e-06	6.5199e-06	6.55795e-06	6.62259e-06	6.70411e-06	6.79339e-06	6.88223e-06	6.96353e-06	7.0314e-06	7.0812e-06	7.10951e-06	7.11411e-06	7.09379e-06	7.04828e-06	6.97812e-06	6.88447e-06	6.76898e-06	6.63366e-06	6.48078e-06	6.31274e-06	6.13197e-06	5.94087e-06	5.74179e-06	5.53691e-06	5.32828e-06	5.11774e-06	4.90697e-06	4.69743e-06	4.49041e-06	4.28699e-06	4.0881e-06	3.89449e-06	3.70677e-06	3.52541e-06	3.35075e-06	3.18303e-06	3.02242e-06	2.86896e-06	2.72267e-06
neuron_146	0	8.35522e-08	7.75645e-08	7.09349e-08	6.47751e-08	5.92757e-08	5.44724e-08	5.03546e-08	4.68921e-08	4.40428e-08	4.17559e-08	3.99738e-08	3.86343e-08	3.76716e-08	3.70191e-08	3.6611e-08	3.63846e-08	3.62815e-08	3.62493e-08	3.62423e-08	3.62222e-08	3.61584e-08	3.60271e-08	3.58119e-08	3.55024e-08	3.50934e-08	3.45847e-08	3.39795e-08	3.32842e-08	3.2507e-08	3.16577e-08	3.0747e-08	2.97858e-08	2.87851e-08	2.77554e-08	2.67068e-08	2.56483e-08	2.45884e-08	2.35346e-08	2.24932e-08	2.14699e-08	2.04694e-08	1.94956e-08	1.85516e-08	1.76399e-08	1.67622e-08	1.59198e-08	1.51134e-08	1.43435e-08
neuron_147	0	8.35522e-08	7.75645e-08	7.09349e-08	6.47751e-08	5.92757e-08	5.44724e-08	5.03546e-08	4.68921e-08	4.40428e-08	4.17559e-08	3.99738e-08	3.86343e-08	3.76716e-08	3.70191e-08	3.6611e-08	3.63846e-08	3.62815e-08	3.62493e-08	3.62423e-08	3.62222e-08	3.61584e-08	3.60271e-08	3.58119e-08	3.55024e-08	3.50934e-08	3.45847e-08	3.39795e-08	3.32842e-08	3.2507e-08	3.16577e-08	3.0747e-08	2.97858e-08	2.87851e-08	2.77554e-08	2.67068e-08	2.56483e-08	2.45884e-08	2.35346e-08	2.24932e-08	2.14699e-08	2.04694e-08	1.94956e-08	1.85516e-08	1.76399e-08	1.67622e-08	1.59198e-08	1.51134e-08	1.43435e-08
neuron_148	0	8.51981e-06	8.46687e-06	8.10296e-06	7.70867e-06	7.35167e-06	7.05491e-06	6.82552e-06	6.66316e-06	6.56321e-06	6.51841e-06	6.5199e-06	6.55795e-06	6.62259e-06	6.70411e-06	6.79339e-06	6.88223e-06	6.96353e-06	7.0314e-06	7.0812e-06	7.10951e-06	7.11411e-06	7.09379e-06	7.04828e-06	6.97812e-06	6.88447e-06	6.76898e-06	6.63366e-06	6.48078e-06	6.31274e-06	6.13197e-06	5.94087e-06	5.74179e-06	5.53691e-06	5.32828e-06	5.11774e-06	4.90697e-06	4.69743e-06	4.49041e-06	4.28699e-06	4.0881e-06	3.89449e-06	3.70677e-06	3.52541e-06	3.35075e-06	3.18303e-06	3.02242e-06	2.86896e-06	2.72267e-06
neuron_149	0	8.51981e-06	8.46687e-06	8.10296e-06	7.70867e-06	7.35167e-06	7.05491e-06	6.82552e-06	6.66316e-06	6.56321e-06	6.51841e-06	6.5199e-06	6.55795e-06	6.62259e-06	6.70411e-06	6.79339e-06	6.88223e-06	6.96353e-06	7.0314e-06	7.0812e-06	7.10951e-06	7.11411e-06	7.09379e-06	7.04828e-06	6.97812e-06	6.88447e-06	6.76898e-06	6.63366e-06	6.48078e-06	6.31274e-06	6.13197e-06	5.94087e-06	5.74179e-06	5.53691e-06	5.32828e-06	5.11774e-06	4.90697e-06	4.69743e-06	4.49041e-06	4.28699e-06	4.0881e-06	3.89449e-06	3.70677e-06	3.52541e-06	3.35075e-06	3.18303e-06	3.02242e-06	2.86896e-06	2.72267e-06
neuron_150	0	8.51981e-06	8.46687e-06	8.10296e-06	7.70867e-06	7.35167e-06	7.05491e-06	6.82552e-06	6.66316e-06	6.56321e-06	6.51841e-06	6.5199e-06	6.55795e-06	6.62259e-06	6.70411e-06	6.79339e-06	6.88223e-06	6.96353e-06	7.0314e-06	7.0812e-06	7.10951e-06	7.11411e-06	7.09379e-06	7.04828e-06	6.97812e-06	6.88447e-06	6.76898e-06	6.63366e-06	6.48078e-06	6.31274e-06	6.13197e-06	5.94087e-06	5.74179e-06	5.53691e-06	5.32828e-06	5.11774e-06	4.90697e-06	4.69743e-06	4.49041e-06	4.28699e-06	4.0881e-06	3.89449e-06	3.70677e-06	3.52541e-06	3.35075e-06	3.18303e-06	3.02242e-06	2.86896e-06	2.72267e-06
neuron_151	0	8.51981e-06	8.46687e-06	8.10296e-06	7.70867e-06	7.35167e-06	7.05491e-06	6.82552e-06	6.66316e-06	6.56321e-06	6.51841e-06	6.5199e-06	6.55795e-06	6.62259e-06	6.70411e-06	6.79339e-06	6.88223e-06	6.96353e-06	7.0314e-06	7.0812e-06	7.10951e-06	7.11411e-06	7.09379e-06	7.04828e-06	6.97812e-06	6.88447e-06	6.76898e-06	6.63366e-06	6.48078e-06	6.31274e-06	6.13197e-06	5.94087e-06	5.74179e-06	5.53691e-06	5.32828e-06	5.11774e-06	4.90697e-06	4.69743e-06	4.49041e-06	4.28699e-06	4.0881e-06	3.89449e-06	3.70677e-06	3.52541e-06	3.35075e-06	3.18303e-06	3.02242e-06	2.86896e-06	2.72267e-06
neuron_152	0	8.51981e-06	8.46687e-06	8.10296e-06	7.70867e-06	7.35167e-06	7.05491e-06	6.82552e-06	6.66316e-06	6.56321e-06	6.51841e-06	6.5199e-06	6.55795e-06	6.62259e-06	6.70411e-06	6.79339e-06	6.88223e-06	6.96353e-06	7.0314e-06	7.0812e-06	7.10951e-06	7.11411e-06	7.09379e-06	7.04828e-06	6.97812e-06	6.88447e-06	6.76898e-06	6.63366e-06	6.48078e-06	6.31274e-06	6.13197e-06	5.94087e-06	5.74179e-06	5.53691e-06	5.32828e-06	5.11774e-06	4.90697e-06	4.69743e-06	4.49041e-06	4.28699e-06	4.0881e-06	3.89449e-06	3.70677e-06	3.52541e-06	3.35075e-06	3.18303e-06	3.02242e-06	2.86896e-06	2.72267e-06
neuron_153	0	8.51981e-06	8.46687e-06	8.10296e-06	7.70867e-06	7.35167e-06	7.05491e-06	6.82552e-06	6.66316e-06	6.56321e-06	6.51841e-06	6.5199e-06	6.55795e-06	6.62259e-06	6.70411e-06	6.79339e-06	6.88223e-06	6.96353e-06	7.0314e-06	7.0812e-06	7.10951e-06	7.11411e-06	7.09379e-06	7.04828e-06	6.97812e-06	6.88447e-06	6.76898e-06	6.63366e-06	6.48078e-06	6.31274e-06	6.13197e-06	5.94087e-06	5.74179e-06	5.53691e-06	5.32828e-06	5.11774e-06	4.90697e-06	4.69743e-06	4.49041e-06	4.28699e-06	4.0881e-06	3.89449e-06	3.70677e-06	3.52541e-06	3.35075e-06	3.18303e-06	3.02242e-06	2.86896e-06	2.72267e-06
neuron_154	0	8.51981e-06	8.46687e-06	8.10296e-06	7.70867e-06	7.35167e-06	7.05491e-06	6.82552e-06	6.66316e-06	6.56321e-06	6.51841e-06	6.5199e-06	6.55795e-06	6.62259e-06	6.70411e-06	6.79339e-06	6.88223e-06	6.96353e-06	7.0314e-06	7.0812e-06	7.10951e-06	7.11411e-06	7.09379e-06	7.04828e-06	6.97812e-06	6.88447e-06	6.76898e-06	6.63366e-06	6.48078e-06	6.31274e-06	6.13197e-06	5.94087e-06	5.74179e-06	5.53691e-06	5.32828e-06	5.11774e-06	4.90697e-06	4.69743e-06	4.49041e-06	4.28699e-06	4.0881e-06	3.89449e-06	3.70677e-06	3.52541e-06	3.35075e-06	3.18303e-06	3.02242e-06	2.86896e-06	2.72267e-06
neuron_155	0	8.51981e-06	8.46687e-06	8.10296e-06	7.70867e-06	7.35167e-06	7.05491e-06	6.82552e-06	6.66316e-06	6.56321e-06	6.51841e-06	6.5199e-06	6.55795e-06	6.62259e-06	6.70411e-06	6.79339e-06	6.88223e-06	6.96353e-06	7.0314e-06	7.0812e-06	7.10951e-06	7.11411e-06	7.09379e-06	7.04828e-06	6.97812e-06	6.88447e-06	6.76898e-06	6.63366e-06	6.48078e-06	6.31274e-06	6.13197e-06	5.94087e-06	5.74179e-06	5.53691e-06	5.32828e-06	5.11774e-06	4.90697e-06	4.69743e-06	4.49041e-06	4.28699e-06	4.0881e-06	3.89449e-06	3.70677e-06	3.52541e-06	3.35075e-06	3.18303e-06	3.02242e-06	2.86896e-06	2.72267e-06
neuron_156	0	8.51981e-06	8.46687e-06	8.10296e-06	7.70867e-06	7.35167e-06	7.05491e-06	6.82552e-06	6.66316e-06	6.56321e-06	6.51841e-06	6.5199e-06	6.55795e-06	6.62259e-06	6.70411e-06	6.79339e-06	6.88223e-06	6.96353e-06	7.0314e-06	7.0812e-06	7.10951e-06	7.11411e-06	7.09379e-06	7.04828e-06	6.97812e-06	6.88447e-06	6.76898e-06	6.63366e-06	6.48078e-06	6.31274e-06	6.13197e-06	5.94087e-06	5.74179e-06	5.53691e-06	5.32828e-06	5.11774e-06	4.90697e-06	4.69743e-06	4.49041e-06	4.28699e-06	4.0881e-06	3.89449e-06	3.70677e-06	3.52541e-06	3.35075e-06	3.18303e-06	3.02242e-06	2.86896e-06	2.72267e-06
neuron_157	0	8.51981e-06	8.46687e-06	8.10296e-06	7.70867e-06	7.35167e-06	7.05491e-06	6.82552e-06	6.66316e-06	6.56321e-06	6.51841e-06	6.5199e-06	6.55795e-06	6.62259e-06	6.70411e-06	6.79339e-06	6.88223e-06	6.96353e-06	7.0314e-06	7.0812e-06	7.10951e-06	7.11411e-06	7.09379e-06	7.04828e-06	6.97812e-06	6.88447e-06	6.76898e-06	6.63366e-06	6.48078e-06	6.31274e-06	6.13197e-06	5.94087e-06	5.74179e-06	5.53691e-06	5.32828e-06	5.11774e-06	4.90697e-06	4.69743e-06	4.49041e-06	4.28699e-06	4.0881e-06	3.89449e-06	3.70677e-06	3.52541e-06	3.35075e-06	3.18303e-06	3.02242e-06	2.86896e-06	2.72267e-06
neuron_158	0	8.51981e-06	8.46687e-06	8.10296e-06	7.70867e-06	7.35167e-06	7.05491e-06	6.82552e-06	6.66316e-06	6.56321e-06	6.51841e-06	6.5199e-06	6.55795e-06	6.62259e-06	6.70411e-06	6.79339e-06	6.88223e-06	6.96353e-06	7.0314e-06	7.0812e-06	7.10951e-06	7.11411e-06	7.09379e-06	7.04828e-06	6.97812e-06	6.88447e-06	6.76898e-06	6.63366e-06	6.48078e-06	6.31274e-06	6.13197e-06	5.94087e-06	5.74179e-06	5.53691e-06	5.32828e-06	5.11774e-06	4.90697e-06	4.69743e-06	4.49041e-06	4.28699e-06	4.0881e-06	3.89449e-06	3.70677e-06	3.52541e-06	3.35075e-06	3.18303e-06	3.02242e-06	2.86896e-06	2.72267e-06
neuron_159	0	8.51981e-06	8.46687e-06	8.10296e-06	7.70867e-06	7.35167e-06	7.05491e-06	6.82552e-06	6.66316e-06	6.56321e-06	6.51841e-06	6.5199e-06	6.55795e-06	6.62259e-06	6.70411e-06	6.79339e-06	6.88223e-06	6.96353e-06	7.0314e-06	7.0812e-06	7.10951e-06	7.11411e-06	7.09379e-06	7.04828e-06	6.97812e-06	6.88447e-06	6.76898e-06	6.63366e-06	6.48078e-06	6.31274e-06	6.13197e-06	5.94087e-06	5.74179e-06	5.53691e-06	5.32828e-06	5.11774e-06	4.90697e-06	4.69743e-06	4.49041e-06	4.28699e-06	4.0881e-06	3.89449e-06	3.70677e-06	3.52541e-06	3.35075e-06	3.18303e-06	3.02242e-06	2.86896e-06	2.72267e-06
neuron_160	0	8.51981e-06	8.46687e-06	8.10296e-06	7.70867e-06	7.35167e-06	7.05491e-06	6.82552e-06	6.66316e-06	6.56321e-06	6.51841e-06	6.5199e-06	6.55795e-06	6.62259e-06	6.70411e-06	6.79339e-06	6.88223e-06	6.96353e-06	7.0314e-06	7.0812e-06	7.10951e-06	7.11411e-06	7.09379e-06	7.04828e-06	6.97812e-06	6.88447e-06	6.76898e-06	6.63366e-06	6.48078e-06	6.31274e-06	6.13197e-06	5.94087e-06	5.74179e-06	5.53691e-06	5.32828e-06	5.11774e-06	4.90697e-06	4.69743e-06	4.49041e-06	4.28699e-06	4.0881e-06	3.89449e-06	3.70677e-06	3.52541e-06	3.35075e-06	3.18303e-06	3.02242e-06	2.86896e-06	2.72267e-06
neuron_161	0	8.51981e-06	8.46687e-06	8.10296e-06	7.70867e-06	7.35167e-06	7.05491e-06	6.82552e-06	6.66316e-06	6.56321e-06	6.51841e-06	6.5199e-06	6.55795e-06	6.62259e-06	6.70411e-06	6.79339e-06	6.88223e-06	6.96353e-06	7.0314e-06	7.0812e-06	7.10951e-06	7.11411e-06	7.09379e-06	7.04828e-06	6.97812e-06	6.88447e-06	6.76898e-06	6.63366e-06	6.48078e-06	6.31274e-06	6.13197e-06	5.94087e-06	5.74179e-06	5.53691e-06	5.32828e-06	5.11774e-06	4.90697e-06	4.69743e-06	4.49041e-06	4.28699e-06	4.0881e-06	3.89449e-06	3.70677e-06	3.52541e-06	3.35075e-06	3.18303e-06	3.02242e-06	2.86896e-06	2.72267e-06
neuron_162	0	0.000861573	0.000985613	0.00103649	0.00106546	0.00108775	0.00110934	0.00113262	0.00115825	0.00118601	0.00121518	0.00124482	0.00127389	0.00130139	0.0013264	0.00134813	0.00136595	0.00137937	0.00138808	0.00139189	0.00139076	0.00138477	0.00137411	0.00135903	0.00133985	0.00131694	0.00129072	0.00126158	0.00122995	0.00119626	0.00116089	0.00112424	0.00108666	0.00104848	0.00101	0.000971501	0.000933211	0.000895342	0.000858075	0.000821564	0.000785935	0.000751293	0.000717721	0.000685282	0.000654023	0.000623974	0.000595152	0.000567564	0.000541206
neuron_163	0	0.000861573	0.000985613	0.00103649	0.00106546	0.00108775	0.00110934	0.00113262	0.00115825	0.00118601	0.00121518	0.00124482	0.00127389	0.00130139	0.0013264	0.00134813	0.00136595	0.00137937	0.00138808	0.00139189	0.00139076	0.00138477	0.00137411	0.00135903	0.00133985	0.00131694	0.00129072	0.00126158	0.00122995	0.00119626	0.00116089	0.00112424	0.00108666	0.00104848	0.00101	0.000971501	0.000933211	0.000895342	0.000858075	0.000821564	0.000785935	0.000751293	0.000717721	0.000685282	0.000654023	0.000623974	0.000595152	0.000567564	0.000541206
neuron_164	0	8.51981e-06	8.46687e-06	8.10296e-06	7.70867e-06	7.35167e-06	7.05491e-06	6.82552e-06	6.66316e-06	6.56321e-06	6.51841e-06	6.5199e-06	6.55795e-06	6.62259e-06	6.70411e-06	6.79339e-06	6.88223e-06	6.96353e-06	7.0314e-06	7.0812e-06	7.10951e-06	7.11411e-06	7.09379e-06	7.04828e-06	6.97812e-06	6.88447e-06	6.76898e-06	6.63366e-06	6.48078e-06	6.31274e-06	6.13197e-06	5.94087e-06	5.74179e-06	5.53691e-06	5.32828e-06	5.11774e-06	4.90697e-06	4.69743e-06	4.49041e-06	4.28699e-06	4.0881e-06	3.89449e-06	3.70677e-06	3.52541e-06	3.35075e-06	3.18303e-06	3.02242e-06	2.86896e-06	2.72267e-06
neuron_165	0	0.000861573	0.000985613	0.00103649	0.00106546	0.00108775	0.00110934	0.00113262	0.00115825	0.00118601	0.00121518	0.00124482	0.00127389	0.00130139	0.0013264	0.00134813	0.00136595	0.00137937	0.00138808	0.00139189	0.00139076	0.00138477	0.00137411	0.00135903	0.00133985	0.00131694	0.00129072	0.00126158	0.00122995	0.00119626	0.00116089	0.00112424	0.00108666	0.00104848	0.00101	0.000971501	0.000933211	0.000895342	0.000858075	0.000821564	0.000785935	0.000751293	0.000717721	0.000685282	0.000654023	0.000623974	0.000595152	0.000567564	0.000541206
neuron_166	0	0.000861573	0.000985613	0.00103649	0.00106546	0.00108775	0.00110934	0.00113262	0.00115825	0.00118601	0.00121518	0.00124482	0.00127389	0.00130139	0.0013264	0.00134813	0.00136595	0.00137937	0.00138808	0.00139189	0.00139076	0.00138477	0.00137411	0.00135903	0.00133985	0.00131694	0.00129072	0.00126158	0.00122995	0.00119626	0.00116089	0.00112424	0.00108666	0.00104848	0.00101	0.000971501	0.000933211	0.000895342	0.000858075	0.000821564	0.000785935	0.000751293	0.000717721	0.000685282	0.000654023	0.000623974	0.000595152	0.000567564	0.000541206
neuron_167	0	0.000861573	0.000985613	0.00103649	0.00106546	0.00108775	0.00110934	0.00113262	0.00115825	0.00118601	0.00121518	0.00124482	0.00127389	0.00130139	0.0013264	0.00134813	0.00136595	0.00137937	0.00138808	0.00139189	0.00139076	0.00138477	0.00137411	0.00135903	0.00133985	0.00131694	0.00129072	0.00126158	0.00122995	0.00119626	0.00116089	0.00112424	0.00108666	0.00104848	0.00101	0.000971501	0.000933211	0.000895342	0.000858075	0.000821564	0.000785935	0.000751293	0.000717721	0.000685282	0.000654023	0.000623974	0.000595152	0.000567564	0.000541206
neuron_168	0	0.000861573	0.000985613	0.00103649	0.00106546	0.00108775	0.00110934	0.00113262	0.00115825	0.00118601	0.00121518	0.00124482	0.00127389	0.00130139	0.0013264	0.00134813	0.00136595	0.00137937	0.00138808	0.00139189	0.00139076	0.00138477	0.00137411	0.00135903	0.00133985	0.00131694	0.00129072	0.00126158	0.00122995	0.00119626	0.00116089	0.00112424	0.00108666	0.00104848	0.00101	0.000971501	0.000933211	0.000895342	0.000858075	0.000821564	0.000785935	0.000751293	0.000717721	0.000685282	0.000654023	0.000623974	0.000595152	0.000567564	0.000541206
neuron_169	0	0.000861573	0.000985613	0.00103649	0.00106546	0.00108775	0.00110934	0.00113262	0.00115825	0.00118601	0.00121518	0.00124482	0.00127389	0.00130139	0.0013264	0.00134813	0.00136595	0.00137937	0.00138808	0.00139189	0.00139076	0.00138477	0.00137411	0.00135903	0.00133985	0.00131694	0.00129072	0.00126158	0.00122995	0.00119626	0.00116089	0.00112424	0.00108666	0.00104848	0.00101	0.000971501	0.000933211	0.000895342	0.000858075	0.000821564	0.000785935	0.000751293	0.000717721	0.000685282	0.000654023	0.000623974	0.000595152	0.000567564	0.000541206
neuron_170	0	0.000861573	0.000985613	0.00103649	0.00106546	0.00108775	0.00110934	0.00113262	0.00115825	0.00118601	0.00121518	0.00124482	0.00127389	0.00130139	0.0013264	0.00134813	0.00136595	0.00137937	0.00138808	0.00139189	0.00139076	0.00138477	0.00137411	0.00135903	0.00133985	0.00131694	0.00129072	0.00126158	0.00122995	0.00119626	0.00116089	0.00112424	0.00108666	0.00104848	0.00101	0.000971501	0.000933211	0.000895342	0.000858075	0.000821564	0.000785935	0.000751293	0.000717721	0.000685282	0.000654023	0.000623974	0.000595152	0.000567564	0.000541206
neuron_171	0	0.000861573	0.000985613	0.00103649	0.00106546	0.00108775	0.00110934	0.00113262	0.00115825	0.00118601	0.00121518	0.00124482	0.00127389	0.00130139	0.0013264	0.00134813	0.00136595	0.00137937	0.00138808	0.00139189	0.00139076	0.00138477	0.00137411	0.00135903	0.00133985	0.00131694	0.00129072	0.00126158	0.00122995	0.00119626	0.00116089	0.00112424	0.00108666	0.00104848	0.00101	0.000971501	0.000933211	0.000895342	0.000858075	0.000821564	0.000785935	0.000751293	0.000717721	0.000685282	0.000654023	0.000623974	0.000595152	0.000567564	0.000541206
neuron_172	0	0.000861573	0.000985613	0.00103649	0.00106546	0.00108775	0.00110934	0.00113262	0.00115825	0.00118601	0.00121518	0.00124482	0.00127389	0.00130139	0.0013264	0.00134813	0.00136595	0.00137937	0.00138808	0.00139189	0.00139076	0.00138477	0.00137411	0.00135903	0.00133985	0.00131694	0.00129072	0.00126158	0.00122995	0.00119626	0.00116089	0.00112424	0.00108666	0.00104848	0.00101	0.000971501	0.000933211	0.000895342	0.000858075	0.000821564	0.000785935	0.000751293	0.000717721	0.000685282	0.000654023	0.000623974	0.000595152	0.000567564	0.000541206
neuron_173	0	0.000861573	0.000985613	0.00103649	0.00106546	0.00108775	0.00110934	0.00113262	0.00115825	0.00118601	0.00121518	0.00124482	0.00127389	0.00130139	0.0013264	0.00134813	0.00136595	0.00137937	0.00138808	0.00139189	0.00139076	0.00138477	0.00137411	0.00135903	0.00133985	0.00131694	0.00129072	0.00126158	0.00122995	0.00119626	0.00116089	0.00112424	0.00108666	0.00104848	0.00101	0.000971501	0.000933211	0.000895342	0.000858075	0.000821564	0.000785935	0.000751293	0.000717721	0.000685282	0.000654023	0.000623974	0.000595152	0.000567564	0.000541206
neuron_174	0	0.000861573	0.000985613	0.00103649	0.00106546	0.00108775	0.00110934	0.00113262	0.00115825	0.00118601	0.00121518	0.00124482	0.00127389	0.00130139	0.0013264	0.00134813	0.00136595	0.00137937	0.00138808	0.00139189	0.00139076	0.00138477	0.00137411	0.00135903	0.00133985	0.00131694	0.00129072	0.00126158	0.00122995	0.00119626	0.00116089	0.00112424	0.00108666	0.00104848	0.00101	0.000971501	0.000933211	0.000895342	0.000858075	0.000821564	0.000785935	0.000751293	0.000717721	0.000685282	0.000654023	0.000623974	0.000595152	0.000567564	0.000541206
neuron_175	0	0.000861573	0.000985613	0.00103649	0.00106546	0.00108775	0.00110934	0.00113262	0.00115825	0.00118601	0.00121518	0.00124482	0.00127389	0.00130139	0.0013264	0.00134813	0.00136595	0.00137937	0.00138808	0.00139189	0.00139076	0.00138477	0.00137411	0.00135903	0.00133985	0.00131694	0.00129072	0.00126158	0.00122995	0.00119626	0.00116089	0.00112424	0.00108666	0.00104848	0.00101	0.000971501	0.000933211	0.000895342	0.000858075	0.000821564	0.000785935	0.000751293	0.000717721	0.000685282	0.000654023	0.000623974	0.000595152	0.000567564	0.000541206
neuron_176	0	0.000861573	0.000985613	0.00103649	0.00106546	0.00108775	0.00110934	0.00113262	0.00115825	0.00118601	0.00121518	0.00124482	0.00127389	0.00130139	0.0013264	0.00134813	0.00136595	0.00137937	0.00138808	0.00139189	0.00139076	0.00138477	0.00137411	0.00135903	0.00133985	0.00131694	0.00129072	0.00126158	0.00122995	0.00119626	0.00116089	0.00112424	0.00108666	0.00104848	0.00101	0.000971501	0.000933211	0.000895342	0.000858075	0.000821564	0.000785935	0.000751293	0.000717721	0.000685282	0.000654023	0.000623974	0.000595152	0.000567564	0.000541206
neuron_177	0	0.000861573	0.000985613	0.00103649	0.00106546	0.00108775	0.00110934	0.00113262	0.00115825	0.00118601	0.00121518	0.00124482	0.00127389	0.00130139	0.0013264	0.00134813	0.00136595	0.00137937	0.00138808	0.00139189	0.00139076	0.00138477	0.00137411	0.00135903	0.00133985	0.00131694	0.00129072	0.00126158	0.00122995	0.00119626	0.00116089	0.00112424	0.00108666	0.00104848	0.00101	0.000971501	0.000933211	0.000895342	0.000858075	0.000821564	0.000785935	0.000751293	0.000717721	0.000685282	0.000654023	0.000623974	0.000595152	0.000567564	0.000541206
neuron_178	0	0.000861573	0.000985613	0.00103649	0.00106546	0.00108775	0.00110934	0.00113262	0.00115825	0.00118601	0.00121518	0.00124482	0.00127389	0.00130139	0.0013264	0.00134813	0.00136595	0.00137937	0.00138808	0.00139189	0.00139076	0.00138477	0.00137411	0.00135903	0.00133985	0.00131694	0.00129072	0.00126158	0.00122995	0.00119626	0.00116089	0.00112424	0.00108666	0.00104848	0.00101	0.000971501	0.000933211	0.000895342	0.000858075	0.000821564	0.000785935	0.000751293	0.000717721	0.000685282	0.000654023	0.000623974	0.000595152	0.000567564	0.000541206
neuron_179	0	0.000861573	0.000985613	0.00103649	0.00106546	0.00108775	0.00110934	0.00113262	0.00115825	0.00118601	0.00121518	0.00124482	0.00127389	0.00130139	0.0013264	0.00134813	0.00136595	0.00137937	0.00138808	0.00139189	0.00139076	0.00138477	0.00137411	0.00135903	0.00133985	0.00131694	0.00129072	0.00126158	0.00122995	0.00119626	0.00116089	0.00112424	0.00108666	0.00104848	0.00101	0.000971501	0.000933211	0.000895342	0.000858075	0.000821564	0.000785935	0.000751293	0.000717721	0.000685282	0.000654023	0.000623974	0.000595152	0.000567564	0.000541206
neuron_180	0	0.037808	0.0490312	0.0554135	0.0597225	0.0629138	0.0654161	0.0674457	0.0691181	0.0704977	0.0716214	0.0725118	0.0731843	0.0736506	0.0739211	0.0740058	0.0739149	0.073659	0.0732491	0.0726965	0.0720126	0.0712092	0.0702976	0.0692895	0.0681958	0.0670274	0.0657947	0.0645076	0.0631757	0.0618077	0.060412	0.0589962	0.0575677	0.0561329	0.0546978	0.0532678	0.0518479	0.0504424	0.0490551	0.0476894	0.0463483	0.0450342	0.0437494	0.0424955	0.041274	0.0400861	0.0389325	0.0378138	0.0367305
neuron_181	0	0.037808	0.0490312	0.0554135	0.0597225	0.0629138	0.0654161	0.0674457	0.0691181	0.0704977	0.0716214	0.0725118	0.0731843	0.0736506	0.0739211	0.0740058	0.0739149	0.073659	0.0732491	0.0726965	0.0720126	0.0712092	0.0702976	0.0692895	0.0681958	0.0670274	0.0657947	0.0645076	0.0631757	0.0618077	0.060412	0.0589962	0.0575677	0.0561329	0.0546978	0.0532678	0.0518479	0.0504424	0.0490551	0.0476894	0.0463483	0.0450342	0.0437494	0.0424955	0.041274	0.0400861	0.0389325	0.0378138	0.0367305
neuron_182	0	0.037808	0.0490312	0.0554135	0.0597225	0.0629138	0.0654161	0.0674457	0.0691181	0.0704977	0.0716214	0.0725118	0.0731843	0.0736506	0.0739211	0.0740058	0.0739149	0.073659	0.0732491	0.0726965	0.0720126	0.0712092	0.0702976	0.0692895	0.0681958	0.0670274	0.0657947	0.0645076	0.0631757	0.0618077	0.060412	0.0589962	0.0575677	0.0561329	0.0546978	0.0532678	0.0518479	0.0504424	0.0490551	0.0476894	0.0463483	0.0450342	0.0437494	0.0424955	0.041274	0.0400861	0.0389325	0.0378138	0.0367305
neuron_183	0	0.037808	0.0490312	0.0554135	0.0597225	0.0629138	0.0654161	0.0674457	0.0691181	0.0704977	0.0716214	0.0725118	0.0731843	0.0736506	0.0739211	0.0740058	0.0739149	0.073659	0.0732491	0.0726965	0.0720126	0.0712092	0.0702976	0.0692895	0.0681958	0.0670274	0.0657947	0.0645076	0.0631757	0.0618077	0.060412	0.0589962	0.0575677	0.0561329	0.0546978	0.0532678	0.0518479	0.0504424	0.0490551	0.0476894	0.0463483	0.0450342	0.0437494	0.0424955	0.041274	0.0400861	0.0389325	0.0378138	0.0367305
neuron_184	0	0.000861573	0.000985613	0.00103649	0.00106546	0.00108775	0.00110934	0.00113262	0.00115825	0.00118601	0.00121518	0.00124482	0.00127389	0.00130139	0.0013264	0.00134813	0.00136595	0.00137937	0.00138808	0.00139189	0.00139076	0.00138477	0.00137411	0.00135903	0.00133985	0.00131694	0.00129072	0.00126158	0.00122995	0.00119626	0.00116089	0.00112424	0.00108666	0.00104848	0.00101	0.000971501	0.000933211	0.000895342	0.000858075	0.000821564	0.000785935	0.000751293	0.000717721	0.000685282	0.000654023	0.000623974	0.000595152	0.000567564	0.000541206
neuron_185	0	0.037808	0.0490312	0.0554135	0.0597225	0.0629138	0.0654161	0.0674457	0.0691181	0.0704977	0.0716214	0.0725118	0.0731843	0.0736506	0.0739211	0.0740058	0.0739149	0.073659	0.0732491	0.0726965	0.0720126	0.0712092	0.0702976	0.0692895	0.0681958	0.0670274	0.0657947	0.0645076	0.0631757	0.0618077	0.060412	0.0589962	0.0575677	0.0561329	0.0546978	0.0532678	0.0518479	0.0504424	0.0490551	0.0476894	0.0463483	0.0450342	0.0437494	0.0424955	0.041274	0.0400861	0.0389325	0.0378138	0.0367305
neuron_186	0	0.037808	0.0490312	0.0554135	0.0597225	0.0629138	0.0654161	0.0674457	0.0691181	0.0704977	0.0716214	0.0725118	0.0731843	0.0736506	0.0739211	0.0740058	0.0739149	0.073659	0.0732491	0.0726965	0.0720126	0.0712092	0.0702976	0.0692895	0.0681958	0.0670274	0.0657947	0.0645076	0.0631757	0.0618077	0.060412	0.0589962	0.0575677	0.0561329	0.0546978	0.0532678	0.0518479	0.0504424	0.0490551	0.0476894	0.0463483	0.0450342	0.0437494	0.0424955	0.041274	0.0400861	0.0389325	0.0378138	0.0367305
neuron_187	0	0.037808	0.0490312	0.0554135	0.0597225	0.0629138	0.0654161	0.0674457	0.0691181	0.0704977	0.0716214	0.0725118	0.0731843	0.0736506	0.0739211	0.0740058	0.0739149	0.073659	0.0732491	0.0726965	0.0720126	0.0712092	0.0702976	0.0692895	0.0681958	0.0670274	0.0657947	0.0645076	0.0631757	0.0618077	0.060412	0.0589962	0.0575677	0.0561329	0.0546978	0.0532678	0.0518479	0.0504424	0.0490551	0.0476894	0.0463483	0.0450342	0.0437494	0.0424955	0.041274	0.0400861	0.0389325	0.0378138	0.0367305
neuron_188	0	0.037808	0.0490312	0.0554135	0.0597225	0.0629138	0.0654161	0.0674457	0.0691181	0.0704977	0.0716214	0.0725118	0.0731843	0.0736506	0.0739211	0.0740058	0.0739149	0.073659	0.0732491	0.0726965	0.0720126	0.0712092	0.0702976	0.0692895	0.0681958	0.0670274	0.0657947	0.0645076	0.0631757	0.0618077	0.060412	0.0589962	0.0575677	0.0561329	0.0546978	0.0532678	0.0518479	0.0504424	0.0490551	0.0476894	0.0463483	0.0450342	0.0437494	0.0424955	0.041274	0.0400861	0.0389325	0.0378138	0.0367305
neuron_189	0	0.037808	0.0490312	0.0554135	0.0597225	0.0629138	0.0654161	0.0674457	0.0691181	0.0704977	0.0716214	0.0725118	0.0731843	0.0736506	0.0739211	0.0740058	0.0739149	0.073659	0.0732491	0.0726965	0.0720126	0.0712092	0.0702976	0.0692895	0.0681958	0.0670274	0.0657947	0.0645076	0.0631757	0.0618077	0.060412	0.0589962	0.0575677	0.0561329	0.0546978	0.0532678	0.0518479	0.0504424	0.0490551	0.0476894	0.0463483	0.0450342	0.0437494	0.0424955	0.041274	0.0400861	0.0389325	0.0378138	0.0367305
neuron_190	0	0.037808	0.0490312	0.0554135	0.0597225	0.0629138	0.0654161	0.0674457	0.0691181	0.0704977	0.0716214	0.0725118	0.0731843	0.0736506	0.0739211	0.0740058	0.0739149	0.073659	0.0732491	0.0726965	0.0720126	0.0712092	0.0702976	0.0692895	0.0681958	0.0670274	0.0657947	0.0645076	0.0631757	0.0618077	0.060412	0.0589962	0.0575677	0.0561329	0.0546978	0.0532678	0.0518479	0.0504424	0.0490551	0.0476894	0.0463483	0.0450342	0.0437494	0.0424955	0.041274	0.0400861	0.0389325	0.0378138	0.0367305
neuron_191	0	0.037808	0.0490312	0.0554135	0.0597225	0.0629138	0.0654161	0.0674457	0.0691181	0.0704977	0.0716214	0.0725118	0.0731843	0.0736506	0.0739211	0.0740058	0.0739149	0.073659	0.0732491	0.0726965	0.0720126	0.0712092	0.0702976	0.0692895	0.0681958	0.0670274	0.0657947	0.0645076	0.0631757	0.0618077	0.060412	0.0589962	0.0575677	0.0561329	0.0546978	0.0532678	0.0518479	0.0504424	0.0490551	0.0476894	0.0463483	0.0450342	0.0437494	0.0424955	0.041274	0.0400861	0.0389325	0.0378138	0.0367305
neuron_192	0	0.210253	0.253432	0.272464	0.282158	0.287283	0.289916	0.291098	0.291396	0.291129	0.290484	0.289573	0.288465	0.287203	0.285815	0.28432	0.282732	0.281062	0.279318	0.277507	0.275636	0.273711	0.271737	0.269721	0.267668	0.265583	0.263471	0.261337	0.259187	0.257023	0.254852	0.252678	0.250504	0.248334	0.246173	0.244023	0.241889	0.239772	0.237677	0.235605	0.233559	0.23154	0.229552	0.227596	0.225673	0.223784	0.221931	0.220115	0.218336
neuron_193	0	0.037808	0.0490312	0.0554135	0.0597225	0.0629138	0.0654161	0.0674457	0.0691181	0.0704977	0.0716214	0.0725118	0.0731843	0.0736506	0.0739211	0.0740058	0.0739149	0.073659	0.0732491	0.0726965	0.0720126	0.0712092	0.0702976	0.0692895	0.0681958	0.0670274	0.0657947	0.0645076	0.0631757	0.0618077	0.060412	0.0589962	0.0575677	0.0561329	0.0546978	0.0532678	0.0518479	0.0504424	0.0490551	0.0476894	0.0463483	0.0450342	0.0437494	0.0424955	0.041274	0.0400861	0.0389325	0.0378138	0.0367305
neuron_194	0	0.037808	0.0490312	0.0554135	0.0597225	0.0629138	0.0654161	0.0674457	0.0691181	0.0704977	0.0716214	0.0725118	0.0731843	0.0736506	0.0739211	0.0740058	0.0739149	0.073659	0.0732491	0.0726965	0.0720126	0.0712092	0.0702976	0.0692895	0.0681958	0.0670274	0.0657947	0.0645076	0.0631757	0.0618077	0.060412	0.0589962	0.0575677	0.0561329	0.0546978	0.0532678	0.0518479	0.0504424	0.0490551	0.0476894	0.0463483	0.0450342	0.0437494	0.0424955	0.041274	0.0400861	0.0389325	0.0378138	0.0367305
neuron_195	0	0.210253	0.253432	0.272464	0.282158	0.287283	0.289916	0.291098	0.291396	0.291129	0.290484	0.289573	0.288465	0.287203	0.285815	0.28432	0.282732	0.281062	0.279318	0.277507	0.275636	0.273711	0.271737	0.269721	0.267668	0.265583	0.263471	0.261337	0.259187	0.257023	0.254852	0.252678	0.250504	0.248334	0.246173	0.244023	0.241889	0.239772	0.237677	0.235605	0.233559	0.23154	0.229552	0.227596	0.225673	0.223784	0.221931	0.220115	0.218336
neuron_196	0	0.037808	0.0490312	0.0554135	0.0597225	0.0629138	0.0654161	0.0674457	0.0691181	0.0704977	0.0716214	0.0725118	0.0731843	0.0736506	0.0739211	0.0740058	0.0739149	0.073659	0.0732491	0.0726965	0.0720126	0.0712092	0.0702976	0.0692895	0.0681958	0.0670274	0.0657947	0.0645076	0.0631757	0.0618077	0.060412	0.0589962	0.0575677	0.0561329	0.0546978	0.0532678	0.0518479	0.0504424	0.0490551	0.0476894	0.0463483	0.0450342	0.0437494	0.0424955	0.041274	0.0400861	0.0389325	0.0378138	0.0367305
neuron_197	0	0.037808	0.0490312	0.0554135	0.0597225	0.0629138	0.0654161	0.0674457	0.0691181	0.0704977	0.0716214	0.0725118	0.0731843	0.0736506	0.0739211	0.0740058	0.0739149	0.073659	0.0732491	0.0726965	0.0720126	0.0712092	0.0702976	0.0692895	0.0681958	0.0670274	0.0657947	0.0645076	0.0631757	0.0618077	0.060412	0.0589962	0.0575677	0.0561329	0.0546978	0.0532678	0.0518479	0.0504424	0.0490551	0.0476894	0.0463483	0.0450342	0.0437494	0.0424955	0.041274	0.0400861	0.0389325	0.0378138	0.0367305
neuron_198	0	0.037808	0.0490312	0.0554135	0.0597225	0.0629138	0.0654161	0.0674457	0.0691181	0.0704977	0.0716214	0.0725118	0.0731843	0.0736506	0.0739211	0.0740058	0.0739149	0.073659	0.0732491	0.0726965	0.0720126	0.0712092	0.0702976	0.0692895	0.0681958	0.0670274	0.0657947	0.0645076	0.0631757	0.0618077	0.060412	0.0589962	0.0575677	0.0561329	0.0546978	0.0532678	0.0518479	0.0504424	0.0490551	0.0476894	0.0463483	0.0450342	0.0437494	0.0424955	0.041274	0.0400861	0.0389325	0.0378138	0.0367305
neuron_199	0	0.210253	0.253432	0.272464	0.282158	0.287283	0.289916	0.291098	0.291396	0.291129	0.290484	0.289573	0.288465	0.287203	0.285815	0.28432	0.282732	0.281062	0.279318	0.277507	0.275636	0.273711	0.271737	0.269721	0.267668	0.265583	0.263471	0.261337	0.259187	0.257023	0.254852	0.252678	0.250504	0.248334	0.246173	0.244023	0.241889	0.239772	0.237677	0.235605	0.233559	0.23154	0.229552	0.227596	0.225673	0.223784	0.221931	0.220115	0.218336
neuron_200	0	0.037808	0.0490312	0.0554135	0.0597225	0.0629138	0.0654161	0.0674457	0.0691181	0.0704977	0.0716214	0.0725118	0.0731843	0.0736506	0.0739211	0.0740058	0.0739149	0.073659	0.0732491	0.0726965	0.0720126	0.0712092	0.0702976	0.0692895	0.0681958	0.0670274	0.0657947	0.0645076	0.0631757	0.0618077	0.060412	0.0589962	0.0575677	0.0561329	0.0546978	0.0532678	0.0518479	0.0504424	0.0490551	0.0476894	0.0463483	0.0450342	0.0437494	0.0424955	0.041274	0.0400861	0.0389325	0.0378138	0.0367305
neuron_201	0	0.037808	0.0490312	0.0554135	0.0597225	0.0629138	0.0654161	0.0674457	0.0691181	0.0704977	0.0716214	0.0725118	0.0731843	0.0736506	0.0739211	0.0740058	0.0739149	0.073659	0.0732491	0.0726965	0.0720126	0.0712092	0.0702976	0.0692895	0.0681958	0.0670274	0.0657947	0.0645076	0.0631757	0.0618077	0.060412	0.0589962	0.0575677	0.0561329	0.0546978	0.0532678	0.0518479	0.0504424	0.0490551	0.0476894	0.0463483	0.0450342	0.0437494	0.0424955	0.041274	0.0400861	0.0389325	0.0378138	0.0367305
neuron_202	0	0.210253	0.253432	0.272464	0.282158	0.287283	0.289916	0.291098	0.291396	0.291129	0.290484	0.289573	0.288465	0.287203	0.285815	0.28432	0.282732	0.281062	0.279318	0.277507	0.275636	0.273711	0.271737	0.269721	0.267668	0.265583	0.263471	0.261337	0.259187	0.257023	0.254852	0.252678	0.250504	0.248334	0.246173	0.244023	0.241889	0.239772	0.237677	0.235605	0.233559	0.23154	0.229552	0.227596	0.225673	0.223784	0.221931	0.220115	0.218336
neuron_203	0	0.210253	0.253432	0.272464	0.282158	0.287283	0.289916	0.291098	0.291396	0.291129	0.290484	0.289573	0.288465	0.287203	0.285815	0.28432	0.282732	0.281062	0.279318	0.277507	0.275636	0.273711	0.271737	0.269721	0.267668	0.265583	0.263471	0.261337	0.259187	0.257023	0.254852	0.252678	0.250504	0.248334	0.246173	0.244023	0.241889	0.239772	0.237677	0.235605	0.233559	0.23154	0.229552	0.227596	0.225673	0.223784	0.221931	0.220115	0.218336
neuron_204	0	0.210253	0.253432	0.272464	0.282158	0.287283	0.289916	0.291098	0.291396	0.291129	0.290484	0.289573	0.288465	0.287203	0.285815	0.28432	0.282732	0.281062	0.279318	0.277507	0.275636	0.273711	0.271737	0.269721	0.267668	0.265583	0.263471	0.261337	0.259187	0.257023	0.254852	0.252678	0.250504	0.248334	0.246173	0.244023	0.241889	0.239772	0.237677	0.235605	0.233559	0.23154	0.229552	0.227596	0.225673	0.223784	0.221931	0.220115	0.218336
neuron_205	0	0.210253	0.253432	0.272464	0.282158	0.287283	0.289916	0.291098	0.291396	0.291129	0.290484	0.289573	0.288465	0.287203	0.285815	0.28432	0.282732	0.281062	0.279318	0.277507	0.275636	0.273711	0.271737	0.269721	0.267668	0.265583	0.263471	0.261337	0.259187	0.257023	0.254852	0.252678	0.250504	0.248334	0.246173	0.244023	0.241889	0.239772	0.237677	0.235605	0.233559	0.23154	0.229552	0.227596	0.225673	0.223784	0.221931	0.220115	0.218336
neuron_206	0	0.210253	0.253432	0.272464	0.282158	0.287283	0.289916	0.291098	0.291396	0.291129	0.290484	0.289573	0.288465	0.287203	0.285815	0.28432	0.282732	0.281062	0.279318	0.277507	0.275636	0.273711	0.271737	0.269721	0.267668	0.265583	0.263471	0.261337	0.259187	0.257023	0.254852	0.252678	0.250504	0.248334	0.246173	0.244023	0.241889	0.239772	0.237677	0.235605	0.233559	0.23154	0.229552	0.227596	0.225673	0.223784	0.221931	0.220115	0.218336
neuron_207	0	0.210253	0.253432	0.272464	0.282158	0.287283	0.289916	0.291098	0.291396	0.291129	0.290484	0.289573	0.288465	0.287203	0.285815	0.28432	0.282732	0.281062	0.279318	0.277507	0.275636	0.273711	0.271737	0.269721	0.267668	0.265583	0.263471	0.261337	0.259187	0.257023	0.254852	0.252678	0.250504	0.248334	0.246173	0.244023	0.241889	0.239772	0.237677	0.235605	0.233559	0.23154	0.229552	0.227596	0.225673	0.223784	0.221931	0.220115	0.218336
neuron_208	0	0.210253	0.253432	0.272464	0.282158	0.287283	0.289916	0.291098	0.291396	0.291129	0.290484	0.289573	0.288465	0.287203	0.285815	0.28432	0.282732	0.281062	0.279318	0.277507	0.275636	0.273711	0.271737	0.269721	0.267668	0.265583	0.263471	0.261337	0.259187	0.257023	0.254852	0.252678	0.250504	0.248334	0.246173	0.244023	0.241889	0.239772	0.237677	0.235605	0.233559	0.23154	0.229552	0.227596	0.225673	0.223784	0.221931	0.220115	0.218336
neuron_209	0	0.210253	0.253432	0.272464	0.282158	0.287283	0.289916	0.291098	0.291396	0.291129	0.290484	0.289573	0.288465	0.287203	0.285815	0.28432	0.282732	0.281062	0.279318	0.277507	0.275636	0.273711	0.271737	0.269721	0.267668	0.265583	0.263471	0.261337	0.259187	0.257023	0.254852	0.252678	0.250504	0.248334	0.246173	0.244023	0.241889	0.239772	0.237677	0.235605	0.233559	0.23154	0.229552	0.227596	0.225673	0.223784	0.221931	0.220115	0.218336
neuron_210	0	0.210253	0.253432	0.272464	0.282158	0.287283	0.289916	0.291098	0.291396	0.291129	0.290484	0.289573	0.288465	0.287203	0.285815	0.28432	0.282732	0.281062	0.279318	0.277507	0.275636	0.273711	0.271737	0.269721	0.267668	0.265583	0.263471	0.261337	0.259187	0.257023	0.254852	0.252678	0.250504	0.248334	0.246173	0.244023	0.241889	0.239772	0.237677	0.235605	0.233559	0.23154	0.229552	0.227596	0.225673	0.223784	0.221931	0.220115	0.218336
neuron_211	0	0.210253	0.253432	0.272464	0.282158	0.287283	0.289916	0.291098	0.291396	0.291129	0.290484	0.289573	0.288465	0.287203	0.285815	0.28432	0.282732	0.281062	0.279318	0.277507	0.275636	0.273711	0.271737	0.269721	0.267668	0.265583	0.263471	0.261337	0.259187	0.257023	0.254852	0.252678	0.250504	0.248334	0.246173	0.244023	0.241889	0.239772	0.237677	0.235605	0.233559	0.23154	0.229552	0.227596	0.225673	0.223784	0.221931	0.220115	0.218336
neuron_212	0	0.210253	0.253432	0.272464	0.282158	0.287283	0.289916	0.291098	0.291396	0.291129	0.290484	0.289573	0.288465	0.287203	0.285815	0.28432	0.282732	0.281062	0.279318	0.277507	0.275636	0.273711	0.271737	0.269721	0.267668	0.265583	0.263471	0.261337	0.259187	0.257023	0.254852	0.252678	0.250504	0.248334	0.246173	0.244023	0.241889	0.239772	0.237677	0.235605	0.233559	0.23154	0.229552	0.227596	0.225673	0.223784	0.221931	0.220115	0.218336
neuron_213	0	0.210253	0.253432	0.272464	0.282158	0.287283	0.289916	0.291098	0.291396	0.291129	0.290484	0.289573	0.288465	0.287203	0.285815	0.28432	0.282732	0.281062	0.279318	0.277507	0.275636	0.273711	0.271737	0.269721	0.267668	0.265583	0.263471	0.261337	0.259187	0.257023	0.254852	0.252678	0.250504	0.248334	0.246173	0.244023	0.241889	0.239772	0.237677	0.235605	0.233559	0.23154	0.229552	0.227596	0.225673	0.223784	0.221931	0.220115	0.218336
neuron_214	0	0.210253	0.253432	0.272464	0.282158	0.287283	0.289916	0.291098	0.291396	0.291129	0.290484	0.289573	0.288465	0.287203	0.285815	0.28432	0.282732	0.281062	0.279318	0.277507	0.275636	0.273711	0.271737	0.269721	0.267668	0.265583	0.263471	0.261337	0.259187	0.257023	0.254852	0.252678	0.250504	0.248334	0.246173	0.244023	0.241889	0.239772	0.237677	0.235605	0.233559	0.23154	0.229552	0.227596	0.225673	0.223784	0.221931	0.220115	0.218336
neuron_215	0	0.210253	0.253432	0.272464	0.282158	0.287283	0.289916	0.291098	0.291396	0.291129	0.290484	0.289573	0.288465	0.287203	0.285815	0.28432	0.282732	0.281062	0.279318	0.277507	0.275636	0.273711	0.271737	0.269721	0.267668	0.265583	0.263471	0.261337	0.259187	0.257023	0.254852	0.252678	0.250504	0.248334	0.246173	0.244023	0.241889	0.239772	0.237677	0.235605	0.233559	0.23154	0.229552	0.227596	0.225673	0.223784	0.221931	0.220115	0.218336
neuron_216	0	0.210253	0.253432	0.272464	0.282158	0.287283	0.289916	0.291098	0.291396	0.291129	0.290484	0.289573	0.288465	0.287203	0.285815	0.28432	0.282732	0.281062	0.279318	0.277507	0.275636	0.273711	0.271737	0.269721	0.267668	0.265583	0.263471	0.261337	0.259187	0.257023	0.254852	0.252678	0.250504	0.248334	0.246173	0.244023	0.241889	0.239772	0.237677	0.235605	0.233559	0.23154	0.229552	0.227596	0.225673	0.223784	0.221931	0.220115	0.218336
[truncated: 3,252 more columns]

## Sheet: FigS3BRPrefLChoice
	pos_1	pos_2	pos_3	pos_4	pos_5	pos_6	pos_7	pos_8	pos_9	pos_10	pos_11	pos_12	pos_13	pos_14	pos_15	pos_16	pos_17	pos_18	pos_19	pos_20	pos_21	pos_22	pos_23	pos_24	pos_25	pos_26	pos_27	pos_28	pos_29	pos_30	pos_31	pos_32	pos_33	pos_34	pos_35	pos_36	pos_37	pos_38	pos_39	pos_40	pos_41	pos_42	pos_43	pos_44	pos_45	pos_46	pos_47	pos_48	pos_49
neuron_1	0	0.279583	0.483612	0.653032	0.799414	0.928435	1.04344	1.14662	1.23952	1.32333	1.39898	1.46724	1.5288	1.58425	1.63411	1.67888	1.71899	1.75483	1.78679	1.8152	1.84036	1.86256	1.88207	1.89912	1.91393	1.9267	1.93762	1.94686	1.95456	1.96088	1.96593	1.96984	1.97272	1.97466	1.97576	1.9761	1.97574	1.97477	1.97325	1.97123	1.96877	1.96591	1.9627	1.95918	1.95538	1.95134	1.9471	1.94267	1.93809
neuron_2	0	0.234273	0.308785	0.36005	0.403376	0.444046	0.484469	0.525872	0.568882	0.613797	0.660718	0.709627	0.760428	0.812983	0.867124	0.922667	0.979422	1.0372	1.0958	1.15504	1.21474	1.27472	1.33483	1.39489	1.45478	1.51434	1.57347	1.63203	1.68993	1.74706	1.80335	1.85871	1.91307	1.96639	2.01859	2.06965	2.11952	2.16816	2.21557	2.26171	2.30658	2.35016	2.39245	2.43346	2.47318	2.51162	2.5488	2.58472	2.6194
neuron_3	0	0.041144	0.0553809	0.0644399	0.0712925	0.0769992	0.0820487	0.0866944	0.0910757	0.0952725	0.0993329	0.103287	0.107156	0.110955	0.114697	0.118393	0.122055	0.125692	0.129314	0.132929	0.136546	0.140172	0.143815	0.14748	0.151173	0.154898	0.158659	0.162459	0.1663	0.170185	0.174114	0.178089	0.182109	0.186174	0.190285	0.19444	0.198639	0.20288	0.207164	0.211487	0.21585	0.220251	0.224688	0.229161	0.233669	0.238209	0.242782	0.247386	0.252021
neuron_4	0	0.0404074	0.0539095	0.0623134	0.0685588	0.0736892	0.0781855	0.0822975	0.0861636	0.0898642	0.0934479	0.0969458	0.100379	0.103764	0.107112	0.110435	0.113742	0.117042	0.120343	0.123652	0.126976	0.130321	0.13369	0.13709	0.140522	0.14399	0.147495	0.15104	0.154623	0.158247	0.16191	0.165612	0.169352	0.173128	0.17694	0.180784	0.184661	0.188567	0.192501	0.19646	0.200445	0.204451	0.208479	0.212526	0.216591	0.220673	0.22477	0.228883	0.233009
neuron_5	0	0.0404006	0.0538879	0.0622715	0.0684904	0.0735874	0.0780422	0.0821034	0.0859086	0.089537	0.0930365	0.0964371	0.0997593	0.103018	0.106226	0.109392	0.112526	0.115636	0.118729	0.121813	0.124893	0.127975	0.131063	0.134162	0.137273	0.140401	0.143545	0.146709	0.149892	0.153094	0.156316	0.159556	0.162815	0.16609	0.16938	0.172685	0.176002	0.179331	0.182669	0.186015	0.189368	0.192727	0.19609	0.199457	0.202826	0.206197	0.209569	0.212941	0.216314
neuron_6	0	0.0403932	0.0538653	0.0622285	0.0684218	0.0734873	0.0779039	0.0819194	0.0856705	0.0892358	0.0926622	0.0959792	0.0992067	0.102359	0.105448	0.108482	0.111471	0.114422	0.117343	0.120238	0.123116	0.125979	0.128834	0.131682	0.134528	0.137373	0.140219	0.143067	0.145918	0.148773	0.151631	0.154491	0.157353	0.160216	0.163079	0.165941	0.168801	0.171657	0.17451	0.177356	0.180196	0.183029	0.185853	0.188669	0.191476	0.194272	0.197059	0.199836	0.202602
neuron_7	0	0.000926828	0.00109623	0.00118777	0.00125911	0.00132881	0.00140516	0.00149237	0.00159263	0.00170701	0.00183587	0.00197916	0.00213659	0.00230771	0.00249201	0.00268894	0.00289798	0.00311862	0.00335038	0.00359284	0.00384562	0.00410838	0.0043808	0.00466262	0.00495359	0.00525349	0.00556213	0.00587929	0.0062048	0.00653846	0.00688008	0.00722947	0.0075864	0.00795066	0.008322	0.00870017	0.00908488	0.00947586	0.00987279	0.0102753	0.0106832	0.0110959	0.0115132	0.0119346	0.0123598	0.0127884	0.01322	0.0136541	0.0140904
neuron_8	0	0.000926844	0.00109627	0.00118784	0.00125922	0.00132896	0.00140536	0.00149264	0.00159298	0.00170745	0.00183642	0.00197984	0.00213741	0.0023087	0.00249317	0.00269031	0.00289956	0.00312043	0.00335245	0.00359518	0.00384825	0.00411131	0.00438406	0.00466622	0.00495755	0.00525784	0.00556687	0.00588445	0.0062104	0.00654452	0.00688662	0.00723651	0.00759397	0.00795878	0.00833071	0.00870948	0.00909484	0.00948649	0.00988412	0.0102874	0.010696	0.0111095	0.0115277	0.01195	0.0123762	0.0128058	0.0132383	0.0136735	0.0141109
neuron_9	0	0.0403857	0.0538424	0.0621859	0.068355	0.0733914	0.0777735	0.0817484	0.0854522	0.0889631	0.0923274	0.0955742	0.0987228	0.101787	0.104779	0.107706	0.110578	0.113402	0.116185	0.118933	0.12165	0.124344	0.127016	0.129671	0.132312	0.134942	0.137561	0.140171	0.142772	0.145366	0.147952	0.15053	0.153099	0.155658	0.158208	0.160747	0.163274	0.165788	0.168289	0.170775	0.173246	0.175702	0.178141	0.180564	0.182969	0.185358	0.187729	0.190082	0.192418
neuron_10	0	0.000926827	0.00109623	0.00118777	0.00125911	0.00132881	0.00140515	0.00149236	0.00159262	0.00170699	0.00183584	0.00197912	0.00213654	0.00230764	0.00249191	0.00268882	0.00289782	0.00311841	0.00335012	0.00359252	0.00384522	0.00410788	0.0043802	0.00466189	0.00495273	0.00525247	0.00556092	0.00587787	0.00620314	0.00653654	0.00687786	0.00722692	0.00758348	0.00794734	0.00831823	0.00869591	0.00908009	0.00947049	0.00986678	0.0102686	0.0106757	0.0110877	0.0115041	0.0119246	0.0123488	0.0127764	0.0132068	0.0136398	0.0140748
neuron_11	0	0.000926827	0.00109623	0.00118777	0.00125911	0.0013288	0.00140515	0.00149235	0.00159261	0.00170697	0.00183582	0.00197909	0.00213649	0.00230757	0.00249183	0.00268871	0.00289768	0.00311823	0.00334989	0.00359223	0.00384487	0.00410746	0.00437968	0.00466127	0.00495199	0.00525159	0.00555989	0.00587666	0.00620174	0.00653491	0.00687599	0.00722477	0.00758103	0.00794454	0.00831507	0.00869234	0.00907608	0.00946599	0.00986175	0.010263	0.0106695	0.0110808	0.0114965	0.0119163	0.0123397	0.0127664	0.0131959	0.0136278	0.0140618
neuron_12	0	0.000926827	0.00109623	0.00118777	0.00125911	0.0013288	0.00140514	0.00149234	0.0015926	0.00170696	0.00183579	0.00197906	0.00213645	0.00230752	0.00249175	0.00268861	0.00289755	0.00311807	0.00334969	0.00359199	0.00384458	0.0041071	0.00437925	0.00466076	0.00495138	0.00525088	0.00555905	0.00587569	0.0062006	0.0065336	0.00687449	0.00722305	0.00757908	0.00794233	0.00831257	0.00868953	0.00907293	0.00946247	0.00985784	0.0102587	0.0106647	0.0110755	0.0114907	0.0119099	0.0123327	0.0127587	0.0131876	0.0136188	0.014052
neuron_13	0	9.03022e-06	9.14754e-06	8.90853e-06	8.64403e-06	8.44407e-06	8.34755e-06	8.3756e-06	8.54102e-06	8.85175e-06	9.3125e-06	9.92553e-06	1.06912e-05	1.16085e-05	1.26752e-05	1.38882e-05	1.52438e-05	1.67378e-05	1.83657e-05	2.01227e-05	2.20042e-05	2.40053e-05	2.61215e-05	2.83482e-05	3.0681e-05	3.31159e-05	3.56487e-05	3.82759e-05	4.09938e-05	4.37991e-05	4.66888e-05	4.96599e-05	5.27096e-05	5.58353e-05	5.90344e-05	6.23048e-05	6.5644e-05	6.90498e-05	7.25202e-05	7.60532e-05	7.96466e-05	8.32986e-05	8.70072e-05	9.07705e-05	9.45866e-05	9.84536e-05	0.00010237	0.000106333	0.000110342
neuron_14	0	9.03022e-06	9.14754e-06	8.90853e-06	8.64403e-06	8.44407e-06	8.34755e-06	8.3756e-06	8.54102e-06	8.85175e-06	9.3125e-06	9.92553e-06	1.06912e-05	1.16085e-05	1.26752e-05	1.38883e-05	1.52438e-05	1.67378e-05	1.83657e-05	2.01227e-05	2.20042e-05	2.40053e-05	2.61215e-05	2.83482e-05	3.0681e-05	3.31159e-05	3.56487e-05	3.82759e-05	4.09938e-05	4.37991e-05	4.66888e-05	4.96599e-05	5.27096e-05	5.58353e-05	5.90345e-05	6.23048e-05	6.5644e-05	6.90499e-05	7.25203e-05	7.60532e-05	7.96467e-05	8.32987e-05	8.70073e-05	9.07706e-05	9.45867e-05	9.84537e-05	0.00010237	0.000106333	0.000110342
neuron_15	0	9.03022e-06	9.14754e-06	8.90853e-06	8.64403e-06	8.44407e-06	8.34755e-06	8.3756e-06	8.54102e-06	8.85175e-06	9.3125e-06	9.92553e-06	1.06912e-05	1.16085e-05	1.26752e-05	1.38882e-05	1.52438e-05	1.67378e-05	1.83657e-05	2.01227e-05	2.20042e-05	2.40053e-05	2.61215e-05	2.83482e-05	3.0681e-05	3.31159e-05	3.56487e-05	3.82758e-05	4.09938e-05	4.37991e-05	4.66888e-05	4.96599e-05	5.27096e-05	5.58353e-05	5.90344e-05	6.23048e-05	6.56439e-05	6.90498e-05	7.25202e-05	7.60531e-05	7.96466e-05	8.32986e-05	8.70071e-05	9.07704e-05	9.45865e-05	9.84535e-05	0.00010237	0.000106333	0.000110342
neuron_16	0	0.000926827	0.00109623	0.00118777	0.0012591	0.0013288	0.00140514	0.00149234	0.00159259	0.00170694	0.00183577	0.00197902	0.0021364	0.00230746	0.00249168	0.00268852	0.00289744	0.00311793	0.00334952	0.00359178	0.00384432	0.00410679	0.00437888	0.00466032	0.00495086	0.00525027	0.00555833	0.00587486	0.00619966	0.00653252	0.00687325	0.00722165	0.00757749	0.00794054	0.00831056	0.00868728	0.00907042	0.00945969	0.00985475	0.0102553	0.0106609	0.0110714	0.0114861	0.0119049	0.0123273	0.0127529	0.0131812	0.0136119	0.0140446
neuron_17	0	0.000926827	0.00109623	0.00118777	0.0012591	0.00132879	0.00140513	0.00149233	0.00159258	0.00170693	0.00183575	0.001979	0.00213637	0.00230741	0.00249162	0.00268843	0.00289733	0.0031178	0.00334936	0.00359158	0.00384408	0.00410651	0.00437855	0.00465993	0.0049504	0.00524974	0.00555772	0.00587416	0.00619885	0.0065316	0.00687222	0.00722048	0.00757617	0.00793906	0.00830891	0.00868544	0.00906838	0.00945742	0.00985225	0.0102525	0.0106579	0.011068	0.0114825	0.011901	0.012323	0.0127482	0.0131761	0.0136064	0.0140386
neuron_18	0	9.03022e-06	9.14754e-06	8.90853e-06	8.64403e-06	8.44407e-06	8.34755e-06	8.3756e-06	8.54102e-06	8.85175e-06	9.3125e-06	9.92553e-06	1.06912e-05	1.16085e-05	1.26752e-05	1.38882e-05	1.52438e-05	1.67378e-05	1.83657e-05	2.01227e-05	2.20042e-05	2.40053e-05	2.61215e-05	2.83482e-05	3.0681e-05	3.31159e-05	3.56487e-05	3.82758e-05	4.09938e-05	4.37991e-05	4.66888e-05	4.96599e-05	5.27096e-05	5.58352e-05	5.90344e-05	6.23047e-05	6.56439e-05	6.90498e-05	7.25202e-05	7.60531e-05	7.96466e-05	8.32985e-05	8.70071e-05	9.07704e-05	9.45865e-05	9.84535e-05	0.00010237	0.000106333	0.000110341
neuron_19	0	9.03022e-06	9.14754e-06	8.90853e-06	8.64403e-06	8.44407e-06	8.34755e-06	8.3756e-06	8.54102e-06	8.85175e-06	9.3125e-06	9.92553e-06	1.06912e-05	1.16085e-05	1.26752e-05	1.38882e-05	1.52438e-05	1.67378e-05	1.83657e-05	2.01227e-05	2.20042e-05	2.40053e-05	2.61215e-05	2.83482e-05	3.0681e-05	3.31159e-05	3.56487e-05	3.82758e-05	4.09938e-05	4.37991e-05	4.66888e-05	4.96599e-05	5.27096e-05	5.58352e-05	5.90344e-05	6.23047e-05	6.56439e-05	6.90498e-05	7.25202e-05	7.60531e-05	7.96465e-05	8.32985e-05	8.70071e-05	9.07704e-05	9.45864e-05	9.84534e-05	0.00010237	0.000106333	0.000110341
neuron_20	0	9.03022e-06	9.14754e-06	8.90853e-06	8.64403e-06	8.44407e-06	8.34755e-06	8.3756e-06	8.54102e-06	8.85175e-06	9.3125e-06	9.92553e-06	1.06912e-05	1.16085e-05	1.26752e-05	1.38882e-05	1.52438e-05	1.67378e-05	1.83657e-05	2.01227e-05	2.20042e-05	2.40053e-05	2.61215e-05	2.83482e-05	3.0681e-05	3.31159e-05	3.56487e-05	3.82758e-05	4.09938e-05	4.37991e-05	4.66888e-05	4.96599e-05	5.27096e-05	5.58352e-05	5.90344e-05	6.23047e-05	6.56439e-05	6.90498e-05	7.25202e-05	7.60531e-05	7.96465e-05	8.32985e-05	8.70071e-05	9.07703e-05	9.45864e-05	9.84534e-05	0.000102369	0.000106333	0.000110341
neuron_21	0	8.69191e-08	8.12735e-08	7.4783e-08	6.87825e-08	6.3548e-08	5.91784e-08	5.57245e-08	5.32205e-08	5.16921e-08	5.1159e-08	5.16345e-08	5.31249e-08	5.56293e-08	5.91388e-08	6.36369e-08	6.90999e-08	7.54971e-08	8.27921e-08	9.09435e-08	9.99057e-08	1.0963e-07	1.20067e-07	1.31164e-07	1.42869e-07	1.55132e-07	1.67904e-07	1.81134e-07	1.9478e-07	2.08796e-07	2.23143e-07	2.37783e-07	2.52684e-07	2.67813e-07	2.83143e-07	2.98649e-07	3.14309e-07	3.30105e-07	3.46019e-07	3.62038e-07	3.7815e-07	3.94346e-07	4.10617e-07	4.26958e-07	4.43364e-07	4.59832e-07	4.76359e-07	4.92946e-07	5.09592e-07
neuron_22	0	8.69191e-08	8.12735e-08	7.4783e-08	6.87825e-08	6.3548e-08	5.91784e-08	5.57245e-08	5.32205e-08	5.16921e-08	5.1159e-08	5.16345e-08	5.31249e-08	5.56293e-08	5.91388e-08	6.36369e-08	6.90999e-08	7.54971e-08	8.27921e-08	9.09435e-08	9.99057e-08	1.0963e-07	1.20067e-07	1.31164e-07	1.42869e-07	1.55132e-07	1.67904e-07	1.81134e-07	1.9478e-07	2.08796e-07	2.23143e-07	2.37783e-07	2.52684e-07	2.67813e-07	2.83143e-07	2.98649e-07	3.14309e-07	3.30105e-07	3.46019e-07	3.62038e-07	3.7815e-07	3.94346e-07	4.10617e-07	4.26958e-07	4.43364e-07	4.59832e-07	4.76359e-07	4.92946e-07	5.09592e-07
neuron_23	0	8.69191e-08	8.12735e-08	7.4783e-08	6.87825e-08	6.3548e-08	5.91784e-08	5.57245e-08	5.32205e-08	5.16921e-08	5.1159e-08	5.16345e-08	5.31249e-08	5.56293e-08	5.91388e-08	6.36369e-08	6.90999e-08	7.54971e-08	8.27921e-08	9.09435e-08	9.99057e-08	1.0963e-07	1.20067e-07	1.31164e-07	1.42869e-07	1.55132e-07	1.67904e-07	1.81134e-07	1.9478e-07	2.08796e-07	2.23143e-07	2.37783e-07	2.52684e-07	2.67813e-07	2.83143e-07	2.98649e-07	3.14309e-07	3.30105e-07	3.46019e-07	3.62038e-07	3.7815e-07	3.94346e-07	4.10617e-07	4.26958e-07	4.43364e-07	4.59832e-07	4.76359e-07	4.92946e-07	5.09592e-07
neuron_24	0	9.03022e-06	9.14754e-06	8.90853e-06	8.64403e-06	8.44407e-06	8.34755e-06	8.3756e-06	8.54102e-06	8.85175e-06	9.3125e-06	9.92553e-06	1.06912e-05	1.16085e-05	1.26752e-05	1.38882e-05	1.52438e-05	1.67378e-05	1.83657e-05	2.01227e-05	2.20042e-05	2.40053e-05	2.61215e-05	2.83482e-05	3.0681e-05	3.31159e-05	3.56487e-05	3.82758e-05	4.09938e-05	4.37991e-05	4.66888e-05	4.96599e-05	5.27096e-05	5.58352e-05	5.90344e-05	6.23047e-05	6.56439e-05	6.90497e-05	7.25202e-05	7.60531e-05	7.96465e-05	8.32985e-05	8.7007e-05	9.07703e-05	9.45864e-05	9.84534e-05	0.000102369	0.000106333	0.000110341
neuron_25	0	8.69191e-08	8.12735e-08	7.4783e-08	6.87825e-08	6.3548e-08	5.91784e-08	5.57245e-08	5.32205e-08	5.16921e-08	5.1159e-08	5.16345e-08	5.31249e-08	5.56293e-08	5.91388e-08	6.36369e-08	6.90999e-08	7.54971e-08	8.27921e-08	9.09435e-08	9.99057e-08	1.0963e-07	1.20067e-07	1.31164e-07	1.42869e-07	1.55132e-07	1.67904e-07	1.81134e-07	1.9478e-07	2.08796e-07	2.23143e-07	2.37783e-07	2.52684e-07	2.67813e-07	2.83143e-07	2.98649e-07	3.14309e-07	3.30105e-07	3.46019e-07	3.62038e-07	3.7815e-07	3.94346e-07	4.10617e-07	4.26958e-07	4.43364e-07	4.59832e-07	4.76359e-07	4.92946e-07	5.09592e-07
neuron_26	0	8.69191e-08	8.12735e-08	7.4783e-08	6.87825e-08	6.3548e-08	5.91784e-08	5.57245e-08	5.32205e-08	5.16921e-08	5.1159e-08	5.16345e-08	5.31249e-08	5.56293e-08	5.91388e-08	6.36369e-08	6.90999e-08	7.54971e-08	8.27921e-08	9.09435e-08	9.99057e-08	1.0963e-07	1.20067e-07	1.31164e-07	1.42869e-07	1.55132e-07	1.67904e-07	1.81134e-07	1.9478e-07	2.08796e-07	2.23143e-07	2.37783e-07	2.52684e-07	2.67813e-07	2.83143e-07	2.98649e-07	3.14309e-07	3.30105e-07	3.46019e-07	3.62038e-07	3.7815e-07	3.94346e-07	4.10617e-07	4.26958e-07	4.43364e-07	4.59832e-07	4.76359e-07	4.92946e-07	5.09592e-07
neuron_27	0	9.03022e-06	9.14754e-06	8.90853e-06	8.64403e-06	8.44407e-06	8.34755e-06	8.3756e-06	8.54102e-06	8.85175e-06	9.3125e-06	9.92553e-06	1.06912e-05	1.16085e-05	1.26752e-05	1.38882e-05	1.52438e-05	1.67378e-05	1.83657e-05	2.01227e-05	2.20042e-05	2.40053e-05	2.61215e-05	2.83482e-05	3.0681e-05	3.31159e-05	3.56487e-05	3.82758e-05	4.09938e-05	4.37991e-05	4.66888e-05	4.96599e-05	5.27095e-05	5.58352e-05	5.90344e-05	6.23047e-05	6.56439e-05	6.90497e-05	7.25202e-05	7.60531e-05	7.96465e-05	8.32985e-05	8.7007e-05	9.07703e-05	9.45864e-05	9.84534e-05	0.000102369	0.000106333	0.000110341
neuron_28	0	8.69191e-08	8.12735e-08	7.4783e-08	6.87825e-08	6.3548e-08	5.91784e-08	5.57245e-08	5.32205e-08	5.16921e-08	5.1159e-08	5.16345e-08	5.31249e-08	5.56293e-08	5.91388e-08	6.36369e-08	6.90999e-08	7.54971e-08	8.27921e-08	9.09435e-08	9.99057e-08	1.0963e-07	1.20067e-07	1.31164e-07	1.42869e-07	1.55132e-07	1.67904e-07	1.81134e-07	1.9478e-07	2.08796e-07	2.23143e-07	2.37783e-07	2.52684e-07	2.67813e-07	2.83143e-07	2.98649e-07	3.14309e-07	3.30105e-07	3.46019e-07	3.62038e-07	3.7815e-07	3.94346e-07	4.10617e-07	4.26958e-07	4.43364e-07	4.59832e-07	4.76359e-07	4.92946e-07	5.09592e-07
neuron_29	0	8.69191e-08	8.12735e-08	7.4783e-08	6.87825e-08	6.3548e-08	5.91784e-08	5.57245e-08	5.32205e-08	5.16921e-08	5.1159e-08	5.16345e-08	5.31249e-08	5.56293e-08	5.91388e-08	6.36369e-08	6.90999e-08	7.54971e-08	8.27921e-08	9.09435e-08	9.99057e-08	1.0963e-07	1.20067e-07	1.31164e-07	1.42869e-07	1.55132e-07	1.67904e-07	1.81134e-07	1.9478e-07	2.08796e-07	2.23143e-07	2.37783e-07	2.52684e-07	2.67813e-07	2.83143e-07	2.98649e-07	3.14309e-07	3.30105e-07	3.46019e-07	3.62038e-07	3.7815e-07	3.94346e-07	4.10617e-07	4.26958e-07	4.43364e-07	4.59832e-07	4.76359e-07	4.92946e-07	5.09592e-07
neuron_30	0	7.26651e-11	6.54864e-11	5.88383e-11	5.28582e-11	4.75162e-11	4.27685e-11	3.85734e-11	3.48947e-11	3.17012e-11	2.89664e-11	2.66666e-11	2.47805e-11	2.32872e-11	2.21658e-11	2.13946e-11	2.09504e-11	2.08087e-11	2.09433e-11	2.13269e-11	2.19313e-11	2.27279e-11	2.36879e-11	2.47834e-11	2.59873e-11	2.72739e-11	2.86194e-11	3.0002e-11	3.1402e-11	3.28022e-11	3.41874e-11	3.5545e-11	3.68643e-11	3.81372e-11	3.93572e-11	4.05194e-11	4.16207e-11	4.26595e-11	4.36353e-11	4.45484e-11	4.54006e-11	4.61937e-11	4.69305e-11	4.76142e-11	4.82483e-11	4.88363e-11	4.93823e-11	4.98901e-11	5.03637e-11
neuron_31	0	8.69191e-08	8.12735e-08	7.4783e-08	6.87825e-08	6.3548e-08	5.91784e-08	5.57245e-08	5.32205e-08	5.16921e-08	5.1159e-08	5.16345e-08	5.31249e-08	5.56293e-08	5.91388e-08	6.36369e-08	6.90999e-08	7.54971e-08	8.27921e-08	9.09435e-08	9.99057e-08	1.0963e-07	1.20067e-07	1.31164e-07	1.42869e-07	1.55132e-07	1.67904e-07	1.81134e-07	1.9478e-07	2.08796e-07	2.23143e-07	2.37783e-07	2.52684e-07	2.67813e-07	2.83143e-07	2.98649e-07	3.14309e-07	3.30105e-07	3.46019e-07	3.62038e-07	3.7815e-07	3.94346e-07	4.10617e-07	4.26958e-07	4.43364e-07	4.59832e-07	4.76359e-07	4.92946e-07	5.09592e-07
neuron_32	0	1.48411e-09	1.3489e-09	1.2181e-09	1.09976e-09	9.94562e-10	9.02245e-10	8.22419e-10	7.54734e-10	6.98909e-10	6.54719e-10	6.21966e-10	6.00447e-10	5.89935e-10	5.90148e-10	6.00745e-10	6.21309e-10	6.5135e-10	6.90308e-10	7.3756e-10	7.92429e-10	8.54204e-10	9.22146e-10	9.95506e-10	1.07354e-09	1.15552e-09	1.24074e-09	1.32854e-09	1.41829e-09	1.50942e-09	1.60142e-09	1.69382e-09	1.7862e-09	1.87822e-09	1.96957e-09	2.06e-09	2.14931e-09	2.23734e-09	2.32397e-09	2.40913e-09	2.49277e-09	2.57487e-09	2.65545e-09	2.73452e-09	2.81215e-09	2.8884e-09	2.96334e-09	3.03707e-09	3.10968e-09
neuron_33	0	1.48411e-09	1.3489e-09	1.2181e-09	1.09976e-09	9.94562e-10	9.02245e-10	8.22419e-10	7.54734e-10	6.98909e-10	6.54719e-10	6.21966e-10	6.00447e-10	5.89935e-10	5.90148e-10	6.00745e-10	6.21309e-10	6.5135e-10	6.90308e-10	7.3756e-10	7.92429e-10	8.54204e-10	9.22146e-10	9.95506e-10	1.07354e-09	1.15552e-09	1.24074e-09	1.32854e-09	1.41829e-09	1.50942e-09	1.60142e-09	1.69382e-09	1.7862e-09	1.87822e-09	1.96957e-09	2.06e-09	2.14931e-09	2.23734e-09	2.32397e-09	2.40913e-09	2.49277e-09	2.57487e-09	2.65545e-09	2.73452e-09	2.81215e-09	2.8884e-09	2.96334e-09	3.03707e-09	3.10968e-09
neuron_34	0	1.48411e-09	1.3489e-09	1.2181e-09	1.09976e-09	9.94562e-10	9.02245e-10	8.22419e-10	7.54734e-10	6.98909e-10	6.54719e-10	6.21966e-10	6.00447e-10	5.89935e-10	5.90148e-10	6.00745e-10	6.21309e-10	6.5135e-10	6.90308e-10	7.3756e-10	7.92429e-10	8.54204e-10	9.22146e-10	9.95506e-10	1.07354e-09	1.15552e-09	1.24074e-09	1.32854e-09	1.41829e-09	1.50942e-09	1.60142e-09	1.69382e-09	1.7862e-09	1.87822e-09	1.96957e-09	2.06e-09	2.14931e-09	2.23734e-09	2.32397e-09	2.40913e-09	2.49277e-09	2.57487e-09	2.65545e-09	2.73452e-09	2.81215e-09	2.8884e-09	2.96334e-09	3.03707e-09	3.10968e-09
neuron_35	0	1.48411e-09	1.3489e-09	1.2181e-09	1.09976e-09	9.94562e-10	9.02245e-10	8.22419e-10	7.54734e-10	6.98909e-10	6.54719e-10	6.21966e-10	6.00447e-10	5.89935e-10	5.90148e-10	6.00745e-10	6.21309e-10	6.5135e-10	6.90308e-10	7.3756e-10	7.92429e-10	8.54204e-10	9.22146e-10	9.95506e-10	1.07354e-09	1.15552e-09	1.24074e-09	1.32854e-09	1.41829e-09	1.50942e-09	1.60142e-09	1.69382e-09	1.7862e-09	1.87822e-09	1.96957e-09	2.06e-09	2.14931e-09	2.23734e-09	2.32397e-09	2.40913e-09	2.49277e-09	2.57487e-09	2.65545e-09	2.73452e-09	2.81215e-09	2.8884e-09	2.96334e-09	3.03707e-09	3.10968e-09
neuron_36	0	1.48411e-09	1.3489e-09	1.2181e-09	1.09976e-09	9.94562e-10	9.02245e-10	8.22419e-10	7.54734e-10	6.98909e-10	6.54719e-10	6.21966e-10	6.00447e-10	5.89935e-10	5.90148e-10	6.00745e-10	6.21309e-10	6.5135e-10	6.90308e-10	7.3756e-10	7.92429e-10	8.54204e-10	9.22146e-10	9.95506e-10	1.07354e-09	1.15552e-09	1.24074e-09	1.32854e-09	1.41829e-09	1.50942e-09	1.60142e-09	1.69382e-09	1.7862e-09	1.87822e-09	1.96957e-09	2.06e-09	2.14931e-09	2.23734e-09	2.32397e-09	2.40913e-09	2.49277e-09	2.57487e-09	2.65545e-09	2.73452e-09	2.81215e-09	2.8884e-09	2.96334e-09	3.03707e-09	3.10968e-09
neuron_37	0	8.69191e-08	8.12735e-08	7.4783e-08	6.87825e-08	6.3548e-08	5.91784e-08	5.57245e-08	5.32205e-08	5.16921e-08	5.1159e-08	5.16345e-08	5.31249e-08	5.56293e-08	5.91388e-08	6.36369e-08	6.90999e-08	7.54971e-08	8.27921e-08	9.09435e-08	9.99057e-08	1.0963e-07	1.20067e-07	1.31164e-07	1.42869e-07	1.55132e-07	1.67904e-07	1.81134e-07	1.9478e-07	2.08796e-07	2.23143e-07	2.37783e-07	2.52684e-07	2.67813e-07	2.83143e-07	2.98649e-07	3.14309e-07	3.30105e-07	3.46019e-07	3.62038e-07	3.7815e-07	3.94346e-07	4.10617e-07	4.26958e-07	4.43364e-07	4.59832e-07	4.76359e-07	4.92946e-07	5.09592e-07
neuron_38	0	1.48411e-09	1.3489e-09	1.2181e-09	1.09976e-09	9.94562e-10	9.02245e-10	8.22419e-10	7.54734e-10	6.98909e-10	6.54719e-10	6.21966e-10	6.00447e-10	5.89935e-10	5.90148e-10	6.00745e-10	6.21309e-10	6.5135e-10	6.90308e-10	7.3756e-10	7.92429e-10	8.54204e-10	9.22146e-10	9.95506e-10	1.07354e-09	1.15552e-09	1.24074e-09	1.32854e-09	1.41829e-09	1.50942e-09	1.60142e-09	1.69382e-09	1.7862e-09	1.87822e-09	1.96957e-09	2.06e-09	2.14931e-09	2.23734e-09	2.32397e-09	2.40913e-09	2.49277e-09	2.57487e-09	2.65545e-09	2.73452e-09	2.81215e-09	2.8884e-09	2.96334e-09	3.03707e-09	3.10968e-09
neuron_39	0	1.48411e-09	1.3489e-09	1.2181e-09	1.09976e-09	9.94562e-10	9.02245e-10	8.22419e-10	7.54734e-10	6.98909e-10	6.54719e-10	6.21966e-10	6.00447e-10	5.89935e-10	5.90148e-10	6.00745e-10	6.21309e-10	6.5135e-10	6.90308e-10	7.3756e-10	7.92429e-10	8.54204e-10	9.22146e-10	9.95506e-10	1.07354e-09	1.15552e-09	1.24074e-09	1.32854e-09	1.41829e-09	1.50942e-09	1.60142e-09	1.69382e-09	1.7862e-09	1.87822e-09	1.96957e-09	2.06e-09	2.14931e-09	2.23734e-09	2.32397e-09	2.40913e-09	2.49277e-09	2.57487e-09	2.65545e-09	2.73452e-09	2.81215e-09	2.8884e-09	2.96334e-09	3.03707e-09	3.10968e-09
neuron_40	0	1.48411e-09	1.3489e-09	1.2181e-09	1.09976e-09	9.94562e-10	9.02245e-10	8.22419e-10	7.54734e-10	6.98909e-10	6.54719e-10	6.21966e-10	6.00447e-10	5.89935e-10	5.90148e-10	6.00745e-10	6.21309e-10	6.5135e-10	6.90308e-10	7.3756e-10	7.92429e-10	8.54204e-10	9.22146e-10	9.95506e-10	1.07354e-09	1.15552e-09	1.24074e-09	1.32854e-09	1.41829e-09	1.50942e-09	1.60142e-09	1.69382e-09	1.7862e-09	1.87822e-09	1.96957e-09	2.06e-09	2.14931e-09	2.23734e-09	2.32397e-09	2.40913e-09	2.49277e-09	2.57487e-09	2.65545e-09	2.73452e-09	2.81215e-09	2.8884e-09	2.96334e-09	3.03707e-09	3.10968e-09
neuron_41	0	1.48411e-09	1.3489e-09	1.2181e-09	1.09976e-09	9.94562e-10	9.02245e-10	8.22419e-10	7.54734e-10	6.98909e-10	6.54719e-10	6.21966e-10	6.00447e-10	5.89935e-10	5.90148e-10	6.00745e-10	6.21309e-10	6.5135e-10	6.90308e-10	7.3756e-10	7.92429e-10	8.54204e-10	9.22146e-10	9.95506e-10	1.07354e-09	1.15552e-09	1.24074e-09	1.32854e-09	1.41829e-09	1.50942e-09	1.60142e-09	1.69382e-09	1.7862e-09	1.87822e-09	1.96957e-09	2.06e-09	2.14931e-09	2.23734e-09	2.32397e-09	2.40913e-09	2.49277e-09	2.57487e-09	2.65545e-09	2.73452e-09	2.81215e-09	2.8884e-09	2.96334e-09	3.03707e-09	3.10968e-09
neuron_42	0	7.26651e-11	6.54864e-11	5.88383e-11	5.28582e-11	4.75162e-11	4.27685e-11	3.85734e-11	3.48947e-11	3.17012e-11	2.89664e-11	2.66666e-11	2.47805e-11	2.32872e-11	2.21658e-11	2.13946e-11	2.09504e-11	2.08087e-11	2.09433e-11	2.13269e-11	2.19313e-11	2.27279e-11	2.36879e-11	2.47834e-11	2.59873e-11	2.72739e-11	2.86194e-11	3.0002e-11	3.1402e-11	3.28022e-11	3.41874e-11	3.5545e-11	3.68643e-11	3.81372e-11	3.93572e-11	4.05194e-11	4.16207e-11	4.26595e-11	4.36353e-11	4.45484e-11	4.54006e-11	4.61937e-11	4.69305e-11	4.76142e-11	4.82483e-11	4.88363e-11	4.93823e-11	4.98901e-11	5.03637e-11
neuron_43	0	1.48411e-09	1.3489e-09	1.2181e-09	1.09976e-09	9.94562e-10	9.02245e-10	8.22419e-10	7.54734e-10	6.98909e-10	6.54719e-10	6.21966e-10	6.00447e-10	5.89935e-10	5.90148e-10	6.00745e-10	6.21309e-10	6.5135e-10	6.90308e-10	7.3756e-10	7.92429e-10	8.54204e-10	9.22146e-10	9.95506e-10	1.07354e-09	1.15552e-09	1.24074e-09	1.32854e-09	1.41829e-09	1.50942e-09	1.60142e-09	1.69382e-09	1.7862e-09	1.87822e-09	1.96957e-09	2.06e-09	2.14931e-09	2.23734e-09	2.32397e-09	2.40913e-09	2.49277e-09	2.57487e-09	2.65545e-09	2.73452e-09	2.81215e-09	2.8884e-09	2.96334e-09	3.03707e-09	3.10968e-09
neuron_44	0	7.26651e-11	6.54864e-11	5.88383e-11	5.28582e-11	4.75162e-11	4.27685e-11	3.85734e-11	3.48947e-11	3.17012e-11	2.89664e-11	2.66666e-11	2.47805e-11	2.32872e-11	2.21658e-11	2.13946e-11	2.09504e-11	2.08087e-11	2.09433e-11	2.13269e-11	2.19313e-11	2.27279e-11	2.36879e-11	2.47834e-11	2.59873e-11	2.72739e-11	2.86194e-11	3.0002e-11	3.1402e-11	3.28022e-11	3.41874e-11	3.5545e-11	3.68643e-11	3.81372e-11	3.93572e-11	4.05194e-11	4.16207e-11	4.26595e-11	4.36353e-11	4.45484e-11	4.54006e-11	4.61937e-11	4.69305e-11	4.76142e-11	4.82483e-11	4.88363e-11	4.93823e-11	4.98901e-11	5.03637e-11
neuron_45	0	7.26651e-11	6.54864e-11	5.88383e-11	5.28582e-11	4.75162e-11	4.27685e-11	3.85734e-11	3.48947e-11	3.17012e-11	2.89664e-11	2.66666e-11	2.47805e-11	2.32872e-11	2.21658e-11	2.13946e-11	2.09504e-11	2.08087e-11	2.09433e-11	2.13269e-11	2.19313e-11	2.27279e-11	2.36879e-11	2.47834e-11	2.59873e-11	2.72739e-11	2.86194e-11	3.0002e-11	3.1402e-11	3.28022e-11	3.41874e-11	3.5545e-11	3.68643e-11	3.81372e-11	3.93572e-11	4.05194e-11	4.16207e-11	4.26595e-11	4.36353e-11	4.45484e-11	4.54006e-11	4.61937e-11	4.69305e-11	4.76142e-11	4.82483e-11	4.88363e-11	4.93823e-11	4.98901e-11	5.03637e-11
neuron_46	0	7.26651e-11	6.54864e-11	5.88383e-11	5.28582e-11	4.75162e-11	4.27685e-11	3.85734e-11	3.48947e-11	3.17012e-11	2.89664e-11	2.66666e-11	2.47805e-11	2.32872e-11	2.21658e-11	2.13946e-11	2.09504e-11	2.08087e-11	2.09433e-11	2.13269e-11	2.19313e-11	2.27279e-11	2.36879e-11	2.47834e-11	2.59873e-11	2.72739e-11	2.86194e-11	3.0002e-11	3.1402e-11	3.28022e-11	3.41874e-11	3.5545e-11	3.68643e-11	3.81372e-11	3.93572e-11	4.05194e-11	4.16207e-11	4.26595e-11	4.36353e-11	4.45484e-11	4.54006e-11	4.61937e-11	4.69305e-11	4.76142e-11	4.82483e-11	4.88363e-11	4.93823e-11	4.98901e-11	5.03637e-11
neuron_47	0	7.26651e-11	6.54864e-11	5.88383e-11	5.28582e-11	4.75162e-11	4.27685e-11	3.85734e-11	3.48947e-11	3.17012e-11	2.89664e-11	2.66666e-11	2.47805e-11	2.32872e-11	2.21658e-11	2.13946e-11	2.09504e-11	2.08087e-11	2.09433e-11	2.13269e-11	2.19313e-11	2.27279e-11	2.36879e-11	2.47834e-11	2.59873e-11	2.72739e-11	2.86194e-11	3.0002e-11	3.1402e-11	3.28022e-11	3.41874e-11	3.5545e-11	3.68643e-11	3.81372e-11	3.93572e-11	4.05194e-11	4.16207e-11	4.26595e-11	4.36353e-11	4.45484e-11	4.54006e-11	4.61937e-11	4.69305e-11	4.76142e-11	4.82483e-11	4.88363e-11	4.93823e-11	4.98901e-11	5.03637e-11
neuron_48	0	7.26651e-11	6.54864e-11	5.88383e-11	5.28582e-11	4.75162e-11	4.27685e-11	3.85734e-11	3.48947e-11	3.17012e-11	2.89664e-11	2.66666e-11	2.47805e-11	2.32872e-11	2.21658e-11	2.13946e-11	2.09504e-11	2.08087e-11	2.09433e-11	2.13269e-11	2.19313e-11	2.27279e-11	2.36879e-11	2.47834e-11	2.59873e-11	2.72739e-11	2.86194e-11	3.0002e-11	3.1402e-11	3.28022e-11	3.41874e-11	3.5545e-11	3.68643e-11	3.81372e-11	3.93572e-11	4.05194e-11	4.16207e-11	4.26595e-11	4.36353e-11	4.45484e-11	4.54006e-11	4.61937e-11	4.69305e-11	4.76142e-11	4.82483e-11	4.88363e-11	4.93823e-11	4.98901e-11	5.03637e-11
neuron_49	0	7.26651e-11	6.54864e-11	5.88383e-11	5.28582e-11	4.75162e-11	4.27685e-11	3.85734e-11	3.48947e-11	3.17012e-11	2.89664e-11	2.66666e-11	2.47805e-11	2.32872e-11	2.21658e-11	2.13946e-11	2.09504e-11	2.08087e-11	2.09433e-11	2.13269e-11	2.19313e-11	2.27279e-11	2.36879e-11	2.47834e-11	2.59873e-11	2.72739e-11	2.86194e-11	3.0002e-11	3.1402e-11	3.28022e-11	3.41874e-11	3.5545e-11	3.68643e-11	3.81372e-11	3.93572e-11	4.05194e-11	4.16207e-11	4.26595e-11	4.36353e-11	4.45484e-11	4.54006e-11	4.61937e-11	4.69305e-11	4.76142e-11	4.82483e-11	4.88363e-11	4.93823e-11	4.98901e-11	5.03637e-11
neuron_50	0	7.26651e-11	6.54864e-11	5.88383e-11	5.28582e-11	4.75162e-11	4.27685e-11	3.85734e-11	3.48947e-11	3.17012e-11	2.89664e-11	2.66666e-11	2.47805e-11	2.32872e-11	2.21658e-11	2.13946e-11	2.09504e-11	2.08087e-11	2.09433e-11	2.13269e-11	2.19313e-11	2.27279e-11	2.36879e-11	2.47834e-11	2.59873e-11	2.72739e-11	2.86194e-11	3.0002e-11	3.1402e-11	3.28022e-11	3.41874e-11	3.5545e-11	3.68643e-11	3.81372e-11	3.93572e-11	4.05194e-11	4.16207e-11	4.26595e-11	4.36353e-11	4.45484e-11	4.54006e-11	4.61937e-11	4.69305e-11	4.76142e-11	4.82483e-11	4.88363e-11	4.93823e-11	4.98901e-11	5.03637e-11
neuron_51	0	7.26651e-11	6.54864e-11	5.88383e-11	5.28582e-11	4.75162e-11	4.27685e-11	3.85734e-11	3.48947e-11	3.17012e-11	2.89664e-11	2.66666e-11	2.47805e-11	2.32872e-11	2.21658e-11	2.13946e-11	2.09504e-11	2.08087e-11	2.09433e-11	2.13269e-11	2.19313e-11	2.27279e-11	2.36879e-11	2.47834e-11	2.59873e-11	2.72739e-11	2.86194e-11	3.0002e-11	3.1402e-11	3.28022e-11	3.41874e-11	3.5545e-11	3.68643e-11	3.81372e-11	3.93572e-11	4.05194e-11	4.16207e-11	4.26595e-11	4.36353e-11	4.45484e-11	4.54006e-11	4.61937e-11	4.69305e-11	4.76142e-11	4.82483e-11	4.88363e-11	4.93823e-11	4.98901e-11	5.03637e-11
neuron_52	0	7.26651e-11	6.54864e-11	5.88383e-11	5.28582e-11	4.75162e-11	4.27685e-11	3.85734e-11	3.48947e-11	3.17012e-11	2.89664e-11	2.66666e-11	2.47805e-11	2.32872e-11	2.21658e-11	2.13946e-11	2.09504e-11	2.08087e-11	2.09433e-11	2.13269e-11	2.19313e-11	2.27279e-11	2.36879e-11	2.47834e-11	2.59873e-11	2.72739e-11	2.86194e-11	3.0002e-11	3.1402e-11	3.28022e-11	3.41874e-11	3.5545e-11	3.68643e-11	3.81372e-11	3.93572e-11	4.05194e-11	4.16207e-11	4.26595e-11	4.36353e-11	4.45484e-11	4.54006e-11	4.61937e-11	4.69305e-11	4.76142e-11	4.82483e-11	4.88363e-11	4.93823e-11	4.98901e-11	5.03637e-11
neuron_53	0	1.45142e-11	1.30474e-11	1.17066e-11	1.05024e-11	9.4249e-12	8.46332e-12	7.60764e-12	6.84886e-12	6.17903e-12	5.59109e-12	5.07845e-12	4.6351e-12	4.25527e-12	3.93336e-12	3.66392e-12	3.44146e-12	3.26067e-12	3.11621e-12	3.00287e-12	2.91593e-12	2.85061e-12	2.80261e-12	2.7681e-12	2.74344e-12	2.72582e-12	2.71249e-12	2.70128e-12	2.69041e-12	2.67841e-12	2.66442e-12	2.64759e-12	2.62747e-12	2.60383e-12	2.57659e-12	2.5458e-12	2.51155e-12	2.47416e-12	2.43389e-12	2.39108e-12	2.34627e-12	2.29974e-12	2.25187e-12	2.20306e-12	2.1536e-12	2.10375e-12	2.05388e-12	2.00438e-12	1.9553e-12
neuron_54	0	7.26651e-11	6.54864e-11	5.88383e-11	5.28582e-11	4.75162e-11	4.27685e-11	3.85734e-11	3.48947e-11	3.17012e-11	2.89664e-11	2.66666e-11	2.47805e-11	2.32872e-11	2.21658e-11	2.13946e-11	2.09504e-11	2.08087e-11	2.09433e-11	2.13269e-11	2.19313e-11	2.27279e-11	2.36879e-11	2.47834e-11	2.59873e-11	2.72739e-11	2.86194e-11	3.0002e-11	3.1402e-11	3.28022e-11	3.41874e-11	3.5545e-11	3.68643e-11	3.81372e-11	3.93572e-11	4.05194e-11	4.16207e-11	4.26595e-11	4.36353e-11	4.45484e-11	4.54006e-11	4.61937e-11	4.69305e-11	4.76142e-11	4.82483e-11	4.88363e-11	4.93823e-11	4.98901e-11	5.03637e-11
neuron_55	0	1.45744e-11	1.31033e-11	1.17578e-11	1.05494e-11	9.46843e-12	8.50433e-12	7.64726e-12	6.88856e-12	6.22069e-12	5.63693e-12	5.13128e-12	4.69829e-12	4.33281e-12	4.02968e-12	3.78396e-12	3.59063e-12	3.44464e-12	3.34074e-12	3.27378e-12	3.23879e-12	3.23072e-12	3.24487e-12	3.27672e-12	3.32221e-12	3.37737e-12	3.43894e-12	3.50393e-12	3.56977e-12	3.63439e-12	3.6959e-12	3.75318e-12	3.80494e-12	3.8506e-12	3.88963e-12	3.92177e-12	3.94715e-12	3.96565e-12	3.97753e-12	3.98324e-12	3.98315e-12	3.97756e-12	3.96703e-12	3.95225e-12	3.93354e-12	3.91152e-12	3.88672e-12	3.85951e-12	3.83032e-12
neuron_56	0	1.45744e-11	1.31033e-11	1.17578e-11	1.05494e-11	9.46843e-12	8.50433e-12	7.64726e-12	6.88856e-12	6.22069e-12	5.63693e-12	5.13128e-12	4.69829e-12	4.33281e-12	4.02968e-12	3.78396e-12	3.59063e-12	3.44464e-12	3.34074e-12	3.27378e-12	3.23879e-12	3.23072e-12	3.24487e-12	3.27672e-12	3.32221e-12	3.37737e-12	3.43894e-12	3.50393e-12	3.56977e-12	3.63439e-12	3.6959e-12	3.75318e-12	3.80494e-12	3.8506e-12	3.88963e-12	3.92177e-12	3.94715e-12	3.96565e-12	3.97753e-12	3.98324e-12	3.98315e-12	3.97756e-12	3.96703e-12	3.95225e-12	3.93354e-12	3.91152e-12	3.88672e-12	3.85951e-12	3.83032e-12
neuron_57	0	1.45744e-11	1.31033e-11	1.17578e-11	1.05494e-11	9.46843e-12	8.50433e-12	7.64726e-12	6.88856e-12	6.22069e-12	5.63693e-12	5.13128e-12	4.69829e-12	4.33281e-12	4.02968e-12	3.78396e-12	3.59063e-12	3.44464e-12	3.34074e-12	3.27378e-12	3.23879e-12	3.23072e-12	3.24487e-12	3.27672e-12	3.32221e-12	3.37737e-12	3.43894e-12	3.50393e-12	3.56977e-12	3.63439e-12	3.6959e-12	3.75318e-12	3.80494e-12	3.8506e-12	3.88963e-12	3.92177e-12	3.94715e-12	3.96565e-12	3.97753e-12	3.98324e-12	3.98315e-12	3.97756e-12	3.96703e-12	3.95225e-12	3.93354e-12	3.91152e-12	3.88672e-12	3.85951e-12	3.83032e-12
neuron_58	0	1.45744e-11	1.31033e-11	1.17578e-11	1.05494e-11	9.46843e-12	8.50433e-12	7.64726e-12	6.88856e-12	6.22069e-12	5.63693e-12	5.13128e-12	4.69829e-12	4.33281e-12	4.02968e-12	3.78396e-12	3.59063e-12	3.44464e-12	3.34074e-12	3.27378e-12	3.23879e-12	3.23072e-12	3.24487e-12	3.27672e-12	3.32221e-12	3.37737e-12	3.43894e-12	3.50393e-12	3.56977e-12	3.63439e-12	3.6959e-12	3.75318e-12	3.80494e-12	3.8506e-12	3.88963e-12	3.92177e-12	3.94715e-12	3.96565e-12	3.97753e-12	3.98324e-12	3.98315e-12	3.97756e-12	3.96703e-12	3.95225e-12	3.93354e-12	3.91152e-12	3.88672e-12	3.85951e-12	3.83032e-12
neuron_59	0	1.45744e-11	1.31033e-11	1.17578e-11	1.05494e-11	9.46843e-12	8.50433e-12	7.64726e-12	6.88856e-12	6.22069e-12	5.63693e-12	5.13128e-12	4.69829e-12	4.33281e-12	4.02968e-12	3.78396e-12	3.59063e-12	3.44464e-12	3.34074e-12	3.27378e-12	3.23879e-12	3.23072e-12	3.24487e-12	3.27672e-12	3.32221e-12	3.37737e-12	3.43894e-12	3.50393e-12	3.56977e-12	3.63439e-12	3.6959e-12	3.75318e-12	3.80494e-12	3.8506e-12	3.88963e-12	3.92177e-12	3.94715e-12	3.96565e-12	3.97753e-12	3.98324e-12	3.98315e-12	3.97756e-12	3.96703e-12	3.95225e-12	3.93354e-12	3.91152e-12	3.88672e-12	3.85951e-12	3.83032e-12
neuron_60	0	1.45744e-11	1.31033e-11	1.17578e-11	1.05494e-11	9.46843e-12	8.50433e-12	7.64726e-12	6.88856e-12	6.22069e-12	5.63693e-12	5.13128e-12	4.69829e-12	4.33281e-12	4.02968e-12	3.78396e-12	3.59063e-12	3.44464e-12	3.34074e-12	3.27378e-12	3.23879e-12	3.23072e-12	3.24487e-12	3.27672e-12	3.32221e-12	3.37737e-12	3.43894e-12	3.50393e-12	3.56977e-12	3.63439e-12	3.6959e-12	3.75318e-12	3.80494e-12	3.8506e-12	3.88963e-12	3.92177e-12	3.94715e-12	3.96565e-12	3.97753e-12	3.98324e-12	3.98315e-12	3.97756e-12	3.96703e-12	3.95225e-12	3.93354e-12	3.91152e-12	3.88672e-12	3.85951e-12	3.83032e-12
neuron_61	0	1.45744e-11	1.31033e-11	1.17578e-11	1.05494e-11	9.46843e-12	8.50433e-12	7.64726e-12	6.88856e-12	6.22069e-12	5.63693e-12	5.13128e-12	4.69829e-12	4.33281e-12	4.02968e-12	3.78396e-12	3.59063e-12	3.44464e-12	3.34074e-12	3.27378e-12	3.23879e-12	3.23072e-12	3.24487e-12	3.27672e-12	3.32221e-12	3.37737e-12	3.43894e-12	3.50393e-12	3.56977e-12	3.63439e-12	3.6959e-12	3.75318e-12	3.80494e-12	3.8506e-12	3.88963e-12	3.92177e-12	3.94715e-12	3.96565e-12	3.97753e-12	3.98324e-12	3.98315e-12	3.97756e-12	3.96703e-12	3.95225e-12	3.93354e-12	3.91152e-12	3.88672e-12	3.85951e-12	3.83032e-12
neuron_62	0	1.45744e-11	1.31033e-11	1.17578e-11	1.05494e-11	9.46843e-12	8.50433e-12	7.64726e-12	6.88856e-12	6.22069e-12	5.63693e-12	5.13128e-12	4.69829e-12	4.33281e-12	4.02968e-12	3.78396e-12	3.59063e-12	3.44464e-12	3.34074e-12	3.27378e-12	3.23879e-12	3.23072e-12	3.24487e-12	3.27672e-12	3.32221e-12	3.37737e-12	3.43894e-12	3.50393e-12	3.56977e-12	3.63439e-12	3.6959e-12	3.75318e-12	3.80494e-12	3.8506e-12	3.88963e-12	3.92177e-12	3.94715e-12	3.96565e-12	3.97753e-12	3.98324e-12	3.98315e-12	3.97756e-12	3.96703e-12	3.95225e-12	3.93354e-12	3.91152e-12	3.88672e-12	3.85951e-12	3.83032e-12
neuron_63	0	1.45744e-11	1.31033e-11	1.17578e-11	1.05494e-11	9.46843e-12	8.50433e-12	7.64726e-12	6.88856e-12	6.22069e-12	5.63693e-12	5.13128e-12	4.69829e-12	4.33281e-12	4.02968e-12	3.78396e-12	3.59063e-12	3.44464e-12	3.34074e-12	3.27378e-12	3.23879e-12	3.23072e-12	3.24487e-12	3.27672e-12	3.32221e-12	3.37737e-12	3.43894e-12	3.50393e-12	3.56977e-12	3.63439e-12	3.6959e-12	3.75318e-12	3.80494e-12	3.8506e-12	3.88963e-12	3.92177e-12	3.94715e-12	3.96565e-12	3.97753e-12	3.98324e-12	3.98315e-12	3.97756e-12	3.96703e-12	3.95225e-12	3.93354e-12	3.91152e-12	3.88672e-12	3.85951e-12	3.83032e-12
neuron_64	0	1.45744e-11	1.31033e-11	1.17578e-11	1.05494e-11	9.46843e-12	8.50433e-12	7.64726e-12	6.88856e-12	6.22069e-12	5.63693e-12	5.13128e-12	4.69829e-12	4.33281e-12	4.02968e-12	3.78396e-12	3.59063e-12	3.44464e-12	3.34074e-12	3.27378e-12	3.23879e-12	3.23072e-12	3.24487e-12	3.27672e-12	3.32221e-12	3.37737e-12	3.43894e-12	3.50393e-12	3.56977e-12	3.63439e-12	3.6959e-12	3.75318e-12	3.80494e-12	3.8506e-12	3.88963e-12	3.92177e-12	3.94715e-12	3.96565e-12	3.97753e-12	3.98324e-12	3.98315e-12	3.97756e-12	3.96703e-12	3.95225e-12	3.93354e-12	3.91152e-12	3.88672e-12	3.85951e-12	3.83032e-12
neuron_65	0	1.45744e-11	1.31033e-11	1.17578e-11	1.05494e-11	9.46843e-12	8.50433e-12	7.64726e-12	6.88856e-12	6.22069e-12	5.63693e-12	5.13128e-12	4.69829e-12	4.33281e-12	4.02968e-12	3.78396e-12	3.59063e-12	3.44464e-12	3.34074e-12	3.27378e-12	3.23879e-12	3.23072e-12	3.24487e-12	3.27672e-12	3.32221e-12	3.37737e-12	3.43894e-12	3.50393e-12	3.56977e-12	3.63439e-12	3.6959e-12	3.75318e-12	3.80494e-12	3.8506e-12	3.88963e-12	3.92177e-12	3.94715e-12	3.96565e-12	3.97753e-12	3.98324e-12	3.98315e-12	3.97756e-12	3.96703e-12	3.95225e-12	3.93354e-12	3.91152e-12	3.88672e-12	3.85951e-12	3.83032e-12
neuron_66	0	1.45744e-11	1.31033e-11	1.17578e-11	1.05494e-11	9.46843e-12	8.50433e-12	7.64726e-12	6.88856e-12	6.22069e-12	5.63693e-12	5.13128e-12	4.69829e-12	4.33281e-12	4.02968e-12	3.78396e-12	3.59063e-12	3.44464e-12	3.34074e-12	3.27378e-12	3.23879e-12	3.23072e-12	3.24487e-12	3.27672e-12	3.32221e-12	3.37737e-12	3.43894e-12	3.50393e-12	3.56977e-12	3.63439e-12	3.6959e-12	3.75318e-12	3.80494e-12	3.8506e-12	3.88963e-12	3.92177e-12	3.94715e-12	3.96565e-12	3.97753e-12	3.98324e-12	3.98315e-12	3.97756e-12	3.96703e-12	3.95225e-12	3.93354e-12	3.91152e-12	3.88672e-12	3.85951e-12	3.83032e-12
neuron_67	0	7.17203e-11	6.45949e-11	5.80127e-11	5.20909e-11	4.6794e-11	4.20736e-11	3.78828e-11	3.41789e-11	3.09228e-11	2.80788e-11	2.5613e-11	2.3493e-11	2.16872e-11	2.01642e-11	1.88927e-11	1.78422e-11	1.69826e-11	1.62848e-11	1.57213e-11	1.52664e-11	1.48968e-11	1.45916e-11	1.43324e-11	1.41037e-11	1.38926e-11	1.36885e-11	1.34835e-11	1.32716e-11	1.30487e-11	1.28121e-11	1.25607e-11	1.22944e-11	1.20136e-11	1.17196e-11	1.14141e-11	1.10991e-11	1.07767e-11	1.04488e-11	1.01176e-11	9.78532e-12	9.45377e-12	9.12463e-12	8.79954e-12	8.47984e-12	8.16669e-12	7.86113e-12	7.56408e-12	7.27605e-12
neuron_68	0	1.45142e-11	1.30474e-11	1.17066e-11	1.05024e-11	9.4249e-12	8.46332e-12	7.60764e-12	6.84886e-12	6.17903e-12	5.59109e-12	5.07845e-12	4.6351e-12	4.25527e-12	3.93336e-12	3.66392e-12	3.44146e-12	3.26067e-12	3.11621e-12	3.00287e-12	2.91593e-12	2.85061e-12	2.80261e-12	2.7681e-12	2.74344e-12	2.72582e-12	2.71249e-12	2.70128e-12	2.69041e-12	2.67841e-12	2.66442e-12	2.64759e-12	2.62747e-12	2.60383e-12	2.57659e-12	2.5458e-12	2.51155e-12	2.47416e-12	2.43389e-12	2.39108e-12	2.34627e-12	2.29974e-12	2.25187e-12	2.20306e-12	2.1536e-12	2.10375e-12	2.05388e-12	2.00438e-12	1.9553e-12
neuron_69	0	1.45142e-11	1.30474e-11	1.17066e-11	1.05024e-11	9.4249e-12	8.46332e-12	7.60764e-12	6.84886e-12	6.17903e-12	5.59109e-12	5.07845e-12	4.6351e-12	4.25527e-12	3.93336e-12	3.66392e-12	3.44146e-12	3.26067e-12	3.11621e-12	3.00287e-12	2.91593e-12	2.85061e-12	2.80261e-12	2.7681e-12	2.74344e-12	2.72582e-12	2.71249e-12	2.70128e-12	2.69041e-12	2.67841e-12	2.66442e-12	2.64759e-12	2.62747e-12	2.60383e-12	2.57659e-12	2.5458e-12	2.51155e-12	2.47416e-12	2.43389e-12	2.39108e-12	2.34627e-12	2.29974e-12	2.25187e-12	2.20306e-12	2.1536e-12	2.10375e-12	2.05388e-12	2.00438e-12	1.9553e-12
neuron_70	0	1.45142e-11	1.30474e-11	1.17066e-11	1.05024e-11	9.4249e-12	8.46332e-12	7.60764e-12	6.84886e-12	6.17903e-12	5.59109e-12	5.07845e-12	4.6351e-12	4.25527e-12	3.93336e-12	3.66392e-12	3.44146e-12	3.26067e-12	3.11621e-12	3.00287e-12	2.91593e-12	2.85061e-12	2.80261e-12	2.7681e-12	2.74344e-12	2.72582e-12	2.71249e-12	2.70128e-12	2.69041e-12	2.67841e-12	2.66442e-12	2.64759e-12	2.62747e-12	2.60383e-12	2.57659e-12	2.5458e-12	2.51155e-12	2.47416e-12	2.43389e-12	2.39108e-12	2.34627e-12	2.29974e-12	2.25187e-12	2.20306e-12	2.1536e-12	2.10375e-12	2.05388e-12	2.00438e-12	1.9553e-12
neuron_71	0	1.45142e-11	1.30474e-11	1.17066e-11	1.05024e-11	9.4249e-12	8.46332e-12	7.60764e-12	6.84886e-12	6.17903e-12	5.59109e-12	5.07845e-12	4.6351e-12	4.25527e-12	3.93336e-12	3.66392e-12	3.44146e-12	3.26067e-12	3.11621e-12	3.00287e-12	2.91593e-12	2.85061e-12	2.80261e-12	2.7681e-12	2.74344e-12	2.72582e-12	2.71249e-12	2.70128e-12	2.69041e-12	2.67841e-12	2.66442e-12	2.64759e-12	2.62747e-12	2.60383e-12	2.57659e-12	2.5458e-12	2.51155e-12	2.47416e-12	2.43389e-12	2.39108e-12	2.34627e-12	2.29974e-12	2.25187e-12	2.20306e-12	2.1536e-12	2.10375e-12	2.05388e-12	2.00438e-12	1.9553e-12
neuron_72	0	1.45142e-11	1.30474e-11	1.17066e-11	1.05024e-11	9.4249e-12	8.46332e-12	7.60764e-12	6.84886e-12	6.17903e-12	5.59109e-12	5.07845e-12	4.6351e-12	4.25527e-12	3.93336e-12	3.66392e-12	3.44146e-12	3.26067e-12	3.11621e-12	3.00287e-12	2.91593e-12	2.85061e-12	2.80261e-12	2.7681e-12	2.74344e-12	2.72582e-12	2.71249e-12	2.70128e-12	2.69041e-12	2.67841e-12	2.66442e-12	2.64759e-12	2.62747e-12	2.60383e-12	2.57659e-12	2.5458e-12	2.51155e-12	2.47416e-12	2.43389e-12	2.39108e-12	2.34627e-12	2.29974e-12	2.25187e-12	2.20306e-12	2.1536e-12	2.10375e-12	2.05388e-12	2.00438e-12	1.9553e-12
neuron_73	0	1.45142e-11	1.30474e-11	1.17066e-11	1.05024e-11	9.4249e-12	8.46332e-12	7.60764e-12	6.84886e-12	6.17903e-12	5.59109e-12	5.07845e-12	4.6351e-12	4.25527e-12	3.93336e-12	3.66392e-12	3.44146e-12	3.26067e-12	3.11621e-12	3.00287e-12	2.91593e-12	2.85061e-12	2.80261e-12	2.7681e-12	2.74344e-12	2.72582e-12	2.71249e-12	2.70128e-12	2.69041e-12	2.67841e-12	2.66442e-12	2.64759e-12	2.62747e-12	2.60383e-12	2.57659e-12	2.5458e-12	2.51155e-12	2.47416e-12	2.43389e-12	2.39108e-12	2.34627e-12	2.29974e-12	2.25187e-12	2.20306e-12	2.1536e-12	2.10375e-12	2.05388e-12	2.00438e-12	1.9553e-12
neuron_74	0	1.45142e-11	1.30474e-11	1.17066e-11	1.05024e-11	9.4249e-12	8.46332e-12	7.60764e-12	6.84886e-12	6.17903e-12	5.59109e-12	5.07845e-12	4.6351e-12	4.25527e-12	3.93336e-12	3.66392e-12	3.44146e-12	3.26067e-12	3.11621e-12	3.00287e-12	2.91593e-12	2.85061e-12	2.80261e-12	2.7681e-12	2.74344e-12	2.72582e-12	2.71249e-12	2.70128e-12	2.69041e-12	2.67841e-12	2.66442e-12	2.64759e-12	2.62747e-12	2.60383e-12	2.57659e-12	2.5458e-12	2.51155e-12	2.47416e-12	2.43389e-12	2.39108e-12	2.34627e-12	2.29974e-12	2.25187e-12	2.20306e-12	2.1536e-12	2.10375e-12	2.05388e-12	2.00438e-12	1.9553e-12
neuron_75	0	1.45142e-11	1.30474e-11	1.17066e-11	1.05024e-11	9.4249e-12	8.46332e-12	7.60764e-12	6.84886e-12	6.17903e-12	5.59109e-12	5.07845e-12	4.6351e-12	4.25527e-12	3.93336e-12	3.66392e-12	3.44146e-12	3.26067e-12	3.11621e-12	3.00287e-12	2.91593e-12	2.85061e-12	2.80261e-12	2.7681e-12	2.74344e-12	2.72582e-12	2.71249e-12	2.70128e-12	2.69041e-12	2.67841e-12	2.66442e-12	2.64759e-12	2.62747e-12	2.60383e-12	2.57659e-12	2.5458e-12	2.51155e-12	2.47416e-12	2.43389e-12	2.39108e-12	2.34627e-12	2.29974e-12	2.25187e-12	2.20306e-12	2.1536e-12	2.10375e-12	2.05388e-12	2.00438e-12	1.9553e-12
neuron_76	0	1.45142e-11	1.30474e-11	1.17066e-11	1.05024e-11	9.4249e-12	8.46332e-12	7.60764e-12	6.84886e-12	6.17903e-12	5.59109e-12	5.07845e-12	4.6351e-12	4.25527e-12	3.93336e-12	3.66392e-12	3.44146e-12	3.26067e-12	3.11621e-12	3.00287e-12	2.91593e-12	2.85061e-12	2.80261e-12	2.7681e-12	2.74344e-12	2.72582e-12	2.71249e-12	2.70128e-12	2.69041e-12	2.67841e-12	2.66442e-12	2.64759e-12	2.62747e-12	2.60383e-12	2.57659e-12	2.5458e-12	2.51155e-12	2.47416e-12	2.43389e-12	2.39108e-12	2.34627e-12	2.29974e-12	2.25187e-12	2.20306e-12	2.1536e-12	2.10375e-12	2.05388e-12	2.00438e-12	1.9553e-12
neuron_77	0	1.45142e-11	1.30474e-11	1.17066e-11	1.05024e-11	9.4249e-12	8.46332e-12	7.60764e-12	6.84886e-12	6.17903e-12	5.59109e-12	5.07845e-12	4.6351e-12	4.25527e-12	3.93336e-12	3.66392e-12	3.44146e-12	3.26067e-12	3.11621e-12	3.00287e-12	2.91593e-12	2.85061e-12	2.80261e-12	2.7681e-12	2.74344e-12	2.72582e-12	2.71249e-12	2.70128e-12	2.69041e-12	2.67841e-12	2.66442e-12	2.64759e-12	2.62747e-12	2.60383e-12	2.57659e-12	2.5458e-12	2.51155e-12	2.47416e-12	2.43389e-12	2.39108e-12	2.34627e-12	2.29974e-12	2.25187e-12	2.20306e-12	2.1536e-12	2.10375e-12	2.05388e-12	2.00438e-12	1.9553e-12
neuron_78	0	1.45142e-11	1.30474e-11	1.17066e-11	1.05024e-11	9.4249e-12	8.46332e-12	7.60764e-12	6.84886e-12	6.17903e-12	5.59109e-12	5.07845e-12	4.6351e-12	4.25527e-12	3.93336e-12	3.66392e-12	3.44146e-12	3.26067e-12	3.11621e-12	3.00287e-12	2.91593e-12	2.85061e-12	2.80261e-12	2.7681e-12	2.74344e-12	2.72582e-12	2.71249e-12	2.70128e-12	2.69041e-12	2.67841e-12	2.66442e-12	2.64759e-12	2.62747e-12	2.60383e-12	2.57659e-12	2.5458e-12	2.51155e-12	2.47416e-12	2.43389e-12	2.39108e-12	2.34627e-12	2.29974e-12	2.25187e-12	2.20306e-12	2.1536e-12	2.10375e-12	2.05388e-12	2.00438e-12	1.9553e-12
neuron_79	0	1.45142e-11	1.30474e-11	1.17066e-11	1.05024e-11	9.4249e-12	8.46332e-12	7.60764e-12	6.84886e-12	6.17903e-12	5.59109e-12	5.07845e-12	4.6351e-12	4.25527e-12	3.93336e-12	3.66392e-12	3.44146e-12	3.26067e-12	3.11621e-12	3.00287e-12	2.91593e-12	2.85061e-12	2.80261e-12	2.7681e-12	2.74344e-12	2.72582e-12	2.71249e-12	2.70128e-12	2.69041e-12	2.67841e-12	2.66442e-12	2.64759e-12	2.62747e-12	2.60383e-12	2.57659e-12	2.5458e-12	2.51155e-12	2.47416e-12	2.43389e-12	2.39108e-12	2.34627e-12	2.29974e-12	2.25187e-12	2.20306e-12	2.1536e-12	2.10375e-12	2.05388e-12	2.00438e-12	1.9553e-12
neuron_80	0	1.45142e-11	1.30474e-11	1.17066e-11	1.05024e-11	9.4249e-12	8.46332e-12	7.60764e-12	6.84886e-12	6.17903e-12	5.59109e-12	5.07845e-12	4.6351e-12	4.25527e-12	3.93336e-12	3.66392e-12	3.44146e-12	3.26067e-12	3.11621e-12	3.00287e-12	2.91593e-12	2.85061e-12	2.80261e-12	2.7681e-12	2.74344e-12	2.72582e-12	2.71249e-12	2.70128e-12	2.69041e-12	2.67841e-12	2.66442e-12	2.64759e-12	2.62747e-12	2.60383e-12	2.57659e-12	2.5458e-12	2.51155e-12	2.47416e-12	2.43389e-12	2.39108e-12	2.34627e-12	2.29974e-12	2.25187e-12	2.20306e-12	2.1536e-12	2.10375e-12	2.05388e-12	2.00438e-12	1.9553e-12
neuron_81	0	7.17203e-11	6.45949e-11	5.80127e-11	5.20909e-11	4.6794e-11	4.20736e-11	3.78828e-11	3.41789e-11	3.09228e-11	2.80788e-11	2.5613e-11	2.3493e-11	2.16872e-11	2.01642e-11	1.88927e-11	1.78422e-11	1.69826e-11	1.62848e-11	1.57213e-11	1.52664e-11	1.48968e-11	1.45916e-11	1.43324e-11	1.41037e-11	1.38926e-11	1.36885e-11	1.34835e-11	1.32716e-11	1.30487e-11	1.28121e-11	1.25607e-11	1.22944e-11	1.20136e-11	1.17196e-11	1.14141e-11	1.10991e-11	1.07767e-11	1.04488e-11	1.01176e-11	9.78532e-12	9.45377e-12	9.12463e-12	8.79954e-12	8.47984e-12	8.16669e-12	7.86113e-12	7.56408e-12	7.27605e-12
neuron_82	0	7.17203e-11	6.45949e-11	5.80127e-11	5.20909e-11	4.6794e-11	4.20736e-11	3.78828e-11	3.41789e-11	3.09228e-11	2.80788e-11	2.5613e-11	2.3493e-11	2.16872e-11	2.01642e-11	1.88927e-11	1.78422e-11	1.69826e-11	1.62848e-11	1.57213e-11	1.52664e-11	1.48968e-11	1.45916e-11	1.43324e-11	1.41037e-11	1.38926e-11	1.36885e-11	1.34835e-11	1.32716e-11	1.30487e-11	1.28121e-11	1.25607e-11	1.22944e-11	1.20136e-11	1.17196e-11	1.14141e-11	1.10991e-11	1.07767e-11	1.04488e-11	1.01176e-11	9.78532e-12	9.45377e-12	9.12463e-12	8.79954e-12	8.47984e-12	8.16669e-12	7.86113e-12	7.56408e-12	7.27605e-12
neuron_83	0	7.17203e-11	6.45949e-11	5.80127e-11	5.20909e-11	4.6794e-11	4.20736e-11	3.78828e-11	3.41789e-11	3.09228e-11	2.80788e-11	2.5613e-11	2.3493e-11	2.16872e-11	2.01642e-11	1.88927e-11	1.78422e-11	1.69826e-11	1.62848e-11	1.57213e-11	1.52664e-11	1.48968e-11	1.45916e-11	1.43324e-11	1.41037e-11	1.38926e-11	1.36885e-11	1.34835e-11	1.32716e-11	1.30487e-11	1.28121e-11	1.25607e-11	1.22944e-11	1.20136e-11	1.17196e-11	1.14141e-11	1.10991e-11	1.07767e-11	1.04488e-11	1.01176e-11	9.78532e-12	9.45377e-12	9.12463e-12	8.79954e-12	8.47984e-12	8.16669e-12	7.86113e-12	7.56408e-12	7.27605e-12
neuron_84	0	7.17203e-11	6.45949e-11	5.80127e-11	5.20909e-11	4.6794e-11	4.20736e-11	3.78828e-11	3.41789e-11	3.09228e-11	2.80788e-11	2.5613e-11	2.3493e-11	2.16872e-11	2.01642e-11	1.88927e-11	1.78422e-11	1.69826e-11	1.62848e-11	1.57213e-11	1.52664e-11	1.48968e-11	1.45916e-11	1.43324e-11	1.41037e-11	1.38926e-11	1.36885e-11	1.34835e-11	1.32716e-11	1.30487e-11	1.28121e-11	1.25607e-11	1.22944e-11	1.20136e-11	1.17196e-11	1.14141e-11	1.10991e-11	1.07767e-11	1.04488e-11	1.01176e-11	9.78532e-12	9.45377e-12	9.12463e-12	8.79954e-12	8.47984e-12	8.16669e-12	7.86113e-12	7.56408e-12	7.27605e-12
neuron_85	0	7.17203e-11	6.45949e-11	5.80127e-11	5.20909e-11	4.6794e-11	4.20736e-11	3.78828e-11	3.41789e-11	3.09228e-11	2.80788e-11	2.5613e-11	2.3493e-11	2.16872e-11	2.01642e-11	1.88927e-11	1.78422e-11	1.69826e-11	1.62848e-11	1.57213e-11	1.52664e-11	1.48968e-11	1.45916e-11	1.43324e-11	1.41037e-11	1.38926e-11	1.36885e-11	1.34835e-11	1.32716e-11	1.30487e-11	1.28121e-11	1.25607e-11	1.22944e-11	1.20136e-11	1.17196e-11	1.14141e-11	1.10991e-11	1.07767e-11	1.04488e-11	1.01176e-11	9.78532e-12	9.45377e-12	9.12463e-12	8.79954e-12	8.47984e-12	8.16669e-12	7.86113e-12	7.56408e-12	7.27605e-12
neuron_86	0	7.17203e-11	6.45949e-11	5.80127e-11	5.20909e-11	4.6794e-11	4.20736e-11	3.78828e-11	3.41789e-11	3.09228e-11	2.80788e-11	2.5613e-11	2.3493e-11	2.16872e-11	2.01642e-11	1.88927e-11	1.78422e-11	1.69826e-11	1.62848e-11	1.57213e-11	1.52664e-11	1.48968e-11	1.45916e-11	1.43324e-11	1.41037e-11	1.38926e-11	1.36885e-11	1.34835e-11	1.32716e-11	1.30487e-11	1.28121e-11	1.25607e-11	1.22944e-11	1.20136e-11	1.17196e-11	1.14141e-11	1.10991e-11	1.07767e-11	1.04488e-11	1.01176e-11	9.78532e-12	9.45377e-12	9.12463e-12	8.79954e-12	8.47984e-12	8.16669e-12	7.86113e-12	7.56408e-12	7.27605e-12
neuron_87	0	7.17203e-11	6.45949e-11	5.80127e-11	5.20909e-11	4.6794e-11	4.20736e-11	3.78828e-11	3.41789e-11	3.09228e-11	2.80788e-11	2.5613e-11	2.3493e-11	2.16872e-11	2.01642e-11	1.88927e-11	1.78422e-11	1.69826e-11	1.62848e-11	1.57213e-11	1.52664e-11	1.48968e-11	1.45916e-11	1.43324e-11	1.41037e-11	1.38926e-11	1.36885e-11	1.34835e-11	1.32716e-11	1.30487e-11	1.28121e-11	1.25607e-11	1.22944e-11	1.20136e-11	1.17196e-11	1.14141e-11	1.10991e-11	1.07767e-11	1.04488e-11	1.01176e-11	9.78532e-12	9.45377e-12	9.12463e-12	8.79954e-12	8.47984e-12	8.16669e-12	7.86113e-12	7.56408e-12	7.27605e-12
neuron_88	0	7.17203e-11	6.45949e-11	5.80127e-11	5.20909e-11	4.6794e-11	4.20736e-11	3.78828e-11	3.41789e-11	3.09228e-11	2.80788e-11	2.5613e-11	2.3493e-11	2.16872e-11	2.01642e-11	1.88927e-11	1.78422e-11	1.69826e-11	1.62848e-11	1.57213e-11	1.52664e-11	1.48968e-11	1.45916e-11	1.43324e-11	1.41037e-11	1.38926e-11	1.36885e-11	1.34835e-11	1.32716e-11	1.30487e-11	1.28121e-11	1.25607e-11	1.22944e-11	1.20136e-11	1.17196e-11	1.14141e-11	1.10991e-11	1.07767e-11	1.04488e-11	1.01176e-11	9.78532e-12	9.45377e-12	9.12463e-12	8.79954e-12	8.47984e-12	8.16669e-12	7.86113e-12	7.56408e-12	7.27605e-12
neuron_89	0	7.17203e-11	6.45949e-11	5.80127e-11	5.20909e-11	4.6794e-11	4.20736e-11	3.78828e-11	3.41789e-11	3.09228e-11	2.80788e-11	2.5613e-11	2.3493e-11	2.16872e-11	2.01642e-11	1.88927e-11	1.78422e-11	1.69826e-11	1.62848e-11	1.57213e-11	1.52664e-11	1.48968e-11	1.45916e-11	1.43324e-11	1.41037e-11	1.38926e-11	1.36885e-11	1.34835e-11	1.32716e-11	1.30487e-11	1.28121e-11	1.25607e-11	1.22944e-11	1.20136e-11	1.17196e-11	1.14141e-11	1.10991e-11	1.07767e-11	1.04488e-11	1.01176e-11	9.78532e-12	9.45377e-12	9.12463e-12	8.79954e-12	8.47984e-12	8.16669e-12	7.86113e-12	7.56408e-12	7.27605e-12
neuron_90	0	7.17203e-11	6.45949e-11	5.80127e-11	5.20909e-11	4.6794e-11	4.20736e-11	3.78828e-11	3.41789e-11	3.09228e-11	2.80788e-11	2.5613e-11	2.3493e-11	2.16872e-11	2.01642e-11	1.88927e-11	1.78422e-11	1.69826e-11	1.62848e-11	1.57213e-11	1.52664e-11	1.48968e-11	1.45916e-11	1.43324e-11	1.41037e-11	1.38926e-11	1.36885e-11	1.34835e-11	1.32716e-11	1.30487e-11	1.28121e-11	1.25607e-11	1.22944e-11	1.20136e-11	1.17196e-11	1.14141e-11	1.10991e-11	1.07767e-11	1.04488e-11	1.01176e-11	9.78532e-12	9.45377e-12	9.12463e-12	8.79954e-12	8.47984e-12	8.16669e-12	7.86113e-12	7.56408e-12	7.27605e-12
neuron_91	0	7.17203e-11	6.45949e-11	5.80127e-11	5.20909e-11	4.6794e-11	4.20736e-11	3.78828e-11	3.41789e-11	3.09228e-11	2.80788e-11	2.5613e-11	2.3493e-11	2.16872e-11	2.01642e-11	1.88927e-11	1.78422e-11	1.69826e-11	1.62848e-11	1.57213e-11	1.52664e-11	1.48968e-11	1.45916e-11	1.43324e-11	1.41037e-11	1.38926e-11	1.36885e-11	1.34835e-11	1.32716e-11	1.30487e-11	1.28121e-11	1.25607e-11	1.22944e-11	1.20136e-11	1.17196e-11	1.14141e-11	1.10991e-11	1.07767e-11	1.04488e-11	1.01176e-11	9.78532e-12	9.45377e-12	9.12463e-12	8.79954e-12	8.47984e-12	8.16669e-12	7.86113e-12	7.56408e-12	7.27605e-12
neuron_92	0	7.17203e-11	6.45949e-11	5.80127e-11	5.20909e-11	4.6794e-11	4.20736e-11	3.78828e-11	3.41789e-11	3.09228e-11	2.80788e-11	2.5613e-11	2.3493e-11	2.16872e-11	2.01642e-11	1.88927e-11	1.78422e-11	1.69826e-11	1.62848e-11	1.57213e-11	1.52664e-11	1.48968e-11	1.45916e-11	1.43324e-11	1.41037e-11	1.38926e-11	1.36885e-11	1.34835e-11	1.32716e-11	1.30487e-11	1.28121e-11	1.25607e-11	1.22944e-11	1.20136e-11	1.17196e-11	1.14141e-11	1.10991e-11	1.07767e-11	1.04488e-11	1.01176e-11	9.78532e-12	9.45377e-12	9.12463e-12	8.79954e-12	8.47984e-12	8.16669e-12	7.86113e-12	7.56408e-12	7.27605e-12
neuron_93	0	7.17203e-11	6.45949e-11	5.80127e-11	5.20909e-11	4.6794e-11	4.20736e-11	3.78828e-11	3.41789e-11	3.09228e-11	2.80788e-11	2.5613e-11	2.3493e-11	2.16872e-11	2.01642e-11	1.88927e-11	1.78422e-11	1.69826e-11	1.62848e-11	1.57213e-11	1.52664e-11	1.48968e-11	1.45916e-11	1.43324e-11	1.41037e-11	1.38926e-11	1.36885e-11	1.34835e-11	1.32716e-11	1.30487e-11	1.28121e-11	1.25607e-11	1.22944e-11	1.20136e-11	1.17196e-11	1.14141e-11	1.10991e-11	1.07767e-11	1.04488e-11	1.01176e-11	9.78532e-12	9.45377e-12	9.12463e-12	8.79954e-12	8.47984e-12	8.16669e-12	7.86113e-12	7.56408e-12	7.27605e-12
neuron_94	0	7.17203e-11	6.45949e-11	5.80127e-11	5.20909e-11	4.6794e-11	4.20736e-11	3.78828e-11	3.41789e-11	3.09228e-11	2.80788e-11	2.5613e-11	2.3493e-11	2.16872e-11	2.01642e-11	1.88927e-11	1.78422e-11	1.69826e-11	1.62848e-11	1.57213e-11	1.52664e-11	1.48968e-11	1.45916e-11	1.43324e-11	1.41037e-11	1.38926e-11	1.36885e-11	1.34835e-11	1.32716e-11	1.30487e-11	1.28121e-11	1.25607e-11	1.22944e-11	1.20136e-11	1.17196e-11	1.14141e-11	1.10991e-11	1.07767e-11	1.04488e-11	1.01176e-11	9.78532e-12	9.45377e-12	9.12463e-12	8.79954e-12	8.47984e-12	8.16669e-12	7.86113e-12	7.56408e-12	7.27605e-12
neuron_95	0	1.44851e-09	1.3137e-09	1.18437e-09	1.06725e-09	9.626e-10	8.6981e-10	7.88138e-10	7.16826e-10	6.55125e-10	6.02288e-10	5.57562e-10	5.20178e-10	4.8935e-10	4.64279e-10	4.44169e-10	4.28234e-10	4.15717e-10	4.05905e-10	3.98143e-10	3.91843e-10	3.86492e-10	3.81656e-10	3.76979e-10	3.72181e-10	3.67051e-10	3.61445e-10	3.5527e-10	3.48483e-10	3.41079e-10	3.33081e-10	3.24538e-10	3.15512e-10	3.06078e-10	2.96316e-10	2.86307e-10	2.76132e-10	2.65867e-10	2.55584e-10	2.45349e-10	2.3522e-10	2.25249e-10	2.1548e-10	2.0595e-10	1.9669e-10	1.87724e-10	1.79072e-10	1.70746e-10	1.62757e-10
neuron_96	0	1.44851e-09	1.3137e-09	1.18437e-09	1.06725e-09	9.626e-10	8.6981e-10	7.88138e-10	7.16826e-10	6.55125e-10	6.02288e-10	5.57562e-10	5.20178e-10	4.8935e-10	4.64279e-10	4.44169e-10	4.28234e-10	4.15717e-10	4.05905e-10	3.98143e-10	3.91843e-10	3.86492e-10	3.81656e-10	3.76979e-10	3.72181e-10	3.67051e-10	3.61445e-10	3.5527e-10	3.48483e-10	3.41079e-10	3.33081e-10	3.24538e-10	3.15512e-10	3.06078e-10	2.96316e-10	2.86307e-10	2.76132e-10	2.65867e-10	2.55584e-10	2.45349e-10	2.3522e-10	2.25249e-10	2.1548e-10	2.0595e-10	1.9669e-10	1.87724e-10	1.79072e-10	1.70746e-10	1.62757e-10
neuron_97	0	1.44851e-09	1.3137e-09	1.18437e-09	1.06725e-09	9.626e-10	8.6981e-10	7.88138e-10	7.16826e-10	6.55125e-10	6.02288e-10	5.57562e-10	5.20178e-10	4.8935e-10	4.64279e-10	4.44169e-10	4.28234e-10	4.15717e-10	4.05905e-10	3.98143e-10	3.91843e-10	3.86492e-10	3.81656e-10	3.76979e-10	3.72181e-10	3.67051e-10	3.61445e-10	3.5527e-10	3.48483e-10	3.41079e-10	3.33081e-10	3.24538e-10	3.15512e-10	3.06078e-10	2.96316e-10	2.86307e-10	2.76132e-10	2.65867e-10	2.55584e-10	2.45349e-10	2.3522e-10	2.25249e-10	2.1548e-10	2.0595e-10	1.9669e-10	1.87724e-10	1.79072e-10	1.70746e-10	1.62757e-10
neuron_98	0	1.44851e-09	1.3137e-09	1.18437e-09	1.06725e-09	9.626e-10	8.6981e-10	7.88138e-10	7.16826e-10	6.55125e-10	6.02288e-10	5.57562e-10	5.20178e-10	4.8935e-10	4.64279e-10	4.44169e-10	4.28234e-10	4.15717e-10	4.05905e-10	3.98143e-10	3.91843e-10	3.86492e-10	3.81656e-10	3.76979e-10	3.72181e-10	3.67051e-10	3.61445e-10	3.5527e-10	3.48483e-10	3.41079e-10	3.33081e-10	3.24538e-10	3.15512e-10	3.06078e-10	2.96316e-10	2.86307e-10	2.76132e-10	2.65867e-10	2.55584e-10	2.45349e-10	2.3522e-10	2.25249e-10	2.1548e-10	2.0595e-10	1.9669e-10	1.87724e-10	1.79072e-10	1.70746e-10	1.62757e-10
neuron_99	0	1.44851e-09	1.3137e-09	1.18437e-09	1.06725e-09	9.626e-10	8.6981e-10	7.88138e-10	7.16826e-10	6.55125e-10	6.02288e-10	5.57562e-10	5.20178e-10	4.8935e-10	4.64279e-10	4.44169e-10	4.28234e-10	4.15717e-10	4.05905e-10	3.98143e-10	3.91843e-10	3.86492e-10	3.81656e-10	3.76979e-10	3.72181e-10	3.67051e-10	3.61445e-10	3.5527e-10	3.48483e-10	3.41079e-10	3.33081e-10	3.24538e-10	3.15512e-10	3.06078e-10	2.96316e-10	2.86307e-10	2.76132e-10	2.65867e-10	2.55584e-10	2.45349e-10	2.3522e-10	2.25249e-10	2.1548e-10	2.0595e-10	1.9669e-10	1.87724e-10	1.79072e-10	1.70746e-10	1.62757e-10
neuron_100	0	1.44851e-09	1.3137e-09	1.18437e-09	1.06725e-09	9.626e-10	8.6981e-10	7.88138e-10	7.16826e-10	6.55125e-10	6.02288e-10	5.57562e-10	5.20178e-10	4.8935e-10	4.64279e-10	4.44169e-10	4.28234e-10	4.15717e-10	4.05905e-10	3.98143e-10	3.91843e-10	3.86492e-10	3.81656e-10	3.76979e-10	3.72181e-10	3.67051e-10	3.61445e-10	3.5527e-10	3.48483e-10	3.41079e-10	3.33081e-10	3.24538e-10	3.15512e-10	3.06078e-10	2.96316e-10	2.86307e-10	2.76132e-10	2.65867e-10	2.55584e-10	2.45349e-10	2.3522e-10	2.25249e-10	2.1548e-10	2.0595e-10	1.9669e-10	1.87724e-10	1.79072e-10	1.70746e-10	1.62757e-10
neuron_101	0	1.44851e-09	1.3137e-09	1.18437e-09	1.06725e-09	9.626e-10	8.6981e-10	7.88138e-10	7.16826e-10	6.55125e-10	6.02288e-10	5.57562e-10	5.20178e-10	4.8935e-10	4.64279e-10	4.44169e-10	4.28234e-10	4.15717e-10	4.05905e-10	3.98143e-10	3.91843e-10	3.86492e-10	3.81656e-10	3.76979e-10	3.72181e-10	3.67051e-10	3.61445e-10	3.5527e-10	3.48483e-10	3.41079e-10	3.33081e-10	3.24538e-10	3.15512e-10	3.06078e-10	2.96316e-10	2.86307e-10	2.76132e-10	2.65867e-10	2.55584e-10	2.45349e-10	2.3522e-10	2.25249e-10	2.1548e-10	2.0595e-10	1.9669e-10	1.87724e-10	1.79072e-10	1.70746e-10	1.62757e-10
neuron_102	0	1.44851e-09	1.3137e-09	1.18437e-09	1.06725e-09	9.626e-10	8.6981e-10	7.88138e-10	7.16826e-10	6.55125e-10	6.02288e-10	5.57562e-10	5.20178e-10	4.8935e-10	4.64279e-10	4.44169e-10	4.28234e-10	4.15717e-10	4.05905e-10	3.98143e-10	3.91843e-10	3.86492e-10	3.81656e-10	3.76979e-10	3.72181e-10	3.67051e-10	3.61445e-10	3.5527e-10	3.48483e-10	3.41079e-10	3.33081e-10	3.24538e-10	3.15512e-10	3.06078e-10	2.96316e-10	2.86307e-10	2.76132e-10	2.65867e-10	2.55584e-10	2.45349e-10	2.3522e-10	2.25249e-10	2.1548e-10	2.0595e-10	1.9669e-10	1.87724e-10	1.79072e-10	1.70746e-10	1.62757e-10
neuron_103	0	1.44851e-09	1.3137e-09	1.18437e-09	1.06725e-09	9.626e-10	8.6981e-10	7.88138e-10	7.16826e-10	6.55125e-10	6.02288e-10	5.57562e-10	5.20178e-10	4.8935e-10	4.64279e-10	4.44169e-10	4.28234e-10	4.15717e-10	4.05905e-10	3.98143e-10	3.91843e-10	3.86492e-10	3.81656e-10	3.76979e-10	3.72181e-10	3.67051e-10	3.61445e-10	3.5527e-10	3.48483e-10	3.41079e-10	3.33081e-10	3.24538e-10	3.15512e-10	3.06078e-10	2.96316e-10	2.86307e-10	2.76132e-10	2.65867e-10	2.55584e-10	2.45349e-10	2.3522e-10	2.25249e-10	2.1548e-10	2.0595e-10	1.9669e-10	1.87724e-10	1.79072e-10	1.70746e-10	1.62757e-10
neuron_104	0	1.44851e-09	1.3137e-09	1.18437e-09	1.06725e-09	9.626e-10	8.6981e-10	7.88138e-10	7.16826e-10	6.55125e-10	6.02288e-10	5.57562e-10	5.20178e-10	4.8935e-10	4.64279e-10	4.44169e-10	4.28234e-10	4.15717e-10	4.05905e-10	3.98143e-10	3.91843e-10	3.86492e-10	3.81656e-10	3.76979e-10	3.72181e-10	3.67051e-10	3.61445e-10	3.5527e-10	3.48483e-10	3.41079e-10	3.33081e-10	3.24538e-10	3.15512e-10	3.06078e-10	2.96316e-10	2.86307e-10	2.76132e-10	2.65867e-10	2.55584e-10	2.45349e-10	2.3522e-10	2.25249e-10	2.1548e-10	2.0595e-10	1.9669e-10	1.87724e-10	1.79072e-10	1.70746e-10	1.62757e-10
neuron_105	0	1.44851e-09	1.3137e-09	1.18437e-09	1.06725e-09	9.626e-10	8.6981e-10	7.88138e-10	7.16826e-10	6.55125e-10	6.02288e-10	5.57562e-10	5.20178e-10	4.8935e-10	4.64279e-10	4.44169e-10	4.28234e-10	4.15717e-10	4.05905e-10	3.98143e-10	3.91843e-10	3.86492e-10	3.81656e-10	3.76979e-10	3.72181e-10	3.67051e-10	3.61445e-10	3.5527e-10	3.48483e-10	3.41079e-10	3.33081e-10	3.24538e-10	3.15512e-10	3.06078e-10	2.96316e-10	2.86307e-10	2.76132e-10	2.65867e-10	2.55584e-10	2.45349e-10	2.3522e-10	2.25249e-10	2.1548e-10	2.0595e-10	1.9669e-10	1.87724e-10	1.79072e-10	1.70746e-10	1.62757e-10
neuron_106	0	1.44851e-09	1.3137e-09	1.18437e-09	1.06725e-09	9.626e-10	8.6981e-10	7.88138e-10	7.16826e-10	6.55125e-10	6.02288e-10	5.57562e-10	5.20178e-10	4.8935e-10	4.64279e-10	4.44169e-10	4.28234e-10	4.15717e-10	4.05905e-10	3.98143e-10	3.91843e-10	3.86492e-10	3.81656e-10	3.76979e-10	3.72181e-10	3.67051e-10	3.61445e-10	3.5527e-10	3.48483e-10	3.41079e-10	3.33081e-10	3.24538e-10	3.15512e-10	3.06078e-10	2.96316e-10	2.86307e-10	2.76132e-10	2.65867e-10	2.55584e-10	2.45349e-10	2.3522e-10	2.25249e-10	2.1548e-10	2.0595e-10	1.9669e-10	1.87724e-10	1.79072e-10	1.70746e-10	1.62757e-10
neuron_107	0	1.44851e-09	1.3137e-09	1.18437e-09	1.06725e-09	9.626e-10	8.6981e-10	7.88138e-10	7.16826e-10	6.55125e-10	6.02288e-10	5.57562e-10	5.20178e-10	4.8935e-10	4.64279e-10	4.44169e-10	4.28234e-10	4.15717e-10	4.05905e-10	3.98143e-10	3.91843e-10	3.86492e-10	3.81656e-10	3.76979e-10	3.72181e-10	3.67051e-10	3.61445e-10	3.5527e-10	3.48483e-10	3.41079e-10	3.33081e-10	3.24538e-10	3.15512e-10	3.06078e-10	2.96316e-10	2.86307e-10	2.76132e-10	2.65867e-10	2.55584e-10	2.45349e-10	2.3522e-10	2.25249e-10	2.1548e-10	2.0595e-10	1.9669e-10	1.87724e-10	1.79072e-10	1.70746e-10	1.62757e-10
neuron_108	0	1.44851e-09	1.3137e-09	1.18437e-09	1.06725e-09	9.626e-10	8.6981e-10	7.88138e-10	7.16826e-10	6.55125e-10	6.02288e-10	5.57562e-10	5.20178e-10	4.8935e-10	4.64279e-10	4.44169e-10	4.28234e-10	4.15717e-10	4.05905e-10	3.98143e-10	3.91843e-10	3.86492e-10	3.81656e-10	3.76979e-10	3.72181e-10	3.67051e-10	3.61445e-10	3.5527e-10	3.48483e-10	3.41079e-10	3.33081e-10	3.24538e-10	3.15512e-10	3.06078e-10	2.96316e-10	2.86307e-10	2.76132e-10	2.65867e-10	2.55584e-10	2.45349e-10	2.3522e-10	2.25249e-10	2.1548e-10	2.0595e-10	1.9669e-10	1.87724e-10	1.79072e-10	1.70746e-10	1.62757e-10
neuron_109	0	1.44851e-09	1.3137e-09	1.18437e-09	1.06725e-09	9.626e-10	8.6981e-10	7.88138e-10	7.16826e-10	6.55125e-10	6.02288e-10	5.57562e-10	5.20178e-10	4.8935e-10	4.64279e-10	4.44169e-10	4.28234e-10	4.15717e-10	4.05905e-10	3.98143e-10	3.91843e-10	3.86492e-10	3.81656e-10	3.76979e-10	3.72181e-10	3.67051e-10	3.61445e-10	3.5527e-10	3.48483e-10	3.41079e-10	3.33081e-10	3.24538e-10	3.15512e-10	3.06078e-10	2.96316e-10	2.86307e-10	2.76132e-10	2.65867e-10	2.55584e-10	2.45349e-10	2.3522e-10	2.25249e-10	2.1548e-10	2.0595e-10	1.9669e-10	1.87724e-10	1.79072e-10	1.70746e-10	1.62757e-10
neuron_110	0	1.44851e-09	1.3137e-09	1.18437e-09	1.06725e-09	9.626e-10	8.6981e-10	7.88138e-10	7.16826e-10	6.55125e-10	6.02288e-10	5.57562e-10	5.20178e-10	4.8935e-10	4.64279e-10	4.44169e-10	4.28234e-10	4.15717e-10	4.05905e-10	3.98143e-10	3.91843e-10	3.86492e-10	3.81656e-10	3.76979e-10	3.72181e-10	3.67051e-10	3.61445e-10	3.5527e-10	3.48483e-10	3.41079e-10	3.33081e-10	3.24538e-10	3.15512e-10	3.06078e-10	2.96316e-10	2.86307e-10	2.76132e-10	2.65867e-10	2.55584e-10	2.45349e-10	2.3522e-10	2.25249e-10	2.1548e-10	2.0595e-10	1.9669e-10	1.87724e-10	1.79072e-10	1.70746e-10	1.62757e-10
neuron_111	0	8.35522e-08	7.75645e-08	7.09349e-08	6.47751e-08	5.92757e-08	5.44724e-08	5.03546e-08	4.68921e-08	4.40428e-08	4.17559e-08	3.99738e-08	3.86343e-08	3.76716e-08	3.70191e-08	3.6611e-08	3.63846e-08	3.62815e-08	3.62493e-08	3.62423e-08	3.62222e-08	3.61584e-08	3.60271e-08	3.58119e-08	3.55024e-08	3.50934e-08	3.45847e-08	3.39795e-08	3.32842e-08	3.2507e-08	3.16577e-08	3.0747e-08	2.97858e-08	2.87851e-08	2.77554e-08	2.67068e-08	2.56483e-08	2.45884e-08	2.35346e-08	2.24932e-08	2.14699e-08	2.04694e-08	1.94956e-08	1.85516e-08	1.76399e-08	1.67622e-08	1.59198e-08	1.51134e-08	1.43435e-08
neuron_112	0	8.35522e-08	7.75645e-08	7.09349e-08	6.47751e-08	5.92757e-08	5.44724e-08	5.03546e-08	4.68921e-08	4.40428e-08	4.17559e-08	3.99738e-08	3.86343e-08	3.76716e-08	3.70191e-08	3.6611e-08	3.63846e-08	3.62815e-08	3.62493e-08	3.62423e-08	3.62222e-08	3.61584e-08	3.60271e-08	3.58119e-08	3.55024e-08	3.50934e-08	3.45847e-08	3.39795e-08	3.32842e-08	3.2507e-08	3.16577e-08	3.0747e-08	2.97858e-08	2.87851e-08	2.77554e-08	2.67068e-08	2.56483e-08	2.45884e-08	2.35346e-08	2.24932e-08	2.14699e-08	2.04694e-08	1.94956e-08	1.85516e-08	1.76399e-08	1.67622e-08	1.59198e-08	1.51134e-08	1.43435e-08
neuron_113	0	8.35522e-08	7.75645e-08	7.09349e-08	6.47751e-08	5.92757e-08	5.44724e-08	5.03546e-08	4.68921e-08	4.40428e-08	4.17559e-08	3.99738e-08	3.86343e-08	3.76716e-08	3.70191e-08	3.6611e-08	3.63846e-08	3.62815e-08	3.62493e-08	3.62423e-08	3.62222e-08	3.61584e-08	3.60271e-08	3.58119e-08	3.55024e-08	3.50934e-08	3.45847e-08	3.39795e-08	3.32842e-08	3.2507e-08	3.16577e-08	3.0747e-08	2.97858e-08	2.87851e-08	2.77554e-08	2.67068e-08	2.56483e-08	2.45884e-08	2.35346e-08	2.24932e-08	2.14699e-08	2.04694e-08	1.94956e-08	1.85516e-08	1.76399e-08	1.67622e-08	1.59198e-08	1.51134e-08	1.43435e-08
neuron_114	0	8.35522e-08	7.75645e-08	7.09349e-08	6.47751e-08	5.92757e-08	5.44724e-08	5.03546e-08	4.68921e-08	4.40428e-08	4.17559e-08	3.99738e-08	3.86343e-08	3.76716e-08	3.70191e-08	3.6611e-08	3.63846e-08	3.62815e-08	3.62493e-08	3.62423e-08	3.62222e-08	3.61584e-08	3.60271e-08	3.58119e-08	3.55024e-08	3.50934e-08	3.45847e-08	3.39795e-08	3.32842e-08	3.2507e-08	3.16577e-08	3.0747e-08	2.97858e-08	2.87851e-08	2.77554e-08	2.67068e-08	2.56483e-08	2.45884e-08	2.35346e-08	2.24932e-08	2.14699e-08	2.04694e-08	1.94956e-08	1.85516e-08	1.76399e-08	1.67622e-08	1.59198e-08	1.51134e-08	1.43435e-08
neuron_115	0	8.35522e-08	7.75645e-08	7.09349e-08	6.47751e-08	5.92757e-08	5.44724e-08	5.03546e-08	4.68921e-08	4.40428e-08	4.17559e-08	3.99738e-08	3.86343e-08	3.76716e-08	3.70191e-08	3.6611e-08	3.63846e-08	3.62815e-08	3.62493e-08	3.62423e-08	3.62222e-08	3.61584e-08	3.60271e-08	3.58119e-08	3.55024e-08	3.50934e-08	3.45847e-08	3.39795e-08	3.32842e-08	3.2507e-08	3.16577e-08	3.0747e-08	2.97858e-08	2.87851e-08	2.77554e-08	2.67068e-08	2.56483e-08	2.45884e-08	2.35346e-08	2.24932e-08	2.14699e-08	2.04694e-08	1.94956e-08	1.85516e-08	1.76399e-08	1.67622e-08	1.59198e-08	1.51134e-08	1.43435e-08
neuron_116	0	8.35522e-08	7.75645e-08	7.09349e-08	6.47751e-08	5.92757e-08	5.44724e-08	5.03546e-08	4.68921e-08	4.40428e-08	4.17559e-08	3.99738e-08	3.86343e-08	3.76716e-08	3.70191e-08	3.6611e-08	3.63846e-08	3.62815e-08	3.62493e-08	3.62423e-08	3.62222e-08	3.61584e-08	3.60271e-08	3.58119e-08	3.55024e-08	3.50934e-08	3.45847e-08	3.39795e-08	3.32842e-08	3.2507e-08	3.16577e-08	3.0747e-08	2.97858e-08	2.87851e-08	2.77554e-08	2.67068e-08	2.56483e-08	2.45884e-08	2.35346e-08	2.24932e-08	2.14699e-08	2.04694e-08	1.94956e-08	1.85516e-08	1.76399e-08	1.67622e-08	1.59198e-08	1.51134e-08	1.43435e-08
neuron_117	0	8.35522e-08	7.75645e-08	7.09349e-08	6.47751e-08	5.92757e-08	5.44724e-08	5.03546e-08	4.68921e-08	4.40428e-08	4.17559e-08	3.99738e-08	3.86343e-08	3.76716e-08	3.70191e-08	3.6611e-08	3.63846e-08	3.62815e-08	3.62493e-08	3.62423e-08	3.62222e-08	3.61584e-08	3.60271e-08	3.58119e-08	3.55024e-08	3.50934e-08	3.45847e-08	3.39795e-08	3.32842e-08	3.2507e-08	3.16577e-08	3.0747e-08	2.97858e-08	2.87851e-08	2.77554e-08	2.67068e-08	2.56483e-08	2.45884e-08	2.35346e-08	2.24932e-08	2.14699e-08	2.04694e-08	1.94956e-08	1.85516e-08	1.76399e-08	1.67622e-08	1.59198e-08	1.51134e-08	1.43435e-08
neuron_118	0	8.35522e-08	7.75645e-08	7.09349e-08	6.47751e-08	5.92757e-08	5.44724e-08	5.03546e-08	4.68921e-08	4.40428e-08	4.17559e-08	3.99738e-08	3.86343e-08	3.76716e-08	3.70191e-08	3.6611e-08	3.63846e-08	3.62815e-08	3.62493e-08	3.62423e-08	3.62222e-08	3.61584e-08	3.60271e-08	3.58119e-08	3.55024e-08	3.50934e-08	3.45847e-08	3.39795e-08	3.32842e-08	3.2507e-08	3.16577e-08	3.0747e-08	2.97858e-08	2.87851e-08	2.77554e-08	2.67068e-08	2.56483e-08	2.45884e-08	2.35346e-08	2.24932e-08	2.14699e-08	2.04694e-08	1.94956e-08	1.85516e-08	1.76399e-08	1.67622e-08	1.59198e-08	1.51134e-08	1.43435e-08
neuron_119	0	8.35522e-08	7.75645e-08	7.09349e-08	6.47751e-08	5.92757e-08	5.44724e-08	5.03546e-08	4.68921e-08	4.40428e-08	4.17559e-08	3.99738e-08	3.86343e-08	3.76716e-08	3.70191e-08	3.6611e-08	3.63846e-08	3.62815e-08	3.62493e-08	3.62423e-08	3.62222e-08	3.61584e-08	3.60271e-08	3.58119e-08	3.55024e-08	3.50934e-08	3.45847e-08	3.39795e-08	3.32842e-08	3.2507e-08	3.16577e-08	3.0747e-08	2.97858e-08	2.87851e-08	2.77554e-08	2.67068e-08	2.56483e-08	2.45884e-08	2.35346e-08	2.24932e-08	2.14699e-08	2.04694e-08	1.94956e-08	1.85516e-08	1.76399e-08	1.67622e-08	1.59198e-08	1.51134e-08	1.43435e-08
neuron_120	0	8.35522e-08	7.75645e-08	7.09349e-08	6.47751e-08	5.92757e-08	5.44724e-08	5.03546e-08	4.68921e-08	4.40428e-08	4.17559e-08	3.99738e-08	3.86343e-08	3.76716e-08	3.70191e-08	3.6611e-08	3.63846e-08	3.62815e-08	3.62493e-08	3.62423e-08	3.62222e-08	3.61584e-08	3.60271e-08	3.58119e-08	3.55024e-08	3.50934e-08	3.45847e-08	3.39795e-08	3.32842e-08	3.2507e-08	3.16577e-08	3.0747e-08	2.97858e-08	2.87851e-08	2.77554e-08	2.67068e-08	2.56483e-08	2.45884e-08	2.35346e-08	2.24932e-08	2.14699e-08	2.04694e-08	1.94956e-08	1.85516e-08	1.76399e-08	1.67622e-08	1.59198e-08	1.51134e-08	1.43435e-08
neuron_121	0	8.35522e-08	7.75645e-08	7.09349e-08	6.47751e-08	5.92757e-08	5.44724e-08	5.03546e-08	4.68921e-08	4.40428e-08	4.17559e-08	3.99738e-08	3.86343e-08	3.76716e-08	3.70191e-08	3.6611e-08	3.63846e-08	3.62815e-08	3.62493e-08	3.62423e-08	3.62222e-08	3.61584e-08	3.60271e-08	3.58119e-08	3.55024e-08	3.50934e-08	3.45847e-08	3.39795e-08	3.32842e-08	3.2507e-08	3.16577e-08	3.0747e-08	2.97858e-08	2.87851e-08	2.77554e-08	2.67068e-08	2.56483e-08	2.45884e-08	2.35346e-08	2.24932e-08	2.14699e-08	2.04694e-08	1.94956e-08	1.85516e-08	1.76399e-08	1.67622e-08	1.59198e-08	1.51134e-08	1.43435e-08
neuron_122	0	8.35522e-08	7.75645e-08	7.09349e-08	6.47751e-08	5.92757e-08	5.44724e-08	5.03546e-08	4.68921e-08	4.40428e-08	4.17559e-08	3.99738e-08	3.86343e-08	3.76716e-08	3.70191e-08	3.6611e-08	3.63846e-08	3.62815e-08	3.62493e-08	3.62423e-08	3.62222e-08	3.61584e-08	3.60271e-08	3.58119e-08	3.55024e-08	3.50934e-08	3.45847e-08	3.39795e-08	3.32842e-08	3.2507e-08	3.16577e-08	3.0747e-08	2.97858e-08	2.87851e-08	2.77554e-08	2.67068e-08	2.56483e-08	2.45884e-08	2.35346e-08	2.24932e-08	2.14699e-08	2.04694e-08	1.94956e-08	1.85516e-08	1.76399e-08	1.67622e-08	1.59198e-08	1.51134e-08	1.43435e-08
neuron_123	0	8.35522e-08	7.75645e-08	7.09349e-08	6.47751e-08	5.92757e-08	5.44724e-08	5.03546e-08	4.68921e-08	4.40428e-08	4.17559e-08	3.99738e-08	3.86343e-08	3.76716e-08	3.70191e-08	3.6611e-08	3.63846e-08	3.62815e-08	3.62493e-08	3.62423e-08	3.62222e-08	3.61584e-08	3.60271e-08	3.58119e-08	3.55024e-08	3.50934e-08	3.45847e-08	3.39795e-08	3.32842e-08	3.2507e-08	3.16577e-08	3.0747e-08	2.97858e-08	2.87851e-08	2.77554e-08	2.67068e-08	2.56483e-08	2.45884e-08	2.35346e-08	2.24932e-08	2.14699e-08	2.04694e-08	1.94956e-08	1.85516e-08	1.76399e-08	1.67622e-08	1.59198e-08	1.51134e-08	1.43435e-08
neuron_124	0	8.35522e-08	7.75645e-08	7.09349e-08	6.47751e-08	5.92757e-08	5.44724e-08	5.03546e-08	4.68921e-08	4.40428e-08	4.17559e-08	3.99738e-08	3.86343e-08	3.76716e-08	3.70191e-08	3.6611e-08	3.63846e-08	3.62815e-08	3.62493e-08	3.62423e-08	3.62222e-08	3.61584e-08	3.60271e-08	3.58119e-08	3.55024e-08	3.50934e-08	3.45847e-08	3.39795e-08	3.32842e-08	3.2507e-08	3.16577e-08	3.0747e-08	2.97858e-08	2.87851e-08	2.77554e-08	2.67068e-08	2.56483e-08	2.45884e-08	2.35346e-08	2.24932e-08	2.14699e-08	2.04694e-08	1.94956e-08	1.85516e-08	1.76399e-08	1.67622e-08	1.59198e-08	1.51134e-08	1.43435e-08
neuron_125	0	8.35522e-08	7.75645e-08	7.09349e-08	6.47751e-08	5.92757e-08	5.44724e-08	5.03546e-08	4.68921e-08	4.40428e-08	4.17559e-08	3.99738e-08	3.86343e-08	3.76716e-08	3.70191e-08	3.6611e-08	3.63846e-08	3.62815e-08	3.62493e-08	3.62423e-08	3.62222e-08	3.61584e-08	3.60271e-08	3.58119e-08	3.55024e-08	3.50934e-08	3.45847e-08	3.39795e-08	3.32842e-08	3.2507e-08	3.16577e-08	3.0747e-08	2.97858e-08	2.87851e-08	2.77554e-08	2.67068e-08	2.56483e-08	2.45884e-08	2.35346e-08	2.24932e-08	2.14699e-08	2.04694e-08	1.94956e-08	1.85516e-08	1.76399e-08	1.67622e-08	1.59198e-08	1.51134e-08	1.43435e-08
neuron_126	0	8.35522e-08	7.75645e-08	7.09349e-08	6.47751e-08	5.92757e-08	5.44724e-08	5.03546e-08	4.68921e-08	4.40428e-08	4.17559e-08	3.99738e-08	3.86343e-08	3.76716e-08	3.70191e-08	3.6611e-08	3.63846e-08	3.62815e-08	3.62493e-08	3.62423e-08	3.62222e-08	3.61584e-08	3.60271e-08	3.58119e-08	3.55024e-08	3.50934e-08	3.45847e-08	3.39795e-08	3.32842e-08	3.2507e-08	3.16577e-08	3.0747e-08	2.97858e-08	2.87851e-08	2.77554e-08	2.67068e-08	2.56483e-08	2.45884e-08	2.35346e-08	2.24932e-08	2.14699e-08	2.04694e-08	1.94956e-08	1.85516e-08	1.76399e-08	1.67622e-08	1.59198e-08	1.51134e-08	1.43435e-08
neuron_127	0	8.35522e-08	7.75645e-08	7.09349e-08	6.47751e-08	5.92757e-08	5.44724e-08	5.03546e-08	4.68921e-08	4.40428e-08	4.17559e-08	3.99738e-08	3.86343e-08	3.76716e-08	3.70191e-08	3.6611e-08	3.63846e-08	3.62815e-08	3.62493e-08	3.62423e-08	3.62222e-08	3.61584e-08	3.60271e-08	3.58119e-08	3.55024e-08	3.50934e-08	3.45847e-08	3.39795e-08	3.32842e-08	3.2507e-08	3.16577e-08	3.0747e-08	2.97858e-08	2.87851e-08	2.77554e-08	2.67068e-08	2.56483e-08	2.45884e-08	2.35346e-08	2.24932e-08	2.14699e-08	2.04694e-08	1.94956e-08	1.85516e-08	1.76399e-08	1.67622e-08	1.59198e-08	1.51134e-08	1.43435e-08
neuron_128	0	8.51981e-06	8.46687e-06	8.10296e-06	7.70867e-06	7.35167e-06	7.05491e-06	6.82552e-06	6.66316e-06	6.56321e-06	6.51841e-06	6.5199e-06	6.55795e-06	6.62259e-06	6.70411e-06	6.79339e-06	6.88223e-06	6.96353e-06	7.0314e-06	7.0812e-06	7.10951e-06	7.11411e-06	7.09379e-06	7.04828e-06	6.97812e-06	6.88447e-06	6.76898e-06	6.63366e-06	6.48078e-06	6.31274e-06	6.13197e-06	5.94087e-06	5.74179e-06	5.53691e-06	5.32828e-06	5.11774e-06	4.90697e-06	4.69743e-06	4.49041e-06	4.28699e-06	4.0881e-06	3.89449e-06	3.70677e-06	3.52541e-06	3.35075e-06	3.18303e-06	3.02242e-06	2.86896e-06	2.72267e-06
neuron_129	0	8.51981e-06	8.46687e-06	8.10296e-06	7.70867e-06	7.35167e-06	7.05491e-06	6.82552e-06	6.66316e-06	6.56321e-06	6.51841e-06	6.5199e-06	6.55795e-06	6.62259e-06	6.70411e-06	6.79339e-06	6.88223e-06	6.96353e-06	7.0314e-06	7.0812e-06	7.10951e-06	7.11411e-06	7.09379e-06	7.04828e-06	6.97812e-06	6.88447e-06	6.76898e-06	6.63366e-06	6.48078e-06	6.31274e-06	6.13197e-06	5.94087e-06	5.74179e-06	5.53691e-06	5.32828e-06	5.11774e-06	4.90697e-06	4.69743e-06	4.49041e-06	4.28699e-06	4.0881e-06	3.89449e-06	3.70677e-06	3.52541e-06	3.35075e-06	3.18303e-06	3.02242e-06	2.86896e-06	2.72267e-06
neuron_130	0	8.51981e-06	8.46687e-06	8.10296e-06	7.70867e-06	7.35167e-06	7.05491e-06	6.82552e-06	6.66316e-06	6.56321e-06	6.51841e-06	6.5199e-06	6.55795e-06	6.62259e-06	6.70411e-06	6.79339e-06	6.88223e-06	6.96353e-06	7.0314e-06	7.0812e-06	7.10951e-06	7.11411e-06	7.09379e-06	7.04828e-06	6.97812e-06	6.88447e-06	6.76898e-06	6.63366e-06	6.48078e-06	6.31274e-06	6.13197e-06	5.94087e-06	5.74179e-06	5.53691e-06	5.32828e-06	5.11774e-06	4.90697e-06	4.69743e-06	4.49041e-06	4.28699e-06	4.0881e-06	3.89449e-06	3.70677e-06	3.52541e-06	3.35075e-06	3.18303e-06	3.02242e-06	2.86896e-06	2.72267e-06
neuron_131	0	8.51981e-06	8.46687e-06	8.10296e-06	7.70867e-06	7.35167e-06	7.05491e-06	6.82552e-06	6.66316e-06	6.56321e-06	6.51841e-06	6.5199e-06	6.55795e-06	6.62259e-06	6.70411e-06	6.79339e-06	6.88223e-06	6.96353e-06	7.0314e-06	7.0812e-06	7.10951e-06	7.11411e-06	7.09379e-06	7.04828e-06	6.97812e-06	6.88447e-06	6.76898e-06	6.63366e-06	6.48078e-06	6.31274e-06	6.13197e-06	5.94087e-06	5.74179e-06	5.53691e-06	5.32828e-06	5.11774e-06	4.90697e-06	4.69743e-06	4.49041e-06	4.28699e-06	4.0881e-06	3.89449e-06	3.70677e-06	3.52541e-06	3.35075e-06	3.18303e-06	3.02242e-06	2.86896e-06	2.72267e-06
neuron_132	0	8.51981e-06	8.46687e-06	8.10296e-06	7.70867e-06	7.35167e-06	7.05491e-06	6.82552e-06	6.66316e-06	6.56321e-06	6.51841e-06	6.5199e-06	6.55795e-06	6.62259e-06	6.70411e-06	6.79339e-06	6.88223e-06	6.96353e-06	7.0314e-06	7.0812e-06	7.10951e-06	7.11411e-06	7.09379e-06	7.04828e-06	6.97812e-06	6.88447e-06	6.76898e-06	6.63366e-06	6.48078e-06	6.31274e-06	6.13197e-06	5.94087e-06	5.74179e-06	5.53691e-06	5.32828e-06	5.11774e-06	4.90697e-06	4.69743e-06	4.49041e-06	4.28699e-06	4.0881e-06	3.89449e-06	3.70677e-06	3.52541e-06	3.35075e-06	3.18303e-06	3.02242e-06	2.86896e-06	2.72267e-06
neuron_133	0	8.51981e-06	8.46687e-06	8.10296e-06	7.70867e-06	7.35167e-06	7.05491e-06	6.82552e-06	6.66316e-06	6.56321e-06	6.51841e-06	6.5199e-06	6.55795e-06	6.62259e-06	6.70411e-06	6.79339e-06	6.88223e-06	6.96353e-06	7.0314e-06	7.0812e-06	7.10951e-06	7.11411e-06	7.09379e-06	7.04828e-06	6.97812e-06	6.88447e-06	6.76898e-06	6.63366e-06	6.48078e-06	6.31274e-06	6.13197e-06	5.94087e-06	5.74179e-06	5.53691e-06	5.32828e-06	5.11774e-06	4.90697e-06	4.69743e-06	4.49041e-06	4.28699e-06	4.0881e-06	3.89449e-06	3.70677e-06	3.52541e-06	3.35075e-06	3.18303e-06	3.02242e-06	2.86896e-06	2.72267e-06
neuron_134	0	8.51981e-06	8.46687e-06	8.10296e-06	7.70867e-06	7.35167e-06	7.05491e-06	6.82552e-06	6.66316e-06	6.56321e-06	6.51841e-06	6.5199e-06	6.55795e-06	6.62259e-06	6.70411e-06	6.79339e-06	6.88223e-06	6.96353e-06	7.0314e-06	7.0812e-06	7.10951e-06	7.11411e-06	7.09379e-06	7.04828e-06	6.97812e-06	6.88447e-06	6.76898e-06	6.63366e-06	6.48078e-06	6.31274e-06	6.13197e-06	5.94087e-06	5.74179e-06	5.53691e-06	5.32828e-06	5.11774e-06	4.90697e-06	4.69743e-06	4.49041e-06	4.28699e-06	4.0881e-06	3.89449e-06	3.70677e-06	3.52541e-06	3.35075e-06	3.18303e-06	3.02242e-06	2.86896e-06	2.72267e-06
neuron_135	0	8.51981e-06	8.46687e-06	8.10296e-06	7.70867e-06	7.35167e-06	7.05491e-06	6.82552e-06	6.66316e-06	6.56321e-06	6.51841e-06	6.5199e-06	6.55795e-06	6.62259e-06	6.70411e-06	6.79339e-06	6.88223e-06	6.96353e-06	7.0314e-06	7.0812e-06	7.10951e-06	7.11411e-06	7.09379e-06	7.04828e-06	6.97812e-06	6.88447e-06	6.76898e-06	6.63366e-06	6.48078e-06	6.31274e-06	6.13197e-06	5.94087e-06	5.74179e-06	5.53691e-06	5.32828e-06	5.11774e-06	4.90697e-06	4.69743e-06	4.49041e-06	4.28699e-06	4.0881e-06	3.89449e-06	3.70677e-06	3.52541e-06	3.35075e-06	3.18303e-06	3.02242e-06	2.86896e-06	2.72267e-06
neuron_136	0	8.51981e-06	8.46687e-06	8.10296e-06	7.70867e-06	7.35167e-06	7.05491e-06	6.82552e-06	6.66316e-06	6.56321e-06	6.51841e-06	6.5199e-06	6.55795e-06	6.62259e-06	6.70411e-06	6.79339e-06	6.88223e-06	6.96353e-06	7.0314e-06	7.0812e-06	7.10951e-06	7.11411e-06	7.09379e-06	7.04828e-06	6.97812e-06	6.88447e-06	6.76898e-06	6.63366e-06	6.48078e-06	6.31274e-06	6.13197e-06	5.94087e-06	5.74179e-06	5.53691e-06	5.32828e-06	5.11774e-06	4.90697e-06	4.69743e-06	4.49041e-06	4.28699e-06	4.0881e-06	3.89449e-06	3.70677e-06	3.52541e-06	3.35075e-06	3.18303e-06	3.02242e-06	2.86896e-06	2.72267e-06
neuron_137	0	8.51981e-06	8.46687e-06	8.10296e-06	7.70867e-06	7.35167e-06	7.05491e-06	6.82552e-06	6.66316e-06	6.56321e-06	6.51841e-06	6.5199e-06	6.55795e-06	6.62259e-06	6.70411e-06	6.79339e-06	6.88223e-06	6.96353e-06	7.0314e-06	7.0812e-06	7.10951e-06	7.11411e-06	7.09379e-06	7.04828e-06	6.97812e-06	6.88447e-06	6.76898e-06	6.63366e-06	6.48078e-06	6.31274e-06	6.13197e-06	5.94087e-06	5.74179e-06	5.53691e-06	5.32828e-06	5.11774e-06	4.90697e-06	4.69743e-06	4.49041e-06	4.28699e-06	4.0881e-06	3.89449e-06	3.70677e-06	3.52541e-06	3.35075e-06	3.18303e-06	3.02242e-06	2.86896e-06	2.72267e-06
neuron_138	0	8.51981e-06	8.46687e-06	8.10296e-06	7.70867e-06	7.35167e-06	7.05491e-06	6.82552e-06	6.66316e-06	6.56321e-06	6.51841e-06	6.5199e-06	6.55795e-06	6.62259e-06	6.70411e-06	6.79339e-06	6.88223e-06	6.96353e-06	7.0314e-06	7.0812e-06	7.10951e-06	7.11411e-06	7.09379e-06	7.04828e-06	6.97812e-06	6.88447e-06	6.76898e-06	6.63366e-06	6.48078e-06	6.31274e-06	6.13197e-06	5.94087e-06	5.74179e-06	5.53691e-06	5.32828e-06	5.11774e-06	4.90697e-06	4.69743e-06	4.49041e-06	4.28699e-06	4.0881e-06	3.89449e-06	3.70677e-06	3.52541e-06	3.35075e-06	3.18303e-06	3.02242e-06	2.86896e-06	2.72267e-06
neuron_139	0	0.000861573	0.000985613	0.00103649	0.00106546	0.00108775	0.00110934	0.00113262	0.00115825	0.00118601	0.00121518	0.00124482	0.00127389	0.00130139	0.0013264	0.00134813	0.00136595	0.00137937	0.00138808	0.00139189	0.00139076	0.00138477	0.00137411	0.00135903	0.00133985	0.00131694	0.00129072	0.00126158	0.00122995	0.00119626	0.00116089	0.00112424	0.00108666	0.00104848	0.00101	0.000971501	0.000933211	0.000895342	0.000858075	0.000821564	0.000785935	0.000751293	0.000717721	0.000685282	0.000654023	0.000623974	0.000595152	0.000567564	0.000541206
neuron_140	0	8.51981e-06	8.46687e-06	8.10296e-06	7.70867e-06	7.35167e-06	7.05491e-06	6.82552e-06	6.66316e-06	6.56321e-06	6.51841e-06	6.5199e-06	6.55795e-06	6.62259e-06	6.70411e-06	6.79339e-06	6.88223e-06	6.96353e-06	7.0314e-06	7.0812e-06	7.10951e-06	7.11411e-06	7.09379e-06	7.04828e-06	6.97812e-06	6.88447e-06	6.76898e-06	6.63366e-06	6.48078e-06	6.31274e-06	6.13197e-06	5.94087e-06	5.74179e-06	5.53691e-06	5.32828e-06	5.11774e-06	4.90697e-06	4.69743e-06	4.49041e-06	4.28699e-06	4.0881e-06	3.89449e-06	3.70677e-06	3.52541e-06	3.35075e-06	3.18303e-06	3.02242e-06	2.86896e-06	2.72267e-06
neuron_141	0	8.51981e-06	8.46687e-06	8.10296e-06	7.70867e-06	7.35167e-06	7.05491e-06	6.82552e-06	6.66316e-06	6.56321e-06	6.51841e-06	6.5199e-06	6.55795e-06	6.62259e-06	6.70411e-06	6.79339e-06	6.88223e-06	6.96353e-06	7.0314e-06	7.0812e-06	7.10951e-06	7.11411e-06	7.09379e-06	7.04828e-06	6.97812e-06	6.88447e-06	6.76898e-06	6.63366e-06	6.48078e-06	6.31274e-06	6.13197e-06	5.94087e-06	5.74179e-06	5.53691e-06	5.32828e-06	5.11774e-06	4.90697e-06	4.69743e-06	4.49041e-06	4.28699e-06	4.0881e-06	3.89449e-06	3.70677e-06	3.52541e-06	3.35075e-06	3.18303e-06	3.02242e-06	2.86896e-06	2.72267e-06
neuron_142	0	8.51981e-06	8.46687e-06	8.10296e-06	7.70867e-06	7.35167e-06	7.05491e-06	6.82552e-06	6.66316e-06	6.56321e-06	6.51841e-06	6.5199e-06	6.55795e-06	6.62259e-06	6.70411e-06	6.79339e-06	6.88223e-06	6.96353e-06	7.0314e-06	7.0812e-06	7.10951e-06	7.11411e-06	7.09379e-06	7.04828e-06	6.97812e-06	6.88447e-06	6.76898e-06	6.63366e-06	6.48078e-06	6.31274e-06	6.13197e-06	5.94087e-06	5.74179e-06	5.53691e-06	5.32828e-06	5.11774e-06	4.90697e-06	4.69743e-06	4.49041e-06	4.28699e-06	4.0881e-06	3.89449e-06	3.70677e-06	3.52541e-06	3.35075e-06	3.18303e-06	3.02242e-06	2.86896e-06	2.72267e-06
neuron_143	0	8.51981e-06	8.46687e-06	8.10296e-06	7.70867e-06	7.35167e-06	7.05491e-06	6.82552e-06	6.66316e-06	6.56321e-06	6.51841e-06	6.5199e-06	6.55795e-06	6.62259e-06	6.70411e-06	6.79339e-06	6.88223e-06	6.96353e-06	7.0314e-06	7.0812e-06	7.10951e-06	7.11411e-06	7.09379e-06	7.04828e-06	6.97812e-06	6.88447e-06	6.76898e-06	6.63366e-06	6.48078e-06	6.31274e-06	6.13197e-06	5.94087e-06	5.74179e-06	5.53691e-06	5.32828e-06	5.11774e-06	4.90697e-06	4.69743e-06	4.49041e-06	4.28699e-06	4.0881e-06	3.89449e-06	3.70677e-06	3.52541e-06	3.35075e-06	3.18303e-06	3.02242e-06	2.86896e-06	2.72267e-06
neuron_144	0	0.000861573	0.000985613	0.00103649	0.00106546	0.00108775	0.00110934	0.00113262	0.00115825	0.00118601	0.00121518	0.00124482	0.00127389	0.00130139	0.0013264	0.00134813	0.00136595	0.00137937	0.00138808	0.00139189	0.00139076	0.00138477	0.00137411	0.00135903	0.00133985	0.00131694	0.00129072	0.00126158	0.00122995	0.00119626	0.00116089	0.00112424	0.00108666	0.00104848	0.00101	0.000971501	0.000933211	0.000895342	0.000858075	0.000821564	0.000785935	0.000751293	0.000717721	0.000685282	0.000654023	0.000623974	0.000595152	0.000567564	0.000541206
neuron_145	0	0.000861573	0.000985613	0.00103649	0.00106546	0.00108775	0.00110934	0.00113262	0.00115825	0.00118601	0.00121518	0.00124482	0.00127389	0.00130139	0.0013264	0.00134813	0.00136595	0.00137937	0.00138808	0.00139189	0.00139076	0.00138477	0.00137411	0.00135903	0.00133985	0.00131694	0.00129072	0.00126158	0.00122995	0.00119626	0.00116089	0.00112424	0.00108666	0.00104848	0.00101	0.000971501	0.000933211	0.000895342	0.000858075	0.000821564	0.000785935	0.000751293	0.000717721	0.000685282	0.000654023	0.000623974	0.000595152	0.000567564	0.000541206
neuron_146	0	0.000861573	0.000985613	0.00103649	0.00106546	0.00108775	0.00110934	0.00113262	0.00115825	0.00118601	0.00121518	0.00124482	0.00127389	0.00130139	0.0013264	0.00134813	0.00136595	0.00137937	0.00138808	0.00139189	0.00139076	0.00138477	0.00137411	0.00135903	0.00133985	0.00131694	0.00129072	0.00126158	0.00122995	0.00119626	0.00116089	0.00112424	0.00108666	0.00104848	0.00101	0.000971501	0.000933211	0.000895342	0.000858075	0.000821564	0.000785935	0.000751293	0.000717721	0.000685282	0.000654023	0.000623974	0.000595152	0.000567564	0.000541206
neuron_147	0	8.51981e-06	8.46687e-06	8.10296e-06	7.70867e-06	7.35167e-06	7.05491e-06	6.82552e-06	6.66316e-06	6.56321e-06	6.51841e-06	6.5199e-06	6.55795e-06	6.62259e-06	6.70411e-06	6.79339e-06	6.88223e-06	6.96353e-06	7.0314e-06	7.0812e-06	7.10951e-06	7.11411e-06	7.09379e-06	7.04828e-06	6.97812e-06	6.88447e-06	6.76898e-06	6.63366e-06	6.48078e-06	6.31274e-06	6.13197e-06	5.94087e-06	5.74179e-06	5.53691e-06	5.32828e-06	5.11774e-06	4.90697e-06	4.69743e-06	4.49041e-06	4.28699e-06	4.0881e-06	3.89449e-06	3.70677e-06	3.52541e-06	3.35075e-06	3.18303e-06	3.02242e-06	2.86896e-06	2.72267e-06
neuron_148	0	8.51981e-06	8.46687e-06	8.10296e-06	7.70867e-06	7.35167e-06	7.05491e-06	6.82552e-06	6.66316e-06	6.56321e-06	6.51841e-06	6.5199e-06	6.55795e-06	6.62259e-06	6.70411e-06	6.79339e-06	6.88223e-06	6.96353e-06	7.0314e-06	7.0812e-06	7.10951e-06	7.11411e-06	7.09379e-06	7.04828e-06	6.97812e-06	6.88447e-06	6.76898e-06	6.63366e-06	6.48078e-06	6.31274e-06	6.13197e-06	5.94087e-06	5.74179e-06	5.53691e-06	5.32828e-06	5.11774e-06	4.90697e-06	4.69743e-06	4.49041e-06	4.28699e-06	4.0881e-06	3.89449e-06	3.70677e-06	3.52541e-06	3.35075e-06	3.18303e-06	3.02242e-06	2.86896e-06	2.72267e-06
neuron_149	0	0.000861573	0.000985613	0.00103649	0.00106546	0.00108775	0.00110934	0.00113262	0.00115825	0.00118601	0.00121518	0.00124482	0.00127389	0.00130139	0.0013264	0.00134813	0.00136595	0.00137937	0.00138808	0.00139189	0.00139076	0.00138477	0.00137411	0.00135903	0.00133985	0.00131694	0.00129072	0.00126158	0.00122995	0.00119626	0.00116089	0.00112424	0.00108666	0.00104848	0.00101	0.000971501	0.000933211	0.000895342	0.000858075	0.000821564	0.000785935	0.000751293	0.000717721	0.000685282	0.000654023	0.000623974	0.000595152	0.000567564	0.000541206
neuron_150	0	0.000861573	0.000985613	0.00103649	0.00106546	0.00108775	0.00110934	0.00113262	0.00115825	0.00118601	0.00121518	0.00124482	0.00127389	0.00130139	0.0013264	0.00134813	0.00136595	0.00137937	0.00138808	0.00139189	0.00139076	0.00138477	0.00137411	0.00135903	0.00133985	0.00131694	0.00129072	0.00126158	0.00122995	0.00119626	0.00116089	0.00112424	0.00108666	0.00104848	0.00101	0.000971501	0.000933211	0.000895342	0.000858075	0.000821564	0.000785935	0.000751293	0.000717721	0.000685282	0.000654023	0.000623974	0.000595152	0.000567564	0.000541206
neuron_151	0	0.000861573	0.000985613	0.00103649	0.00106546	0.00108775	0.00110934	0.00113262	0.00115825	0.00118601	0.00121518	0.00124482	0.00127389	0.00130139	0.0013264	0.00134813	0.00136595	0.00137937	0.00138808	0.00139189	0.00139076	0.00138477	0.00137411	0.00135903	0.00133985	0.00131694	0.00129072	0.00126158	0.00122995	0.00119626	0.00116089	0.00112424	0.00108666	0.00104848	0.00101	0.000971501	0.000933211	0.000895342	0.000858075	0.000821564	0.000785935	0.000751293	0.000717721	0.000685282	0.000654023	0.000623974	0.000595152	0.000567564	0.000541206
neuron_152	0	0.000861573	0.000985613	0.00103649	0.00106546	0.00108775	0.00110934	0.00113262	0.00115825	0.00118601	0.00121518	0.00124482	0.00127389	0.00130139	0.0013264	0.00134813	0.00136595	0.00137937	0.00138808	0.00139189	0.00139076	0.00138477	0.00137411	0.00135903	0.00133985	0.00131694	0.00129072	0.00126158	0.00122995	0.00119626	0.00116089	0.00112424	0.00108666	0.00104848	0.00101	0.000971501	0.000933211	0.000895342	0.000858075	0.000821564	0.000785935	0.000751293	0.000717721	0.000685282	0.000654023	0.000623974	0.000595152	0.000567564	0.000541206
neuron_153	0	0.000861573	0.000985613	0.00103649	0.00106546	0.00108775	0.00110934	0.00113262	0.00115825	0.00118601	0.00121518	0.00124482	0.00127389	0.00130139	0.0013264	0.00134813	0.00136595	0.00137937	0.00138808	0.00139189	0.00139076	0.00138477	0.00137411	0.00135903	0.00133985	0.00131694	0.00129072	0.00126158	0.00122995	0.00119626	0.00116089	0.00112424	0.00108666	0.00104848	0.00101	0.000971501	0.000933211	0.000895342	0.000858075	0.000821564	0.000785935	0.000751293	0.000717721	0.000685282	0.000654023	0.000623974	0.000595152	0.000567564	0.000541206
neuron_154	0	0.000861573	0.000985613	0.00103649	0.00106546	0.00108775	0.00110934	0.00113262	0.00115825	0.00118601	0.00121518	0.00124482	0.00127389	0.00130139	0.0013264	0.00134813	0.00136595	0.00137937	0.00138808	0.00139189	0.00139076	0.00138477	0.00137411	0.00135903	0.00133985	0.00131694	0.00129072	0.00126158	0.00122995	0.00119626	0.00116089	0.00112424	0.00108666	0.00104848	0.00101	0.000971501	0.000933211	0.000895342	0.000858075	0.000821564	0.000785935	0.000751293	0.000717721	0.000685282	0.000654023	0.000623974	0.000595152	0.000567564	0.000541206
neuron_155	0	0.000861573	0.000985613	0.00103649	0.00106546	0.00108775	0.00110934	0.00113262	0.00115825	0.00118601	0.00121518	0.00124482	0.00127389	0.00130139	0.0013264	0.00134813	0.00136595	0.00137937	0.00138808	0.00139189	0.00139076	0.00138477	0.00137411	0.00135903	0.00133985	0.00131694	0.00129072	0.00126158	0.00122995	0.00119626	0.00116089	0.00112424	0.00108666	0.00104848	0.00101	0.000971501	0.000933211	0.000895342	0.000858075	0.000821564	0.000785935	0.000751293	0.000717721	0.000685282	0.000654023	0.000623974	0.000595152	0.000567564	0.000541206
neuron_156	0	0.000861573	0.000985613	0.00103649	0.00106546	0.00108775	0.00110934	0.00113262	0.00115825	0.00118601	0.00121518	0.00124482	0.00127389	0.00130139	0.0013264	0.00134813	0.00136595	0.00137937	0.00138808	0.00139189	0.00139076	0.00138477	0.00137411	0.00135903	0.00133985	0.00131694	0.00129072	0.00126158	0.00122995	0.00119626	0.00116089	0.00112424	0.00108666	0.00104848	0.00101	0.000971501	0.000933211	0.000895342	0.000858075	0.000821564	0.000785935	0.000751293	0.000717721	0.000685282	0.000654023	0.000623974	0.000595152	0.000567564	0.000541206
neuron_157	0	0.000861573	0.000985613	0.00103649	0.00106546	0.00108775	0.00110934	0.00113262	0.00115825	0.00118601	0.00121518	0.00124482	0.00127389	0.00130139	0.0013264	0.00134813	0.00136595	0.00137937	0.00138808	0.00139189	0.00139076	0.00138477	0.00137411	0.00135903	0.00133985	0.00131694	0.00129072	0.00126158	0.00122995	0.00119626	0.00116089	0.00112424	0.00108666	0.00104848	0.00101	0.000971501	0.000933211	0.000895342	0.000858075	0.000821564	0.000785935	0.000751293	0.000717721	0.000685282	0.000654023	0.000623974	0.000595152	0.000567564	0.000541206
neuron_158	0	0.000861573	0.000985613	0.00103649	0.00106546	0.00108775	0.00110934	0.00113262	0.00115825	0.00118601	0.00121518	0.00124482	0.00127389	0.00130139	0.0013264	0.00134813	0.00136595	0.00137937	0.00138808	0.00139189	0.00139076	0.00138477	0.00137411	0.00135903	0.00133985	0.00131694	0.00129072	0.00126158	0.00122995	0.00119626	0.00116089	0.00112424	0.00108666	0.00104848	0.00101	0.000971501	0.000933211	0.000895342	0.000858075	0.000821564	0.000785935	0.000751293	0.000717721	0.000685282	0.000654023	0.000623974	0.000595152	0.000567564	0.000541206
neuron_159	0	0.037808	0.0490312	0.0554135	0.0597225	0.0629138	0.0654161	0.0674457	0.0691181	0.0704977	0.0716214	0.0725118	0.0731843	0.0736506	0.0739211	0.0740058	0.0739149	0.073659	0.0732491	0.0726965	0.0720126	0.0712092	0.0702976	0.0692895	0.0681958	0.0670274	0.0657947	0.0645076	0.0631757	0.0618077	0.060412	0.0589962	0.0575677	0.0561329	0.0546978	0.0532678	0.0518479	0.0504424	0.0490551	0.0476894	0.0463483	0.0450342	0.0437494	0.0424955	0.041274	0.0400861	0.0389325	0.0378138	0.0367305
neuron_160	0	0.000861573	0.000985613	0.00103649	0.00106546	0.00108775	0.00110934	0.00113262	0.00115825	0.00118601	0.00121518	0.00124482	0.00127389	0.00130139	0.0013264	0.00134813	0.00136595	0.00137937	0.00138808	0.00139189	0.00139076	0.00138477	0.00137411	0.00135903	0.00133985	0.00131694	0.00129072	0.00126158	0.00122995	0.00119626	0.00116089	0.00112424	0.00108666	0.00104848	0.00101	0.000971501	0.000933211	0.000895342	0.000858075	0.000821564	0.000785935	0.000751293	0.000717721	0.000685282	0.000654023	0.000623974	0.000595152	0.000567564	0.000541206
neuron_161	0	0.000861573	0.000985613	0.00103649	0.00106546	0.00108775	0.00110934	0.00113262	0.00115825	0.00118601	0.00121518	0.00124482	0.00127389	0.00130139	0.0013264	0.00134813	0.00136595	0.00137937	0.00138808	0.00139189	0.00139076	0.00138477	0.00137411	0.00135903	0.00133985	0.00131694	0.00129072	0.00126158	0.00122995	0.00119626	0.00116089	0.00112424	0.00108666	0.00104848	0.00101	0.000971501	0.000933211	0.000895342	0.000858075	0.000821564	0.000785935	0.000751293	0.000717721	0.000685282	0.000654023	0.000623974	0.000595152	0.000567564	0.000541206
neuron_162	0	0.037808	0.0490312	0.0554135	0.0597225	0.0629138	0.0654161	0.0674457	0.0691181	0.0704977	0.0716214	0.0725118	0.0731843	0.0736506	0.0739211	0.0740058	0.0739149	0.073659	0.0732491	0.0726965	0.0720126	0.0712092	0.0702976	0.0692895	0.0681958	0.0670274	0.0657947	0.0645076	0.0631757	0.0618077	0.060412	0.0589962	0.0575677	0.0561329	0.0546978	0.0532678	0.0518479	0.0504424	0.0490551	0.0476894	0.0463483	0.0450342	0.0437494	0.0424955	0.041274	0.0400861	0.0389325	0.0378138	0.0367305
neuron_163	0	0.037808	0.0490312	0.0554135	0.0597225	0.0629138	0.0654161	0.0674457	0.0691181	0.0704977	0.0716214	0.0725118	0.0731843	0.0736506	0.0739211	0.0740058	0.0739149	0.073659	0.0732491	0.0726965	0.0720126	0.0712092	0.0702976	0.0692895	0.0681958	0.0670274	0.0657947	0.0645076	0.0631757	0.0618077	0.060412	0.0589962	0.0575677	0.0561329	0.0546978	0.0532678	0.0518479	0.0504424	0.0490551	0.0476894	0.0463483	0.0450342	0.0437494	0.0424955	0.041274	0.0400861	0.0389325	0.0378138	0.0367305
neuron_164	0	0.037808	0.0490312	0.0554135	0.0597225	0.0629138	0.0654161	0.0674457	0.0691181	0.0704977	0.0716214	0.0725118	0.0731843	0.0736506	0.0739211	0.0740058	0.0739149	0.073659	0.0732491	0.0726965	0.0720126	0.0712092	0.0702976	0.0692895	0.0681958	0.0670274	0.0657947	0.0645076	0.0631757	0.0618077	0.060412	0.0589962	0.0575677	0.0561329	0.0546978	0.0532678	0.0518479	0.0504424	0.0490551	0.0476894	0.0463483	0.0450342	0.0437494	0.0424955	0.041274	0.0400861	0.0389325	0.0378138	0.0367305
neuron_165	0	0.000861573	0.000985613	0.00103649	0.00106546	0.00108775	0.00110934	0.00113262	0.00115825	0.00118601	0.00121518	0.00124482	0.00127389	0.00130139	0.0013264	0.00134813	0.00136595	0.00137937	0.00138808	0.00139189	0.00139076	0.00138477	0.00137411	0.00135903	0.00133985	0.00131694	0.00129072	0.00126158	0.00122995	0.00119626	0.00116089	0.00112424	0.00108666	0.00104848	0.00101	0.000971501	0.000933211	0.000895342	0.000858075	0.000821564	0.000785935	0.000751293	0.000717721	0.000685282	0.000654023	0.000623974	0.000595152	0.000567564	0.000541206
neuron_166	0	0.037808	0.0490312	0.0554135	0.0597225	0.0629138	0.0654161	0.0674457	0.0691181	0.0704977	0.0716214	0.0725118	0.0731843	0.0736506	0.0739211	0.0740058	0.0739149	0.073659	0.0732491	0.0726965	0.0720126	0.0712092	0.0702976	0.0692895	0.0681958	0.0670274	0.0657947	0.0645076	0.0631757	0.0618077	0.060412	0.0589962	0.0575677	0.0561329	0.0546978	0.0532678	0.0518479	0.0504424	0.0490551	0.0476894	0.0463483	0.0450342	0.0437494	0.0424955	0.041274	0.0400861	0.0389325	0.0378138	0.0367305
neuron_167	0	0.037808	0.0490312	0.0554135	0.0597225	0.0629138	0.0654161	0.0674457	0.0691181	0.0704977	0.0716214	0.0725118	0.0731843	0.0736506	0.0739211	0.0740058	0.0739149	0.073659	0.0732491	0.0726965	0.0720126	0.0712092	0.0702976	0.0692895	0.0681958	0.0670274	0.0657947	0.0645076	0.0631757	0.0618077	0.060412	0.0589962	0.0575677	0.0561329	0.0546978	0.0532678	0.0518479	0.0504424	0.0490551	0.0476894	0.0463483	0.0450342	0.0437494	0.0424955	0.041274	0.0400861	0.0389325	0.0378138	0.0367305
neuron_168	0	0.037808	0.0490312	0.0554135	0.0597225	0.0629138	0.0654161	0.0674457	0.0691181	0.0704977	0.0716214	0.0725118	0.0731843	0.0736506	0.0739211	0.0740058	0.0739149	0.073659	0.0732491	0.0726965	0.0720126	0.0712092	0.0702976	0.0692895	0.0681958	0.0670274	0.0657947	0.0645076	0.0631757	0.0618077	0.060412	0.0589962	0.0575677	0.0561329	0.0546978	0.0532678	0.0518479	0.0504424	0.0490551	0.0476894	0.0463483	0.0450342	0.0437494	0.0424955	0.041274	0.0400861	0.0389325	0.0378138	0.0367305
neuron_169	0	0.037808	0.0490312	0.0554135	0.0597225	0.0629138	0.0654161	0.0674457	0.0691181	0.0704977	0.0716214	0.0725118	0.0731843	0.0736506	0.0739211	0.0740058	0.0739149	0.073659	0.0732491	0.0726965	0.0720126	0.0712092	0.0702976	0.0692895	0.0681958	0.0670274	0.0657947	0.0645076	0.0631757	0.0618077	0.060412	0.0589962	0.0575677	0.0561329	0.0546978	0.0532678	0.0518479	0.0504424	0.0490551	0.0476894	0.0463483	0.0450342	0.0437494	0.0424955	0.041274	0.0400861	0.0389325	0.0378138	0.0367305
neuron_170	0	0.037808	0.0490312	0.0554135	0.0597225	0.0629138	0.0654161	0.0674457	0.0691181	0.0704977	0.0716214	0.0725118	0.0731843	0.0736506	0.0739211	0.0740058	0.0739149	0.073659	0.0732491	0.0726965	0.0720126	0.0712092	0.0702976	0.0692895	0.0681958	0.0670274	0.0657947	0.0645076	0.0631757	0.0618077	0.060412	0.0589962	0.0575677	0.0561329	0.0546978	0.0532678	0.0518479	0.0504424	0.0490551	0.0476894	0.0463483	0.0450342	0.0437494	0.0424955	0.041274	0.0400861	0.0389325	0.0378138	0.0367305
neuron_171	0	0.037808	0.0490312	0.0554135	0.0597225	0.0629138	0.0654161	0.0674457	0.0691181	0.0704977	0.0716214	0.0725118	0.0731843	0.0736506	0.0739211	0.0740058	0.0739149	0.073659	0.0732491	0.0726965	0.0720126	0.0712092	0.0702976	0.0692895	0.0681958	0.0670274	0.0657947	0.0645076	0.0631757	0.0618077	0.060412	0.0589962	0.0575677	0.0561329	0.0546978	0.0532678	0.0518479	0.0504424	0.0490551	0.0476894	0.0463483	0.0450342	0.0437494	0.0424955	0.041274	0.0400861	0.0389325	0.0378138	0.0367305
neuron_172	0	0.037808	0.0490312	0.0554135	0.0597225	0.0629138	0.0654161	0.0674457	0.0691181	0.0704977	0.0716214	0.0725118	0.0731843	0.0736506	0.0739211	0.0740058	0.0739149	0.073659	0.0732491	0.0726965	0.0720126	0.0712092	0.0702976	0.0692895	0.0681958	0.0670274	0.0657947	0.0645076	0.0631757	0.0618077	0.060412	0.0589962	0.0575677	0.0561329	0.0546978	0.0532678	0.0518479	0.0504424	0.0490551	0.0476894	0.0463483	0.0450342	0.0437494	0.0424955	0.041274	0.0400861	0.0389325	0.0378138	0.0367305
neuron_173	0	0.210253	0.253432	0.272464	0.282158	0.287283	0.289916	0.291098	0.291396	0.291129	0.290484	0.289573	0.288465	0.287203	0.285815	0.28432	0.282732	0.281062	0.279318	0.277507	0.275636	0.273711	0.271737	0.269721	0.267668	0.265583	0.263471	0.261337	0.259187	0.257023	0.254852	0.252678	0.250504	0.248334	0.246173	0.244023	0.241889	0.239772	0.237677	0.235605	0.233559	0.23154	0.229552	0.227596	0.225673	0.223784	0.221931	0.220115	0.218336
neuron_174	0	0.037808	0.0490312	0.0554135	0.0597225	0.0629138	0.0654161	0.0674457	0.0691181	0.0704977	0.0716214	0.0725118	0.0731843	0.0736506	0.0739211	0.0740058	0.0739149	0.073659	0.0732491	0.0726965	0.0720126	0.0712092	0.0702976	0.0692895	0.0681958	0.0670274	0.0657947	0.0645076	0.0631757	0.0618077	0.060412	0.0589962	0.0575677	0.0561329	0.0546978	0.0532678	0.0518479	0.0504424	0.0490551	0.0476894	0.0463483	0.0450342	0.0437494	0.0424955	0.041274	0.0400861	0.0389325	0.0378138	0.0367305
neuron_175	0	0.037808	0.0490312	0.0554135	0.0597225	0.0629138	0.0654161	0.0674457	0.0691181	0.0704977	0.0716214	0.0725118	0.0731843	0.0736506	0.0739211	0.0740058	0.0739149	0.073659	0.0732491	0.0726965	0.0720126	0.0712092	0.0702976	0.0692895	0.0681958	0.0670274	0.0657947	0.0645076	0.0631757	0.0618077	0.060412	0.0589962	0.0575677	0.0561329	0.0546978	0.0532678	0.0518479	0.0504424	0.0490551	0.0476894	0.0463483	0.0450342	0.0437494	0.0424955	0.041274	0.0400861	0.0389325	0.0378138	0.0367305
neuron_176	0	0.210253	0.253432	0.272464	0.282158	0.287283	0.289916	0.291098	0.291396	0.291129	0.290484	0.289573	0.288465	0.287203	0.285815	0.28432	0.282732	0.281062	0.279318	0.277507	0.275636	0.273711	0.271737	0.269721	0.267668	0.265583	0.263471	0.261337	0.259187	0.257023	0.254852	0.252678	0.250504	0.248334	0.246173	0.244023	0.241889	0.239772	0.237677	0.235605	0.233559	0.23154	0.229552	0.227596	0.225673	0.223784	0.221931	0.220115	0.218336
neuron_177	0	0.037808	0.0490312	0.0554135	0.0597225	0.0629138	0.0654161	0.0674457	0.0691181	0.0704977	0.0716214	0.0725118	0.0731843	0.0736506	0.0739211	0.0740058	0.0739149	0.073659	0.0732491	0.0726965	0.0720126	0.0712092	0.0702976	0.0692895	0.0681958	0.0670274	0.0657947	0.0645076	0.0631757	0.0618077	0.060412	0.0589962	0.0575677	0.0561329	0.0546978	0.0532678	0.0518479	0.0504424	0.0490551	0.0476894	0.0463483	0.0450342	0.0437494	0.0424955	0.041274	0.0400861	0.0389325	0.0378138	0.0367305
neuron_178	0	0.037808	0.0490312	0.0554135	0.0597225	0.0629138	0.0654161	0.0674457	0.0691181	0.0704977	0.0716214	0.0725118	0.0731843	0.0736506	0.0739211	0.0740058	0.0739149	0.073659	0.0732491	0.0726965	0.0720126	0.0712092	0.0702976	0.0692895	0.0681958	0.0670274	0.0657947	0.0645076	0.0631757	0.0618077	0.060412	0.0589962	0.0575677	0.0561329	0.0546978	0.0532678	0.0518479	0.0504424	0.0490551	0.0476894	0.0463483	0.0450342	0.0437494	0.0424955	0.041274	0.0400861	0.0389325	0.0378138	0.0367305
neuron_179	0	0.210253	0.253432	0.272464	0.282158	0.287283	0.289916	0.291098	0.291396	0.291129	0.290484	0.289573	0.288465	0.287203	0.285815	0.28432	0.282732	0.281062	0.279318	0.277507	0.275636	0.273711	0.271737	0.269721	0.267668	0.265583	0.263471	0.261337	0.259187	0.257023	0.254852	0.252678	0.250504	0.248334	0.246173	0.244023	0.241889	0.239772	0.237677	0.235605	0.233559	0.23154	0.229552	0.227596	0.225673	0.223784	0.221931	0.220115	0.218336
neuron_180	0	0.037808	0.0490312	0.0554135	0.0597225	0.0629138	0.0654161	0.0674457	0.0691181	0.0704977	0.0716214	0.0725118	0.0731843	0.0736506	0.0739211	0.0740058	0.0739149	0.073659	0.0732491	0.0726965	0.0720126	0.0712092	0.0702976	0.0692895	0.0681958	0.0670274	0.0657947	0.0645076	0.0631757	0.0618077	0.060412	0.0589962	0.0575677	0.0561329	0.0546978	0.0532678	0.0518479	0.0504424	0.0490551	0.0476894	0.0463483	0.0450342	0.0437494	0.0424955	0.041274	0.0400861	0.0389325	0.0378138	0.0367305
neuron_181	0	0.037808	0.0490312	0.0554135	0.0597225	0.0629138	0.0654161	0.0674457	0.0691181	0.0704977	0.0716214	0.0725118	0.0731843	0.0736506	0.0739211	0.0740058	0.0739149	0.073659	0.0732491	0.0726965	0.0720126	0.0712092	0.0702976	0.0692895	0.0681958	0.0670274	0.0657947	0.0645076	0.0631757	0.0618077	0.060412	0.0589962	0.0575677	0.0561329	0.0546978	0.0532678	0.0518479	0.0504424	0.0490551	0.0476894	0.0463483	0.0450342	0.0437494	0.0424955	0.041274	0.0400861	0.0389325	0.0378138	0.0367305
neuron_182	0	0.210253	0.253432	0.272464	0.282158	0.287283	0.289916	0.291098	0.291396	0.291129	0.290484	0.289573	0.288465	0.287203	0.285815	0.28432	0.282732	0.281062	0.279318	0.277507	0.275636	0.273711	0.271737	0.269721	0.267668	0.265583	0.263471	0.261337	0.259187	0.257023	0.254852	0.252678	0.250504	0.248334	0.246173	0.244023	0.241889	0.239772	0.237677	0.235605	0.233559	0.23154	0.229552	0.227596	0.225673	0.223784	0.221931	0.220115	0.218336
neuron_183	0	0.210253	0.253432	0.272464	0.282158	0.287283	0.289916	0.291098	0.291396	0.291129	0.290484	0.289573	0.288465	0.287203	0.285815	0.28432	0.282732	0.281062	0.279318	0.277507	0.275636	0.273711	0.271737	0.269721	0.267668	0.265583	0.263471	0.261337	0.259187	0.257023	0.254852	0.252678	0.250504	0.248334	0.246173	0.244023	0.241889	0.239772	0.237677	0.235605	0.233559	0.23154	0.229552	0.227596	0.225673	0.223784	0.221931	0.220115	0.218336
neuron_184	0	0.210253	0.253432	0.272464	0.282158	0.287283	0.289916	0.291098	0.291396	0.291129	0.290484	0.289573	0.288465	0.287203	0.285815	0.28432	0.282732	0.281062	0.279318	0.277507	0.275636	0.273711	0.271737	0.269721	0.267668	0.265583	0.263471	0.261337	0.259187	0.257023	0.254852	0.252678	0.250504	0.248334	0.246173	0.244023	0.241889	0.239772	0.237677	0.235605	0.233559	0.23154	0.229552	0.227596	0.225673	0.223784	0.221931	0.220115	0.218336
neuron_185	0	0.210253	0.253432	0.272464	0.282158	0.287283	0.289916	0.291098	0.291396	0.291129	0.290484	0.289573	0.288465	0.287203	0.285815	0.28432	0.282732	0.281062	0.279318	0.277507	0.275636	0.273711	0.271737	0.269721	0.267668	0.265583	0.263471	0.261337	0.259187	0.257023	0.254852	0.252678	0.250504	0.248334	0.246173	0.244023	0.241889	0.239772	0.237677	0.235605	0.233559	0.23154	0.229552	0.227596	0.225673	0.223784	0.221931	0.220115	0.218336
neuron_186	0	0.210253	0.253432	0.272464	0.282158	0.287283	0.289916	0.291098	0.291396	0.291129	0.290484	0.289573	0.288465	0.287203	0.285815	0.28432	0.282732	0.281062	0.279318	0.277507	0.275636	0.273711	0.271737	0.269721	0.267668	0.265583	0.263471	0.261337	0.259187	0.257023	0.254852	0.252678	0.250504	0.248334	0.246173	0.244023	0.241889	0.239772	0.237677	0.235605	0.233559	0.23154	0.229552	0.227596	0.225673	0.223784	0.221931	0.220115	0.218336
neuron_187	0	0.210253	0.253432	0.272464	0.282158	0.287283	0.289916	0.291098	0.291396	0.291129	0.290484	0.289573	0.288465	0.287203	0.285815	0.28432	0.282732	0.281062	0.279318	0.277507	0.275636	0.273711	0.271737	0.269721	0.267668	0.265583	0.263471	0.261337	0.259187	0.257023	0.254852	0.252678	0.250504	0.248334	0.246173	0.244023	0.241889	0.239772	0.237677	0.235605	0.233559	0.23154	0.229552	0.227596	0.225673	0.223784	0.221931	0.220115	0.218336
neuron_188	0	0.210253	0.253432	0.272464	0.282158	0.287283	0.289916	0.291098	0.291396	0.291129	0.290484	0.289573	0.288465	0.287203	0.285815	0.28432	0.282732	0.281062	0.279318	0.277507	0.275636	0.273711	0.271737	0.269721	0.267668	0.265583	0.263471	0.261337	0.259187	0.257023	0.254852	0.252678	0.250504	0.248334	0.246173	0.244023	0.241889	0.239772	0.237677	0.235605	0.233559	0.23154	0.229552	0.227596	0.225673	0.223784	0.221931	0.220115	0.218336
neuron_189	0	0.210253	0.253432	0.272464	0.282158	0.287283	0.289916	0.291098	0.291396	0.291129	0.290484	0.289573	0.288465	0.287203	0.285815	0.28432	0.282732	0.281062	0.279318	0.277507	0.275636	0.273711	0.271737	0.269721	0.267668	0.265583	0.263471	0.261337	0.259187	0.257023	0.254852	0.252678	0.250504	0.248334	0.246173	0.244023	0.241889	0.239772	0.237677	0.235605	0.233559	0.23154	0.229552	0.227596	0.225673	0.223784	0.221931	0.220115	0.218336
neuron_190	0	0.210253	0.253432	0.272464	0.282158	0.287283	0.289916	0.291098	0.291396	0.291129	0.290484	0.289573	0.288465	0.287203	0.285815	0.28432	0.282732	0.281062	0.279318	0.277507	0.275636	0.273711	0.271737	0.269721	0.267668	0.265583	0.263471	0.261337	0.259187	0.257023	0.254852	0.252678	0.250504	0.248334	0.246173	0.244023	0.241889	0.239772	0.237677	0.235605	0.233559	0.23154	0.229552	0.227596	0.225673	0.223784	0.221931	0.220115	0.218336
neuron_191	0	0.210253	0.253432	0.272464	0.282158	0.287283	0.289916	0.291098	0.291396	0.291129	0.290484	0.289573	0.288465	0.287203	0.285815	0.28432	0.282732	0.281062	0.279318	0.277507	0.275636	0.273711	0.271737	0.269721	0.267668	0.265583	0.263471	0.261337	0.259187	0.257023	0.254852	0.252678	0.250504	0.248334	0.246173	0.244023	0.241889	0.239772	0.237677	0.235605	0.233559	0.23154	0.229552	0.227596	0.225673	0.223784	0.221931	0.220115	0.218336
neuron_192	0	0.210253	0.253432	0.272464	0.282158	0.287283	0.289916	0.291098	0.291396	0.291129	0.290484	0.289573	0.288465	0.287203	0.285815	0.28432	0.282732	0.281062	0.279318	0.277507	0.275636	0.273711	0.271737	0.269721	0.267668	0.265583	0.263471	0.261337	0.259187	0.257023	0.254852	0.252678	0.250504	0.248334	0.246173	0.244023	0.241889	0.239772	0.237677	0.235605	0.233559	0.23154	0.229552	0.227596	0.225673	0.223784	0.221931	0.220115	0.218336
neuron_193	0	0.210253	0.253432	0.272464	0.282158	0.287283	0.289916	0.291098	0.291396	0.291129	0.290484	0.289573	0.288465	0.287203	0.285815	0.28432	0.282732	0.281062	0.279318	0.277507	0.275636	0.273711	0.271737	0.269721	0.267668	0.265583	0.263471	0.261337	0.259187	0.257023	0.254852	0.252678	0.250504	0.248334	0.246173	0.244023	0.241889	0.239772	0.237677	0.235605	0.233559	0.23154	0.229552	0.227596	0.225673	0.223784	0.221931	0.220115	0.218336
neuron_194	0	0.210253	0.253432	0.272464	0.282158	0.287283	0.289916	0.291098	0.291396	0.291129	0.290484	0.289573	0.288465	0.287203	0.285815	0.28432	0.282732	0.281062	0.279318	0.277507	0.275636	0.273711	0.271737	0.269721	0.267668	0.265583	0.263471	0.261337	0.259187	0.257023	0.254852	0.252678	0.250504	0.248334	0.246173	0.244023	0.241889	0.239772	0.237677	0.235605	0.233559	0.23154	0.229552	0.227596	0.225673	0.223784	0.221931	0.220115	0.218336
neuron_195	0	0.210253	0.253432	0.272464	0.282158	0.287283	0.289916	0.291098	0.291396	0.291129	0.290484	0.289573	0.288465	0.287203	0.285815	0.28432	0.282732	0.281062	0.279318	0.277507	0.275636	0.273711	0.271737	0.269721	0.267668	0.265583	0.263471	0.261337	0.259187	0.257023	0.254852	0.252678	0.250504	0.248334	0.246173	0.244023	0.241889	0.239772	0.237677	0.235605	0.233559	0.23154	0.229552	0.227596	0.225673	0.223784	0.221931	0.220115	0.218336
[truncated: 3,252 more columns]

## Sheet: FigS3BRPrefRChoice
	pos_1	pos_2	pos_3	pos_4	pos_5	pos_6	pos_7	pos_8	pos_9	pos_10	pos_11	pos_12	pos_13	pos_14	pos_15	pos_16	pos_17	pos_18	pos_19	pos_20	pos_21	pos_22	pos_23	pos_24	pos_25	pos_26	pos_27	pos_28	pos_29	pos_30	pos_31	pos_32	pos_33	pos_34	pos_35	pos_36	pos_37	pos_38	pos_39	pos_40	pos_41	pos_42	pos_43	pos_44	pos_45	pos_46	pos_47	pos_48	pos_49
neuron_1	0	0.279583	0.483612	0.653032	0.799414	0.928435	1.04344	1.14662	1.23952	1.32333	1.39898	1.46724	1.5288	1.58425	1.63411	1.67888	1.71899	1.75483	1.78679	1.8152	1.84036	1.86256	1.88207	1.89912	1.91393	1.9267	1.93762	1.94686	1.95456	1.96088	1.96593	1.96984	1.97272	1.97466	1.97576	1.9761	1.97574	1.97477	1.97325	1.97123	1.96877	1.96591	1.9627	1.95918	1.95538	1.95134	1.9471	1.94267	1.93809
neuron_2	0	0.234273	0.308785	0.36005	0.403376	0.444046	0.484469	0.525872	0.568882	0.613797	0.660718	0.709627	0.760428	0.812983	0.867124	0.922667	0.979422	1.0372	1.0958	1.15504	1.21474	1.27472	1.33483	1.39489	1.45478	1.51434	1.57347	1.63203	1.68993	1.74706	1.80335	1.85871	1.91307	1.96639	2.01859	2.06965	2.11952	2.16816	2.21557	2.26171	2.30658	2.35016	2.39245	2.43346	2.47318	2.51162	2.5488	2.58472	2.6194
neuron_3	0	0.041144	0.0553809	0.0644399	0.0712925	0.0769992	0.0820487	0.0866944	0.0910757	0.0952725	0.0993329	0.103287	0.107156	0.110955	0.114697	0.118393	0.122055	0.125692	0.129314	0.132929	0.136546	0.140172	0.143815	0.14748	0.151173	0.154898	0.158659	0.162459	0.1663	0.170185	0.174114	0.178089	0.182109	0.186174	0.190285	0.19444	0.198639	0.20288	0.207164	0.211487	0.21585	0.220251	0.224688	0.229161	0.233669	0.238209	0.242782	0.247386	0.252021
neuron_4	0	0.0404074	0.0539095	0.0623134	0.0685588	0.0736892	0.0781855	0.0822975	0.0861636	0.0898642	0.0934479	0.0969458	0.100379	0.103764	0.107112	0.110435	0.113742	0.117042	0.120343	0.123652	0.126976	0.130321	0.13369	0.13709	0.140522	0.14399	0.147495	0.15104	0.154623	0.158247	0.16191	0.165612	0.169352	0.173128	0.17694	0.180784	0.184661	0.188567	0.192501	0.19646	0.200445	0.204451	0.208479	0.212526	0.216591	0.220673	0.22477	0.228883	0.233009
neuron_5	0	0.0404006	0.0538879	0.0622715	0.0684904	0.0735874	0.0780422	0.0821034	0.0859086	0.089537	0.0930365	0.0964371	0.0997593	0.103018	0.106226	0.109392	0.112526	0.115636	0.118729	0.121813	0.124893	0.127975	0.131063	0.134162	0.137273	0.140401	0.143545	0.146709	0.149892	0.153094	0.156316	0.159556	0.162815	0.16609	0.16938	0.172685	0.176002	0.179331	0.182669	0.186015	0.189368	0.192727	0.19609	0.199457	0.202826	0.206197	0.209569	0.212941	0.216314
neuron_6	0	0.0403932	0.0538653	0.0622285	0.0684218	0.0734873	0.0779039	0.0819194	0.0856705	0.0892358	0.0926622	0.0959792	0.0992067	0.102359	0.105448	0.108482	0.111471	0.114422	0.117343	0.120238	0.123116	0.125979	0.128834	0.131682	0.134528	0.137373	0.140219	0.143067	0.145918	0.148773	0.151631	0.154491	0.157353	0.160216	0.163079	0.165941	0.168801	0.171657	0.17451	0.177356	0.180196	0.183029	0.185853	0.188669	0.191476	0.194272	0.197059	0.199836	0.202602
neuron_7	0	0.000926828	0.00109623	0.00118777	0.00125911	0.00132881	0.00140516	0.00149237	0.00159263	0.00170701	0.00183587	0.00197916	0.00213659	0.00230771	0.00249201	0.00268894	0.00289798	0.00311862	0.00335038	0.00359284	0.00384562	0.00410838	0.0043808	0.00466262	0.00495359	0.00525349	0.00556213	0.00587929	0.0062048	0.00653846	0.00688008	0.00722947	0.0075864	0.00795066	0.008322	0.00870017	0.00908488	0.00947586	0.00987279	0.0102753	0.0106832	0.0110959	0.0115132	0.0119346	0.0123598	0.0127884	0.01322	0.0136541	0.0140904
neuron_8	0	0.000926844	0.00109627	0.00118784	0.00125922	0.00132896	0.00140536	0.00149264	0.00159298	0.00170745	0.00183642	0.00197984	0.00213741	0.0023087	0.00249317	0.00269031	0.00289956	0.00312043	0.00335245	0.00359518	0.00384825	0.00411131	0.00438406	0.00466622	0.00495755	0.00525784	0.00556687	0.00588445	0.0062104	0.00654452	0.00688662	0.00723651	0.00759397	0.00795878	0.00833071	0.00870948	0.00909484	0.00948649	0.00988412	0.0102874	0.010696	0.0111095	0.0115277	0.01195	0.0123762	0.0128058	0.0132383	0.0136735	0.0141109
neuron_9	0	0.0403857	0.0538424	0.0621859	0.068355	0.0733914	0.0777735	0.0817484	0.0854522	0.0889631	0.0923274	0.0955742	0.0987228	0.101787	0.104779	0.107706	0.110578	0.113402	0.116185	0.118933	0.12165	0.124344	0.127016	0.129671	0.132312	0.134942	0.137561	0.140171	0.142772	0.145366	0.147952	0.15053	0.153099	0.155658	0.158208	0.160747	0.163274	0.165788	0.168289	0.170775	0.173246	0.175702	0.178141	0.180564	0.182969	0.185358	0.187729	0.190082	0.192418
neuron_10	0	0.000926827	0.00109623	0.00118777	0.00125911	0.00132881	0.00140515	0.00149236	0.00159262	0.00170699	0.00183584	0.00197912	0.00213654	0.00230764	0.00249191	0.00268882	0.00289782	0.00311841	0.00335012	0.00359252	0.00384522	0.00410788	0.0043802	0.00466189	0.00495273	0.00525247	0.00556092	0.00587787	0.00620314	0.00653654	0.00687786	0.00722692	0.00758348	0.00794734	0.00831823	0.00869591	0.00908009	0.00947049	0.00986678	0.0102686	0.0106757	0.0110877	0.0115041	0.0119246	0.0123488	0.0127764	0.0132068	0.0136398	0.0140748
neuron_11	0	0.000926827	0.00109623	0.00118777	0.00125911	0.0013288	0.00140515	0.00149235	0.00159261	0.00170697	0.00183582	0.00197909	0.00213649	0.00230757	0.00249183	0.00268871	0.00289768	0.00311823	0.00334989	0.00359223	0.00384487	0.00410746	0.00437968	0.00466127	0.00495199	0.00525159	0.00555989	0.00587666	0.00620174	0.00653491	0.00687599	0.00722477	0.00758103	0.00794454	0.00831507	0.00869234	0.00907608	0.00946599	0.00986175	0.010263	0.0106695	0.0110808	0.0114965	0.0119163	0.0123397	0.0127664	0.0131959	0.0136278	0.0140618
neuron_12	0	0.000926827	0.00109623	0.00118777	0.00125911	0.0013288	0.00140514	0.00149234	0.0015926	0.00170696	0.00183579	0.00197906	0.00213645	0.00230752	0.00249175	0.00268861	0.00289755	0.00311807	0.00334969	0.00359199	0.00384458	0.0041071	0.00437925	0.00466076	0.00495138	0.00525088	0.00555905	0.00587569	0.0062006	0.0065336	0.00687449	0.00722305	0.00757908	0.00794233	0.00831257	0.00868953	0.00907293	0.00946247	0.00985784	0.0102587	0.0106647	0.0110755	0.0114907	0.0119099	0.0123327	0.0127587	0.0131876	0.0136188	0.014052
neuron_13	0	9.03022e-06	9.14754e-06	8.90853e-06	8.64403e-06	8.44407e-06	8.34755e-06	8.3756e-06	8.54102e-06	8.85175e-06	9.3125e-06	9.92553e-06	1.06912e-05	1.16085e-05	1.26752e-05	1.38882e-05	1.52438e-05	1.67378e-05	1.83657e-05	2.01227e-05	2.20042e-05	2.40053e-05	2.61215e-05	2.83482e-05	3.0681e-05	3.31159e-05	3.56487e-05	3.82759e-05	4.09938e-05	4.37991e-05	4.66888e-05	4.96599e-05	5.27096e-05	5.58353e-05	5.90344e-05	6.23048e-05	6.5644e-05	6.90498e-05	7.25202e-05	7.60532e-05	7.96466e-05	8.32986e-05	8.70072e-05	9.07705e-05	9.45866e-05	9.84536e-05	0.00010237	0.000106333	0.000110342
neuron_14	0	9.03022e-06	9.14754e-06	8.90853e-06	8.64403e-06	8.44407e-06	8.34755e-06	8.3756e-06	8.54102e-06	8.85175e-06	9.3125e-06	9.92553e-06	1.06912e-05	1.16085e-05	1.26752e-05	1.38883e-05	1.52438e-05	1.67378e-05	1.83657e-05	2.01227e-05	2.20042e-05	2.40053e-05	2.61215e-05	2.83482e-05	3.0681e-05	3.31159e-05	3.56487e-05	3.82759e-05	4.09938e-05	4.37991e-05	4.66888e-05	4.96599e-05	5.27096e-05	5.58353e-05	5.90345e-05	6.23048e-05	6.5644e-05	6.90499e-05	7.25203e-05	7.60532e-05	7.96467e-05	8.32987e-05	8.70073e-05	9.07706e-05	9.45867e-05	9.84537e-05	0.00010237	0.000106333	0.000110342
neuron_15	0	9.03022e-06	9.14754e-06	8.90853e-06	8.64403e-06	8.44407e-06	8.34755e-06	8.3756e-06	8.54102e-06	8.85175e-06	9.3125e-06	9.92553e-06	1.06912e-05	1.16085e-05	1.26752e-05	1.38882e-05	1.52438e-05	1.67378e-05	1.83657e-05	2.01227e-05	2.20042e-05	2.40053e-05	2.61215e-05	2.83482e-05	3.0681e-05	3.31159e-05	3.56487e-05	3.82758e-05	4.09938e-05	4.37991e-05	4.66888e-05	4.96599e-05	5.27096e-05	5.58353e-05	5.90344e-05	6.23048e-05	6.56439e-05	6.90498e-05	7.25202e-05	7.60531e-05	7.96466e-05	8.32986e-05	8.70071e-05	9.07704e-05	9.45865e-05	9.84535e-05	0.00010237	0.000106333	0.000110342
neuron_16	0	0.000926827	0.00109623	0.00118777	0.0012591	0.0013288	0.00140514	0.00149234	0.00159259	0.00170694	0.00183577	0.00197902	0.0021364	0.00230746	0.00249168	0.00268852	0.00289744	0.00311793	0.00334952	0.00359178	0.00384432	0.00410679	0.00437888	0.00466032	0.00495086	0.00525027	0.00555833	0.00587486	0.00619966	0.00653252	0.00687325	0.00722165	0.00757749	0.00794054	0.00831056	0.00868728	0.00907042	0.00945969	0.00985475	0.0102553	0.0106609	0.0110714	0.0114861	0.0119049	0.0123273	0.0127529	0.0131812	0.0136119	0.0140446
neuron_17	0	0.000926827	0.00109623	0.00118777	0.0012591	0.00132879	0.00140513	0.00149233	0.00159258	0.00170693	0.00183575	0.001979	0.00213637	0.00230741	0.00249162	0.00268843	0.00289733	0.0031178	0.00334936	0.00359158	0.00384408	0.00410651	0.00437855	0.00465993	0.0049504	0.00524974	0.00555772	0.00587416	0.00619885	0.0065316	0.00687222	0.00722048	0.00757617	0.00793906	0.00830891	0.00868544	0.00906838	0.00945742	0.00985225	0.0102525	0.0106579	0.011068	0.0114825	0.011901	0.012323	0.0127482	0.0131761	0.0136064	0.0140386
neuron_18	0	9.03022e-06	9.14754e-06	8.90853e-06	8.64403e-06	8.44407e-06	8.34755e-06	8.3756e-06	8.54102e-06	8.85175e-06	9.3125e-06	9.92553e-06	1.06912e-05	1.16085e-05	1.26752e-05	1.38882e-05	1.52438e-05	1.67378e-05	1.83657e-05	2.01227e-05	2.20042e-05	2.40053e-05	2.61215e-05	2.83482e-05	3.0681e-05	3.31159e-05	3.56487e-05	3.82758e-05	4.09938e-05	4.37991e-05	4.66888e-05	4.96599e-05	5.27096e-05	5.58352e-05	5.90344e-05	6.23047e-05	6.56439e-05	6.90498e-05	7.25202e-05	7.60531e-05	7.96466e-05	8.32985e-05	8.70071e-05	9.07704e-05	9.45865e-05	9.84535e-05	0.00010237	0.000106333	0.000110341
neuron_19	0	9.03022e-06	9.14754e-06	8.90853e-06	8.64403e-06	8.44407e-06	8.34755e-06	8.3756e-06	8.54102e-06	8.85175e-06	9.3125e-06	9.92553e-06	1.06912e-05	1.16085e-05	1.26752e-05	1.38882e-05	1.52438e-05	1.67378e-05	1.83657e-05	2.01227e-05	2.20042e-05	2.40053e-05	2.61215e-05	2.83482e-05	3.0681e-05	3.31159e-05	3.56487e-05	3.82758e-05	4.09938e-05	4.37991e-05	4.66888e-05	4.96599e-05	5.27096e-05	5.58352e-05	5.90344e-05	6.23047e-05	6.56439e-05	6.90498e-05	7.25202e-05	7.60531e-05	7.96465e-05	8.32985e-05	8.70071e-05	9.07704e-05	9.45864e-05	9.84534e-05	0.00010237	0.000106333	0.000110341
neuron_20	0	9.03022e-06	9.14754e-06	8.90853e-06	8.64403e-06	8.44407e-06	8.34755e-06	8.3756e-06	8.54102e-06	8.85175e-06	9.3125e-06	9.92553e-06	1.06912e-05	1.16085e-05	1.26752e-05	1.38882e-05	1.52438e-05	1.67378e-05	1.83657e-05	2.01227e-05	2.20042e-05	2.40053e-05	2.61215e-05	2.83482e-05	3.0681e-05	3.31159e-05	3.56487e-05	3.82758e-05	4.09938e-05	4.37991e-05	4.66888e-05	4.96599e-05	5.27096e-05	5.58352e-05	5.90344e-05	6.23047e-05	6.56439e-05	6.90498e-05	7.25202e-05	7.60531e-05	7.96465e-05	8.32985e-05	8.70071e-05	9.07703e-05	9.45864e-05	9.84534e-05	0.000102369	0.000106333	0.000110341
neuron_21	0	8.69191e-08	8.12735e-08	7.4783e-08	6.87825e-08	6.3548e-08	5.91784e-08	5.57245e-08	5.32205e-08	5.16921e-08	5.1159e-08	5.16345e-08	5.31249e-08	5.56293e-08	5.91388e-08	6.36369e-08	6.90999e-08	7.54971e-08	8.27921e-08	9.09435e-08	9.99057e-08	1.0963e-07	1.20067e-07	1.31164e-07	1.42869e-07	1.55132e-07	1.67904e-07	1.81134e-07	1.9478e-07	2.08796e-07	2.23143e-07	2.37783e-07	2.52684e-07	2.67813e-07	2.83143e-07	2.98649e-07	3.14309e-07	3.30105e-07	3.46019e-07	3.62038e-07	3.7815e-07	3.94346e-07	4.10617e-07	4.26958e-07	4.43364e-07	4.59832e-07	4.76359e-07	4.92946e-07	5.09592e-07
neuron_22	0	8.69191e-08	8.12735e-08	7.4783e-08	6.87825e-08	6.3548e-08	5.91784e-08	5.57245e-08	5.32205e-08	5.16921e-08	5.1159e-08	5.16345e-08	5.31249e-08	5.56293e-08	5.91388e-08	6.36369e-08	6.90999e-08	7.54971e-08	8.27921e-08	9.09435e-08	9.99057e-08	1.0963e-07	1.20067e-07	1.31164e-07	1.42869e-07	1.55132e-07	1.67904e-07	1.81134e-07	1.9478e-07	2.08796e-07	2.23143e-07	2.37783e-07	2.52684e-07	2.67813e-07	2.83143e-07	2.98649e-07	3.14309e-07	3.30105e-07	3.46019e-07	3.62038e-07	3.7815e-07	3.94346e-07	4.10617e-07	4.26958e-07	4.43364e-07	4.59832e-07	4.76359e-07	4.92946e-07	5.09592e-07
neuron_23	0	8.69191e-08	8.12735e-08	7.4783e-08	6.87825e-08	6.3548e-08	5.91784e-08	5.57245e-08	5.32205e-08	5.16921e-08	5.1159e-08	5.16345e-08	5.31249e-08	5.56293e-08	5.91388e-08	6.36369e-08	6.90999e-08	7.54971e-08	8.27921e-08	9.09435e-08	9.99057e-08	1.0963e-07	1.20067e-07	1.31164e-07	1.42869e-07	1.55132e-07	1.67904e-07	1.81134e-07	1.9478e-07	2.08796e-07	2.23143e-07	2.37783e-07	2.52684e-07	2.67813e-07	2.83143e-07	2.98649e-07	3.14309e-07	3.30105e-07	3.46019e-07	3.62038e-07	3.7815e-07	3.94346e-07	4.10617e-07	4.26958e-07	4.43364e-07	4.59832e-07	4.76359e-07	4.92946e-07	5.09592e-07
neuron_24	0	9.03022e-06	9.14754e-06	8.90853e-06	8.64403e-06	8.44407e-06	8.34755e-06	8.3756e-06	8.54102e-06	8.85175e-06	9.3125e-06	9.92553e-06	1.06912e-05	1.16085e-05	1.26752e-05	1.38882e-05	1.52438e-05	1.67378e-05	1.83657e-05	2.01227e-05	2.20042e-05	2.40053e-05	2.61215e-05	2.83482e-05	3.0681e-05	3.31159e-05	3.56487e-05	3.82758e-05	4.09938e-05	4.37991e-05	4.66888e-05	4.96599e-05	5.27096e-05	5.58352e-05	5.90344e-05	6.23047e-05	6.56439e-05	6.90497e-05	7.25202e-05	7.60531e-05	7.96465e-05	8.32985e-05	8.7007e-05	9.07703e-05	9.45864e-05	9.84534e-05	0.000102369	0.000106333	0.000110341
neuron_25	0	8.69191e-08	8.12735e-08	7.4783e-08	6.87825e-08	6.3548e-08	5.91784e-08	5.57245e-08	5.32205e-08	5.16921e-08	5.1159e-08	5.16345e-08	5.31249e-08	5.56293e-08	5.91388e-08	6.36369e-08	6.90999e-08	7.54971e-08	8.27921e-08	9.09435e-08	9.99057e-08	1.0963e-07	1.20067e-07	1.31164e-07	1.42869e-07	1.55132e-07	1.67904e-07	1.81134e-07	1.9478e-07	2.08796e-07	2.23143e-07	2.37783e-07	2.52684e-07	2.67813e-07	2.83143e-07	2.98649e-07	3.14309e-07	3.30105e-07	3.46019e-07	3.62038e-07	3.7815e-07	3.94346e-07	4.10617e-07	4.26958e-07	4.43364e-07	4.59832e-07	4.76359e-07	4.92946e-07	5.09592e-07
neuron_26	0	8.69191e-08	8.12735e-08	7.4783e-08	6.87825e-08	6.3548e-08	5.91784e-08	5.57245e-08	5.32205e-08	5.16921e-08	5.1159e-08	5.16345e-08	5.31249e-08	5.56293e-08	5.91388e-08	6.36369e-08	6.90999e-08	7.54971e-08	8.27921e-08	9.09435e-08	9.99057e-08	1.0963e-07	1.20067e-07	1.31164e-07	1.42869e-07	1.55132e-07	1.67904e-07	1.81134e-07	1.9478e-07	2.08796e-07	2.23143e-07	2.37783e-07	2.52684e-07	2.67813e-07	2.83143e-07	2.98649e-07	3.14309e-07	3.30105e-07	3.46019e-07	3.62038e-07	3.7815e-07	3.94346e-07	4.10617e-07	4.26958e-07	4.43364e-07	4.59832e-07	4.76359e-07	4.92946e-07	5.09592e-07
neuron_27	0	9.03022e-06	9.14754e-06	8.90853e-06	8.64403e-06	8.44407e-06	8.34755e-06	8.3756e-06	8.54102e-06	8.85175e-06	9.3125e-06	9.92553e-06	1.06912e-05	1.16085e-05	1.26752e-05	1.38882e-05	1.52438e-05	1.67378e-05	1.83657e-05	2.01227e-05	2.20042e-05	2.40053e-05	2.61215e-05	2.83482e-05	3.0681e-05	3.31159e-05	3.56487e-05	3.82758e-05	4.09938e-05	4.37991e-05	4.66888e-05	4.96599e-05	5.27095e-05	5.58352e-05	5.90344e-05	6.23047e-05	6.56439e-05	6.90497e-05	7.25202e-05	7.60531e-05	7.96465e-05	8.32985e-05	8.7007e-05	9.07703e-05	9.45864e-05	9.84534e-05	0.000102369	0.000106333	0.000110341
neuron_28	0	8.69191e-08	8.12735e-08	7.4783e-08	6.87825e-08	6.3548e-08	5.91784e-08	5.57245e-08	5.32205e-08	5.16921e-08	5.1159e-08	5.16345e-08	5.31249e-08	5.56293e-08	5.91388e-08	6.36369e-08	6.90999e-08	7.54971e-08	8.27921e-08	9.09435e-08	9.99057e-08	1.0963e-07	1.20067e-07	1.31164e-07	1.42869e-07	1.55132e-07	1.67904e-07	1.81134e-07	1.9478e-07	2.08796e-07	2.23143e-07	2.37783e-07	2.52684e-07	2.67813e-07	2.83143e-07	2.98649e-07	3.14309e-07	3.30105e-07	3.46019e-07	3.62038e-07	3.7815e-07	3.94346e-07	4.10617e-07	4.26958e-07	4.43364e-07	4.59832e-07	4.76359e-07	4.92946e-07	5.09592e-07
neuron_29	0	8.69191e-08	8.12735e-08	7.4783e-08	6.87825e-08	6.3548e-08	5.91784e-08	5.57245e-08	5.32205e-08	5.16921e-08	5.1159e-08	5.16345e-08	5.31249e-08	5.56293e-08	5.91388e-08	6.36369e-08	6.90999e-08	7.54971e-08	8.27921e-08	9.09435e-08	9.99057e-08	1.0963e-07	1.20067e-07	1.31164e-07	1.42869e-07	1.55132e-07	1.67904e-07	1.81134e-07	1.9478e-07	2.08796e-07	2.23143e-07	2.37783e-07	2.52684e-07	2.67813e-07	2.83143e-07	2.98649e-07	3.14309e-07	3.30105e-07	3.46019e-07	3.62038e-07	3.7815e-07	3.94346e-07	4.10617e-07	4.26958e-07	4.43364e-07	4.59832e-07	4.76359e-07	4.92946e-07	5.09592e-07
neuron_30	0	7.26651e-11	6.54864e-11	5.88383e-11	5.28582e-11	4.75162e-11	4.27685e-11	3.85734e-11	3.48947e-11	3.17012e-11	2.89664e-11	2.66666e-11	2.47805e-11	2.32872e-11	2.21658e-11	2.13946e-11	2.09504e-11	2.08087e-11	2.09433e-11	2.13269e-11	2.19313e-11	2.27279e-11	2.36879e-11	2.47834e-11	2.59873e-11	2.72739e-11	2.86194e-11	3.0002e-11	3.1402e-11	3.28022e-11	3.41874e-11	3.5545e-11	3.68643e-11	3.81372e-11	3.93572e-11	4.05194e-11	4.16207e-11	4.26595e-11	4.36353e-11	4.45484e-11	4.54006e-11	4.61937e-11	4.69305e-11	4.76142e-11	4.82483e-11	4.88363e-11	4.93823e-11	4.98901e-11	5.03637e-11
neuron_31	0	8.69191e-08	8.12735e-08	7.4783e-08	6.87825e-08	6.3548e-08	5.91784e-08	5.57245e-08	5.32205e-08	5.16921e-08	5.1159e-08	5.16345e-08	5.31249e-08	5.56293e-08	5.91388e-08	6.36369e-08	6.90999e-08	7.54971e-08	8.27921e-08	9.09435e-08	9.99057e-08	1.0963e-07	1.20067e-07	1.31164e-07	1.42869e-07	1.55132e-07	1.67904e-07	1.81134e-07	1.9478e-07	2.08796e-07	2.23143e-07	2.37783e-07	2.52684e-07	2.67813e-07	2.83143e-07	2.98649e-07	3.14309e-07	3.30105e-07	3.46019e-07	3.62038e-07	3.7815e-07	3.94346e-07	4.10617e-07	4.26958e-07	4.43364e-07	4.59832e-07	4.76359e-07	4.92946e-07	5.09592e-07
neuron_32	0	1.48411e-09	1.3489e-09	1.2181e-09	1.09976e-09	9.94562e-10	9.02245e-10	8.22419e-10	7.54734e-10	6.98909e-10	6.54719e-10	6.21966e-10	6.00447e-10	5.89935e-10	5.90148e-10	6.00745e-10	6.21309e-10	6.5135e-10	6.90308e-10	7.3756e-10	7.92429e-10	8.54204e-10	9.22146e-10	9.95506e-10	1.07354e-09	1.15552e-09	1.24074e-09	1.32854e-09	1.41829e-09	1.50942e-09	1.60142e-09	1.69382e-09	1.7862e-09	1.87822e-09	1.96957e-09	2.06e-09	2.14931e-09	2.23734e-09	2.32397e-09	2.40913e-09	2.49277e-09	2.57487e-09	2.65545e-09	2.73452e-09	2.81215e-09	2.8884e-09	2.96334e-09	3.03707e-09	3.10968e-09
neuron_33	0	1.48411e-09	1.3489e-09	1.2181e-09	1.09976e-09	9.94562e-10	9.02245e-10	8.22419e-10	7.54734e-10	6.98909e-10	6.54719e-10	6.21966e-10	6.00447e-10	5.89935e-10	5.90148e-10	6.00745e-10	6.21309e-10	6.5135e-10	6.90308e-10	7.3756e-10	7.92429e-10	8.54204e-10	9.22146e-10	9.95506e-10	1.07354e-09	1.15552e-09	1.24074e-09	1.32854e-09	1.41829e-09	1.50942e-09	1.60142e-09	1.69382e-09	1.7862e-09	1.87822e-09	1.96957e-09	2.06e-09	2.14931e-09	2.23734e-09	2.32397e-09	2.40913e-09	2.49277e-09	2.57487e-09	2.65545e-09	2.73452e-09	2.81215e-09	2.8884e-09	2.96334e-09	3.03707e-09	3.10968e-09
neuron_34	0	1.48411e-09	1.3489e-09	1.2181e-09	1.09976e-09	9.94562e-10	9.02245e-10	8.22419e-10	7.54734e-10	6.98909e-10	6.54719e-10	6.21966e-10	6.00447e-10	5.89935e-10	5.90148e-10	6.00745e-10	6.21309e-10	6.5135e-10	6.90308e-10	7.3756e-10	7.92429e-10	8.54204e-10	9.22146e-10	9.95506e-10	1.07354e-09	1.15552e-09	1.24074e-09	1.32854e-09	1.41829e-09	1.50942e-09	1.60142e-09	1.69382e-09	1.7862e-09	1.87822e-09	1.96957e-09	2.06e-09	2.14931e-09	2.23734e-09	2.32397e-09	2.40913e-09	2.49277e-09	2.57487e-09	2.65545e-09	2.73452e-09	2.81215e-09	2.8884e-09	2.96334e-09	3.03707e-09	3.10968e-09
neuron_35	0	1.48411e-09	1.3489e-09	1.2181e-09	1.09976e-09	9.94562e-10	9.02245e-10	8.22419e-10	7.54734e-10	6.98909e-10	6.54719e-10	6.21966e-10	6.00447e-10	5.89935e-10	5.90148e-10	6.00745e-10	6.21309e-10	6.5135e-10	6.90308e-10	7.3756e-10	7.92429e-10	8.54204e-10	9.22146e-10	9.95506e-10	1.07354e-09	1.15552e-09	1.24074e-09	1.32854e-09	1.41829e-09	1.50942e-09	1.60142e-09	1.69382e-09	1.7862e-09	1.87822e-09	1.96957e-09	2.06e-09	2.14931e-09	2.23734e-09	2.32397e-09	2.40913e-09	2.49277e-09	2.57487e-09	2.65545e-09	2.73452e-09	2.81215e-09	2.8884e-09	2.96334e-09	3.03707e-09	3.10968e-09
neuron_36	0	1.48411e-09	1.3489e-09	1.2181e-09	1.09976e-09	9.94562e-10	9.02245e-10	8.22419e-10	7.54734e-10	6.98909e-10	6.54719e-10	6.21966e-10	6.00447e-10	5.89935e-10	5.90148e-10	6.00745e-10	6.21309e-10	6.5135e-10	6.90308e-10	7.3756e-10	7.92429e-10	8.54204e-10	9.22146e-10	9.95506e-10	1.07354e-09	1.15552e-09	1.24074e-09	1.32854e-09	1.41829e-09	1.50942e-09	1.60142e-09	1.69382e-09	1.7862e-09	1.87822e-09	1.96957e-09	2.06e-09	2.14931e-09	2.23734e-09	2.32397e-09	2.40913e-09	2.49277e-09	2.57487e-09	2.65545e-09	2.73452e-09	2.81215e-09	2.8884e-09	2.96334e-09	3.03707e-09	3.10968e-09
neuron_37	0	8.69191e-08	8.12735e-08	7.4783e-08	6.87825e-08	6.3548e-08	5.91784e-08	5.57245e-08	5.32205e-08	5.16921e-08	5.1159e-08	5.16345e-08	5.31249e-08	5.56293e-08	5.91388e-08	6.36369e-08	6.90999e-08	7.54971e-08	8.27921e-08	9.09435e-08	9.99057e-08	1.0963e-07	1.20067e-07	1.31164e-07	1.42869e-07	1.55132e-07	1.67904e-07	1.81134e-07	1.9478e-07	2.08796e-07	2.23143e-07	2.37783e-07	2.52684e-07	2.67813e-07	2.83143e-07	2.98649e-07	3.14309e-07	3.30105e-07	3.46019e-07	3.62038e-07	3.7815e-07	3.94346e-07	4.10617e-07	4.26958e-07	4.43364e-07	4.59832e-07	4.76359e-07	4.92946e-07	5.09592e-07
neuron_38	0	1.48411e-09	1.3489e-09	1.2181e-09	1.09976e-09	9.94562e-10	9.02245e-10	8.22419e-10	7.54734e-10	6.98909e-10	6.54719e-10	6.21966e-10	6.00447e-10	5.89935e-10	5.90148e-10	6.00745e-10	6.21309e-10	6.5135e-10	6.90308e-10	7.3756e-10	7.92429e-10	8.54204e-10	9.22146e-10	9.95506e-10	1.07354e-09	1.15552e-09	1.24074e-09	1.32854e-09	1.41829e-09	1.50942e-09	1.60142e-09	1.69382e-09	1.7862e-09	1.87822e-09	1.96957e-09	2.06e-09	2.14931e-09	2.23734e-09	2.32397e-09	2.40913e-09	2.49277e-09	2.57487e-09	2.65545e-09	2.73452e-09	2.81215e-09	2.8884e-09	2.96334e-09	3.03707e-09	3.10968e-09
neuron_39	0	1.48411e-09	1.3489e-09	1.2181e-09	1.09976e-09	9.94562e-10	9.02245e-10	8.22419e-10	7.54734e-10	6.98909e-10	6.54719e-10	6.21966e-10	6.00447e-10	5.89935e-10	5.90148e-10	6.00745e-10	6.21309e-10	6.5135e-10	6.90308e-10	7.3756e-10	7.92429e-10	8.54204e-10	9.22146e-10	9.95506e-10	1.07354e-09	1.15552e-09	1.24074e-09	1.32854e-09	1.41829e-09	1.50942e-09	1.60142e-09	1.69382e-09	1.7862e-09	1.87822e-09	1.96957e-09	2.06e-09	2.14931e-09	2.23734e-09	2.32397e-09	2.40913e-09	2.49277e-09	2.57487e-09	2.65545e-09	2.73452e-09	2.81215e-09	2.8884e-09	2.96334e-09	3.03707e-09	3.10968e-09
neuron_40	0	1.48411e-09	1.3489e-09	1.2181e-09	1.09976e-09	9.94562e-10	9.02245e-10	8.22419e-10	7.54734e-10	6.98909e-10	6.54719e-10	6.21966e-10	6.00447e-10	5.89935e-10	5.90148e-10	6.00745e-10	6.21309e-10	6.5135e-10	6.90308e-10	7.3756e-10	7.92429e-10	8.54204e-10	9.22146e-10	9.95506e-10	1.07354e-09	1.15552e-09	1.24074e-09	1.32854e-09	1.41829e-09	1.50942e-09	1.60142e-09	1.69382e-09	1.7862e-09	1.87822e-09	1.96957e-09	2.06e-09	2.14931e-09	2.23734e-09	2.32397e-09	2.40913e-09	2.49277e-09	2.57487e-09	2.65545e-09	2.73452e-09	2.81215e-09	2.8884e-09	2.96334e-09	3.03707e-09	3.10968e-09
neuron_41	0	1.48411e-09	1.3489e-09	1.2181e-09	1.09976e-09	9.94562e-10	9.02245e-10	8.22419e-10	7.54734e-10	6.98909e-10	6.54719e-10	6.21966e-10	6.00447e-10	5.89935e-10	5.90148e-10	6.00745e-10	6.21309e-10	6.5135e-10	6.90308e-10	7.3756e-10	7.92429e-10	8.54204e-10	9.22146e-10	9.95506e-10	1.07354e-09	1.15552e-09	1.24074e-09	1.32854e-09	1.41829e-09	1.50942e-09	1.60142e-09	1.69382e-09	1.7862e-09	1.87822e-09	1.96957e-09	2.06e-09	2.14931e-09	2.23734e-09	2.32397e-09	2.40913e-09	2.49277e-09	2.57487e-09	2.65545e-09	2.73452e-09	2.81215e-09	2.8884e-09	2.96334e-09	3.03707e-09	3.10968e-09
neuron_42	0	7.26651e-11	6.54864e-11	5.88383e-11	5.28582e-11	4.75162e-11	4.27685e-11	3.85734e-11	3.48947e-11	3.17012e-11	2.89664e-11	2.66666e-11	2.47805e-11	2.32872e-11	2.21658e-11	2.13946e-11	2.09504e-11	2.08087e-11	2.09433e-11	2.13269e-11	2.19313e-11	2.27279e-11	2.36879e-11	2.47834e-11	2.59873e-11	2.72739e-11	2.86194e-11	3.0002e-11	3.1402e-11	3.28022e-11	3.41874e-11	3.5545e-11	3.68643e-11	3.81372e-11	3.93572e-11	4.05194e-11	4.16207e-11	4.26595e-11	4.36353e-11	4.45484e-11	4.54006e-11	4.61937e-11	4.69305e-11	4.76142e-11	4.82483e-11	4.88363e-11	4.93823e-11	4.98901e-11	5.03637e-11
neuron_43	0	1.48411e-09	1.3489e-09	1.2181e-09	1.09976e-09	9.94562e-10	9.02245e-10	8.22419e-10	7.54734e-10	6.98909e-10	6.54719e-10	6.21966e-10	6.00447e-10	5.89935e-10	5.90148e-10	6.00745e-10	6.21309e-10	6.5135e-10	6.90308e-10	7.3756e-10	7.92429e-10	8.54204e-10	9.22146e-10	9.95506e-10	1.07354e-09	1.15552e-09	1.24074e-09	1.32854e-09	1.41829e-09	1.50942e-09	1.60142e-09	1.69382e-09	1.7862e-09	1.87822e-09	1.96957e-09	2.06e-09	2.14931e-09	2.23734e-09	2.32397e-09	2.40913e-09	2.49277e-09	2.57487e-09	2.65545e-09	2.73452e-09	2.81215e-09	2.8884e-09	2.96334e-09	3.03707e-09	3.10968e-09
neuron_44	0	7.26651e-11	6.54864e-11	5.88383e-11	5.28582e-11	4.75162e-11	4.27685e-11	3.85734e-11	3.48947e-11	3.17012e-11	2.89664e-11	2.66666e-11	2.47805e-11	2.32872e-11	2.21658e-11	2.13946e-11	2.09504e-11	2.08087e-11	2.09433e-11	2.13269e-11	2.19313e-11	2.27279e-11	2.36879e-11	2.47834e-11	2.59873e-11	2.72739e-11	2.86194e-11	3.0002e-11	3.1402e-11	3.28022e-11	3.41874e-11	3.5545e-11	3.68643e-11	3.81372e-11	3.93572e-11	4.05194e-11	4.16207e-11	4.26595e-11	4.36353e-11	4.45484e-11	4.54006e-11	4.61937e-11	4.69305e-11	4.76142e-11	4.82483e-11	4.88363e-11	4.93823e-11	4.98901e-11	5.03637e-11
neuron_45	0	7.26651e-11	6.54864e-11	5.88383e-11	5.28582e-11	4.75162e-11	4.27685e-11	3.85734e-11	3.48947e-11	3.17012e-11	2.89664e-11	2.66666e-11	2.47805e-11	2.32872e-11	2.21658e-11	2.13946e-11	2.09504e-11	2.08087e-11	2.09433e-11	2.13269e-11	2.19313e-11	2.27279e-11	2.36879e-11	2.47834e-11	2.59873e-11	2.72739e-11	2.86194e-11	3.0002e-11	3.1402e-11	3.28022e-11	3.41874e-11	3.5545e-11	3.68643e-11	3.81372e-11	3.93572e-11	4.05194e-11	4.16207e-11	4.26595e-11	4.36353e-11	4.45484e-11	4.54006e-11	4.61937e-11	4.69305e-11	4.76142e-11	4.82483e-11	4.88363e-11	4.93823e-11	4.98901e-11	5.03637e-11
neuron_46	0	7.26651e-11	6.54864e-11	5.88383e-11	5.28582e-11	4.75162e-11	4.27685e-11	3.85734e-11	3.48947e-11	3.17012e-11	2.89664e-11	2.66666e-11	2.47805e-11	2.32872e-11	2.21658e-11	2.13946e-11	2.09504e-11	2.08087e-11	2.09433e-11	2.13269e-11	2.19313e-11	2.27279e-11	2.36879e-11	2.47834e-11	2.59873e-11	2.72739e-11	2.86194e-11	3.0002e-11	3.1402e-11	3.28022e-11	3.41874e-11	3.5545e-11	3.68643e-11	3.81372e-11	3.93572e-11	4.05194e-11	4.16207e-11	4.26595e-11	4.36353e-11	4.45484e-11	4.54006e-11	4.61937e-11	4.69305e-11	4.76142e-11	4.82483e-11	4.88363e-11	4.93823e-11	4.98901e-11	5.03637e-11
neuron_47	0	7.26651e-11	6.54864e-11	5.88383e-11	5.28582e-11	4.75162e-11	4.27685e-11	3.85734e-11	3.48947e-11	3.17012e-11	2.89664e-11	2.66666e-11	2.47805e-11	2.32872e-11	2.21658e-11	2.13946e-11	2.09504e-11	2.08087e-11	2.09433e-11	2.13269e-11	2.19313e-11	2.27279e-11	2.36879e-11	2.47834e-11	2.59873e-11	2.72739e-11	2.86194e-11	3.0002e-11	3.1402e-11	3.28022e-11	3.41874e-11	3.5545e-11	3.68643e-11	3.81372e-11	3.93572e-11	4.05194e-11	4.16207e-11	4.26595e-11	4.36353e-11	4.45484e-11	4.54006e-11	4.61937e-11	4.69305e-11	4.76142e-11	4.82483e-11	4.88363e-11	4.93823e-11	4.98901e-11	5.03637e-11
neuron_48	0	7.26651e-11	6.54864e-11	5.88383e-11	5.28582e-11	4.75162e-11	4.27685e-11	3.85734e-11	3.48947e-11	3.17012e-11	2.89664e-11	2.66666e-11	2.47805e-11	2.32872e-11	2.21658e-11	2.13946e-11	2.09504e-11	2.08087e-11	2.09433e-11	2.13269e-11	2.19313e-11	2.27279e-11	2.36879e-11	2.47834e-11	2.59873e-11	2.72739e-11	2.86194e-11	3.0002e-11	3.1402e-11	3.28022e-11	3.41874e-11	3.5545e-11	3.68643e-11	3.81372e-11	3.93572e-11	4.05194e-11	4.16207e-11	4.26595e-11	4.36353e-11	4.45484e-11	4.54006e-11	4.61937e-11	4.69305e-11	4.76142e-11	4.82483e-11	4.88363e-11	4.93823e-11	4.98901e-11	5.03637e-11
neuron_49	0	7.26651e-11	6.54864e-11	5.88383e-11	5.28582e-11	4.75162e-11	4.27685e-11	3.85734e-11	3.48947e-11	3.17012e-11	2.89664e-11	2.66666e-11	2.47805e-11	2.32872e-11	2.21658e-11	2.13946e-11	2.09504e-11	2.08087e-11	2.09433e-11	2.13269e-11	2.19313e-11	2.27279e-11	2.36879e-11	2.47834e-11	2.59873e-11	2.72739e-11	2.86194e-11	3.0002e-11	3.1402e-11	3.28022e-11	3.41874e-11	3.5545e-11	3.68643e-11	3.81372e-11	3.93572e-11	4.05194e-11	4.16207e-11	4.26595e-11	4.36353e-11	4.45484e-11	4.54006e-11	4.61937e-11	4.69305e-11	4.76142e-11	4.82483e-11	4.88363e-11	4.93823e-11	4.98901e-11	5.03637e-11
neuron_50	0	7.26651e-11	6.54864e-11	5.88383e-11	5.28582e-11	4.75162e-11	4.27685e-11	3.85734e-11	3.48947e-11	3.17012e-11	2.89664e-11	2.66666e-11	2.47805e-11	2.32872e-11	2.21658e-11	2.13946e-11	2.09504e-11	2.08087e-11	2.09433e-11	2.13269e-11	2.19313e-11	2.27279e-11	2.36879e-11	2.47834e-11	2.59873e-11	2.72739e-11	2.86194e-11	3.0002e-11	3.1402e-11	3.28022e-11	3.41874e-11	3.5545e-11	3.68643e-11	3.81372e-11	3.93572e-11	4.05194e-11	4.16207e-11	4.26595e-11	4.36353e-11	4.45484e-11	4.54006e-11	4.61937e-11	4.69305e-11	4.76142e-11	4.82483e-11	4.88363e-11	4.93823e-11	4.98901e-11	5.03637e-11
neuron_51	0	7.26651e-11	6.54864e-11	5.88383e-11	5.28582e-11	4.75162e-11	4.27685e-11	3.85734e-11	3.48947e-11	3.17012e-11	2.89664e-11	2.66666e-11	2.47805e-11	2.32872e-11	2.21658e-11	2.13946e-11	2.09504e-11	2.08087e-11	2.09433e-11	2.13269e-11	2.19313e-11	2.27279e-11	2.36879e-11	2.47834e-11	2.59873e-11	2.72739e-11	2.86194e-11	3.0002e-11	3.1402e-11	3.28022e-11	3.41874e-11	3.5545e-11	3.68643e-11	3.81372e-11	3.93572e-11	4.05194e-11	4.16207e-11	4.26595e-11	4.36353e-11	4.45484e-11	4.54006e-11	4.61937e-11	4.69305e-11	4.76142e-11	4.82483e-11	4.88363e-11	4.93823e-11	4.98901e-11	5.03637e-11
neuron_52	0	7.26651e-11	6.54864e-11	5.88383e-11	5.28582e-11	4.75162e-11	4.27685e-11	3.85734e-11	3.48947e-11	3.17012e-11	2.89664e-11	2.66666e-11	2.47805e-11	2.32872e-11	2.21658e-11	2.13946e-11	2.09504e-11	2.08087e-11	2.09433e-11	2.13269e-11	2.19313e-11	2.27279e-11	2.36879e-11	2.47834e-11	2.59873e-11	2.72739e-11	2.86194e-11	3.0002e-11	3.1402e-11	3.28022e-11	3.41874e-11	3.5545e-11	3.68643e-11	3.81372e-11	3.93572e-11	4.05194e-11	4.16207e-11	4.26595e-11	4.36353e-11	4.45484e-11	4.54006e-11	4.61937e-11	4.69305e-11	4.76142e-11	4.82483e-11	4.88363e-11	4.93823e-11	4.98901e-11	5.03637e-11
neuron_53	0	1.45142e-11	1.30474e-11	1.17066e-11	1.05024e-11	9.4249e-12	8.46332e-12	7.60764e-12	6.84886e-12	6.17903e-12	5.59109e-12	5.07845e-12	4.6351e-12	4.25527e-12	3.93336e-12	3.66392e-12	3.44146e-12	3.26067e-12	3.11621e-12	3.00287e-12	2.91593e-12	2.85061e-12	2.80261e-12	2.7681e-12	2.74344e-12	2.72582e-12	2.71249e-12	2.70128e-12	2.69041e-12	2.67841e-12	2.66442e-12	2.64759e-12	2.62747e-12	2.60383e-12	2.57659e-12	2.5458e-12	2.51155e-12	2.47416e-12	2.43389e-12	2.39108e-12	2.34627e-12	2.29974e-12	2.25187e-12	2.20306e-12	2.1536e-12	2.10375e-12	2.05388e-12	2.00438e-12	1.9553e-12
neuron_54	0	7.26651e-11	6.54864e-11	5.88383e-11	5.28582e-11	4.75162e-11	4.27685e-11	3.85734e-11	3.48947e-11	3.17012e-11	2.89664e-11	2.66666e-11	2.47805e-11	2.32872e-11	2.21658e-11	2.13946e-11	2.09504e-11	2.08087e-11	2.09433e-11	2.13269e-11	2.19313e-11	2.27279e-11	2.36879e-11	2.47834e-11	2.59873e-11	2.72739e-11	2.86194e-11	3.0002e-11	3.1402e-11	3.28022e-11	3.41874e-11	3.5545e-11	3.68643e-11	3.81372e-11	3.93572e-11	4.05194e-11	4.16207e-11	4.26595e-11	4.36353e-11	4.45484e-11	4.54006e-11	4.61937e-11	4.69305e-11	4.76142e-11	4.82483e-11	4.88363e-11	4.93823e-11	4.98901e-11	5.03637e-11
neuron_55	0	1.45744e-11	1.31033e-11	1.17578e-11	1.05494e-11	9.46843e-12	8.50433e-12	7.64726e-12	6.88856e-12	6.22069e-12	5.63693e-12	5.13128e-12	4.69829e-12	4.33281e-12	4.02968e-12	3.78396e-12	3.59063e-12	3.44464e-12	3.34074e-12	3.27378e-12	3.23879e-12	3.23072e-12	3.24487e-12	3.27672e-12	3.32221e-12	3.37737e-12	3.43894e-12	3.50393e-12	3.56977e-12	3.63439e-12	3.6959e-12	3.75318e-12	3.80494e-12	3.8506e-12	3.88963e-12	3.92177e-12	3.94715e-12	3.96565e-12	3.97753e-12	3.98324e-12	3.98315e-12	3.97756e-12	3.96703e-12	3.95225e-12	3.93354e-12	3.91152e-12	3.88672e-12	3.85951e-12	3.83032e-12
neuron_56	0	1.45744e-11	1.31033e-11	1.17578e-11	1.05494e-11	9.46843e-12	8.50433e-12	7.64726e-12	6.88856e-12	6.22069e-12	5.63693e-12	5.13128e-12	4.69829e-12	4.33281e-12	4.02968e-12	3.78396e-12	3.59063e-12	3.44464e-12	3.34074e-12	3.27378e-12	3.23879e-12	3.23072e-12	3.24487e-12	3.27672e-12	3.32221e-12	3.37737e-12	3.43894e-12	3.50393e-12	3.56977e-12	3.63439e-12	3.6959e-12	3.75318e-12	3.80494e-12	3.8506e-12	3.88963e-12	3.92177e-12	3.94715e-12	3.96565e-12	3.97753e-12	3.98324e-12	3.98315e-12	3.97756e-12	3.96703e-12	3.95225e-12	3.93354e-12	3.91152e-12	3.88672e-12	3.85951e-12	3.83032e-12
neuron_57	0	1.45744e-11	1.31033e-11	1.17578e-11	1.05494e-11	9.46843e-12	8.50433e-12	7.64726e-12	6.88856e-12	6.22069e-12	5.63693e-12	5.13128e-12	4.69829e-12	4.33281e-12	4.02968e-12	3.78396e-12	3.59063e-12	3.44464e-12	3.34074e-12	3.27378e-12	3.23879e-12	3.23072e-12	3.24487e-12	3.27672e-12	3.32221e-12	3.37737e-12	3.43894e-12	3.50393e-12	3.56977e-12	3.63439e-12	3.6959e-12	3.75318e-12	3.80494e-12	3.8506e-12	3.88963e-12	3.92177e-12	3.94715e-12	3.96565e-12	3.97753e-12	3.98324e-12	3.98315e-12	3.97756e-12	3.96703e-12	3.95225e-12	3.93354e-12	3.91152e-12	3.88672e-12	3.85951e-12	3.83032e-12
neuron_58	0	1.45744e-11	1.31033e-11	1.17578e-11	1.05494e-11	9.46843e-12	8.50433e-12	7.64726e-12	6.88856e-12	6.22069e-12	5.63693e-12	5.13128e-12	4.69829e-12	4.33281e-12	4.02968e-12	3.78396e-12	3.59063e-12	3.44464e-12	3.34074e-12	3.27378e-12	3.23879e-12	3.23072e-12	3.24487e-12	3.27672e-12	3.32221e-12	3.37737e-12	3.43894e-12	3.50393e-12	3.56977e-12	3.63439e-12	3.6959e-12	3.75318e-12	3.80494e-12	3.8506e-12	3.88963e-12	3.92177e-12	3.94715e-12	3.96565e-12	3.97753e-12	3.98324e-12	3.98315e-12	3.97756e-12	3.96703e-12	3.95225e-12	3.93354e-12	3.91152e-12	3.88672e-12	3.85951e-12	3.83032e-12
neuron_59	0	1.45744e-11	1.31033e-11	1.17578e-11	1.05494e-11	9.46843e-12	8.50433e-12	7.64726e-12	6.88856e-12	6.22069e-12	5.63693e-12	5.13128e-12	4.69829e-12	4.33281e-12	4.02968e-12	3.78396e-12	3.59063e-12	3.44464e-12	3.34074e-12	3.27378e-12	3.23879e-12	3.23072e-12	3.24487e-12	3.27672e-12	3.32221e-12	3.37737e-12	3.43894e-12	3.50393e-12	3.56977e-12	3.63439e-12	3.6959e-12	3.75318e-12	3.80494e-12	3.8506e-12	3.88963e-12	3.92177e-12	3.94715e-12	3.96565e-12	3.97753e-12	3.98324e-12	3.98315e-12	3.97756e-12	3.96703e-12	3.95225e-12	3.93354e-12	3.91152e-12	3.88672e-12	3.85951e-12	3.83032e-12
neuron_60	0	1.45744e-11	1.31033e-11	1.17578e-11	1.05494e-11	9.46843e-12	8.50433e-12	7.64726e-12	6.88856e-12	6.22069e-12	5.63693e-12	5.13128e-12	4.69829e-12	4.33281e-12	4.02968e-12	3.78396e-12	3.59063e-12	3.44464e-12	3.34074e-12	3.27378e-12	3.23879e-12	3.23072e-12	3.24487e-12	3.27672e-12	3.32221e-12	3.37737e-12	3.43894e-12	3.50393e-12	3.56977e-12	3.63439e-12	3.6959e-12	3.75318e-12	3.80494e-12	3.8506e-12	3.88963e-12	3.92177e-12	3.94715e-12	3.96565e-12	3.97753e-12	3.98324e-12	3.98315e-12	3.97756e-12	3.96703e-12	3.95225e-12	3.93354e-12	3.91152e-12	3.88672e-12	3.85951e-12	3.83032e-12
neuron_61	0	1.45744e-11	1.31033e-11	1.17578e-11	1.05494e-11	9.46843e-12	8.50433e-12	7.64726e-12	6.88856e-12	6.22069e-12	5.63693e-12	5.13128e-12	4.69829e-12	4.33281e-12	4.02968e-12	3.78396e-12	3.59063e-12	3.44464e-12	3.34074e-12	3.27378e-12	3.23879e-12	3.23072e-12	3.24487e-12	3.27672e-12	3.32221e-12	3.37737e-12	3.43894e-12	3.50393e-12	3.56977e-12	3.63439e-12	3.6959e-12	3.75318e-12	3.80494e-12	3.8506e-12	3.88963e-12	3.92177e-12	3.94715e-12	3.96565e-12	3.97753e-12	3.98324e-12	3.98315e-12	3.97756e-12	3.96703e-12	3.95225e-12	3.93354e-12	3.91152e-12	3.88672e-12	3.85951e-12	3.83032e-12
neuron_62	0	1.45744e-11	1.31033e-11	1.17578e-11	1.05494e-11	9.46843e-12	8.50433e-12	7.64726e-12	6.88856e-12	6.22069e-12	5.63693e-12	5.13128e-12	4.69829e-12	4.33281e-12	4.02968e-12	3.78396e-12	3.59063e-12	3.44464e-12	3.34074e-12	3.27378e-12	3.23879e-12	3.23072e-12	3.24487e-12	3.27672e-12	3.32221e-12	3.37737e-12	3.43894e-12	3.50393e-12	3.56977e-12	3.63439e-12	3.6959e-12	3.75318e-12	3.80494e-12	3.8506e-12	3.88963e-12	3.92177e-12	3.94715e-12	3.96565e-12	3.97753e-12	3.98324e-12	3.98315e-12	3.97756e-12	3.96703e-12	3.95225e-12	3.93354e-12	3.91152e-12	3.88672e-12	3.85951e-12	3.83032e-12
neuron_63	0	1.45744e-11	1.31033e-11	1.17578e-11	1.05494e-11	9.46843e-12	8.50433e-12	7.64726e-12	6.88856e-12	6.22069e-12	5.63693e-12	5.13128e-12	4.69829e-12	4.33281e-12	4.02968e-12	3.78396e-12	3.59063e-12	3.44464e-12	3.34074e-12	3.27378e-12	3.23879e-12	3.23072e-12	3.24487e-12	3.27672e-12	3.32221e-12	3.37737e-12	3.43894e-12	3.50393e-12	3.56977e-12	3.63439e-12	3.6959e-12	3.75318e-12	3.80494e-12	3.8506e-12	3.88963e-12	3.92177e-12	3.94715e-12	3.96565e-12	3.97753e-12	3.98324e-12	3.98315e-12	3.97756e-12	3.96703e-12	3.95225e-12	3.93354e-12	3.91152e-12	3.88672e-12	3.85951e-12	3.83032e-12
neuron_64	0	1.45744e-11	1.31033e-11	1.17578e-11	1.05494e-11	9.46843e-12	8.50433e-12	7.64726e-12	6.88856e-12	6.22069e-12	5.63693e-12	5.13128e-12	4.69829e-12	4.33281e-12	4.02968e-12	3.78396e-12	3.59063e-12	3.44464e-12	3.34074e-12	3.27378e-12	3.23879e-12	3.23072e-12	3.24487e-12	3.27672e-12	3.32221e-12	3.37737e-12	3.43894e-12	3.50393e-12	3.56977e-12	3.63439e-12	3.6959e-12	3.75318e-12	3.80494e-12	3.8506e-12	3.88963e-12	3.92177e-12	3.94715e-12	3.96565e-12	3.97753e-12	3.98324e-12	3.98315e-12	3.97756e-12	3.96703e-12	3.95225e-12	3.93354e-12	3.91152e-12	3.88672e-12	3.85951e-12	3.83032e-12
neuron_65	0	1.45744e-11	1.31033e-11	1.17578e-11	1.05494e-11	9.46843e-12	8.50433e-12	7.64726e-12	6.88856e-12	6.22069e-12	5.63693e-12	5.13128e-12	4.69829e-12	4.33281e-12	4.02968e-12	3.78396e-12	3.59063e-12	3.44464e-12	3.34074e-12	3.27378e-12	3.23879e-12	3.23072e-12	3.24487e-12	3.27672e-12	3.32221e-12	3.37737e-12	3.43894e-12	3.50393e-12	3.56977e-12	3.63439e-12	3.6959e-12	3.75318e-12	3.80494e-12	3.8506e-12	3.88963e-12	3.92177e-12	3.94715e-12	3.96565e-12	3.97753e-12	3.98324e-12	3.98315e-12	3.97756e-12	3.96703e-12	3.95225e-12	3.93354e-12	3.91152e-12	3.88672e-12	3.85951e-12	3.83032e-12
neuron_66	0	1.45744e-11	1.31033e-11	1.17578e-11	1.05494e-11	9.46843e-12	8.50433e-12	7.64726e-12	6.88856e-12	6.22069e-12	5.63693e-12	5.13128e-12	4.69829e-12	4.33281e-12	4.02968e-12	3.78396e-12	3.59063e-12	3.44464e-12	3.34074e-12	3.27378e-12	3.23879e-12	3.23072e-12	3.24487e-12	3.27672e-12	3.32221e-12	3.37737e-12	3.43894e-12	3.50393e-12	3.56977e-12	3.63439e-12	3.6959e-12	3.75318e-12	3.80494e-12	3.8506e-12	3.88963e-12	3.92177e-12	3.94715e-12	3.96565e-12	3.97753e-12	3.98324e-12	3.98315e-12	3.97756e-12	3.96703e-12	3.95225e-12	3.93354e-12	3.91152e-12	3.88672e-12	3.85951e-12	3.83032e-12
neuron_67	0	7.17203e-11	6.45949e-11	5.80127e-11	5.20909e-11	4.6794e-11	4.20736e-11	3.78828e-11	3.41789e-11	3.09228e-11	2.80788e-11	2.5613e-11	2.3493e-11	2.16872e-11	2.01642e-11	1.88927e-11	1.78422e-11	1.69826e-11	1.62848e-11	1.57213e-11	1.52664e-11	1.48968e-11	1.45916e-11	1.43324e-11	1.41037e-11	1.38926e-11	1.36885e-11	1.34835e-11	1.32716e-11	1.30487e-11	1.28121e-11	1.25607e-11	1.22944e-11	1.20136e-11	1.17196e-11	1.14141e-11	1.10991e-11	1.07767e-11	1.04488e-11	1.01176e-11	9.78532e-12	9.45377e-12	9.12463e-12	8.79954e-12	8.47984e-12	8.16669e-12	7.86113e-12	7.56408e-12	7.27605e-12
neuron_68	0	1.45142e-11	1.30474e-11	1.17066e-11	1.05024e-11	9.4249e-12	8.46332e-12	7.60764e-12	6.84886e-12	6.17903e-12	5.59109e-12	5.07845e-12	4.6351e-12	4.25527e-12	3.93336e-12	3.66392e-12	3.44146e-12	3.26067e-12	3.11621e-12	3.00287e-12	2.91593e-12	2.85061e-12	2.80261e-12	2.7681e-12	2.74344e-12	2.72582e-12	2.71249e-12	2.70128e-12	2.69041e-12	2.67841e-12	2.66442e-12	2.64759e-12	2.62747e-12	2.60383e-12	2.57659e-12	2.5458e-12	2.51155e-12	2.47416e-12	2.43389e-12	2.39108e-12	2.34627e-12	2.29974e-12	2.25187e-12	2.20306e-12	2.1536e-12	2.10375e-12	2.05388e-12	2.00438e-12	1.9553e-12
neuron_69	0	1.45142e-11	1.30474e-11	1.17066e-11	1.05024e-11	9.4249e-12	8.46332e-12	7.60764e-12	6.84886e-12	6.17903e-12	5.59109e-12	5.07845e-12	4.6351e-12	4.25527e-12	3.93336e-12	3.66392e-12	3.44146e-12	3.26067e-12	3.11621e-12	3.00287e-12	2.91593e-12	2.85061e-12	2.80261e-12	2.7681e-12	2.74344e-12	2.72582e-12	2.71249e-12	2.70128e-12	2.69041e-12	2.67841e-12	2.66442e-12	2.64759e-12	2.62747e-12	2.60383e-12	2.57659e-12	2.5458e-12	2.51155e-12	2.47416e-12	2.43389e-12	2.39108e-12	2.34627e-12	2.29974e-12	2.25187e-12	2.20306e-12	2.1536e-12	2.10375e-12	2.05388e-12	2.00438e-12	1.9553e-12
neuron_70	0	1.45142e-11	1.30474e-11	1.17066e-11	1.05024e-11	9.4249e-12	8.46332e-12	7.60764e-12	6.84886e-12	6.17903e-12	5.59109e-12	5.07845e-12	4.6351e-12	4.25527e-12	3.93336e-12	3.66392e-12	3.44146e-12	3.26067e-12	3.11621e-12	3.00287e-12	2.91593e-12	2.85061e-12	2.80261e-12	2.7681e-12	2.74344e-12	2.72582e-12	2.71249e-12	2.70128e-12	2.69041e-12	2.67841e-12	2.66442e-12	2.64759e-12	2.62747e-12	2.60383e-12	2.57659e-12	2.5458e-12	2.51155e-12	2.47416e-12	2.43389e-12	2.39108e-12	2.34627e-12	2.29974e-12	2.25187e-12	2.20306e-12	2.1536e-12	2.10375e-12	2.05388e-12	2.00438e-12	1.9553e-12
neuron_71	0	1.45142e-11	1.30474e-11	1.17066e-11	1.05024e-11	9.4249e-12	8.46332e-12	7.60764e-12	6.84886e-12	6.17903e-12	5.59109e-12	5.07845e-12	4.6351e-12	4.25527e-12	3.93336e-12	3.66392e-12	3.44146e-12	3.26067e-12	3.11621e-12	3.00287e-12	2.91593e-12	2.85061e-12	2.80261e-12	2.7681e-12	2.74344e-12	2.72582e-12	2.71249e-12	2.70128e-12	2.69041e-12	2.67841e-12	2.66442e-12	2.64759e-12	2.62747e-12	2.60383e-12	2.57659e-12	2.5458e-12	2.51155e-12	2.47416e-12	2.43389e-12	2.39108e-12	2.34627e-12	2.29974e-12	2.25187e-12	2.20306e-12	2.1536e-12	2.10375e-12	2.05388e-12	2.00438e-12	1.9553e-12
neuron_72	0	1.45142e-11	1.30474e-11	1.17066e-11	1.05024e-11	9.4249e-12	8.46332e-12	7.60764e-12	6.84886e-12	6.17903e-12	5.59109e-12	5.07845e-12	4.6351e-12	4.25527e-12	3.93336e-12	3.66392e-12	3.44146e-12	3.26067e-12	3.11621e-12	3.00287e-12	2.91593e-12	2.85061e-12	2.80261e-12	2.7681e-12	2.74344e-12	2.72582e-12	2.71249e-12	2.70128e-12	2.69041e-12	2.67841e-12	2.66442e-12	2.64759e-12	2.62747e-12	2.60383e-12	2.57659e-12	2.5458e-12	2.51155e-12	2.47416e-12	2.43389e-12	2.39108e-12	2.34627e-12	2.29974e-12	2.25187e-12	2.20306e-12	2.1536e-12	2.10375e-12	2.05388e-12	2.00438e-12	1.9553e-12
neuron_73	0	1.45142e-11	1.30474e-11	1.17066e-11	1.05024e-11	9.4249e-12	8.46332e-12	7.60764e-12	6.84886e-12	6.17903e-12	5.59109e-12	5.07845e-12	4.6351e-12	4.25527e-12	3.93336e-12	3.66392e-12	3.44146e-12	3.26067e-12	3.11621e-12	3.00287e-12	2.91593e-12	2.85061e-12	2.80261e-12	2.7681e-12	2.74344e-12	2.72582e-12	2.71249e-12	2.70128e-12	2.69041e-12	2.67841e-12	2.66442e-12	2.64759e-12	2.62747e-12	2.60383e-12	2.57659e-12	2.5458e-12	2.51155e-12	2.47416e-12	2.43389e-12	2.39108e-12	2.34627e-12	2.29974e-12	2.25187e-12	2.20306e-12	2.1536e-12	2.10375e-12	2.05388e-12	2.00438e-12	1.9553e-12
neuron_74	0	1.45142e-11	1.30474e-11	1.17066e-11	1.05024e-11	9.4249e-12	8.46332e-12	7.60764e-12	6.84886e-12	6.17903e-12	5.59109e-12	5.07845e-12	4.6351e-12	4.25527e-12	3.93336e-12	3.66392e-12	3.44146e-12	3.26067e-12	3.11621e-12	3.00287e-12	2.91593e-12	2.85061e-12	2.80261e-12	2.7681e-12	2.74344e-12	2.72582e-12	2.71249e-12	2.70128e-12	2.69041e-12	2.67841e-12	2.66442e-12	2.64759e-12	2.62747e-12	2.60383e-12	2.57659e-12	2.5458e-12	2.51155e-12	2.47416e-12	2.43389e-12	2.39108e-12	2.34627e-12	2.29974e-12	2.25187e-12	2.20306e-12	2.1536e-12	2.10375e-12	2.05388e-12	2.00438e-12	1.9553e-12
neuron_75	0	1.45142e-11	1.30474e-11	1.17066e-11	1.05024e-11	9.4249e-12	8.46332e-12	7.60764e-12	6.84886e-12	6.17903e-12	5.59109e-12	5.07845e-12	4.6351e-12	4.25527e-12	3.93336e-12	3.66392e-12	3.44146e-12	3.26067e-12	3.11621e-12	3.00287e-12	2.91593e-12	2.85061e-12	2.80261e-12	2.7681e-12	2.74344e-12	2.72582e-12	2.71249e-12	2.70128e-12	2.69041e-12	2.67841e-12	2.66442e-12	2.64759e-12	2.62747e-12	2.60383e-12	2.57659e-12	2.5458e-12	2.51155e-12	2.47416e-12	2.43389e-12	2.39108e-12	2.34627e-12	2.29974e-12	2.25187e-12	2.20306e-12	2.1536e-12	2.10375e-12	2.05388e-12	2.00438e-12	1.9553e-12
neuron_76	0	1.45142e-11	1.30474e-11	1.17066e-11	1.05024e-11	9.4249e-12	8.46332e-12	7.60764e-12	6.84886e-12	6.17903e-12	5.59109e-12	5.07845e-12	4.6351e-12	4.25527e-12	3.93336e-12	3.66392e-12	3.44146e-12	3.26067e-12	3.11621e-12	3.00287e-12	2.91593e-12	2.85061e-12	2.80261e-12	2.7681e-12	2.74344e-12	2.72582e-12	2.71249e-12	2.70128e-12	2.69041e-12	2.67841e-12	2.66442e-12	2.64759e-12	2.62747e-12	2.60383e-12	2.57659e-12	2.5458e-12	2.51155e-12	2.47416e-12	2.43389e-12	2.39108e-12	2.34627e-12	2.29974e-12	2.25187e-12	2.20306e-12	2.1536e-12	2.10375e-12	2.05388e-12	2.00438e-12	1.9553e-12
neuron_77	0	1.45142e-11	1.30474e-11	1.17066e-11	1.05024e-11	9.4249e-12	8.46332e-12	7.60764e-12	6.84886e-12	6.17903e-12	5.59109e-12	5.07845e-12	4.6351e-12	4.25527e-12	3.93336e-12	3.66392e-12	3.44146e-12	3.26067e-12	3.11621e-12	3.00287e-12	2.91593e-12	2.85061e-12	2.80261e-12	2.7681e-12	2.74344e-12	2.72582e-12	2.71249e-12	2.70128e-12	2.69041e-12	2.67841e-12	2.66442e-12	2.64759e-12	2.62747e-12	2.60383e-12	2.57659e-12	2.5458e-12	2.51155e-12	2.47416e-12	2.43389e-12	2.39108e-12	2.34627e-12	2.29974e-12	2.25187e-12	2.20306e-12	2.1536e-12	2.10375e-12	2.05388e-12	2.00438e-12	1.9553e-12
neuron_78	0	1.45142e-11	1.30474e-11	1.17066e-11	1.05024e-11	9.4249e-12	8.46332e-12	7.60764e-12	6.84886e-12	6.17903e-12	5.59109e-12	5.07845e-12	4.6351e-12	4.25527e-12	3.93336e-12	3.66392e-12	3.44146e-12	3.26067e-12	3.11621e-12	3.00287e-12	2.91593e-12	2.85061e-12	2.80261e-12	2.7681e-12	2.74344e-12	2.72582e-12	2.71249e-12	2.70128e-12	2.69041e-12	2.67841e-12	2.66442e-12	2.64759e-12	2.62747e-12	2.60383e-12	2.57659e-12	2.5458e-12	2.51155e-12	2.47416e-12	2.43389e-12	2.39108e-12	2.34627e-12	2.29974e-12	2.25187e-12	2.20306e-12	2.1536e-12	2.10375e-12	2.05388e-12	2.00438e-12	1.9553e-12
neuron_79	0	1.45142e-11	1.30474e-11	1.17066e-11	1.05024e-11	9.4249e-12	8.46332e-12	7.60764e-12	6.84886e-12	6.17903e-12	5.59109e-12	5.07845e-12	4.6351e-12	4.25527e-12	3.93336e-12	3.66392e-12	3.44146e-12	3.26067e-12	3.11621e-12	3.00287e-12	2.91593e-12	2.85061e-12	2.80261e-12	2.7681e-12	2.74344e-12	2.72582e-12	2.71249e-12	2.70128e-12	2.69041e-12	2.67841e-12	2.66442e-12	2.64759e-12	2.62747e-12	2.60383e-12	2.57659e-12	2.5458e-12	2.51155e-12	2.47416e-12	2.43389e-12	2.39108e-12	2.34627e-12	2.29974e-12	2.25187e-12	2.20306e-12	2.1536e-12	2.10375e-12	2.05388e-12	2.00438e-12	1.9553e-12
neuron_80	0	1.45142e-11	1.30474e-11	1.17066e-11	1.05024e-11	9.4249e-12	8.46332e-12	7.60764e-12	6.84886e-12	6.17903e-12	5.59109e-12	5.07845e-12	4.6351e-12	4.25527e-12	3.93336e-12	3.66392e-12	3.44146e-12	3.26067e-12	3.11621e-12	3.00287e-12	2.91593e-12	2.85061e-12	2.80261e-12	2.7681e-12	2.74344e-12	2.72582e-12	2.71249e-12	2.70128e-12	2.69041e-12	2.67841e-12	2.66442e-12	2.64759e-12	2.62747e-12	2.60383e-12	2.57659e-12	2.5458e-12	2.51155e-12	2.47416e-12	2.43389e-12	2.39108e-12	2.34627e-12	2.29974e-12	2.25187e-12	2.20306e-12	2.1536e-12	2.10375e-12	2.05388e-12	2.00438e-12	1.9553e-12
neuron_81	0	7.17203e-11	6.45949e-11	5.80127e-11	5.20909e-11	4.6794e-11	4.20736e-11	3.78828e-11	3.41789e-11	3.09228e-11	2.80788e-11	2.5613e-11	2.3493e-11	2.16872e-11	2.01642e-11	1.88927e-11	1.78422e-11	1.69826e-11	1.62848e-11	1.57213e-11	1.52664e-11	1.48968e-11	1.45916e-11	1.43324e-11	1.41037e-11	1.38926e-11	1.36885e-11	1.34835e-11	1.32716e-11	1.30487e-11	1.28121e-11	1.25607e-11	1.22944e-11	1.20136e-11	1.17196e-11	1.14141e-11	1.10991e-11	1.07767e-11	1.04488e-11	1.01176e-11	9.78532e-12	9.45377e-12	9.12463e-12	8.79954e-12	8.47984e-12	8.16669e-12	7.86113e-12	7.56408e-12	7.27605e-12
neuron_82	0	7.17203e-11	6.45949e-11	5.80127e-11	5.20909e-11	4.6794e-11	4.20736e-11	3.78828e-11	3.41789e-11	3.09228e-11	2.80788e-11	2.5613e-11	2.3493e-11	2.16872e-11	2.01642e-11	1.88927e-11	1.78422e-11	1.69826e-11	1.62848e-11	1.57213e-11	1.52664e-11	1.48968e-11	1.45916e-11	1.43324e-11	1.41037e-11	1.38926e-11	1.36885e-11	1.34835e-11	1.32716e-11	1.30487e-11	1.28121e-11	1.25607e-11	1.22944e-11	1.20136e-11	1.17196e-11	1.14141e-11	1.10991e-11	1.07767e-11	1.04488e-11	1.01176e-11	9.78532e-12	9.45377e-12	9.12463e-12	8.79954e-12	8.47984e-12	8.16669e-12	7.86113e-12	7.56408e-12	7.27605e-12
neuron_83	0	7.17203e-11	6.45949e-11	5.80127e-11	5.20909e-11	4.6794e-11	4.20736e-11	3.78828e-11	3.41789e-11	3.09228e-11	2.80788e-11	2.5613e-11	2.3493e-11	2.16872e-11	2.01642e-11	1.88927e-11	1.78422e-11	1.69826e-11	1.62848e-11	1.57213e-11	1.52664e-11	1.48968e-11	1.45916e-11	1.43324e-11	1.41037e-11	1.38926e-11	1.36885e-11	1.34835e-11	1.32716e-11	1.30487e-11	1.28121e-11	1.25607e-11	1.22944e-11	1.20136e-11	1.17196e-11	1.14141e-11	1.10991e-11	1.07767e-11	1.04488e-11	1.01176e-11	9.78532e-12	9.45377e-12	9.12463e-12	8.79954e-12	8.47984e-12	8.16669e-12	7.86113e-12	7.56408e-12	7.27605e-12
neuron_84	0	7.17203e-11	6.45949e-11	5.80127e-11	5.20909e-11	4.6794e-11	4.20736e-11	3.78828e-11	3.41789e-11	3.09228e-11	2.80788e-11	2.5613e-11	2.3493e-11	2.16872e-11	2.01642e-11	1.88927e-11	1.78422e-11	1.69826e-11	1.62848e-11	1.57213e-11	1.52664e-11	1.48968e-11	1.45916e-11	1.43324e-11	1.41037e-11	1.38926e-11	1.36885e-11	1.34835e-11	1.32716e-11	1.30487e-11	1.28121e-11	1.25607e-11	1.22944e-11	1.20136e-11	1.17196e-11	1.14141e-11	1.10991e-11	1.07767e-11	1.04488e-11	1.01176e-11	9.78532e-12	9.45377e-12	9.12463e-12	8.79954e-12	8.47984e-12	8.16669e-12	7.86113e-12	7.56408e-12	7.27605e-12
[truncated: 111 more rows]
[truncated: 3,252 more columns]

## Sheet: FigS3C
evidence	left_neuron_0	left_neuron_1	left_neuron_2	left_neuron_3	left_neuron_4	right_neuron_0	right_neuron_1	right_neuron_2	right_neuron_3	right_neuron_4
-15
-14
-13
-12
[truncated: 27 more rows]

## Sheet: FigS3DActivity
	pos_1	pos_2	pos_3	pos_4	pos_5	pos_6	pos_7	pos_8	pos_9	pos_10	pos_11	pos_12	pos_13	pos_14	pos_15	pos_16	pos_17	pos_18	pos_19	pos_20	pos_21	pos_22	pos_23	pos_24	pos_25	pos_26	pos_27	pos_28	pos_29	pos_30	pos_31	pos_32	pos_33	pos_34	pos_35	pos_36	pos_37	pos_38	pos_39	pos_40	pos_41	pos_42	pos_43	pos_44	pos_45	pos_46	pos_47	pos_48	pos_49
[truncated: 595 more rows]
[truncated: 3,252 more columns]

[truncated: 1 more sheets: FigS3DVelocity]
