# Supplementary material for: Neural circuit models for evidence accumulation through choice-selective sequences
Source: Nat Commun. 2026 Mar 17;17:4055. doi: 10.1038/s41467-026-70267-9 (PMC13139583; doi:10.1038/s41467-026-70267-9)
Supplement: Supplementary file 4 — Source Data [file 41467_2026_70267_MOESM4_ESM.zip › FigS4.xlsx]

## Sheet: FigS4A
	-30	-25	-20	-15	-10	-5	0	5	10	15	20	25	30	35	40	45	50	55	60	65	70	75	80	85	90	95	100	105	110	115	120	125	130	135	140	145	150	155	160	165	170	175	180	185	190	195	200	205	210
-15	0	0	0	0	0	0	0	0	0	0	0	0	0	0	0	0	0	0	0	0	0	0	0	0	0	0	0	0	0	0	0	0	0	0	0	0	0	0	0	0	0	0	0	0	0	0	0	0	0
-14	0	0	0	0	0	0	0	0	0	0	0	0	0	0	0	0	0	0	0	0	0	0	0	0	0	0	0	0	0	0	0	0	0	0	0	0	0	0	0	0	0	0	0	0	0	0	3	3	4
-13	0	0	0	0	0	0	0	0	0	0	0	0	0	0	0	0	0	0	0	0	0	0	0	0	0	0	0	0	0	0	0	0	0	0	0	0	0	0	0	0	0	0	0	3	3	4	6	8	8
-12	0	0	0	0	0	0	0	0	0	0	0	0	0	0	0	0	0	0	0	0	0	0	0	0	0	0	0	0	0	0	0	0	0	0	0	0	0	0	0	1	3	3	3	7	11	15	14	13	12
-11	0	0	0	0	0	0	0	0	0	0	0	0	0	0	0	0	0	0	0	0	0	0	0	0	0	0	0	0	0	0	0	0	0	0	0	0	0	3	4	5	5	12	18	17	15	24	25	25	27
-10	0	0	0	0	0	0	0	0	0	0	0	0	0	0	0	0	0	0	0	0	0	0	0	0	0	0	0	0	0	0	0	0	0	0	2	4	7	8	11	16	18	24	30	31	42	31	33	33	37
-9	0	0	0	0	0	0	0	0	0	0	0	0	0	0	0	0	0	0	0	0	0	0	0	0	0	0	0	0	0	0	0	2	6	9	9	14	22	25	36	44	47	41	37	35	30	35	38	41	38
-8	0	0	0	0	0	0	0	0	0	0	0	0	0	0	0	0	0	0	0	0	0	0	0	0	0	0	0	0	3	3	9	14	15	26	31	39	39	44	36	31	27	31	39	46	55	55	52	53	57
-7	0	0	0	0	0	0	0	0	0	0	0	0	0	0	0	0	0	0	0	0	0	0	0	0	0	3	5	10	18	25	33	39	47	44	51	43	40	45	56	60	72	69	63	57	52	61	69	66	60
-6	0	0	0	0	0	0	0	0	0	0	0	0	0	0	0	0	0	0	0	0	0	1	1	4	10	23	29	37	41	54	52	45	56	62	59	69	69	63	61	66	59	66	58	67	67	61	52	54	55
-5	0	0	0	0	0	0	0	0	0	0	0	0	0	0	0	0	0	1	1	3	6	11	33	41	55	58	65	64	66	72	67	87	79	78	83	78	81	79	76	70	71	57	70	71	63	60	56	57	55
-4	0	0	0	0	0	0	0	0	0	0	0	0	0	0	0	0	2	4	9	32	52	72	76	79	83	81	96	96	96	83	97	82	81	72	68	66	67	72	68	68	69	81	67	57	59	59	62	54	57
-3	0	0	0	0	0	0	0	0	0	0	0	0	0	1	10	18	48	77	108	111	109	113	97	109	108	111	103	110	106	106	93	92	87	90	91	84	73	72	75	70	60	54	59	56	49	42	37	40	37
-2	0	0	0	0	0	0	0	0	0	0	2	10	39	99	136	167	160	162	154	145	138	136	139	131	123	115	102	87	81	83	81	82	76	69	61	64	66	54	41	37	41	33	27	25	24	23	30	30	30
-1	0	0	0	0	0	0	0	0	0	113	198	254	283	254	226	200	181	166	156	149	137	123	112	94	81	77	72	73	66	53	46	38	36	36	32	27	25	23	25	21	17	19	19	17	19	21	14	14	13
0	1000	1000	1000	1000	1000	1000	1000	1000	1000	760	581	463	354	289	245	227	209	185	154	137	129	103	93	93	84	71	67	55	56	47	44	35	31	28	23	21	24	22	18	17	16	16	15	16	12	10	9	9	10
1	0	0	0	0	0	0	0	0	0	127	218	260	282	258	240	211	190	153	153	131	114	103	103	93	87	78	73	74	67	64	61	61	63	55	49	41	39	34	35	31	28	26	23	23	29	31	27	27	28
2	0	0	0	0	0	0	0	0	0	0	1	13	42	98	131	151	141	156	133	143	144	144	144	130	112	111	98	73	67	65	72	65	56	55	56	61	55	53	39	44	45	41	41	37	33	26	33	33	32
3	0	0	0	0	0	0	0	0	0	0	0	0	0	1	12	26	67	85	116	102	102	106	93	109	120	116	115	129	119	112	87	95	89	90	86	70	63	70	76	68	62	64	54	52	55	55	46	46	44
4	0	0	0	0	0	0	0	0	0	0	0	0	0	0	0	0	2	11	15	45	61	71	76	73	77	83	90	91	92	95	101	91	94	75	75	81	86	79	85	73	69	70	72	71	62	55	56	47	48
5	0	0	0	0	0	0	0	0	0	0	0	0	0	0	0	0	0	0	1	2	8	16	30	38	44	49	44	50	58	64	78	75	81	98	93	83	81	77	65	67	67	59	63	60	63	66	62	70	66
6	0	0	0	0	0	0	0	0	0	0	0	0	0	0	0	0	0	0	0	0	0	1	3	6	14	20	34	37	40	44	37	47	38	37	47	63	61	64	68	69	65	66	65	64	58	52	56	56	60
7	0	0	0	0	0	0	0	0	0	0	0	0	0	0	0	0	0	0	0	0	0	0	0	0	2	3	5	11	20	24	33	33	41	43	39	38	36	39	45	53	61	60	52	50	55	59	54	50	46
8	0	0	0	0	0	0	0	0	0	0	0	0	0	0	0	0	0	0	0	0	0	0	0	0	0	1	2	2	3	3	5	10	15	23	27	29	36	36	27	29	32	40	51	50	48	46	51	56	60
9	0	0	0	0	0	0	0	0	0	0	0	0	0	0	0	0	0	0	0	0	0	0	0	0	0	0	0	1	1	3	3	6	6	6	11	15	16	21	30	34	34	18	19	31	31	42	40	38	38
10	0	0	0	0	0	0	0	0	0	0	0	0	0	0	0	0	0	0	0	0	0	0	0	0	0	0	0	0	0	0	1	1	2	3	5	7	10	9	13	11	17	32	31	26	27	22	25	26	26
11	0	0	0	0	0	0	0	0	0	0	0	0	0	0	0	0	0	0	0	0	0	0	0	0	0	0	0	0	0	0	0	0	1	1	2	2	3	5	6	9	8	10	15	15	18	23	24	25	26
12	0	0	0	0	0	0	0	0	0	0	0	0	0	0	0	0	0	0	0	0	0	0	0	0	0	0	0	0	0	0	0	0	0	0	0	1	1	3	4	5	4	5	5	11	12	13	14	14	13
13	0	0	0	0	0	0	0	0	0	0	0	0	0	0	0	0	0	0	0	0	0	0	0	0	0	0	0	0	0	0	0	0	0	0	0	0	0	0	0	1	3	2	2	2	5	5	7	7	8
14	0	0	0	0	0	0	0	0	0	0	0	0	0	0	0	0	0	0	0	0	0	0	0	0	0	0	0	0	0	0	0	0	0	0	0	0	0	0	0	0	0	1	2	2	2	2	2	2	2
15	0	0	0	0	0	0	0	0	0	0	0	0	0	0	0	0	0	0	0	0	0	0	0	0	0	0	0	0	0	0	0	0	0	0	0	0	0	0	0	0	0	0	0	1	1	2	3	3	3
[truncated: 17 more columns]

## Sheet: FigS4E
mu_p	mu_e	sig_e_norm
181.35	8.81336	0.276291
201.64	9.052	0.261316
221.979	9.08501	0.261738
242.296	9.0067	0.25114
282.918	8.9996	0.250374
297.506	9.06781
18.7654	-2	0.87956
18.7409	2	0.894685
39.0372	-4	0.814311
59.339	-6	0.597754
79.6896	-7	0.530256
100.024	-7.80294	0.473549
120.35	-8.01055	0.390948
140.715	-7.9606	0.346108
161.035	-8.09799	0.298678
181.382	-8.51305	0.271251
201.656	-8.77173	0.255862
221.976	-8.8758	0.258023
39.0501	4	0.824264
242.31	-8.97951	0.250698
262.608	-9.0453	0.251888
282.919	-9.04385	0.251851
297.512	-9.42775
59.3853	5	0.542716
79.6888	7	0.528137
100.023	7.53646	0.463179
120.352	7.76956	0.382716
140.723	7.93001	0.342506
161.019	8.34401	0.30315

## Sheet: FigS4F
mu_e_norm	sig_e_norm
0.67795	0.276291
0.646572	0.261316
0.648929	0.261738
0.643336	0.25114
0.642829	0.250374
-1	0.87956
1	0.894685
-1.33333	0.814311
-1.2	0.597754
-1.16667	0.530256
-1.11471	0.473549
-1.00132	0.390948
-0.884511	0.346108
-0.809799	0.298678
-0.709421	0.271251
-0.674749	0.255862
-0.682754	0.258023
1.33333	0.824264
-0.641394	0.250698
-0.646093	0.251888
-0.645989	0.251851
1	0.542716
1.16667	0.528137
1.07664	0.463179
0.863285	0.382716
0.793001	0.342506
0.695334	0.30315

## Sheet: FigS4G
mu_p	mu_e	sig_e_norm
141.293	9.90701	0.07121
133.279	9	0.973649
261.796	16	0.0480736
141.058	7.96089	0.107211
283.118	6.97556	0.0774041
201.797	1.19988	0.0766179
201.78	-6.81789	0.0811671
80.0224	-5.83569	0.131595
100.208	-5.66333	0.151281
222.137	-4.62316	0.0760009
161.165	2.36923	0.0958235
222.222	11.4037	0.0763163
297.527	16
262.784	10.2423	0.0739104
161.138	5.80427	0.101119
194.089	15	0.0404138
241.702	15	0.034879
262.807	4.55099	0.0747974
242.461	6.96527	0.0777019
80.0152	4.33795	0.164673
242.467	4.56528	0.0756865
242.376	15	0.0407848
32.4723	3
283.117	-9.18214	0.0773584
140.967	1.28443	0.108748
101.233	-7.13348	0.0687068
80.0221	5.15151	0.146484
140.922	-5.86134	0.125159
222.186	10.2452	0.0758504
262.803	-8.03483	0.0765176
201.73	-0.0446707	0.078177
283.119	-5.6605	0.0756748
242.452	-6.82812	0.0767856
59.4584	-4.82404	0.159919
221.605	-13.0014	0.0358433
120.376	7.81872	0.113511
262.801	-12.5013	0.0722333
297.337	-15
59.673	2.25345	0.210867
283.113	1.13405	0.0724706
283.114	-4.62496	0.073455
100.285	5.47793	0.141417
222.136	-2.32623	0.0767226
222.267	1.16407	0.0764693
240.875	-14	0.0166981
161.237	-2.34504	0.094797
262.801	2.50789	0.0733171
283.099	14.2836	0.042718
79.9585	6.01226	0.13294
242.481	14.2835	0.0427101
282.993	15	0.0407969
59.4645	-4.16131	0.184794
297.565	-8.07268
242.5	-8.02006	0.0768852
79.9601	-4.35589	0.165538
162.841	-10.6394	0.0368367
262.803	-10.3235	0.0774787
222.184	13.7321	0.0508649
242.46	-4.66004	0.0736734
201.594	13.6525	0.049829
283.115	5.73141	0.077762
140.879	-2.361	0.111569
242.517	-9.17615	0.0776864
100.039	-6.83619	0.105835
242.478	-10.345	0.0789121
153.618	11	0.829892
242.467	3.61702	0.0713507
222.164	-6.81272	0.0801329
201.673	11.4237	0.0753467
140.911	-4.59582	0.118898
297.564	-13.5377
120.559	6.75211	0.120441
262.795	-5.66013	0.0755928
201.334	14.1522	0.0433274
262.009	15	0.0348879
19.6098	2	0.277681
215.087	-15
59.5867	3.99676	0.179362
140.854	-9.17356	0.0840338
80.0397	1.18545	0.178996
120.578	-3.51341	0.128238
39.3522	2.58857	0.269012
106.982	-7.5706	0.05299
283.086	-1.18084	0.0728623
140.856	3.52767	0.117153
140.891	-8.54353	0.0935647
242.524	1.1255	0.0727693
222.15	-11.4384	0.079423
120.685	-0.00490755	0.12975
262.8	-11.4547	0.0761952
174.394	-12
72.9169	5
141.009	8.79406	0.0961388
120.626	3.46106	0.128965
161.215	12	0.0552304
235.402	-15
120.152	8.67379	0.100424
242.509	11.4129	0.0748499
120.608	2.38768	0.125931
201.796	8.05774	0.0791232
262.787	-13.3352	0.0647816
100.219	-0.00938034	0.15337
297.565	5.7207
112.978	8	0.852665
282.366	-15	0.0254699
222.169	5.74732	0.0815913
120.534	1.23759	0.123816
201.752	-8.06673	0.0810737
79.9849	3.4143	0.176023
201.747	5.77157	0.0832708
79.9772	-2.34729	0.179185
222.192	-8.03295	0.0799043
262.784	11.4044	0.074291
283.073	-14.7964	0.0683681
297.501	-14.0075
161.31	-8.92192	0.0906232
100.246	6.234	0.12276
283.031	-15	0.028046
201.689	10.2805	0.0763743
297.563	-3.58264
120.861	-7.89875	0.0633767
122.685	10	0.0598298
200.274	14.4552	0.0379586
120.572	-2.36459	0.125212
53.0633	-6
80.0157	2.34751	0.180676
120.478	-7.34522	0.0990905
297.56	-1.2126
181.517	-2.41158	0.0827919
222.138	-10.3445	0.0820395
39.4535	-3.19423	0.239093
181.465	-1.19115	0.0817442
181.577	7.00723	0.0863078
161.205	9.17004	0.0949965
283.112	9.17695	0.0750153
43.664	4	0.164015
222.196	3.59047	0.0758377
181.506	-11.0686	0.0756453
282.319	15	0.0348913
161.167	4.64443	0.104836
39.8443	4	0.215355
39.3442	0.0327512	0.445108
19.1236	-1.52704	0.432169
93.3524	7
201.724	-12.2769	0.0707011
201.637	13.1825	0.0589247
222.152	-9.19566	0.0803399
262.645	-15	0.0280249
161.178	6.91111	0.0956964
297.56	-13.357
161.302	-8.10402	0.100037
122.793	-10	0.0585235
283.108	13.6991	0.0475771
100.3	-1.20658	0.151161
297.563	-12.635
297.564	-2.32882
262.792	-3.42827	0.073911
283.109	13.2472	0.0569067
201.786	4.57157	0.0806857
201.77	-9.2314	0.0810621
161.708	-10.3469	0.0752929
162.82	12.374	0.0463705
100.282	3.47506	0.154042
283.115	-6.82308	0.0772963
242.496	12.6228	0.0709986
297.559	4.61742
222.139	-12.7009	0.0546832
297.563	-4.63523
283.111	2.50814	0.0733206
120.576	4.58199	0.129618
100.267	-4.70448	0.160014
262.794	8.10819	0.0761147
297.56	-5.74768
242.463	-5.69992	0.0748549
201.721	9.16062	0.078078
141.011	-7.01419	0.120806
242.527	-2.39638	0.0711521
201.704	-12.7543	0.0569366
222.166	8.11514	0.0795149
161.212	-5.75401	0.105033
262.803	1.134	0.072467
120.596	-1.15767	0.123976
242.558	-12.4681	0.0717305
100.338	2.35537	0.154246
201.834	3.53982	0.0765404
221.394	15	0.0361679
161.313	-1.17848	0.0922689
201.783	-4.59225	0.0781072
262.806	3.62443	0.0703523
181.486	8.06517	0.0844919
161.19	0.042578	0.0956952
297.563	-6.88863
39.4349	1.1094	0.373818
141.554	-10	0.0799848
59.6571	3.12329	0.192019
80.6158	7	0.0916841
242.48	13.7083	0.0479935
120.558	-7.68463	0.0781094
19.33	-2	0.344918
81.0676	-6.28392	0.0856234
100.061	-6.91766	0.078794
283.111	-11.4532	0.0761655
222.142	-5.68814	0.0773285
140.93	5.68777	0.112295
283.107	-13.3265	0.0646311
201.788	2.4596	0.0762299
39.7924	-3.98081	0.23059
222.149	6.98811	0.0819503
181.306	12.2482	0.0736207
59.6416	-2.29306	0.212966
242.522	-11.5299	0.0783579
201.888	-2.34714	0.076252
39.44	-1.82934	0.304059
19.0685	-1.05704	0.620535
222.184	9.18159	0.0767787
181.564	-11.7051	0.0466933
160.871	12	0.0787614
297.564	9.14969
297.565	-10.3257
242.44	5.75426	0.0780774
161.194	-7.05503	0.105046
120.563	5.69979	0.125838
297.563	-11.5925
173.9	11	1.42857
222.139	-12.2645	0.0699264
181.541	-9.36252	0.0932016
243.348	-14	0.0383049
140.928	6.88424	0.112362
202.843	-15	0.0354146
262.789	0.110963	0.0684295
100.365	7.2651	0.0578441
262.789	14.2837	0.0427175
140.92	-0.0187402	0.109252
242.549	-13.2525	0.0638087
19.0615	0.991446	0.608319
100.101	-6.40511	0.131818
100.332	1.20011	0.153982
64.0546	5.84106	0.117829
262.789	-4.62693	0.0733907
242.484	8.12623	0.0766093
120.564	-6.80377	0.122947
59.6832	0.0241827	0.257364
283.114	8.10525	0.0760833
181.554	-3.54422	0.0831693
39.3878	-2.47216	0.260622
262.784	9.17783	0.0749494
185.433	-12.1703	0.0317455
40.7095	-3.40957	0.141485
283.103	12.5996	0.0701824
262	-15	0.0254794
201.792	6.97528	0.0812202
222.225	2.45947	0.0773108
140.904	2.39811	0.113001
283.112	11.4075	0.0742968
59.5585	-3.29204	0.204085
262.788	12.5998	0.0702484
23.8577	-3	0.261003
222.183	4.5921	0.0781999
181.605	-6.91505	0.0904511
141.012	-7.91766	0.109623
297.56	3.48261
283.114	-12.4963	0.0721347
262.729	-14.8228	0.0686799
140.972	9.388	0.0812107
181.058	-11.7976	0.0341681
39.3062	3.57449	0.257753
154.609	-11
181.506	-0.00101011	0.0889842
59.6425	-1.243	0.225075
80.0506	0.0021994	0.199281
181.481	-10.3854	0.0865312
20.0756	-2	0.269885
283.098	0.110838	0.0684336
161.346	-9.54779	0.0798648
194.962	-14	0.190652
297.55	16
153.554	11	1.11554
161.198	8.05595	0.095827
121.781	-8.83393	0.072938
121.701	9.79995	0.0818705
100.314	-2.35456	0.152945
201.612	-12.9557	0.0438851
181.537	4.62413	0.0913427
72.5268	5	0.764542
80.3682	-6.14975	0.10715
283.115	-8.03636	0.0764627
92.8615	7	0.750822
262.683	15	0.040794
140.918	4.6016	0.115556
79.9964	-1.2025	0.179184
297.563	12.519
161.259	-4.554	0.0992797
181.552	10.2897	0.0823318
297.563	-9.18999
79.9498	-3.44056	0.179287
181.322	13.0195	0.0669266
222.157	-0.0560016	0.0725209
113.259	-9	0.592764
140.92	-1.14445	0.107589
181.61	-11.5309	0.0614849
222.191	13.2404	0.0596477
242.509	10.2284	0.074547
61.2845	5.03664	0.127208
141.508	10.4665	0.0657343
19.1022	1.4453	0.42162
262.728	-15	0.0434429
161.167	10.2318	0.0908612
120.347	9	0.0801788
297.555	16
283.116	-2.41474	0.0701022
19.2343	2	0.348531
100.498	7.33592	0.0871484
161.18	3.49914	0.100551
297.556	-13.6688
242.386	-1.20817	0.073018
201.88	-1.13923	0.074914
262.805	5.73184	0.077782
173.97	11	1.01503
297.565	11.1478
-23.5417	0.0454036	inf
262.776	-1.18098	0.0728649
59.8302	-5.18531	0.127396
181.637	13.38	0.0517607
144.54	-10	0.051428
297.559	-0.0264121
297.56	1.2574
297.561	10.2881
201.815	-5.67522	0.0787565
61.2244	-5.28291	0.0981999
113.062	8	0.710997
222.137	-1.12287	0.075281
32.6156	-4
59.5835	5	0.166218
138.927	-10.304	0.0333447
181.406	11.3637	0.0802528
201.741	-10.383	0.0830291
222.052	-12.8664	0.0414561
262.802	-2.41537	0.0701289
242.497	-3.45113	0.0747548
39.4248	-1.10755	0.373598
283.112	-3.42635	0.0738995
201.726	-11.4759	0.0804185
242.494	9.16926	0.0743793
181.595	-8.15249	0.0917689
161.182	-3.51337	0.0970234
120.636	-5.88558	0.138007
162.419	-11	0.0636844
52.7053	4
80.0868	6.66959	0.115459
79.953	-5.17288	0.151112
140.905	-3.51768	0.112592
39.4352	1.87508	0.309229
100.342	6.84781	0.103092
221.256	-15	0.0364184
235.417	-14
283.115	3.62455	0.0703482
262.799	13.2471	0.0569009
297.563	6.8189
181.517	1.32466	0.0829048
297.563	7.99116
100.263	4.55275	0.153484
141.452	10.1144	0.0354462
262.807	-9.18196	0.0774108
161.046	11.0926	0.0830391
181.515	-4.60043	0.0857659
297.386	16
181.931	13.4314	0.0372126
242.5	0.0573342	0.0702861
222.122	-3.47739	0.0770225
222.174	14.2996	0.0446577
73.4497	-7
262.797	-6.82094	0.077287
283.116	4.55089	0.0748051
201.817	-3.45993	0.0778983
222.068	15	0.0422951
201.614	12.5553	0.072009
181.488	9.2088	0.0850604
262.798	13.6992	0.0475768
133.418	9	0.785221
59.6944	1.19612	0.218374
297.549	14.3724
219.796	-14	0.0514617
181.516	3.51344	0.085019
161.24	1.27037	0.0937294
242.48	13.243	0.0567638
222.219	12.5942	0.0726474
181.556	2.45397	0.0822386
242.452	2.47188	0.0744916
242.544	-14	0.0567295
283.101	-15	0.0435484
166.337	-11.6103	0.0250491
282.107	16	0.0481169
297.557	13.5919
100.309	-3.52733	0.159552
181.546	-5.68833	0.0870768
23.5233	3	0.239814
200.679	-13.1918	0.0375695
283.113	-10.3236	0.0774921
283.117	10.2449	0.0740065
120.62	-4.70153	0.13681
19.0571	-0.00133847	1.05307
297.562	2.35007
262.804	6.97759	0.0774721
181.6	5.87198	0.0926872

## Sheet: FigS4H
mu_e_norm	sig_e_norm
0.990701	0.07121
1.125	0.973649
1.06667	0.0480736
0.796089	0.107211
0.498255	0.0774041
0.0857058	0.0766179
-0.524453	0.0811671
-0.972615	0.131595
-0.809048	0.151281
-0.355628	0.0760009
0.197436	0.0958235
0.814548	0.0763163
0.731595	0.0739104
0.483689	0.101119
1.15385	0.0404138
1.07143	0.034879
0.325071	0.0747974
0.497519	0.0777019
0.722992	0.164673
0.326091	0.0756865
1.07143	0.0407848
-0.655867	0.0773584
0.128443	0.108748
-1.01907	0.0687068
0.858585	0.146484
-0.65126	0.125159
0.7318	0.0758504
-0.573916	0.0765176
-0.00319077	0.078177
-0.404321	0.0756748
-0.487723	0.0767856
-0.964807	0.159919
-1.00011	0.0358433
0.868746	0.113511
-0.892947	0.0722333
0.450691	0.210867
0.0810036	0.0724706
-0.330355	0.073455
0.782561	0.141417
-0.178941	0.0767226
0.0831475	0.0764693
-1.07692	0.0166981
-0.234504	0.094797
0.179135	0.0733171
1.02026	0.042718
1.00204	0.13294
1.02025	0.0427101
1.07143	0.0407969
-0.832263	0.184794
-0.572862	0.0768852
-0.725981	0.165538
-1.06394	0.0368367
-0.737394	0.0774787
0.980867	0.0508649
-0.33286	0.0736734
0.975177	0.049829
0.409386	0.077762
-0.262334	0.111569
-0.655439	0.0776864
-0.976598	0.105835
-0.738928	0.0789121
1.22222	0.829892
0.258359	0.0713507
-0.524056	0.0801329
0.81598	0.0753467
-0.510647	0.118898
0.750235	0.120441
-0.404295	0.0755928
1.01087	0.0433274
1.07143	0.0348879
1	0.277681
0.799352	0.179362
-1.01928	0.0840338
0.197576	0.178996
-0.439177	0.128238
0.862857	0.269012
-1.08151	0.05299
-0.0843456	0.0728623
0.352767	0.117153
-0.949281	0.0935647
0.0803931	0.0727693
-0.879878	0.079423
-0.000545284	0.12975
-0.81819	0.0761952
0.879406	0.0961388
0.384562	0.128965
1	0.0552304
0.963755	0.100424
0.815207	0.0748499
0.265298	0.125931
0.575553	0.0791232
-0.952517	0.0647816
-0.00134005	0.15337
1.14286	0.852665
-1.07143	0.0254699
0.410523	0.0815913
0.13751	0.123816
-0.620518	0.0810737
0.56905	0.176023
0.412255	0.0832708
-0.391215	0.179185
-0.61792	0.0799043
0.814603	0.074291
-1.05689	0.0683681
-0.892192	0.0906232
0.890572	0.12276
-1.07143	0.028046
0.734321	0.0763743
-0.987344	0.0633767
1.25	0.0598298
1.03252	0.0379586
-0.295573	0.125212
0.391251	0.180676
-0.918153	0.0990905
-0.200965	0.0827919
-0.795734	0.0820395
-1.06474	0.239093
-0.0992628	0.0817442
0.539018	0.0863078
0.76417	0.0949965
0.655497	0.0750153
1.33333	0.164015
0.256462	0.0758377
-0.922383	0.0756453
1.07143	0.0348913
0.387036	0.104836
1.33333	0.215355
0.0109171	0.445108
-0.763521	0.432169
-0.944378	0.0707011
0.941605	0.0589247
-0.707359	0.0803399
-1.07143	0.0280249
0.575926	0.0956964
-0.810402	0.100037
-1.25	0.0585235
0.978509	0.0475771
-0.172368	0.151161
-0.244876	0.073911
0.946229	0.0569067
0.326541	0.0806857
-0.710108	0.0810621
-1.03469	0.0752929
1.03117	0.0463705
0.496437	0.154042
-0.487363	0.0772963
0.901629	0.0709986
-0.97699	0.0546832
0.179153	0.0733206
0.50911	0.129618
-0.672068	0.160014
0.579157	0.0761147
-0.407137	0.0748549
0.65433	0.078078
-0.779354	0.120806
-0.17117	0.0711521
-0.9811	0.0569366
0.579653	0.0795149
-0.575401	0.105033
0.0810001	0.072467
-0.144708	0.123976
-0.890579	0.0717305
0.336482	0.154246
0.252844	0.0765404
1.07143	0.0361679
-0.117848	0.0922689
-0.35325	0.0781072
0.258888	0.0703523
0.620397	0.0844919
0.0042578	0.0956952
0.369802	0.373818
-1.11111	0.0799848
0.624659	0.192019
1.16667	0.0916841
0.979162	0.0479935
-0.960578	0.0781094
-1	0.344918
-1.04732	0.0856234
-0.988238	0.078794
-0.818089	0.0761655
-0.437549	0.0773285
0.568777	0.112295
-0.951893	0.0646311
0.175686	0.0762299
-1.32694	0.23059
0.499151	0.0819503
0.942169	0.0736207
-0.458612	0.212966
-0.823567	0.0783579
-0.180549	0.076252
-0.609779	0.304059
-0.528519	0.620535
0.655828	0.0767787
-0.975422	0.0466933
1	0.0787614
0.411018	0.0780774
-0.705503	0.105046
0.63331	0.125838
1.1	1.42857
-0.943421	0.0699264
-0.78021	0.0932016
-1	0.0383049
0.688424	0.112362
-1.07143	0.0354146
0.00792595	0.0684295
1.03787	0.0578441
1.02027	0.0427175
-0.00187402	0.109252
-0.946609	0.0638087
0.495723	0.608319
-0.915015	0.131818
0.171444	0.153982
1.16821	0.117829
-0.330495	0.0733907
0.580445	0.0766093
-0.850471	0.122947
0.00604567	0.257364
0.578947	0.0760833
-0.295352	0.0831693
-0.824052	0.260622
0.65556	0.0749494
-1.01419	0.0317455
-1.13652	0.141485
0.899974	0.0701824
-1.07143	0.0254794
0.498234	0.0812202
0.175676	0.0773108
0.239811	0.113001
0.814825	0.0742968
-0.658408	0.204085
0.899984	0.0702484
-1.5	0.261003
0.328007	0.0781999
-0.576254	0.0904511
-0.87974	0.109623
-0.892595	0.0721347
-1.05877	0.0686799
0.9388	0.0812107
-0.983133	0.0341681
1.1915	0.257753
-8.41754e-05	0.0889842
-0.248599	0.225075
0.000439881	0.199281
-0.865453	0.0865312
-1	0.269885
0.00791699	0.0684336
-0.954779	0.0798648
-1.16667	0.190652
1.22222	1.11554
0.671329	0.095827
-1.10424	0.072938
1.08888	0.0818705
-0.336365	0.152945
-0.996591	0.0438851
0.355702	0.0913427
1.25	0.764542
-1.02496	0.10715
-0.574026	0.0764627
1.4	0.750822
1.07143	0.040794
0.46016	0.115556
-0.200417	0.179184
-0.4554	0.0992797
0.791512	0.0823318
-0.573427	0.179287
1.0015	0.0669266
-0.00400012	0.0725209
-1.125	0.592764
-0.127162	0.107589
-0.960907	0.0614849
0.945745	0.0596477
0.730598	0.074547
1.00733	0.127208
1.04665	0.0657343
0.72265	0.42162
-1.07143	0.0434429
0.852648	0.0908612
1	0.0801788
-0.172481	0.0701022
1	0.348531
1.04799	0.0871484
0.291595	0.100551
-0.0862976	0.073018
-0.087633	0.074914
0.409417	0.077782
1.1	1.01503
-0.0843558	0.0728649
-1.03706	0.127396
1.02923	0.0517607
-1.11111	0.051428
-0.436555	0.0787565
-1.05658	0.0981999
1.14286	0.710997
-0.0863744	0.075281
1	0.166218
-1.0304	0.0333447
0.874128	0.0802528
-0.798693	0.0830291
-0.989724	0.0414561
-0.172526	0.0701289
-0.246509	0.0747548
-0.369182	0.373598
-0.244739	0.0738995
-0.882758	0.0804185
0.654947	0.0743793
-0.679374	0.0917689
-0.351337	0.0970234
-0.735698	0.138007
-1.1	0.0636844
1.1116	0.115459
-0.862146	0.151112
-0.390854	0.112592
0.625027	0.309229
0.978259	0.103092
-1.07143	0.0364184
0.258897	0.0703482
0.946219	0.0569009
0.101897	0.0829048
0.650394	0.153484
1.01144	0.0354462
-0.655854	0.0774108
0.924381	0.0830391
-0.38337	0.0857659
1.03319	0.0372126
0.0040953	0.0702861
-0.267492	0.0770225
1.0214	0.0446577
-0.48721	0.077287
0.325064	0.0748051
-0.266148	0.0778983
1.07143	0.0422951
0.896809	0.072009
0.708369	0.0850604
0.978512	0.0475768
1.125	0.785221
0.239225	0.218374
-1.07692	0.0514617
0.270265	0.085019
0.105864	0.0937294
0.945926	0.0567638
0.899589	0.0726474
0.188767	0.0822386
0.176563	0.0744916
-1	0.0567295
-1.07143	0.0435484
-0.967526	0.0250491
1.06667	0.0481169
-0.503905	0.159552
-0.474027	0.0870768
1.5	0.239814
-1.01475	0.0375695
-0.737403	0.0774921
0.731777	0.0740065
-0.587691	0.13681
-0.000669233	1.05307
0.498399	0.0774721
0.451691	0.0926872
