# Supplementary material for: Neural circuit models for evidence accumulation through choice-selective sequences
Source: Nat Commun. 2026 Mar 17;17:4055. doi: 10.1038/s41467-026-70267-9 (PMC13139583; doi:10.1038/s41467-026-70267-9)
Supplement: Supplementary file 4 — Source Data [file 41467_2026_70267_MOESM4_ESM.zip › FigS5.xlsx]

## Sheet: FigS5A_ex1
	-27.5	-22.5	-17.5	-12.5	-7.5	-2.5	2.5	7.5	12.5	17.5	22.5	27.5	32.5	37.5	42.5	47.5	52.5	57.5	62.5	67.5	72.5	77.5	82.5	87.5	92.5	97.5	102.5	107.5	112.5	117.5	122.5	127.5	132.5	137.5	142.5	147.5	152.5	157.5	162.5	167.5	172.5	177.5	182.5	187.5	192.5	197.5	202.5	207.5	212.5
-15
-14
-13
-12																																														0.405953	0.397643	0.385178	0.384432
-11																																											0.421217	0.37585	0.368704	0.28943	0.289153	0.288439	0.296888
-10																																								0.34795	0.364227	0.345371	0.296623			0.335913	0.350831	0.344021	0.350531
-9																																					0.309572	0.328859	0.344991	0.360075					0.292073	0.323104	0.329799	0.335977	0.336985
-8																																	0.230858	0.254034	0.26611	0.317647	0.301081		0.266431	0.230767	0.311596	0.329967	0.31308	0.306398	0.289702	0.302775	0.31938	0.327868	0.340931
-7																														0.246706	0.245831	0.250256	0.300095	0.228675	0.2232	0.142529	0.269954	0.275791	0.294231	0.315645	0.268381	0.278151	0.294751	0.310752	0.33052	0.352448	0.369017	0.354968	0.343197
-6																											0.309146	0.280136	0.241146	0.246303	0.268045	0.272211	0.198149	0.272864	0.31537	0.328396	0.305527	0.303075	0.300951	0.29841	0.317156	0.356492	0.361835	0.350596	0.350609	0.335639	0.314443	0.307234	0.317472
-5																								0.39131	0.253088	0.269476	0.247081	0.297979	0.289466	0.299573	0.305217	0.329736	0.370763	0.390615	0.336665	0.313889	0.33696	0.38059	0.373879	0.364323	0.360109	0.35708	0.306961	0.287215	0.278928	0.263226	0.258552	0.262154	0.27104
-4																					0.350632	0.354283	0.352655	0.353178	0.368402	0.361266	0.341712	0.336231	0.372995	0.374509	0.379334	0.354552	0.336427	0.297978	0.363662	0.35132	0.350662	0.333198	0.320166	0.307731	0.286463	0.281986	0.301407	0.282748	0.280645	0.294497	0.316053	0.330338	0.334872
-3																	0.399127	0.347076	0.394277	0.386474	0.400267	0.403049	0.402902	0.394644	0.395094	0.371885	0.395999	0.415779	0.381335	0.443236	0.406177	0.408286	0.399958	0.39949	0.354351	0.369032	0.326055	0.326948	0.309799	0.330802	0.348781	0.359832	0.299864	0.33578	0.330037	0.33411	0.302764	0.281581	0.277791
-2														0.529453	0.452257	0.413529	0.436429	0.482649	0.454666	0.459402	0.463046	0.443322	0.423224	0.405344	0.366645	0.375807	0.386578	0.346199	0.39584	0.360791	0.40413	0.398436	0.410269	0.394711	0.375242	0.337112	0.361946	0.357278	0.373959	0.342607	0.240572	0.341157	0.368297	0.349469	0.364284	0.332079	0.290204	0.287883	0.275374
-1									0.406382	0.39891	0.432778	0.453927	0.459583	0.438025	0.447018	0.470721	0.420683	0.397054	0.429516	0.423205	0.399728	0.382259	0.39362	0.404565	0.429419	0.419416	0.405691	0.383729	0.381249	0.365197	0.337044	0.330608	0.334949	0.351717	0.359668	0.383209	0.422438	0.379853	0.290699	0.37801	0.470845	0.287301	0.308259	0.301649	0.294284	0.301816	0.324321	0.365647	0.405072
0	0.330969	0.34438	0.357951	0.372844	0.385284	0.397745	0.410232	0.421397	0.43696	0.452452	0.460872	0.442499	0.433942	0.434785	0.458783	0.451182	0.461249	0.436816	0.451481	0.414346	0.400233	0.376582	0.371476	0.356594	0.349546	0.348139	0.372024	0.391138	0.407654	0.408211	0.398399	0.399627	0.409	0.484815	0.433008	0.235216	0.309755	0.286389	0.285863	0.279128	0.278631	0.304063	0.311304	0.335854
1									0.369428	0.444817	0.446739	0.474726	0.47651	0.491638	0.477499	0.486353	0.486131	0.506099	0.455076	0.450056	0.426836	0.454147	0.444282	0.458482	0.422958	0.417919	0.372201	0.384343	0.361508	0.400392	0.4574	0.498866	0.541313	0.518517	0.454899	0.454003	0.412259	0.374137	0.337058	0.317078	0.29222	0.288658		0.178844	0.296293	0.275266	0.265365	0.257586	0.250331
2												0.449764	0.515468	0.493664	0.498992	0.474179	0.455498	0.433513	0.419866	0.451063	0.451813	0.389214	0.386582	0.384875	0.407089	0.390209	0.392229	0.393325	0.404811	0.431048	0.434078	0.404696	0.413549	0.440629	0.44461	0.442753	0.452789	0.434218	0.363446	0.347916	0.324845	0.289411	0.28476	0.314268	0.273552	0.276434	0.238606	0.23464	0.244475
3															0.410857	0.492942	0.485321	0.461489	0.471609	0.412	0.397614	0.43653	0.414286	0.379353	0.332224	0.35575	0.37359	0.391829	0.393821	0.396484	0.391912	0.40392	0.412176	0.404395	0.373502	0.364125	0.388983	0.403247	0.457939	0.44151	0.406588	0.407465	0.328603	0.265153	0.247717	0.238011	0.244732	0.245318	0.246476
4																		0.555006	0.561349	0.51397	0.52077		0.468011	0.464502	0.410291	0.346075	0.332222	0.324917	0.326829	0.326122	0.360515	0.353799	0.333027	0.363645	0.355751	0.328033	0.328902	0.298397	0.319071	0.324593	0.33218	0.294251	0.330422	0.324755	0.302218	0.271688	0.234824	0.235314	0.230242
5																						0.586919	0.564219	0.524876	0.474894	0.436958	0.41923	0.348102	0.313239	0.315823	0.267859	0.265469	0.263281	0.254409	0.252539	0.369195	0.334375	0.380281	0.382803	0.427065	0.4146	0.417405	0.401626	0.321653	0.248161	0.306494	0.312548	0.293661	0.275713
6																										0.568941	0.546309	0.461115	0.442436	0.382412	0.379798	0.330169	0.331212	0.347232	0.297902	0.273796	0.277052	0.291976	0.260757	0.257685	0.265575	0.246778	0.328367	0.355479	0.337034	0.304603	0.282156	0.274349	0.278389
7																													0.438424	0.399246	0.413844	0.405475	0.290581	0.28371	0.305049	0.30604	0.242261	0.234261	0.314121	0.370195		0.298359	0.218146	0.256115	0.276161	0.309596	0.301996	0.303663	0.312688
8																																		0.430989	0.375084	0.284565	0.387224	0.3414		0.309429	0.335702	0.39028	0.376945	0.360361	0.334282		0.325651	0.287227	0.263604
9																																				0.426455	0.365664	0.348333	0.29216	0.309646		0.269677	0.297257	0.344459	0.368593	0.359836
10																																							0.343801		0.31409	0.306979			0.293273		0.319245	0.31726	0.304118
11																																										0.310554	0.326893	0.3191	0.311598
12																																														0.308519	0.287775	0.268148	0.248181
13
14
15
[truncated: 17 more columns]

## Sheet: FigS5A_ex2
	-27.5	-22.5	-17.5	-12.5	-7.5	-2.5	2.5	7.5	12.5	17.5	22.5	27.5	32.5	37.5	42.5	47.5	52.5	57.5	62.5	67.5	72.5	77.5	82.5	87.5	92.5	97.5	102.5	107.5	112.5	117.5	122.5	127.5	132.5	137.5	142.5	147.5	152.5	157.5	162.5	167.5	172.5	177.5	182.5	187.5	192.5	197.5	202.5	207.5	212.5
-15
-14
-13
-12
-11																																													0.250902	0.377005	0.463159	0.456399	0.456018
-10																																								0.19631	0.189556	0.179654	0.392359	0.40324	0.430309	0.363144	0.317025	0.306732	0.292234
-9																																					0.204995	0.241948	0.375804	0.394288	0.459188	0.468394	0.392854	0.388602	0.330575	0.354235	0.332854	0.335567	0.316276
-8																																	0.166917	0.241499	0.486976	0.458179	0.420431	0.428916	0.510486	0.460216	0.472943	0.394999	0.291528	0.326469	0.332041	0.299916	0.345964	0.323748	0.293651
-7																											0.167285	0.170183			0.208315	0.391137	0.376279	0.391699	0.313575	0.304521	0.422283	0.377399	0.374637	0.402705	0.283537	0.314984	0.34954	0.313341	0.339788	0.482923	0.429152	0.440593	0.417454
-6																									0.198114	0.174164	0.156892	0.226266	0.350811	0.263066	0.35342	0.225932	0.265821	0.332935	0.340491	0.277106	0.257728	0.245059	0.255969	0.271729	0.308929	0.287538	0.346355	0.275352	0.264772	0.256119	0.251531	0.253518	0.257902
-5																				0.260841	0.289759			0.137482	0.145452	0.2505	0.245921	0.273124	0.257298	0.284004	0.360568	0.390713	0.351759	0.287159	0.24277	0.273158	0.231481	0.258862	0.293807	0.313248	0.354279	0.432477	0.396905	0.463485	0.484326	0.485965	0.467129	0.441994	0.416736
-4																	0.18178	0.186497	0.199081	0.162091	0.158821	0.180663	0.168784	0.192076	0.25423	0.232131	0.266213	0.282361	0.319007	0.347041	0.269057	0.268743	0.180522	0.232777	0.309426	0.324325	0.377495	0.381666	0.467354	0.447547	0.383594	0.333849	0.340777	0.36218	0.297058	0.336218	0.341173	0.33021	0.314914
-3															0.181489	0.193928	0.170189	0.152488	0.134076	0.15637	0.170156	0.161688	0.185088	0.205889	0.214309	0.217409	0.230967	0.201909	0.242809	0.220214	0.294853	0.320881	0.402889	0.332257	0.282848	0.371195	0.355247	0.340706	0.242058	0.267022	0.324083	0.349967	0.45001	0.467052	0.433304	0.396028	0.310073	0.291729	0.284524
-2												0.171017	0.159761	0.159192	0.154272	0.154538	0.14991	0.153634	0.156681	0.152667	0.146382	0.185547	0.195274	0.192753	0.173355	0.179642	0.199229	0.225847	0.184014	0.223376	0.211749	0.221926	0.223477	0.300511	0.32923	0.403446	0.478896	0.461038	0.493782	0.445139	0.39699	0.379287	0.324225	0.290943	0.297423	0.290302	0.298433	0.303221	0.309203
-1									0.129155	0.154607	0.157804	0.157358	0.166843	0.164177	0.1633	0.161051	0.161759	0.163745	0.166193	0.160372	0.165752	0.166865	0.195857	0.201063	0.238041	0.257426	0.243118	0.222842	0.242923	0.215545	0.165702	0.255816	0.280241	0.306616	0.347605	0.237309	0.240985	0.274495	0.298355	0.340085	0.292749	0.343643	0.352914	0.329466	0.326333
0	0.159643	0.155894	0.15261	0.151853	0.152783	0.152864	0.154271	0.15118	0.150353	0.147421	0.147482	0.149189	0.14941	0.151946	0.160048	0.159066	0.160366	0.161819	0.176771	0.173916	0.188716	0.191944	0.161811	0.161362	0.165069	0.176357	0.195646	0.233943	0.255789	0.264209	0.263878	0.21648	0.225283	0.203725	0.203084	0.238667			0.17284
1									0.161424	0.161615	0.157916	0.159485	0.152511	0.154796	0.143432	0.149224	0.151884	0.150804	0.14445	0.142091	0.151639	0.1828	0.194777	0.224319	0.233629	0.208934	0.206029	0.237283	0.295856	0.331761	0.445391	0.279368	0.260094	0.332077	0.309842	0.234599	0.219438	0.215397	0.213678	0.286783				0.226357	0.225326
2											0.178397	0.163129	0.16053	0.147253	0.145846	0.136719	0.143045	0.146617	0.162493	0.181158	0.171383	0.160476	0.156033	0.152961	0.154762	0.194855	0.211321	0.190491	0.181992	0.149312	0.151917	0.163998	0.221943	0.271355	0.2791	0.31734	0.29692	0.321968	0.332157		0.210949	0.229851	0.224499	0.226305	0.22576	0.209048	0.204344	0.20501	0.20048
3														0.161826	0.154537	0.153729	0.14818	0.167174	0.138076	0.133966	0.141245	0.150949	0.161746	0.143544	0.153248	0.177795	0.169452	0.171944	0.164289	0.193467	0.203002	0.203417	0.207218	0.20882	0.213083	0.206447	0.25452	0.248457	0.244216	0.228822	0.218548	0.233472	0.197408	0.195996	0.188283	0.191998	0.18878	0.19162	0.198646
4																		0.154001	0.176245	0.169107	0.190809	0.212985	0.190978	0.203709	0.197272	0.182991	0.161146	0.167039	0.17556	0.181973	0.199271	0.232411	0.227214	0.169068	0.226076	0.236587	0.245917	0.216088	0.200866	0.210929	0.199158	0.128717	0.143593	0.166983	0.181873	0.178411	0.175294	0.192279	0.193022
5																					0.154202	0.161509	0.154086	0.160857	0.146641	0.150352	0.192767	0.178005	0.181629	0.178163	0.170796	0.180822	0.175346	0.308072	0.141147	0.15611	0.163402	0.157749	0.182256	0.167947	0.162079	0.210535	0.196826	0.197655	0.189202	0.190753	0.190772	0.190469	0.185147
6																															0.178368	0.159745	0.166046	0.153124	0.161559	0.141331	0.116193	0.137858	0.148775	0.159006	0.184331	0.178605	0.185099	0.175804	0.162344	0.153485	0.147501	0.140035	0.131262
7																																	0.105134	0.107488	0.116286	0.129877	0.176218	0.139891	0.105751	0.111313	0.170724		0.151199	0.144361
8																																					0.083236	0.15505	0.147722	0.159612	0.134789	0.166081	0.230347	0.236598	0.219153	0.20639	0.203203	0.201617	0.211736
9																																									0.165373	0.158621	0.142908	0.145332	0.160377	0.171312	0.141994	0.13342	0.128164
10																																												0.184652		0.184258	0.193531	0.204852	0.213816
11
12
13
14
15
[truncated: 17 more columns]

## Sheet: FigS5A_ex3
	-27.5	-22.5	-17.5	-12.5	-7.5	-2.5	2.5	7.5	12.5	17.5	22.5	27.5	32.5	37.5	42.5	47.5	52.5	57.5	62.5	67.5	72.5	77.5	82.5	87.5	92.5	97.5	102.5	107.5	112.5	117.5	122.5	127.5	132.5	137.5	142.5	147.5	152.5	157.5	162.5	167.5	172.5	177.5	182.5	187.5	192.5	197.5	202.5	207.5	212.5
-15
-14
-13
-12																																													0.144901	0.141694	0.160147	0.165245	0.170152
-11																																										0.170464	0.172805	0.177693	0.195991	0.202062	0.194111	0.20044	0.210106
-10																																							0.174766	0.169486	0.186997	0.205983	0.168043	0.168458	0.158416	0.156227	0.161495	0.163935	0.166627
-9																																			0.175544	0.168622	0.179874	0.19235	0.210723	0.181895	0.150486	0.13304				0.154995	0.119133	0.120368	0.123115
-8																														0.189582	0.184701	0.178629	0.208735	0.196781	0.195999	0.187689	0.166615	0.14791	0.15323	0.149989	0.156789	0.16668	0.169675	0.145963	0.160405	0.151587	0.186656	0.187421	0.192257
-7																										0.201646	0.188036	0.188047	0.182297	0.202831	0.202635	0.202636	0.177984	0.175552	0.156247	0.140624	0.156173	0.161574	0.159939	0.160779	0.14273	0.144289	0.144481	0.151604	0.153327	0.160862	0.168491	0.179823	0.191866
-6																							0.176582	0.179236	0.192312	0.185615	0.195411	0.196912	0.194755	0.18201	0.154217	0.164907	0.158773	0.145328	0.146685	0.152778	0.141058	0.145669	0.137702	0.157862	0.188326	0.179832	0.177263	0.189227	0.168511	0.175573	0.176491	0.180927	0.187723
-5																				0.154468	0.171287	0.157459	0.172542	0.199193	0.165428	0.179234	0.176246	0.17244	0.169782	0.155394	0.182414	0.171598	0.178723	0.186094	0.185105	0.188316	0.204388	0.202242	0.199916	0.168558	0.173576	0.192552	0.190465	0.177534	0.170596	0.173821	0.179741	0.178394	0.17986
-4																	0.0881631	0.149895	0.151525	0.162848	0.162357	0.16935	0.181356	0.169412	0.175129	0.168353	0.169184	0.174586	0.166028	0.18546	0.177831	0.175203	0.165174	0.176257	0.183227	0.181352	0.167668	0.16274	0.176293	0.182244	0.172788	0.163042	0.155998	0.16503	0.172372	0.176965	0.178196	0.178748	0.18329
-3															0.104976	0.138714	0.162175	0.161994	0.173719	0.185005	0.173167	0.173113	0.158776	0.15395	0.159481	0.154708	0.151315	0.14657	0.168032	0.162311	0.164973	0.170871	0.174528	0.163719	0.156734	0.173686	0.183817	0.183854	0.177771	0.173622	0.176415	0.188023	0.171914	0.167921	0.17699	0.198519	0.209077	0.224676	0.24214
-2												0.162429	0.155592	0.16924	0.168368	0.178654	0.166783	0.175246	0.161233	0.147397	0.161405	0.149243	0.161949	0.172247	0.154244	0.159425	0.148819	0.141952	0.146118	0.137525	0.139665	0.136187	0.155507	0.15879	0.16882	0.151875	0.141136	0.153652	0.149106	0.153873	0.156518	0.160341	0.199901	0.202139	0.206727	0.16002	0.163801	0.161773	0.169542
-1									0.18041	0.160475	0.168015	0.169127	0.179539	0.176577	0.188173	0.187293	0.180573	0.155791	0.164297	0.194546	0.182289	0.167203	0.172008	0.165097	0.157687	0.155929	0.163098	0.163001	0.137031	0.142513	0.144686	0.165924	0.127062	0.133929	0.136659	0.103665	0.126398	0.102785	0.112485	0.150633	0.154012	0.156759	0.156785	0.15431	0.147642	0.166516	0.165057	0.158512	0.164682
0	0.156835	0.158796	0.158351	0.158935	0.16062	0.162233	0.162518	0.162391	0.161885	0.167943	0.167674	0.168856	0.168771	0.160553	0.146374	0.14188	0.14407	0.155249	0.163877	0.168941	0.164339	0.157597	0.152657	0.143352	0.152226	0.162158	0.134669	0.126494	0.151003	0.149846	0.110002	0.104975	0.105688	0.108126	0.111848	0.166091	0.118935	0.12061	0.121649			0.0661017				0.137943	0.147991	0.163332	0.17036
1									0.147664	0.139979	0.140944	0.143952	0.142754	0.152162	0.15415	0.155394	0.151261	0.148729	0.143412	0.142691	0.151193	0.142182	0.124298	0.136208	0.134313	0.127926	0.136077	0.14548	0.153651	0.142455	0.156229	0.156258	0.144594	0.144533	0.139666	0.129655	0.109526	0.115266	0.108793	0.108318	0.11307	0.0650022	0.0648899	0.0667546	0.0692884
2												0.137751	0.146552	0.142767	0.148179	0.147957	0.156012	0.159954	0.161639	0.156157	0.150731	0.163125	0.165265	0.179198	0.171728	0.160133	0.144884	0.148261	0.139685	0.160549	0.164178	0.160448	0.150636	0.157373	0.159755	0.157546	0.162479	0.164541	0.165085	0.168827	0.175635	0.178545	0.153736	0.159567	0.139955	0.0788912
3																0.147113	0.151565	0.119222	0.129911	0.135445	0.158607	0.163399	0.167931	0.145266	0.168824	0.176943	0.170997	0.17269	0.171139	0.161981	0.147307	0.140919	0.200959	0.172122	0.15047	0.143172	0.149992	0.159221	0.152861	0.157258	0.160942	0.171449	0.1728	0.169084	0.177311	0.171329	0.16197	0.1642	0.165804
4																		0.188816	0.167061	0.164276	0.0201044	0.0672789	0.0913379	0.149384	0.147651	0.158699	0.17085	0.15739	0.167986	0.167996	0.177596	0.179166	0.152606	0.154298	0.163012	0.164501	0.153248	0.144127	0.157936	0.160786	0.155345	0.152336	0.16389	0.180109	0.18738	0.196669	0.191822	0.190065	0.188241
5																			0.205369	0.205638	0.180966	0.195614	0.176078	0	0.0765671	0.115065	0.126757	0.143845	0.166215	0.186015	0.190235	0.168088	0.180522	0.186381	0.187248	0.167808	0.166223	0.164281	0.157281	0.155987	0.155574	0.156323	0.169731	0.163152	0.160011	0.169484	0.170621	0.17132	0.175202
6																						0.160234	0.167766	0.181607	0.147708	0.10718	0.00594373	0.0854581	0.145767	0.07873	0.104432	0.172804	0.182871	0.161657	0.160055	0.185826	0.186631	0.182305	0.189254	0.172586	0.166162	0.16109	0.148202	0.153231	0.153788	0.129263	0.128109	0.132057	0.134249
7																								0.133886	0.134234	0.13701	0.165154	0.165877	0.0875482	0.1029	0.105127	0.0667012	0.0795498	0.119043	0.180053	0.189677	0.183198	0.183769	0.159121	0.178253	0.190314	0.195764	0.156499	0.178503	0.179061	0.175107	0.168233	0.16421	0.163021
8																											0.1385	0.144762	0.148704	0.164945	0.167441	0.19736	0.173785	0.12023	0.0856161	0.0920514	0.108222	0.124734	0.193069	0.223866		0.189662	0.20865	0.17844	0.172421	0.18455	0.181014	0.178165	0.179909
9																													0.16	0.174771	0.183945		0.170435	0.170968	0.179679	0.188155	0.185467	0.180562	0.109081	0.115288	0.110073	0.10699	0.102247	0.155457	0.177889	0.175988	0.185344	0.19191	0.203183
10																																0.19334	0.201671	0.197658	0.18831		0.184821	0.177247	0.199648	0.185552	0.196433	0.199002	0.170846	0.111232	0.129064	0.119163	0.113868	0.104276	0.101558
11																																				0.172155	0.158326	0.156518	0.187829	0.197391	0.178773	0.146251	0.175105	0.173475	0.173946	0.182852
12																																							0.141191	0.130537	0.125365	0.167554	0.168621	0.207338		0.141694	0.166921	0.179247	0.180356
13																																												0.132351	0.170238	0.17078	0.166172	0.163844	0.164002
14
15
[truncated: 17 more columns]

## Sheet: FigS5B
evidence	delay_0	delay_1	delay_2	delay_3	delay_4	delay_5	delay_6	delay_7	delay_8	delay_9	delay_10	delay_11	delay_12	delay_13	delay_14	delay_example	late_0	late_1	late_2	late_3	late_4	late_5	late_6	late_7	late_8	late_9	late_10	late_11	late_12	late_13	late_14	late_example	early_0	early_1	early_2	early_3	early_4	early_5	early_6	early_7	early_8	early_9	early_10	early_11	early_12	early_13	early_14	early_example
-15
-14
-13
-12
-11
-10	0	1	0	1	1	0	0	1	0	0.553517	0	0	0	0.384951	0	0	0	0	0.289347		0	0			0.536137		0.484216			0.553124	1	0
-9			0.00161841	1	0.998392			1	0.00281034	0.721725	4.77396e-15	0.00488665		0.570834	0.00374647	0	0	0.00113117	0.479687	0.959769	0	0	0.778206		0.665964		0.788349		0	0.680937	0.957324	0.00190382
-8	4.92661e-16	1	0.00488086	1	0.995103	0	0	1	0.00794855	0.870154	1.90126e-13	0.0135139	0	0.763209	0.00905366	0	0	0.00342425	0.698073	1	0	0	0.957868		0.789604	0.141495	1	0	1.11524e-05	0.801433	0.911959	0.00551159
-7	3.14609e-14	1	0.0111031	1	0.988411	0	0	1	0.0172808	0.970075	7.30982e-12	0.0280088	0	0.92004	0.0164372	0	0	0.0080564	0.891761	0.947985		0	1	0	0.894132	0.284798	0.988287	0.000835477	5.91359e-05	0.902043	0.864054	0.0123146
-6	1.99426e-12	1	0.0223228	1	0.974935	0	0	1	0.0340283	1	2.80861e-10	0.0511649	0	1	0.0265239	0	0	0.0173473	1	0.817657	0	0	0.885478	0.0547984	0.967326	0.491272	0.760971	0.00334884	0.000244006	0.971089	0.813818	0.0250237							0.509985
-5	1.26395e-10	1	0.0414328	1	0.94836	0	0	1	0.0634453	0.953191	1.07911e-08	0.086302	5.13478e-16	0.979993	0.0400521	0	0	0.0357196	0.984365	0.641665	0	0	0.665027	0.145423	1	0.726358	0.456515	0.0100917	0.000881307	1	0.761523	0.0483582	0		0	1			0.822958			0.5673		0	0.897499
-4	8.01085e-09	1	0.0721444	1	0.898048	0	0	1	0.113222	0.840127	4.14613e-07	0.136875	1.38289e-12	0.865916	0.057861	0	0	0.0710505	0.850583	0.458156	0	0	0.423627	0.278724	0.9879	0.920537	0.213375	0.0261939	0.00284505	0.985064	0.707495	0.0898686			0.032431	1	0		1	0.0118923	3.29924e-09	0.858298	0.942973	0	0.980767		0
-3	5.07724e-07	1	0.118645	1	0.809749	6.93889e-18	0	1	0.19235	0.684691	1.59298e-05	0.205795	3.76685e-09	0.689856	0.0808667	0	0	0.135488	0.64518	0.297636	0	0	0.228882	0.451404	0.932613	1	0.0777022	0.0603345	0.00824658	0.928209	0.652115	0.159722	0	0.741943	0.116879	1	3.59477e-10		0.915005	0.0980848	2.06984e-05	1	1	9.35918e-14	1	1	0.000572682	0.676079
-2	3.21783e-05	1	0.18485	1	0.673608	5.26926e-12	3.76921e-14	1		0.515974			1.02603e-05		0.110021		0	0.242401	0.429586	0.175924	3.192e-12	0	0.104887	0.645002	0.841223	0.93117	0.0220458	0.12437	0.0214866	0.836591	0.595804	0.266962	0	1	0.287107	1	1.4776e-07	1	0.630447	0.413786	0.0098941	0.897257	0.967671	3.05906e-07	0.951885	0.902525	0.0321031	0.922613
-1	0.00203536	1	0.273244	0.999999	0.500583	4.31208e-06	1.23305e-07			0.359535			0.0271884				0	0.394714	0.251086	0.0946073	1.64714e-06	0	0.0407678	0.82628	0.724824	0.743235	0.00487325	0.230051	0.0503388	0.721122	0.539015	0.410427	0	0.653881	0.545949	0.99717	6.0584e-05	0.916636	0.327095	0.897114	0.360355	0.619977	0.853051	0.5	0.844644	0.729039	0.38611	1
0	0.114467		0.383504				0.287285		0.60178		0.474662	0.523884		0.187406		0.252962		0.57048	0.128825	0.0462893		0	0.0134399	0.955424	0.596307	0.508494	0.000839295	0.382211	0.106052	0.594329	0.482214	0.570707	0	0.206478	0.82552	0.000116531	0.0242411	0.126645	0.127791	1	1	0.329846	0.680138	1	0.69574	0.518207	1	0.875687
1	0.891217	0.0838884	0.511265	0.0165882	0.191417	1	0.999999		0.736362	0.138001	0.972001	0.652367	0.999995	0.0986689		0.999999	0	0.730105	0.0580201	0.0206048	0.999998	8.32667e-16	0.00375801	1	0.468046	0.298189	0.000112619	0.570573	0.200924	0.468157	0.425869	0.717415	0	0.0298974	1	3.85525e-11	0.910609	0.00262959	0.037595	0.573118	0.211439	0.135045	0.481688	1	0.527228	0.309701	0.557749	0.601369
2	0.998078	2.94164e-07	0.647546	1.79754e-06	0.103118	1	1		0.837877	0.07601	0.999251	0.776464	1	0.0468381		1	2.2774e-07	0.84647	0.022938	0.00834312	1	2.13921e-11	0.000891256	0.948127	0.350029	0.149863	1.17736e-05	0.765446	0.342326	0.352207	0.370432	0.829143	6.21842e-11	0	0.972447	0	0.999761	0	0.00832833	0.168846	0.00340632	0.0424428	0.289189	1	0.360458	0.132521	0.066991	0.278821
3	0.99997	9.45022e-13	0.779282	1.91557e-10	0.052806	1	1		0.90556	0.038702	0.99998	0.883521	1	0.0200459		1	1	0.918407	0.00796001	0.00307157	1	9.71802e-08	0.00017928	0.813599	0.248816	0.0645274	9.58985e-07	0.922869	0.524506	0.252763	0.316328	0.902891	0.078449		0.758948	0	0.999999		0.00138923	0.0255184	4.18121e-06	0.0101076	0.125138	1	0.211856	0	0.00173068	0
4	1	0	0.891145	2.04142e-14	0.0262314	1	1	1.46184e-11	0.947051	0.01821	0.999999	0.961243	1	0.00773427	0.453847	1	0.508293	0.958444	0.00242436	0.00102657	1	7.64215e-05	3.05874e-05	0.629952	0.167368	0.0237762	6.08575e-08	1	0.722705	0.172651	0.263939	0.947086	1		0.473981	0	1		0.000174449	0.00191465	3.91049e-10	0.0016648	0	1	0.0908436		7.43612e-06
5	1	0	0.968383	0	0.0127557	1	1	6.43929e-15	0.97119	0.00790981	1	1	1	0.00268928	0.539814	1	2.99076e-08	0.979433	0.000647671	0.00030967	1	0.0104032	4.42625e-06	0.436946	0.105599	0.0074635	3.00897e-09	0.973865	0.895514	0.111772	0.213594	0.972051	1.288e-07		0.234473	0	1		1.64436e-05	0	0	0		1	0
6	1	0	1	0	0.00606345	1	1	0	0.984809	0.00316268	1	0.994786	1	0.00084171	0.631315	1	0	0.990092	0.000151351	8.22956e-05	1	0.245147	5.43247e-07	0.266867	0.0613175	0.00195641	1.1591e-10	0.852384	0.997897	0.0680022	0.165569	0.985686							1.11264e-06					1
7	1	0	0.981318	0	0.00277448	1	1	0	0.992359	0.00115366	1	0.946282	1	0.000236009	0.726076	1	0	0.995417	3.0473e-05	1.69946e-05	1	1	5.65322e-08	0.136923	0.0312445	0.000382131	3.47733e-12	0.670505	1	0.0381653	0.120074	0.992995							0
8	1	0	0.915112	0	0.00116636	1	1	0	0.996504	0.000372036	1	0.86071	1	5.80282e-05	0.821293	1	0	0.998056	4.77408e-06	0	1	0.706131	4.96996e-09	0.0494034	0.0118649	0	7.9825e-14	0.474001	0.901189	0.0188508	0.0772622	0.996874
9	1	0	0.810938	0	0.000382051	1	1		0.998767	9.22301e-05	1	0.74852	1	1.11068e-05		1	0	0.999358	0		1	0.0863141	3.50228e-10		0		0	0.301111	0.730353	0.00696317	0.0372248	0.998922
10	1	0	0.682865	0	0	1	1	0	1	0	1	0.622298	1	0	1	1	0	1			1	0.00182638	0						0.532293	0	0	1
11
12
13
14
15

## Sheet: FigS5C
mu_p	mu_e	sig_e_norm
194.679	5.83626	0.360551
250.088	-13.7945	0.346415
268.226	-6.37967	0.459846
205.054	7.05628	0.0790785
248.886	-12.224	0.479815
24.529	-0.547578	0.0644079
71.0747	-2.39271	0.11556
108.637	-10	0.246081
302.239	-14	0.482485
67.8288	-0.268083	0.0693365
287.612	10.2663	0.273168
146.244	5.11522	0.364329
214.658	-9.31384	0.311599
135.967	-6.91609	0.177094
191.54	3.44868	0.0132026
46.1206	-0.0376758	0.141816
262.255	13	0.314568
294.077	5.09046	0.209081
209.873	-2.03207	0.0563063
253.789	-8.16989	0.106631
264.33	-1.41865	0.00998883
216.596	-6.51455	0.0823006
242.971	4.66389	0.203411
259.533	-7.03366	0.116223
140.204	10	0.516572
145.218	4.5636	0.0866018
172.549	1.22021	0.047874
170.643	-4.49072	0.23143
217.891	-14	0.452819
210.066	-2.55062	0.186547
120.3	-10	0.256834
260.085	6.44226	0.0530345
190.55	-12	0.647799
128.886	10	0.73338
231.382	6.07751	0.111906
236.235	-6.41273	0.182183
200.007	5.60285	0.0137488
48.5466	-4	0.847958
292.297	6.20409	0.243737
219.476	8.47021	0.290151
248.653	-8.97124	0.331277
233.426	-5.75416	0.156821
178.258	-4.15345	0.125061
84.4688	-0.880762	0.139774
205.559	3.63557	0.239783
244.364	-4.4335	0.0111071
160.037	-13	0.13999
256.324	14	0.535172
214.865	5.85732	0.137596
207.387	8.43271	0.0853564
25.2642	0	1.25
283.937	11.5858	0.00949622
59.632	-3.56221	0.496847
209.106	-0.859549	0.0580968
250.873	-5.02714	0.633556
210.008	-4.02122	0.0168234
242.639	-7.3315	0.179753
-22.5515	6.19893e-08	inf
229.302	-13.0803	0.298424
85.2409	-3.99946	0.230588
228.956	6.22202	0.436193
-23.2553	-0.259725	inf
135.049	-11	0.195975
206.53	10.256	0.394972
-32.3565	0	inf
153.735	10	0.873648
241.086	7.4026	0.261417
-28.2695	0	inf
208.106	7.66312	0.188028
277.123	8.69199	0.263939
81.1671	4.19006	0.07636
300.417	-9.557	0.324002
27.1083	-2.2092	0.611565
295.423	2.62384	0.159869
251.896	14	0.661704
255.813	6.07701	0.217213
195.535	-14	0.469874
153.957	-4.43713	0.222979
111.257	-1.52158	0.0183462
56.3785	2.4393	0.186922
24.2622	-3	0.770423
237.064	-6.55099	0.305546
10.041	-1.94444	3.69748
231.223	-14	0.247903
235.137	-3.64626	0.165379
277.035	6.33014	0.228975
292.433	-6.24029	0.0956155
295.891	-5.45394	0.287802
282.153	-3.49449	0.0092847
197.024	4.16249	0.318801
31.9725	1.25397	0.268565
276.052	-14	0.614151
267.143	-6.66869	0.173747
113.32	1.91519	0.0827446
237.368	8.02197	0.134969
260.341	-6.15773	0.183539
285.213	-14	0.689832
286.482	-6.05799	0.146964
215.835	5.84599	0.204543
67.2319	-3.06466	0.144268
182.589	-12	0.512878
204.648	5.49537	0.341025
226.833	-7.65963	0.161445
296.538	-10.5431	0.23565
300.036	4.2932	0.235892
267.592	14	0.372959
257.71	-10.2941	0.0356272
234.5	13	0.402325
286.829	14	0.399134
266.914	-8.3847	0.0742412
217.687	-5.68948	0.0901785
269.044	-3.06894	0.142489
300.684	-8.49172	0.19175
287.734	14	0.729526
207.65	3.50914	0.316025
259.245	8.2819	0.411615
257.453	4.94242	0.170968
229.495	-7.24001	0.127974
251.089	5.41165	0.191489
168.178	7.36139	0.0331144
286.456	-5.73912	0.362039
273.076	6.44855	0.191671
225.95	7.68287	0.508141
163.751	0	0.263158
252.027	-15	0.33219
234.221	10.5803	0.433324
274.057	-5.57422	0.124624
256.465	3.56489	0.0103983
20.0213	-2	1.91358
268.828	5.30655	0.157456
167.849	2.94244	0.0293421
-21.1313	0.203379	inf
261.125	-6.41711	0.174342
-25.2529	0.0585977	inf
217.655	12	0.182112
104.862	5.99547	0.00114772
283.231	6.48252	0.175433
204.41	9.75004	0.0237356
255.271	9.06515	0.176494
26.905	-0.468728	0.274963
234.651	-7.41847	0.237231
280.772	4.15798	0.17998
273.88	-6.50319	0.0103076
279.301	7.40838	0.219877
170.693	-11	0.77939
288.491	7.02696	0.155556
195.259	1.48982	0.0384354
162.05	-11	0.31691
262.399	-2.41448	0.0109555
224.421	-9.73934	0.173129
186.348	6.06908	0.305681
29.898	-0.129496	0.0300321
84.6622	-6	1.05197
227.37	-7.54268	0.331485
240.42	-6.21442	0.167684
165.288	3	0.217391
290.731	5.27856	0.231457
-3.64513	0	inf
85.0745	2.51049	0.0254889
290.72	-4.215	0.207703
31.662	-2.43579	0.634995
266.713	-14	0.3918
150.33	7.19729	0.193674
240.066	8.32045	0.0387192
298.173	-5.34013	0.176722
144.402	3.27833	0.230422
106.842	-3.10377	0.198932
276.396	8.51802	0.203911
237.495	14	0.239961
74.33	1.56928	0.204052
65.2502	6	0.935367
52.5922	-1.53275	0.657042
263.133	-6.15283	0.158521
238.906	-6.85635	0.145926
229.632	-9.06443	0.202695
130.815	-9	0.819883
239.007	-1.46516	0.0362672
254.953	-7.1091	0.224175
181.063	-6.38274	0.60039
136.696	-4.91725	0.255438
280.024	3.98729	0.156722
62.1105	-0.0892048	0.082472
274.863	4.48792	0.162946
240.671	4.49061	0.199271

## Sheet: FigS5D
mu_e_norm	sig_e_norm
0	0
0.530569	0.360551
-1.06111	0.346415
-0.531639	0.459846
0.588024	0.0790785
-0.940311	0.479815
-0.273789	0.0644079
-0.478542	0.11556
-1.11111	0.246081
-1.07692	0.482485
-0.0536166	0.0693365
0.855523	0.273168
0.568358	0.364329
-0.776154	0.311599
-0.691609	0.177094
0.313517	0.0132026
-0.0125586	0.141816
1.08333	0.314568
0.424205	0.209081
-0.156313	0.0563063
-0.680825	0.106631
-0.109127	0.00998883
-0.50112	0.0823006
0.388657	0.203411
-0.541051	0.116223
1.11111	0.516572
0.45636	0.0866018
0.110928	0.047874
-0.449072	0.23143
-1.07692	0.452819
-0.182187	0.186547
-1.11111	0.256834
0.495558	0.0530345
-1.09091	0.647799
1.11111	0.73338
0.506459	0.111906
-0.493287	0.182183
0.50935	0.0137488
-1.33333	0.847958
0.517008	0.243737
0.770019	0.290151
-0.640803	0.331277
-0.442628	0.156821
-0.415345	0.125061
-0.146794	0.139774
0.302964	0.239783
-0.369458	0.0111071
-1.08333	0.13999
1.07692	0.535172
0.48811	0.137596
0.64867	0.0853564
0	1.25
0.891215	0.00949622
-0.890553	0.496847
-0.0613963	0.0580968
-0.386703	0.633556
-0.309325	0.0168234
-0.563961	0.179753
-0.872017	0.298424
-0.799891	0.230588
0.565638	0.436193
-1.1	0.195975
0.932361	0.394972
1.11111	0.873648
0.569431	0.261417
0.589471	0.188028
0.724333	0.263939
0.838013	0.07636
-0.735154	0.324002
-1.1046	0.611565
0.238531	0.159869
1.07692	0.661704
0.467462	0.217213
-1.07692	0.469874
-0.403376	0.222979
-0.190198	0.0183462
0.609825	0.186922
-1.5	0.770423
-0.503922	0.305546
-1.94444	0.247903
-1.07692	0.165379
-0.280481	0.228975
0.486934	0.0956155
-0.520024	0.287802
-0.454495	0.0092847
-0.232966	0.318801
0.378408	0.268565
0.626984	0.614151
-1.07692	0.173747
-0.512976	0.0827446
0.239399	0.134969
0.617074	0.183539
-0.513144	0.689832
-1.07692	0.146964
-0.465999	0.204543
0.531453	0.144268
-0.766165	0.512878
-1.09091	0.341025
0.499579	0.161445
-0.589203	0.23565
-0.702876	0.235892
0.330246	0.372959
1.07692	0.0356272
-0.686275	0.402325
1.08333	0.399134
1.07692	0.0742412
-0.55898	0.0901785
-0.474124	0.142489
-0.21921	0.19175
-0.606551	0.729526
1.07692	0.316025
0.292429	0.411615
0.690159	0.170968
0.380186	0.127974
-0.556923	0.191489
0.41628	0.0331144
0.613449	0.362039
-0.573912	0.191671
0.537379	0.508141
0.59099	0.263158
0	0.33219
-1.07143	0.433324
0.961849	0.124624
-0.428786	0.0103983
0.274223	0.157456
-2	0.0293421
0.408196	0.174342
0.245204	0.182112
-0.493624	0.00114772
1.09091	0.175433
0.856496	0.0237356
0.498655	0.176494
0.750003	0.274963
0.697319	0.237231
-0.234364	0.17998
-0.570652	0.0103076
0.319845	0.219877
-0.500246	0.77939
0.569875	0.155556
-1.1	0.0384354
0.540535	0.31691
0.114602	0.0109555
-1.1	0.173129
-0.185729	0.305681
-0.695667	0.0300321
0.551735	1.05197
-0.0647481	0.331485
-1.2	0.167684
-0.580206	0.217391
-0.478033	0.231457
0.272727	0.0254889
0.406043	0.207703
0.358641	0.634995
-0.324231	0.3918
-1.21789	0.193674
-1.07692	0.0387192
0.799699	0.176722
0.640035	0.230422
-0.410779	0.198932
0.364259	0.203911
-0.387972	0.239961
0.709835	0.204052
1.07692	0.935367
0.313856	0.657042
1.2	0.158521
-0.383187	0.145926
-0.473295	0.202695
-0.527411	0.819883
-0.64746	0.0362672
-1.125	0.224175
-0.112704	0.60039
-0.507793	0.255438
-0.638274	0.156722
-0.614656	0.082472
0.306715	0.162946
-0.0223012	0.199271
0.345225
0.408237

## Sheet: FigS5E
	-30	-25	-20	-15	-10	-5	0	5	10	15	20	25	30	35	40	45	50	55	60	65	70	75	80	85	90	95	100	105	110	115	120	125	130	135	140	145	150	155	160	165	170	175	180	185	190	195	200	205	210
-15
-14
-13																																													2.12254	2.09685	2.10504	2.07401	2.06323
-12																																										2.13844	2.13304	2.13269		2.1593	2.14298	2.14147	2.13451
-11																																					2.1098		2.09381	2.19004	2.19286	2.07279	2.17032	2.15911	2.15373	2.18543	2.21171	2.22916	2.25974
-10																																		2.10593	2.10118		2.31853	2.14719	2.13489	2.07703	2.12217	2.13214	2.13138	2.10969	2.14718	2.14004	2.20207	2.2155	2.2307
-9																																		2.17778	2.16445	2.09716	2.05696	2.08458	2.12101	2.11704	2.10801	2.15229	2.14766	2.23962	2.20012	2.25851	2.2222	2.23138	2.24024
-8																												1.97058	1.99477	2.11852	2.123	2.10512	2.09763	2.0382	2.12758	2.136	2.11543	2.14704	2.17549	2.16822	2.16292	2.18217	2.17348	2.1662	2.17737	2.19877	2.20352	2.21181	2.22091
-7																										2.03699		2.14713	2.04515	2.0501	2.08659	2.06573	2.07412	2.13956	2.16234	2.14887	2.15827	2.15998	2.17715	2.1828	2.14165	2.13645	2.16579	2.16177	2.18037	2.20982	2.22576	2.2426	2.25372
-6																								2.07187	2.08896	2.10219	2.07825	2.09275	2.10055	2.09378	2.12552	2.14851	2.12859	2.13904	2.13458	2.11657	2.1246	2.10728	2.09375	2.12472	2.16683	2.15223	2.15104	2.12674	2.1529	2.1118	2.11811	2.13183	2.1446
-5																			2.20617		2.07106	2.07793	2.07834	2.11715	2.06646	2.09945	2.09438	2.09649	2.10418	2.10217	2.13024	2.12279	2.14298	2.12896	2.11047	2.11123	2.12721	2.14585	2.14806	2.12751	2.12106	2.12736	2.11236	2.12012	2.11657	2.14681	2.15428	2.15956	2.16839
-4																		2.08699	2.02319	2.05649	2.08841	2.0927	2.07362	2.08444	2.0874	2.0844	2.08418	2.09854	2.10064	2.11416	2.10486	2.09681	2.09351	2.10945	2.10301	2.11531	2.11842	2.11554	2.11824	2.10393	2.11517	2.1301	2.15105	2.16652	2.16736	2.15901	2.16644	2.17331	2.18236
-3															2.06406	2.05371	2.06686	2.0627	2.07815	2.08109	2.0801	2.09045	2.07742	2.0698	2.07669	2.08274	2.09794	2.08913	2.09844	2.09572	2.10187	2.11677	2.09634	2.09647	2.11558	2.11617	2.11087	2.11899	2.14132	2.16581	2.16485	2.16133	2.16885	2.15716	2.16586	2.19709	2.17493	2.17984	2.18788
-2												2.06819	2.03458	2.05449	2.06306	2.06725	2.06076	2.06166	2.05956	2.05885	2.06476	2.05676	2.07057	2.09119	2.08089	2.09433	2.07638	2.0771	2.07802	2.0962	2.08663	2.08811	2.10895	2.11442	2.10891	2.1277	2.13835	2.1377	2.12754	2.10915	2.12258	2.12775	2.12362	2.12104	2.13327	2.10929	2.16256	2.1768	2.19126
-1									2.07786	2.05399	2.04839	2.05115	2.06877	2.05974	2.04787	2.05282	2.04402	2.05474	2.05708	2.06772	2.06602	2.0653	2.05591	2.06673	2.06852	2.06053	2.07205	2.09251	2.07073	2.07333	2.05475	2.05125	2.04583	2.07211	2.10001	2.04511	2.05907	2.05866	2.07531	2.04857	2.05904	2.11211	2.12256	2.10231	2.11651	2.10174	2.10927	2.12789	2.14375
0	2.03703	2.05133	2.05061	2.04759	2.04464	2.04146	2.03755	2.03443	2.03141	2.03195	2.03345	2.03795	2.03007	2.02727	2.04792	2.0474	2.06473	2.03785	2.03775	2.03174	2.02225	2.02299	2.02788	2.01598	2.01686	2.01283	2.01829	2.01449	2.01976	2.01509	2.05934	2.03332	2.03132	1.95698	1.92188	2.05099	1.9609	2.00434	1.92032	2.03986	2.05429	2.05087	2.05199	2.06593	2.0952	2.14805	2.15453	2.1541	2.15729
1									2.0223	2.01507	2.01861	2.01282	2.0217	2.02452	2.01509	2.01641	2.00352	2.01924	2.02232	2.01506	2.01053	2.01787	2.00722	2.02015	2.04225	2.00996	2.01447	2.03222	2.04489	2.02472	1.97124	1.98877	2.00356	2.04432	2.0404	1.98826	1.98016	1.98574	2.02071	1.99082	2.00187	2.01742	2.03708	2.01933	2.01877	2.02979	2.01667	2.02658	2.04041
2												2.01604	2.00806	2.00388	2.01576	2.02047	2.01321	2.00684	2.00202	2.00744	2.00953	2.02225	2.02984	2.03809	2.02806	2.04512	2.04437	2.03234	2.02436	2.03742	2.04719	2.03778	2.03166	2.02229	2.02012	2.02741	2.04406	2.03558	2.04968	2.04321	2.05033	2.05307	1.99364	1.97303	1.99036	1.99144	2.04779	2.04706	2.04916
3															1.99592	2.0087	2.02061	2.01436	2.01449	2.02737	2.0348	2.01701	2.00788	2.00735	2.02163	2.03778	2.02947	2.0315	2.05297	2.05267	2.05221	2.06024	2.06657	2.06075	2.05572	2.04021	2.00603	2.00298	1.99114	2.01592	2.01449	2.01538	2.02677	2.02277	2.03419	2.03751	2.00067	2.00147	2.00546
4																		2.06456	1.99604	2.02767	2.01804	2.01473	2.01654	2.01772	2.00942	1.99803	2.00094	2.01285	2.00193	2.00811	2.03287	2.03102	2.01625	2.03513	2.05194	2.06336	2.062	2.0538	2.06375	2.04559	2.02629	2.02811	2.05689	2.06284	2.05766	2.04287	2.04124	2.04204	2.04153
5																				2.06617	1.99035	2.0278	2.02798	2.05567	2.00888	2.02204	2.00231	1.99508	1.99694	2.01293	2.02298	2.03124	2.02854	2.03261	2.02226	2.00857	2.01585	2.03152	2.01762	2.01781	2.0199	2.02903	2.00819	2.00435	2.00287	2.04249	2.0533	2.05863	2.06504
6																							1.98678	2.01682	2.05366	2.01166	2.0115	2.00281	2.03192	1.99969	2.00794	2.00706	2.01768	2.02205	2.01825	2.0246	2.0232	2.02022	2.00392	2.00305	2.03101	2.04549	2.03443	2.03657	2.04198	1.98277	1.97429	1.97807	1.98239
7																										2.04777	2.04445	2.04105	1.92737	1.94194	1.95256	1.97303	1.97855	1.96539	1.98995	2.00934	2.03246	2.0167	2.033	2.04143	2.00667	2.01345	2.01569	2.02515	2.03271	2.03367	2.03782	2.03591	2.03919
8																														2.00387	2.03038	2.00743	2.00931	1.93422	1.97863	1.97051	1.93787	1.9721	2.02822	2.03463	2.02182	2.01007	2.03919	2.02172	2.01771	2.0435	2.05188	2.05962	2.06737
9																															1.93507			1.99757	2.02317	1.99733	1.99306	2.02535	1.95734	1.95946	1.93135	1.98715	1.99742	2.07232	2.0558	2.0443	2.0448	2.04938	2.05548
10																																				1.95064		2.01284		1.97343	2.01465	2.03687	2.04584	1.98732	2.02594	2.02787	2.03052	2.02969	2.03224
11																																								2.06822	2.04119	2.00058	2.04559	2.03858	2.06742	2.06338	2.04501	2.04694	2.04493
12																																										2.03515	2.03881		1.94747	2.02948	2.03609	2.04062	2.04613
13																																													2.02314	2.04497	2.04466	2.03692	2.02258
14
15
[truncated: 17 more columns]
