# Supplementary material for: Neural circuit models for evidence accumulation through choice-selective sequences
Source: Nat Commun. 2026 Mar 17;17:4055. doi: 10.1038/s41467-026-70267-9 (PMC13139583; doi:10.1038/s41467-026-70267-9)
Supplement: Supplementary file 4 — Source Data [file 41467_2026_70267_MOESM4_ESM.zip › FigS6.xlsx]

## Sheet: FigS6A
evidence	delay_0	delay_1	delay_2	delay_3	delay_4	delay_5	delay_6	delay_7	delay_8	delay_9	delay_10	delay_11	delay_12	delay_13	delay_14	delay_example	late_0	late_1	late_2	late_3	late_4	late_5	late_6	late_7	late_8	late_9	late_10	late_11	late_12	late_13	late_14	late_example	early_0	early_1	early_2	early_3	early_4	early_5	early_6	early_7	early_8	early_9	early_10	early_11	early_12	early_13	early_14	early_example
-15
-14
-13
-12
-11
-10	1	0.934993	0.186771	0.0763225	1	0.0456121	0	0.12386	0	0.720138	0.253475	0	0.05734	0.702578	0.855774	0.186771	0	0.693627		0.899363	0.830677	0.578694	1	0		0	0	0.0658472	0.154757	0.0649906		0.899363
-9	0.926307	1	0.220919	0.0862394	0.982316	0.123115	0.0511724	0.188282	0.0701878	0.800445	0.255194	0.447906	0.0624453	0.72622	0.783996	0.220919	0.146901	0.807406		0.982394	0.844124	0.783838	0.96161	0.10311		0.11649	0.0336068	0.0305237	0	0.0230435	0.275589	0.982394
-8	0.700034	0.942802	0.145294	0.0778036	0.875393	0.23758	0.032749	0.138767	0.125939	0.741111	0.263348	0.165026	0.026355	1	1	0.145294	0.179499	0.944631		1	0.862363	0.98044	0.889927	0.14154	0	0.123504	0.0873886	0.0726334	0.240911	0.0275456	0.194963	1
-7	0.662973	0.914289	0	0.0735098	0.83364	0.12956	0.074517	0.172151	0.08398	0.739632	0.287486	0.179112	0.113288	0.881875	0.621135	0	0.0250761	0.91379	0.0126051	0.931784	1	0.902488	0.709869	0.0238504	0.206473	0.134726	0.0676128	0	0.203579	0	0.155398	0.931784		0.803952							0.907506	0			0
-6	0.963682	0.967971	0.0524751	0.0950187	0.85439	0.161215	0.0814557	0.127559	0.108615	0.607619	0.166285	0.114016	0.0555431	0.662803	0.714662	0.0524751	0.0562451	0.892086	0.0559554	0.829371	0.958833	0.951951	0.665206	0.0660011	0.197925	0.14818	0.101968	0.104045	0.175831	0.130015	0.052575	0.829371		0.826934			0.816948	0	0	0.0373694	0.893417	0.0836253			0.185752	0.265877		0
-5	0.711173	0.973395	0.103498	0.0586434	0.989878	0.183746	0.164023	0.136559	0.222696	0.90612	0.23061	0.280008	0.0446295	0.675163	0.775239	0.103498	0.0573507	0.841049	0	0.906504	0.889327	0.825959	0.665217	0.0488926	0.148372	0.164617	0.11952	0.0129073	0.283191	0.107719	0.112212	0.906504	0	0.880974	0.0321838		0.924396	0.0988192	0.0898166	0	0.989358	0.093844	0.0888845		0.248325	0.186542		0.0898166
-4	0.723877	0.765508	0.061682	0	0.633669	0	0.25594	0.182186	0.115332	0.674098	0	0.2199	0	0.911737	0.691177	0.061682	0.076178	1	0.0251269	0.756715	0.645885	0.933028	0.845788	0.0736561	0.159121	0.239042	0.122711	0.0800693	0.236547	0.0881939	0	0.756715	0.0611874	0.862981	0.0414407	0.156026	0.9229	0.0746773	0.110285	0.177412	1	0.124248	0.161013	0.610829	0.315201	0.302839		0.110285
-3	0.767245	0.80428	0.0379049	0.114759	0.762656	0.0976901	0.0600281	0.212686	0.201519	0.665694	0.28849	0.18183	0.0769523	0.75756	0.669888	0.0379049	0.175114	0.96099	0.118764	0.716583	0.595121	1	0.7474	0.0945692	0.0597825	0.198815	0.165994	0.14479	0.25873	0.0152744	0.116417	0.716583	0.167318	0.864279	0	0	1	0.0186649	0.273701	0.299141	0.98794	0.0683154	0.0867493	0.594635	0.408387	0.152475	0.851689	0.273701
-2	0.830781	0.719374	0.222758	0.131599	0.905678	0.157079	0.107019	0	0.202212	1	0.318249	0.24665	0.169813	0.660502	0.755374	0.222758	0.20056	0.796377	0.115904	0.833991	0.472971	0.850038	0.524209	0.0631723	0.102776	0.240346	0.174607	0.0827223	0.167645	0.246112	0.0888064	0.833991	0.256961	0.84542	0.141894	0.200365	0.925878	0.116195	0.252718	0.375518	0.956134	0.18074	0.119137	0.764767	0.400076	0.0763015	1	0.252718
-1			0.00663564					0.00239853	0.212331			0.0444748			0.917478	0.00663564	0.0521061	0.809725	0.240367	0.438215	0.672446	0.880123	0.768083	0.24904	0.313016	0.0774706	0.35297	0.172605	0.0838927	0.496649	0.149378	0.438215	0.317128	0.936641	0.420327	0.288036	0.997303	0.367392	0.430882	0.505479	0.967736	0.440959	0	0.998606	0.246063	0.253944	0.961243	0.430882
0	0.243816	0.285486	0.362195	0.261593	0.366179		0.500392	0.202665		0.611469		0.564706	0.260612			0.362195	0.616756	0.515076	0.321117	0.495121	0.852565	0.603367	0.25121	0.486735	0.247933	0.450268	0.532949	0.603341	0.40214	1	0.43679	0.495121	0.682616	1	0.575913	0.459243	0.445909	0.766801	0.642433	0.759729	0.683883	0.747521	0.00218956	1	0.333046	0.664366	0.765853	0.642433
1			0.707101					0.825744	0.7896			0.692698			0.344859	0.707101	0.592666	0.107911	0.672055	0.351846	0.322626	0.319953	0.189968	0.673926	0.387859	0.625045	1	0.765035	0.572798	0.871489	0.172496	0.351846	0.901207	0.430509	1	0.811984	0.395374	1	0.801387	0.956497	0.169318	1	0.85296	0.786471	0.294625	0.614567	0.441191	0.801387
2	0	0	0.676187	0.674522	0.192116	1	0.595929	1		0.158237	0.818151	0.743808	0.704145	0.027395		0.676187	0.712324	0.204696	0.790331	0.292398	0.0202547	0.334654	0.0213343	0.628301	0.395181	0.636289	0.794599	0.629138	0.597085	0.745792	0.543884	0.292398	0.971196	0.227291	0.928902	0.94252	0.319521	0.916494	0.852545	1	0.273115	0.906481	1	0.385061	0.71302	0.961436	0.156196	0.852545
3	0.0542539	0.0321809	0.820353	0.759642	0.0446101	0.751811	0.608799	0.809057	0.918685	0.153306	0.679903	0.847801	0.511983	0.116008	0	0.820353	0.665271	0.157593	0.885899	0.0220371	0	0.283112	0.108747	0.634747	0.602232	0.882464	0.82014	0.617039	0.949389	0.645481	0.730308	0.0220371	1	0.112368	0.54871	1	0.367658	0.767279	0.933445	0.829755	0.294527	0.816241	0.889026	0.181084	0.805054	1	0	0.933445
4	0.0522122	0.110452	0.861721	0.82187	0.162646		0.87549	0.721862	0.952287	0.32753		1	0.668477		0.108252	0.861721	0.700531	0.13544	0.898476	0.0821419	0.0726826	0.417353	0.144905	0.914816	0.827322	0.809157	0.888441	0.831447	0.822298	0.791366	0.784809	0.0821419	0.899032	0.0822481	0.41328	0.925241	0.237903	0.618164	1	0.7966	0.335469	0.634457	0.9016	0	0.810109	0.858603		1
5	0.0469954	0.0130628	1	0.829089	0.0598656	0.82567	0.784886	0.73694	0.989992	0.212166	1	0.898759	0.677668	0.135046	0.047825	1	0.74726	0.100533	0.876076	0.0232761	0.127649	0.281507	0.118604	0.941969	0.904683	0.830723	0.863067	0.886587	1	0.760214	0.959029	0.0232761	0.80555	0	0.475743		0.173157	0.594456	0.89324	0.672592	0.490695	0.570254	0.651794		0.977468	0.631593		0.89324
6	0.0362228	0.0685862	0.873516	1	0.27474	0.833526	0.991643	0.811226	0.933002	0.122932	0.859289	0.924045	0.66475	0.0289578	0.0616267	0.873516	0.683807	0.0950075	0.952821	0.00947835	0.0625918	0.370598	0.113693	1	0.964521	0.853781	0.818454	0.901136	0.822924	0.732658	0.93969	0.00947835	0.745118	0.0240883			0		0.868654		0	0.628356			1	0		0.868654
7	0.0450307	0.0293848	0.790162	0.928021	0.110042	0.855477	0.914126	0.850519	1	0.0627996	0.968576	0.754585	0.615473	0.116412	0.0929013	0.790162	0.723885	0.0745174	1	0.103263	0.0846991	0.278773	0	0.959257	1	0.81819	0.911581	0.901807	0.945191	0.651488	1	0.103263		0.205518											0.81175
8	0.0136829	0.097782	0.891944	0.752474	0.168956	0.713781	0.769668	0.766753	0.856912	0.0888921	0.740188	0.912622	0.690185	0.0472221	0.0266028	0.891944	0.980171	0.0552924	0.870785	0.0142517	0.0623983	0.248329	0.0138038	0.809347	0.979688	0.998473	0.929644	1	0.960332	0.766731	0.951264	0.0142517
9	0.0411029	0.0177473	0.814316	0.930783	0.146539	0.902765	0.987014	0.828205	0.941285	0.143051	0.692376	0.918456	0.873108	0.116871	0.0683906	0.814316	1	0.00633967		0	0.0450118	0.301607	0.0552303	0.915449		1	0.809283	0.663819		0.522839	0.943531	0
10	0.124761	0.0171968	0.989064	0.967889	0	0.692244	1	0.585875	0.805438	0	0.997724	0.977783	1	0	0.287827	0.989064	0.791071	0		0.0447915	0.126705	0	0.0844809			0.99255	0.747381		0.645083		0.779124	0.0447915
11
12
13
14
15

## Sheet: FigS6B
evidence	delay_0	delay_1	delay_2	delay_3	delay_4	delay_5	delay_6	delay_7	delay_8	delay_9	delay_10	delay_11	delay_12	delay_13	delay_14	delay_example	late_0	late_1	late_2	late_3	late_4	late_5	late_6	late_7	late_8	late_9	late_10	late_11	late_12	late_13	late_14	late_example	early_0	early_1	early_2	early_3	early_4	early_5	early_6	early_7	early_8	early_9	early_10	early_11	early_12	early_13	early_14	early_example
-15
-14
-13
-12
-11
-10	0.192096	1	0.070856	0.445034		0.774113	0.459414	0.0179639	0.389759		1		0.396014	0.405983	0.100304	0.163706	0.0813771	0.456465		0.0412182					0.936297		0		0.135242	0.0617791
-9	0.743244	0	0.0375869	0.157958	0.827679	1	0.133983	0.167757	0.144338	0	0.543157	0	0.200796	0.0605165	0	0.129945	0.0974566	0.302656							1		0.129785		0.260161	0.0567632
-8	0.806476	0.590281	0.0423183	0.190076	0.551345	0.701548	0.0241553	0.0417701	0.198769	0.0605533	0.191838	0.10479	0.348423	0.335983	0.0684111	0.201593	0.0924679	0.299943	0.270072				0.319427		0.600931		0.273968		0.23071	0.189177
-7	0.803526	0.569473	0.00276228	0.0354954	1	0.720377	0.179927	0.0216418	0.204594	0.0651521	0.0642497	0.128891	0.119482		0.272389	0.184567		0.0664909	0.145842		0.0833544	0.290882	0.10027	0	0.248868	0.497693	0.144736	0.407225	0.00856828	0.659745		0.0833544									0.374639
-6	0.389686	0.256301	0.149628	0.280198	0.329474	0.497638	0.254735	0.0735181	0.160534	0.00573176	0.531817	0.0380806	0.236341	0.156515	0.128699	0.168469	0.102527	0.241739	0.131344	0.0901249	0.201831	0.319467	0.0636952	0.23137	0.223865	0.324715	0.136867	0.47376	0.19148	0.453955	0.219025	0.201831	0.283246	0.112341		0.709709		1			0.644743		0.203457
-5	0	0.31912	0.0521506	0.108317	0.513853	0.54791	0	0	0	0.124951	0.708133	0.371848	0.152875	0.393078	0.0946372	0.21569	0.0989148	0.0615997	0.122453	0.0898557	0.1753	0.23304	0.0213332	0.226097	0.326435	0.161868	0.0388864	0.399122	0.265271	0.291176	0.434262	0.1753	0.267404	0.261885		0.931002		0.79507			0.312994	0.234542	0.428244
-4	0.503187	0.469978	0.0828641	0.322083	0.608206	0.646299	0.15281	0.112152	0.140932	0.0350256	0.219629	0.213106	0.122679	1	0.201569	0.2173	0.0597324	0.223418	0.172721	0	0.163504	0.218232	0.0436587	0.242902	0.377913	0.153584	0.250809	0.627299	0.249366	0.414635	0.284084	0.163504	0.140849	0.25107		0.933044		0.778268			0.181303	0.324326	0.344173		0.613187
-3	0.41909	0.368786	0.030632	0.0385798	0.982511	0.496904	0.0476965	0.0791216	0.244878	0.162225	0	0.0945529	0.00235583	0.980153	0.0890854	0.136415	0.0974895	0.162321	0.00285818	0.0897542	0.0872029	0.717735	0.046165	0.167722	0.326245	0.370578	0.521058	1	0.395553	1	0	0.0872029	0.0984712	0.165867		1	0.164888	0.892439		0	0.233953	0.306413	0.00818081	0	0.45331	1	0
-2	0.473298			0	0.395123	0.165727	0.182946	0.0270574	0.20252	0.166401	0.262591	0.0654804	0.273316				1	0.271063	0	0.1226	0.197213	1	0	0.269231	0.219807	0.283506	0.252772	0.947334	0.713405	0.29473	0.190266	0.197213	1	0.315865	0.318054	0.766123	0.0245473	0.716479	0.196005	0.26723	0.378456	0.248129	0	0.635979	0.304905	0	0.25458	0.265993
-1	0.316217			0.100124	0.67492	0.459687	0.232992	0.118056	0.372356	0.0494115	0.0459209	0.210631	0.485017				0.0915624	0.103724	0.0162048	0.138059	0.143982	0.270405		1	0.183677	0	0.752195	0.40231	0.500956	0.104221	0.68281	0.143982	0	1	1	0.776144	0.204576	0.694911	0.0731112	0.337258	0.608251	0.250154	0.290936	1	0.768703	0.41428	0.0882298	0.786867
0	0.702505	0.412241	0.0601887	0.440275			0.105877	0.3987	0.238288		0.113268		0.316106	0.638279	0.108693	0	0	0.299702	0.0899476	0.213238	0.0698068	0.04254	0.106742	0.726597	0.0197172	0.35687		0.320995	0	0.074606	0.273403	0.0698068	0.176727	0.930502	0.122871	0.559768	1	0.672519	1	1	0.537874	0.191565	0.64865	0.729938	1	0.824275	0.421508	1
1				0.0413609	0	0.271925		0.207571	0.128508	0.0161945	0.0163641	0.253045					0.0661827	0.180356	0.0636737	0.0895438	0.448982	0.160833	0.0538284	0.238826	0	0.198362	0.368814	0.295644	0.161894	0.128285	0.012794	0.448982	0.0132575	0.0412077	0	0.641303	0.14538	0.551216	0	0.148021	1	1	1	0.615202	0.485361	0.791829	1	0.381674
2	0.561261	0.525034	1		0.215616	0.350145	0.174565			0.446766		0.297682	0.0873031		0.148932	0.166846	0.0875467	0.311009	0.0811712	0.0698693	1	0.414712	0.0479951	0.353505	0.0786937	0.195715	0.590732	0.452314	0.714328	0.42781	0.329521	1	0.24883	0	0.161257	0.568484	0	0.734303	0.208921	0.26956	0.786129	0.655113	0.541607	0.157536	0.165647	0.741772	0.292013	0
3	0.916932	0.634513	0.038198	0.1289	0.174538	0.0426034	0.0266839	0.0994305	0.151673	0.257812	0.274107	0.653002	0.1329	0.0128245	0.0992019	1	0.0840045	0.105177	0.278831	1	0.377794	0.134642	0.225243	0.416612	0.123124	0.457292	0.0882922	0.222849	0.629671	0.0388503	0.371039	0.377794	0.176931	0.0696091		0.556661		0.547755		0.138275	0.480793	0.504625	0.9804	0.30242	0		0.44086
4	0.946221	0.584438	0.0799402	0.138367	0.146808	0.167663	0.120882	0.169649	0.156737	0.25191	0.247592	0.552711	0.163509	0.374944	0.206039	0.965221	0.145478	0.229558	0.0895231	0.025877	0.380708	0.112619	0.517644	0.391171	0.20532	1	0.294494	0.576052	0.457358	0.00348482	0.81773	0.380708	0.194115	0.405212		0.575231		0.314884			0.39675	0.487407	0.427443
5	0.535199	0.333472	0	0.215321	0.237981	0.29963	1	0.328154	0.243711	0.314034	0.232987	1	0.0660581	0.203737	0.139872	0.193126	0.134663	0.385023	0.376812	0.103201	0.362396	0.279786	1	0.341855	0.0834396	0.998214	0.654947	0.487401	1	0.156076	1	0.362396	0.218246	0.580461		0.440041		0.280084			0.680676	0	0.201691
6	0.568574	0.13719	0.0739216	0.0832588	0.403994	0.181647	0.142988	1	0.235743	0.472238	0.134854	0.498554	0.23824	0	0.0884529	0.14839	0.142211	0.860866	1	0.0763177	0	0	0.112053	0.259695	0.221671	0.524079	0.91143	0.299879	0.44946	0.210725	0.996319	0	0.12743			0		0			0
7	0.653932	0.220724	0.0565121	0.0550638	0.276261	0.116205	0.277348	0.146998	0.312863	0.362483	0.424403	0.429616	0.236403	0.275507	1	0.242142	0.0702858	1	0.169437	0.0906521			0.0890883	0.292176	0.212081	0.604081	0.328193	0	0.980714	0.138333
8	0.426281	0.765646	0.0753627	0.237906	0.058799	0.0393038	0.0809573	0.0190478	0.252298	1	0.164313	0.52738	1	0.208669	0.107516	0.182252	0.082031	0.461048	0.0883609				0.269591		0.567179		1		0.187878
9	0.754306			1		0	0.102316	0.562173	1		0.178696		0.325652	0.0164034			0.0984861	0.0369421	0.103231						0.568454		0.412479		0.0866747	0.165574
10	1	0.0520105	0.054336	0.258142	0.0112788	0.0063478	0.230448	0.161417	0.165263	0.0327082	0.000690364	0.403641	0	0.206434	0.0970457	0.0803672	0.0548506	0							0.390182		0.221141		0.255263	0
11
12
13
14
15

## Sheet: FigS6C
evidence	delay_0	delay_1	delay_2	delay_3	delay_4	delay_5	delay_6	delay_7	delay_8	delay_9	delay_10	delay_11	delay_12	delay_13	delay_14	delay_example	late_0	late_1	late_2	late_3	late_4	late_5	late_6	late_7	late_8	late_9	late_10	late_11	late_12	late_13	late_14	late_example	early_0	early_1	early_2	early_3	early_4	early_5	early_6	early_7	early_8	early_9	early_10	early_11	early_12	early_13	early_14	early_example
-15
-14
-13
-12
-11
-10	0.0515283		0.0647998	0.842155	0	0.0238259	0.0798881	0.915088	0.0502519	0.0896007	1	0.0171502		0.0529054	0.010133	0.915088		1	1			0.0520509	0.0348129		1	0.966491	0.656356		0.0927808	0.709546
-9	0.0692212	0.784839	0	0.676738	0.0270297	0.0412008	0	0.734668	0.0467492	0.0181844	0.948781	0.0364675	1	0.0421782	0.0296854	0.734668		0.937869	0.971193			0.0335485	0	1	0.952405	0.970152	1		0.0189463	1				0.953846
-8	0.0530931	0.870419	0.0281434		0.0253186	0.0224376	0.0542039	0.810764	0.0651556	0	0.958827	0.111983		0.0628412	0.0367728	0.810764	0.0492881	0.948602	0.951457	0.673515	0.0580719	0.079163	0.0527875	0.885685	0.869834	0.982079	0.838391	0.969796	0.0758713	0.802894	0			0.986346
-7	0	0.963074	0.0605872	0.907293	0.0506829	0.0320022	0.0648439	0.796473	0.0569144	0.0495555	0.928121	0.0485169	0.574988	0.0571397	0.0969459	0.796473	0	0.962701	0.776212	0.928328	0.0453902	0.0219348	0.0399434	0.905185	0.853762	0.979593	0.781333	1	0.100266	0.857887	0.0572237	0.430417		0.98254					0.191042				0.0812398					0.191042
-6	0.0665417	1	0.0732346	0.742674	0.0889343	0.0226334	0.0166634	0.886137	0.0385306	0.0216936	0.947637	0		0.0550955	0	0.886137	0.00489302	0.873643	0.804731	0.954257	0.00679193	0.0304405	0.0249313	0.848009	0.865041	0.974962	0.814901	0.833479	0.0230606	0.576099	0.07208	0.54154		0.89962					0.079724			0.538305	0.0991792	1		0.0298351		0.079724
-5	0.104605	0.942601	0.065429	1	0.0649064	0.0310702	0.0248106	0.873817	0.0624716	0.00607703	0.813233	0.041564	0.629405	0.0446407	0.0452016	0.873817	0.0163299	0.855321	0.921349	0.978434	0.0231696	0	0.0523555	0.669334	0.741333	1	0.707918	0.868326	0.00518947	0.567747	0.0649501	0.704654		1	0.0119118	0.474556	1		0.0323494		1	0.690607	0	0.582961		0.0666652	0.324895	0.0323494
-4	0.0733853	0.526891	0.128201	0.767504	0.017238	0.0770016	0.0444997	0.653422	0.0440693	0.016567	0.596323	0.00938076	0.759454	0.0560452	0.0298001	0.653422	0.0386938	0.798934	0.95356	0.986942	0.0404025	0.050692	0.0412953	0.895073	0.639172	0.981001	0.51529	0.731163	0.0334293	0.461225	0.115891	0.880065	0	0.930834	0.00476009	0.74551	0.957231		0	1	0.955424	1	0.0792275	0.439423		0.0826032	0	0
-3			0.0525596	0.690836	0.0414913	0.0405618	0.0763887	0.686919	0.0339592	0.0529867	0.66308	0.103798		0	0.0581733	0.686919	0.0134274	0.796167	0.802172	0.954918	0	0.00954602	0.025033	0.783883	0.571052	0.928888	0.876305	0.732675	0	0.789869	0.11996	1	0.136005	0.792745	0	0.944718	0.963462	0.948142	0.0430306	0	0.855788	0.970129	0.144827	0.362169	0.691648	0.066658	0.0791557	0.0430306
-2	0.0641736		0.0697001	0.678727	0.0497956	0	0.0532175	0.766226	0.0416265	0.0426433	0.787402	0.0427117	0.535865	0.0479093	0.0691968	0.766226	0.0419669	0.788753	0.859801	1	0.00972709	0.08458	0.0505464	0.781251	0.622752	0.914255	0.38158	0.480519	0.0387792	0.651095	0.130503	0.937159	0.103351	0.739408	0.0376698	1	0.93416	1	0.105111	0.161061	0.60933	0.763415	0.18637	0.26589	0.882322	0	0.100774	0.105111
-1	0.0383967		0.0848685					1	0	0.284788			0.439541	0.0502366		1	0.190112	0.446126	0.670225	0.913401	0.0672528	0.0238846	0.0606732	0.90734	0.522633	0.808377	0.627232	0.531246	0.0909957	0.734117	0.227858	0.670737	0.155747	0.638261	0.135549	0.796266	0.708406	0.925673	0.254573	0.0104331	0.452984	0.637771	0.335574	0.293051	1	0.0944324	0.193876	0.254573
0	0.13778		0.252459	0.362609		0.44026		0.134679	0.216947	0.244802	0.0572596	0.22608		0.24027	0.312629	0.134679	0.478182	0.324968	0.0962494	0.596225	0.287566	0.255103	0.504088	0.251554	0.238299	0.640475	0.461831	0.290122	0.352514	0.46937	0.283837	0.255073	0.516095	0.476464	0.254204	0.478376	0.226918	0.503666	0.519408	0.0357995	0.315954	0.380733	0.500534	0.200939	0.628621	0.439173	0.419664	0.519408
1	0.876496		0.877313		0.714941	1	0.855179		0.894628	0.970101		1			0.936889		0.696065	0.168495	0.126156	0.192125	0.566728	0.606699	0.480471	0.309829	0.166362	0.446709		0.101444	0.804907		0.593393	0	0.730642	0.344028	0.39545	0	0.17143	0.101453	0.841838	0.176466	0.140978	0.153953	0.89967	0.177884	0.179433	0.790791	0.550263	0.841838
2	1	0.0672152	0.870512	0.0836823	0.827257	0.790295	0.82004	0.113694	0.635808	0.984837	0.165397	0.674511	0.0146035	0.809999	0.741031	0.113694	0.753897	0.0965877	0.158929	0.236823	0.608134	0.816679	0.693885	0.0405018	0.12131	0.355184	0.235812	0.105403	0.809704	0.0296016	0.814507	0.0202124	0.817909	0.134439	0.471413	0.0420241	0.147795	0	1	0.0971251	0.0537946	0.106228	1	0.12815	0.0616643	0.757947	0.755288	1
3	0.797718	0.0718841	0.878664		0.896662	0.708941	0.946373	0.0830201	0.809786	0.722726	0.0852762	0.742743	0	1	0.900136	0.0830201	0.857176	0.0915319	0.0305044	0.0879622	0.669865	0.930611	0.665559	0.0415681	0.154577	0.283728	0.165369	0.047503	0.624218	0	0.740395	0.0352857	0.8873	0.124349	0.628788	0.172479	0.110294		0.872541	0.135471	0.0489431	0.103937	0.79008	0.124887	0	0.905093	0.741618	0.872541
4	0.929988	0.0869213	1	0.0537768	0.797536	0.83962	0.763796	0.0704918	0.831923	0.950048	0.0111445	0.6556	0.100535	0.874987	0.736653	0.0704918	0.965751	0.158504	0.0583866	0	0.796164	0.843531	0.728022	0.0873659	0.115419	0.149272	0.212439	0.0357243	0.738881	0.0948963	0.790135	0.126754	1	0.0868323	0.636815	0.0612455	0		0.828741	0.161915	0.0253921	0.0211675	0.910309	0.103859		1	0.940532	0.828741
5	0.942153	0.0676207	0.863364	0.0507773	0.846952	0.812325	0.894586	0.0643585	0.714665	0.949923	0.109943	0.832583	0.0734166	0.738119	0.7283	0.0643585	0.984988	0.123269	0.0901744	0.0048477	0.859371	0.84703	0.78056	0.0319941	0.12164	0.133562	0.133744	0.00793165	1	0.184892	0.794368	0.0411708	0.81618	0.0420557	1	0.054365	0.012257		0.83045		0.0348527	0.0636515	0.983923	0.0934217		0.917237	0.889186	0.83045
6	0.931172	0.0802922	0.733925	0.0438765	0.835947	0.874207	0.98575	0.0603921	0.789918	0.981554	0.0459968	0.67899	0.00497709	0.837168	1	0.0603921	1	0.0876944	0	0.0854195	1	0.7701	0.567713	0.0390745	0.148194	0.109886	0.0415019	0.00842852	0.753261	0.0552105	0.869417	0.106956		0.00107921					0.924503		0.00311857	0.0918553	0.987466	0		0.99303	1	0.924503
7		0.0817578	0.803154	0.0556312	1	0.951725	1	0.0975658	0.779826	0.959622	0.0707858	0.684673	0.0320507	0.949487	0.731551	0.0975658	0.970875	0.0838402	0.0288246	0.09862	0.789777	0.773055	0.649555	0.00224809	0.106564	0.0467601	0.10956	0.00948753	0.84587	0.181365	1	0.0947588		0.0503092					0.848609		0	0	0.982094					0.848609
8	0.980356	0.105483	0.868078		0.812836	0.798674	0.814672	0.0164617	0.900428	0.678501		0.620952		0.880795	0.989613	0.0164617	0.958364	0.0707833	0.0335469	0.0382085	0.763927	0.734828	0.564555	0	0.0941836	0	0.105914	0	0.755274	0.16205				0.0377093					0.350354									0.350354
9	0.977987	0	0.823814	0.063575	0.811393	0.941143	0.833791	0.026628	1	0.894027	0	0.718135		0.978621	0.760669	0.026628		0.0330347	0.00117154	0.00345737		0.912616	1	0.0324844	0.0834498		0.0142744		0.684857	0.130001				0
10	0.911404	0.00657116	0.739883	0	0.91995	0.954839	0.768947	0	0.986811	1		0.772159		0.681005	0.780234	0		0	0.0704427			1	0.787506		0		0		0.69089	0.172529
11
12
13
14
15

## Sheet: FigS6D
evidence	delay_0	delay_1	delay_2	delay_3	delay_4	delay_5	delay_6	delay_7	delay_8	delay_9	delay_10	delay_11	delay_12	delay_13	delay_14	delay_example	late_0	late_1	late_2	late_3	late_4	late_5	late_6	late_7	late_8	late_9	late_10	late_11	late_12	late_13	late_14	late_example	early_0	early_1	early_2	early_3	early_4	early_5	early_6	early_7	early_8	early_9	early_10	early_11	early_12	early_13	early_14	early_example
-15
-14
-13
-12
-11
-10	0.0592782	0.71566	0.167603	0.545828	0.924877	0	0.287059	0.679317	0	0.360968	0	0	0.021479	0.148233	0	0	0.420083	0.263872	0.253161		0.144117	0.695794			0.463759		0.245961			0.57149	0.496004	0.263872
-9			0.165101	0.85997	1			0.460499	0.133994	0.752405	0.39025	0.315133		0.82638	0.160311	0.39025	0.389794	0.0525712	0.45039	0.863697	1	0.0317415	0.684287		0.490041		1		0.00688448	0.755405	1	0.0525712
-8	0.0283766	0.574486	0.216035	1	0.806209	0.00199245	0.265628	0.514531	0.0758028	0.866239	0.281162	0.409534	0.106766	0.887984	0.19675	0.281162	0.446729	0.203442	0.435173	1	0.125329	0.527193	1		0.581466	0.213701	0.95682	0.563935	0.0985589	0.973152	0.781921	0.203442
-7	0.0600769	0.651576	0.200228	0.733833	0.906764	0.00171321	0	0.518194	0.267913	1	0.271731	0.376138	0.0951736	0.542156	0.108794	0.271731	0.352962	0	0.701432	0.915136		0.2181	0.932361	0	0.739416	0.26643	0.715117	0.0331105	0	0.979733	0.491773	0
-6	0.0556442	0.74517	0.0884841	0.857307	0.943647	0.0145648	0.0277925	0.511049	0.0711738	0.826731	0.241643	0.199426	0	0.629423	0.0572751	0.241643	0.398575	0.0813124	1	0.682559	0.0297325	0.162001	0.878327	0.369172	1	0.47361	0.623417	0.0228206	0.130898	1	0.348133	0.0813124							0.655165
-5	0.0499232	0.873985	0.123715	0.589719	0.691601	0.0467862	0.0705002	0.637891	0.0457488	0.89509	0.206141	0.336592	0.0492421	0.936015	0.0483698	0.206141	0.386406	0.191119	0.652945	0.692115	0.191789	0.367308	0.560035	0.413188	0.813	0.649019	0.575166	0	0.149899	0.903694	0.392461	0.191119	0.524311		0	0.672604			0.971421			0.626236		0	0.860644
-4	0.00640515	0.579666	0.402409	0.945354	0.700016	0.0373636	0.00723522	0.591991	0.199087	0.762272	0.179979	0.291427	0.0601171	1	0.0993854	0.179979	0.392122	0.192515	0.409143	0.553933	0.406105	0.430141	0.504366	0.34658	0.329518	0.554422	0.461515	0.250668	0.111728	0.938344	0.580157	0.192515			0.0070022	0.8895	0.31365		0.986869	0.228004	0.25453	0.740594	0.768261	0.037134	0.500823		0	1
-3	0.0501711	0.621793	0.254924	0.743994	0.428752	0.117214	0.184919	0.484251	0.231085	0.476116	0.21576	0.248651	0.0466811	0.62394	0.168246	0.21576	0.351013	0.294077	0.717021	0.537017	0	0.384846	0.619462	0.555648	0.863844	0.78942	0.473187	0.404494	0.157625	0.8701	0.573967	0.294077	0.223928	0.7742	0.234628	1	0.0156493		1	0.046165	0.630709	1	1	0.0538108	1	0.962735	0.418472	0.411566
-2	0.0355256	1	0.159267	0.640226	0.684836	0.0565232	0.192293	1		0.277515			0.110436		0.194074		0.271228	0.338969	0.462931	0.501529	0.283622	0.630017	0.433891	0.412399	0.960023	1	0.341004	0.255117	0.214207	0.658834	0.553762	0.338969	0.0881274	1	0.131479	0.956965	0.0277632	1	0.838582	0.59444	0.23294	0.827782	0.902446	0.225857	0.845387	1	0.148171	0.476706
-1	0	0.712931	0.0894714	0.77374	0.577963	0.0167396	0.101853			0.940487			0.0774954				0.4215	0.478998	0.171706	0.272102	0.0579964	0.156675	0	0.806929	0.666041	0.514619	0.0121844	0.209674	0.250679	0.761372	0.735531	0.478998	0.0967301	0.71635	0.447164	0.902388	0	0.9172	0.464532	0.618488	0.534685	0.588253	0.760285	0.816829	0.540623	0.70602	0.637682	0.643393
0	0.12288		0				0.333583		0.411251		0.532114	0.603376		0.0249838		0.532114		0.320683	0.161956	0		0.100125	0.594601	0.721658	0.337784	0.467667	0	0.404726	0.295012	0.743584	0.428499	0.320683	0.330382	0.194737	0.633777	0	0.107173	0.131442	0.331956	1	1	0.46182	0.553855	1	0.67539	0.551105	1	0.375574
1	0.62536	0.195577	0.910459	0.0653337	0.11481	1	0.918559		0.771162	0.0243343	0.850041	0.797876	0.712515	0.112463		0.850041	0.372714	0.677427	0	0.179694	0.73171	0	0.439231	1	0.12526	0.0550836	0.256677	0.213392	0.0650087	0.963381	0.180044	0.677427	0	0.185771	1	0.138143	0.675938	0.0148406	0.190608	0.561434	0.433239	0.262739	0.421264	0.982373	0.452199	0.387167	0.73834	0.34914
2	1	0.101422	0.909408	0.0538878	0	0.886025	0.756036		0.485679	0.048912	0.958679	0.686694	0.59032	0.0486962		0.958679	0.188481	0.810934	0.0990597	0.295065	0.623248	0.472718	0.201197	0.956938	0.364536	0.329657	0.339931	0.882311	0.317097	0.858722	0.302191	0.810934	0.371435	0	0.584872	0.347326	0.870065	0	0.176652	0.0805556	0	0	0.514669	0.778556	0.381092	0.488375	0.293102	0.465501
3	0.729451	0.261983	1	0	0.0152328	0.950503	0.848493		0.751173	0.117018	1	0.838956	0.855621	0.0413339		1	1	0.796929	0.00381592	0.19551	0.841931	0.554502	0.300135	0.8364	0.237726	0.13626	0.20545	0.945781	0.551305	0.509103	0.192675	0.796929	0.271242		0.570397	0.333641	1		0.288625	0.00723604	0.377104	0.0611245	0.368012	0.681368	0.236692	0	0.41917	0
4	0.652411	0.228251	0.804504	0.00893525	0.0301279	0.709266	0.905537	0	0.705048	0.0224539	0.809369	0.874248	0.454115	0.0182304	0.71495	0.809369	0.686228	0.859163	0.00887661	0.302458	0.653282	0.697212	0.410641	0.854008	0.430644	0.128419	0.317308	0.509821	0.545744	0.198118	0.381708	0.859163	1		0.660212	0.969509	0.272596		0.249895	0	0.128144	0.119512	0	0.82933	0.266878		0.573877
5	0.64942	0.103074	0.857555	0.00426802	0.074013	0.656427	0.795527	0.19291	0.705219	0.117116	0.84534	0.8248	0.39567	0.208265	0.520856	0.84534	0.458663	1	0.116307	0.293136	0.725129	0.0785978	0.343173	0.398522	0.353965	0.0594292	0.186596	1	0.628319	0.0923183	0.289993	1	0.0387256		0.00221305	0.996372	0.795745		0.411395	0.131479	0.204754	0.285738		0.548928	0
6	0.642606	0.169774	0.908036	0.108341	0.158071	0.871126	0.873426	0.122463	0.852024	0.0839507	0.959699	1	1	0.105124	0.505503	0.959699	0.385375	0.520997	0.158732	0.312079	0.552663	0.584786	0.343727	0.154217	0.17337	0	0.255408	0.289798	0.463169	0	0.371037	0.520997							0					0.920016
7	0.622892	0	0.700116	0.0192076	0.0424798	0.620458	0.911368	0.156654	0.70845	0.0810047	0.745292	0.844009	0.464364	0.0173928	0.524581	0.745292	0.409624	0.899996	0.116469	0.390947	0.551335	1	0.218599	0.00360439	0.0265883	0.00750275	0.225233	0.503991	1	0.0623677	0.402432	0.899996							0.382983
8	0.619695	0.166351	0.910412	0.0334256	0.141258	0.66849	0.868674	0.127601	0.744853	0.120018	0.820904	0.830723	0.656591	0.141984	0.917052	0.820904	0.439052	0.826615	0.0148587	0.182807	0.494022	0.875069	0.061734	0.0493939	0.0303772	0.0646796	0.408913	0.664703	0.491571	0.411275	0.167241	0.826615
9	0.785648	0.198023	0.721588	0.0951422	0.249986	0.722269	0.599027		0.509529	0.12129	0.843107	0.637013	0.603198	0		0.843107	0.429387	0.909693	0.059853		0.675816	0.296774	0.0359479		0		0.337125	0.463971	0.89447	0.988695	0.236764	0.909693
10	0.704646	0.0996381	0.923629	0.158042	0.0655645	0.39093	1	0.0407896	1	0	0.881268	0.730901	0.872618	0.080541	1	0.881268	0	0.720652			0.457351	0.38369	0.295499						0.147222	0.271746	0	0.720652
11
12
13
14
15
