# Supplementary material for: Neural circuit models for evidence accumulation through choice-selective sequences
Source: Nat Commun. 2026 Mar 17;17:4055. doi: 10.1038/s41467-026-70267-9 (PMC13139583; doi:10.1038/s41467-026-70267-9)
Supplement: Supplementary file 4 — Source Data [file 41467_2026_70267_MOESM4_ESM.zip › FigS7.xlsx]

## Sheet: ex_1
	-27.5	-22.5	-17.5	-12.5	-7.5	-2.5	2.5	7.5	12.5	17.5	22.5	27.5	32.5	37.5	42.5	47.5	52.5	57.5	62.5	67.5	72.5	77.5	82.5	87.5	92.5	97.5	102.5	107.5	112.5	117.5	122.5	127.5	132.5	137.5	142.5	147.5	152.5	157.5	162.5	167.5	172.5	177.5	182.5	187.5	192.5	197.5	202.5	207.5	212.5
-15
-14
-13
-12																																														0.253398	0.203492	0.188433	0.197561
-11																																											0.219189	0.297018	0.29383	0.299949	0.291976	0.276556	0.255813
-10																																								0.194963	0.248309	0.284048	0.282944	0.247941	0.217921	0.217855	0.201753	0.195017	0.188129
-9																																		0.250243	0.218394	0.185625	0.212359	0.200833	0.225159	0.263303	0.256582	0.260262	0.260303	0.254875	0.26822	0.255343	0.250267	0.247714	0.239935
-8																															0.3128	0.254751	0.272558	0.278417	0.240248	0.244349	0.259768	0.298273	0.31301	0.3387	0.303907	0.235261	0.2383	0.230964	0.233061	0.249106	0.241357	0.244328	0.244036
-7																												0.379073	0.330113	0.319524	0.308685	0.296243	0.278099	0.264678	0.318398	0.34969	0.288028	0.309742	0.279551	0.269466	0.23911	0.255657	0.22459	0.234627	0.223483	0.212806	0.179597	0.180549	0.180453
-6																									0.463119	0.368975	0.381126	0.330461	0.316722	0.297279	0.293774	0.332126	0.322709	0.32481	0.325671	0.319334	0.343331	0.288704	0.290733	0.264282	0.264404	0.241859	0.245755	0.236504	0.228163	0.222632	0.233929	0.225561	0.230431
-5																				0.510336	0.506222	0.405874	0.397192	0.377638	0.383217	0.361606	0.325365	0.329254	0.328165	0.321054	0.312934	0.323392	0.323355	0.315912	0.297832	0.281739	0.299113	0.289773	0.290265	0.271912	0.259234	0.249309	0.239705	0.228461	0.225316	0.22907	0.229785	0.227817	0.219734
-4																		0.349386	0.448844	0.431256	0.39686	0.396982	0.395152	0.38359	0.303084	0.339084	0.363214	0.358216	0.364095	0.335666	0.326144	0.3481	0.310171	0.279639	0.263718	0.214342	0.207216	0.218121	0.217854	0.238317	0.252884	0.243124	0.241084	0.260299	0.251228	0.229079	0.234834	0.236185	0.231255
-3																0.463747	0.469361	0.466124	0.44213	0.404263	0.41412	0.390061	0.359617	0.358346	0.376792	0.35247	0.332332	0.317558	0.297892	0.300039	0.285356	0.253395	0.259041	0.26853	0.274123	0.334669	0.27692	0.260373	0.259699	0.213166	0.158551	0.182901	0.199761	0.203581	0.219953	0.237616	0.253966	0.261795	0.258331
-2												0.438305	0.498394	0.501203	0.509789	0.49464	0.486644	0.428358	0.379586	0.375764	0.345424	0.355301	0.345222	0.349251	0.353302	0.361562	0.332756	0.328978	0.29312	0.295118	0.287812	0.263698	0.293402	0.286993	0.272044	0.246463	0.249322	0.284953	0.22698	0.272982	0.274211	0.236282		0.198833	0.178655	0.162959	0.160327	0.139723	0.131229
-1									0.588588	0.550382	0.56724	0.570346	0.541411	0.519984	0.478086	0.429356	0.392074	0.396735	0.393698	0.391506	0.401902	0.414777	0.394962	0.362008	0.336463	0.269983	0.302286	0.290943	0.306852	0.293585	0.291772	0.31729	0.259324	0.259924	0.282144	0.261284	0.276858	0.236887	0.276017	0.291067	0.296705	0.289752	0.273014	0.258316	0.256787	0.210283
0	0.376517	0.440754	0.492916	0.533747	0.560199	0.575201	0.580183	0.578857	0.570935	0.571694	0.533375	0.493406	0.458094	0.433171	0.418539	0.414345	0.409439	0.411005	0.422091	0.401376	0.368994	0.361135	0.391723	0.363509	0.28064	0.32346	0.341675	0.324568	0.314277						0.294752	0.333864	0.343315	0.302259
1									0.591781	0.526393	0.540614	0.521755	0.514636	0.514415	0.458753	0.429891	0.438134	0.413056	0.383381	0.360442	0.339726	0.327226	0.350541	0.345174	0.331269	0.3342	0.30671	0.301648	0.350416	0.339054	0.306525	0.298914	0.271752	0.275571	0.205179	0.196038	0.19542	0.238127	0.267165	0.302351	0.309317	0.32951		0.206862	0.21343
2													0.408756	0.452153	0.479464	0.464711	0.456761	0.427246	0.417612	0.404906	0.386311	0.382352	0.331775	0.325086	0.308916	0.29671	0.320862	0.333332	0.297617	0.271517	0.279055	0.215002	0.258033	0.301464	0.41946	0.411069				0.213611	0.206152	0.192568	0.23426	0.250216		0.21516	0.214186	0.213921	0.224041
3																0.489848	0.380334	0.404381	0.391437	0.377918	0.368189	0.331584	0.350596	0.326462	0.349736	0.324235	0.278159	0.260934	0.280094	0.321072	0.33224	0.34139	0.349662	0.316458	0.300736	0.26551	0.25821	0.272114	0.269827	0.268344	0.239962	0.243492	0.154759	0.219396	0.173686	0.135612	0.140623	0.143284	0.148395
4																			0.365915	0.370484	0.36026	0.364776	0.334515	0.35278	0.292296	0.299817	0.30891	0.297075	0.301843	0.251593	0.258915	0.250248	0.241331	0.289976	0.327166	0.337066	0.30067	0.284	0.275318	0.233121	0.249284	0.223108	0.220508	0.195191	0.201742	0.187939	0.241342	0.249469	0.236736
5																						0.273695	0.30307	0.271022	0.311665	0.309765	0.339496	0.331532	0.291814	0.291041	0.292164	0.285786	0.271825	0.251314	0.222794	0.275634	0.263994	0.226029	0.215346	0.268537	0.240938	0.252402	0.266884	0.237101	0.239199	0.246852	0.216545	0.201941	0.188727
6																									0.234746	0.232352	0.233798	0.256412	0.287887	0.30997	0.29298	0.307059	0.299218	0.277608	0.284723	0.241279	0.258548	0.256893	0.275197	0.204813	0.249078	0.252025	0.228793	0.273065	0.268477	0.281371	0.244367	0.24813	0.252868
7																													0.225881	0.27369	0.312718	0.330027	0.31922	0.31307	0.300555	0.304983	0.311484	0.307138	0.277987	0.297576	0.258414	0.279614	0.285469	0.217181	0.291915	0.258794	0.285497	0.254092	0.237269
8																																0.228664	0.316927	0.333395	0.334328	0.306825	0.301103	0.290264	0.224441	0.174279	0.236374	0.251715	0.23944	0.242007	0.220432	0.226527	0.233033	0.241029	0.235375
9																																				0.305361	0.261678	0.298748	0.284273	0.273752	0.258157	0.165885	0.196702	0.201719	0.231891	0.221281	0.226162	0.235312	0.25161
10																																					0.341692	0.27079	0.28954	0.2873	0.276883	0.262093	0.235203	0.242163	0.22684	0.25749	0.252095	0.23786	0.216089
11																																										0.264025		0.210753	0.208693	0.193988	0.189485	0.179818	0.174897
12																																													0.199348	0.198889
13
14
15
[truncated: 17 more columns]

## Sheet: ex_2
	-27.5	-22.5	-17.5	-12.5	-7.5	-2.5	2.5	7.5	12.5	17.5	22.5	27.5	32.5	37.5	42.5	47.5	52.5	57.5	62.5	67.5	72.5	77.5	82.5	87.5	92.5	97.5	102.5	107.5	112.5	117.5	122.5	127.5	132.5	137.5	142.5	147.5	152.5	157.5	162.5	167.5	172.5	177.5	182.5	187.5	192.5	197.5	202.5	207.5	212.5
-15
-14																																													0.275771	0.246979
-13																																										0.30807	0.290066	0.24825
-12																																							0.388712	0.319821	0.277222						0.254676	0.235954	0.219968
-11																																				0.397734	0.390319								0.233771	0.266756	0.239801	0.216432	0.195588
-10																																			0.397943						0.342675	0.317404	0.352869	0.331239	0.308463	0.296217	0.299486	0.286435	0.271847
-9																																	0.38241	0.36221	0.267391	0.259156		0.414166	0.380618	0.42705	0.385881	0.353405	0.340598	0.35376	0.314219	0.29095	0.273343	0.250967	0.229199
-8																														0.372502	0.338367	0.354721	0.28937	0.293929	0.408724	0.465799	0.427249	0.389591	0.379573	0.373101	0.37173	0.379366	0.331382	0.299192	0.302251	0.287849	0.297806	0.286484	0.275357
-7																											0.410979	0.366013	0.364787	0.288186	0.297994		0.332378	0.405003	0.390491	0.375915	0.357133	0.376426	0.375438	0.360578	0.35308	0.337839	0.341016	0.341169	0.334881	0.340854	0.305844	0.287226	0.276072
-6																								0.390351	0.405325	0.380813	0.304977	0.2959	0.327066	0.344766	0.390191	0.384382	0.40485	0.375413	0.362448	0.383015	0.37799	0.354817	0.338639	0.32902	0.300868	0.283943	0.281157	0.262099	0.266651	0.265258	0.257705	0.255118	0.248397
-5																						0.483128	0.42293	0.432308	0.370617	0.333418	0.369229	0.388374	0.381484	0.378232	0.369125	0.360551	0.356987	0.353079	0.357523	0.347303	0.323451	0.294058	0.295564	0.286044	0.277754	0.271651	0.267864	0.265612	0.246251	0.215956	0.233155	0.224351	0.219703
-4																			0.549037	0.453059	0.443645	0.417695	0.410147	0.383567	0.380158	0.383883	0.376024	0.361803	0.35778	0.373479	0.351476	0.368731	0.347716	0.35776	0.355614	0.335117	0.339297	0.332246	0.306017	0.293056	0.306417	0.297864	0.290525	0.285692	0.28094	0.252041	0.231666	0.218317	0.207461
-3														0.543068	0.555049	0.533553	0.4963	0.466968	0.450321	0.435743	0.406536	0.398852	0.384082	0.375875	0.370576	0.362015	0.369837	0.366969	0.373654	0.365661	0.377686	0.370593	0.367563	0.349508	0.358886	0.336903	0.32482	0.339045	0.325113	0.312188	0.295698	0.274578	0.227417	0.218704	0.168731	0.2108	0.198852	0.195797	0.196112
-2												0.592325	0.548545	0.529539	0.509924	0.499316	0.480598	0.459049	0.440535	0.422259	0.411559	0.397937	0.402246	0.413309	0.411958	0.404774	0.40327	0.428039	0.402392	0.382875	0.377035	0.339082	0.339657	0.363345	0.31278	0.365834	0.353487	0.340074	0.314518	0.303885	0.259769	0.332088	0.314415	0.334782	0.325346	0.281044
-1									0.504778	0.53818	0.543531	0.533647	0.533219	0.541573	0.52323	0.497692	0.474573	0.461557	0.446775	0.449111	0.442491	0.43427	0.411694	0.430066	0.445818	0.427728	0.411481	0.375607	0.335426	0.326662	0.351414	0.370627	0.381211	0.359993	0.335402	0.26096	0.257285	0.276968	0.273631	0.280235	0.283304	0.236664	0.254604	0.212974	0.204683	0.245943	0.225992	0.212035	0.194217
0	0.326725	0.363258	0.405481	0.44493	0.47942	0.509127	0.531424	0.544876	0.554207	0.569276	0.563402	0.561401	0.54051	0.494194	0.473581	0.45232	0.469651	0.471056	0.459364	0.445906	0.451689	0.425625	0.425267	0.413159	0.408718	0.402473	0.387706	0.384067	0.381775	0.381978	0.341911	0.32644	0.295376	0.310737	0.316045	0.366187		0.155508	0.153948	0.232046	0.230626	0.230399	0.227873	0.271567	0.265949	0.185705
1									0.578225	0.535317	0.544809	0.536253	0.529931	0.539758	0.545617	0.524095	0.496385	0.470341	0.445459	0.435325	0.429758	0.432561	0.430647	0.436418	0.439841	0.437183	0.426519	0.417143	0.418785	0.40573	0.360239	0.35001	0.344281	0.296934	0.296769	0.275083	0.313646	0.307708	0.312993	0.287425	0.292138	0.307111	0.364123	0.392613	0.392216	0.384671	0.345212	0.334818	0.319779
2												0.578597	0.554625	0.507826	0.47613	0.473841	0.466599	0.484344	0.470638	0.464675	0.445325	0.443896	0.423963	0.415299	0.396788	0.399471	0.373005	0.387904	0.396761	0.391837	0.38327	0.393638	0.373485	0.373946	0.325595	0.31753	0.288198	0.295021	0.298143	0.282476	0.254789	0.221202	0.210992	0.154702	0.209988	0.231934	0.236317	0.249484	0.259346
3															0.571654	0.540595	0.524104	0.457592	0.456982	0.442336	0.43784	0.432476	0.447595	0.424569	0.415361	0.403052	0.394391	0.387082	0.371372	0.372575	0.377865	0.365166	0.361567	0.354388	0.376571	0.360825	0.352319	0.340951	0.342944	0.348454	0.340752	0.331767	0.335647	0.299306	0.271193	0.244919	0.233505	0.220217	0.202072
4																	0.477435	0.471994	0.475505	0.450956	0.431232	0.395069	0.357554	0.391386	0.395653	0.388827	0.399316	0.382219	0.364077	0.307947	0.315923	0.341375	0.339094	0.347463	0.354152	0.339299	0.350071	0.336592	0.326982	0.322891	0.322867	0.340355	0.331545	0.321843	0.334624	0.307308	0.279574	0.262555	0.244281
5																				0.43405	0.438633	0.42003	0.406946	0.3681	0.367574	0.366	0.342676	0.366078	0.369148	0.380174	0.377751	0.356189	0.346626	0.361316	0.323142	0.319935	0.317843	0.296887	0.288075	0.288662	0.28084	0.275129	0.268951	0.263495	0.267887	0.245542	0.245689	0.239769	0.235506
6																							0.381122	0.375784	0.360271	0.353914	0.380763	0.345867	0.348468	0.335874	0.318007	0.316111	0.339873	0.294961	0.332622	0.35172	0.325301	0.311774	0.288326	0.263056	0.260294	0.264163	0.261865	0.233653	0.210117	0.237194	0.235479	0.225089	0.21805
7																										0.363517	0.320859	0.306331	0.304632	0.32799	0.308983	0.342635	0.290732	0.291567	0.302786	0.285325	0.277982	0.311585	0.330856	0.327324	0.31451	0.291322	0.265889	0.271666	0.273622	0.2366	0.198415	0.195167	0.191835
8																														0.295968	0.291004	0.209011	0.253742	0.293642	0.310093	0.293216	0.300307	0.309657	0.292761	0.286408	0.273453	0.293131	0.292156	0.289012	0.249114	0.240534	0.258075	0.238705	0.224343
9																															0.329488	0.355309	0.347969	0.26879	0.202388	0.236845	0.244874	0.244092	0.250579	0.278606	0.311112	0.278678	0.28473	0.252225	0.283411	0.280685	0.240569	0.238067	0.232853
10																																			0.321937	0.330472	0.287801	0.257651	0.253514	0.230216	0.226781	0.254991	0.251482	0.279289	0.33663	0.251983	0.300719	0.290355	0.278465
11																																				0.296176	0.296771	0.29225	0.284109	0.263857	0.244849	0.242498	0.236492	0.299179	0.257393	0.262709	0.256374	0.252232	0.238742
12																																							0.27602	0.256821	0.245012	0.215301	0.2314	0.240109	0.234538	0.225158	0.20212	0.19419	0.189026
13																																										0.242159	0.21489	0.204405			0.218608	0.220626	0.221331
14																																													0.20805	0.209828	0.210655	0.209927	0.203387
15
[truncated: 17 more columns]

## Sheet: ex_3
	-27.5	-22.5	-17.5	-12.5	-7.5	-2.5	2.5	7.5	12.5	17.5	22.5	27.5	32.5	37.5	42.5	47.5	52.5	57.5	62.5	67.5	72.5	77.5	82.5	87.5	92.5	97.5	102.5	107.5	112.5	117.5	122.5	127.5	132.5	137.5	142.5	147.5	152.5	157.5	162.5	167.5	172.5	177.5	182.5	187.5	192.5	197.5	202.5	207.5	212.5
-15
-14
-13
-12
-11																																										0.237679	0.244348	0.313362	0.366332	0.359806	0.364746	0.35295	0.335962
-10																																					0.312427	0.294548	0.273874	0.246146	0.34111	0.458438	0.460694			0.264489	0.281082	0.273801	0.270168
-9																																		0.340198	0.328539	0.321591			0.459499	0.42609				0.313315	0.327237	0.360521	0.362898	0.349223	0.332946
-8																																0.343309	0.341745			0.509173	0.420086	0.409238	0.368626	0.303653	0.305455	0.311998	0.30944	0.300565	0.299856	0.302164	0.273653	0.262995	0.254307
-7																													0.355299	0.44319	0.458456	0.479129	0.427102	0.415597	0.405051	0.362275	0.349056	0.330045	0.317049	0.340708	0.361783	0.350372	0.342921	0.326372	0.305476	0.264273	0.26258	0.251078	0.235276
-6																										0.589379	0.496449	0.489915	0.50937	0.470763	0.449083	0.406673	0.420288	0.330217	0.374528	0.388721	0.389913	0.38037	0.395782	0.36115	0.346909	0.379792	0.278022	0.286343	0.282331	0.297379	0.281617	0.267416	0.248805
-5																					0.657337	0.660428	0.552693	0.517752	0.504425	0.41074	0.441768	0.414022	0.372032	0.342075	0.391451	0.408195	0.408394	0.443666	0.46422	0.41492	0.415772	0.421421	0.362219	0.389989	0.382512	0.35117	0.380656	0.378814	0.373841	0.264482	0.255083	0.241459	0.227857
-4																	0.555566	0.551059	0.597571	0.589054	0.493821	0.484488	0.4773	0.491757	0.462229	0.462624	0.43396	0.428507	0.423455	0.42772	0.417133	0.414875	0.407222	0.393138	0.379091	0.36444	0.388626	0.386214	0.408589	0.367028	0.262025	0.343315	0.348814	0.314919	0.264283
-3																0.610941	0.660471	0.624908	0.580915	0.585027	0.559837	0.53782	0.508402	0.486425	0.456652	0.403901	0.426179	0.433853	0.418165	0.413451	0.402778	0.386691	0.447207	0.46959	0.464117	0.528336	0.479942								0.232079	0.220141	0.221322	0.227814	0.229252
-2												0.543959	0.602847	0.641719	0.639167	0.646064	0.651976	0.63381	0.62547	0.585266	0.572708	0.572625	0.578991	0.511206	0.503449	0.506273	0.47454	0.418071	0.474881	0.473596	0.531818	0.46996		0.336183				0.243656	0.222287	0.197555	0.190947		0.3448	0.309805	0.356603	0.354364	0.389887	0.329113	0.285197
-1									0.499779	0.533533	0.578737	0.60923	0.6032	0.620195	0.635824	0.636215	0.612732	0.635424	0.630958	0.611862	0.603191	0.542633	0.515526	0.545993	0.532108	0.567189	0.586826	0.543848	0.501581	0.504725	0.497104	0.510889	0.465349	0.529963	0.484808	0.467091	0.455922	0.518367	0.498267	0.491272	0.396581	0.343143	0.228836
0	0.162018	0.183321	0.209974	0.242251	0.279641	0.317319	0.359156	0.397314	0.434839	0.46791	0.499627	0.521759	0.564595	0.551592	0.569731	0.565859	0.586889	0.526711	0.510856	0.481554	0.470544	0.484815	0.445816	0.455633	0.458571	0.455927	0.462127	0.411393	0.403204	0.401568	0.389456	0.366036	0.411758	0.399963	0.368912	0.338362	0.307671	0.274579	0.179653	0.158868		0.185018	0.161782	0.150762	0.140404
1									0.346953	0.381422	0.421952	0.428729	0.463809	0.470861	0.477246	0.492927	0.501847	0.515746	0.481219	0.466119	0.459096	0.43451	0.504596	0.463886	0.416951	0.426405	0.452534	0.438489	0.446157	0.382854	0.337692	0.347786	0.362687	0.357697	0.349545	0.346829	0.314494	0.304118	0.300568	0.326723	0.341152
2												0.391548	0.387906	0.418707	0.413062	0.416697	0.420868	0.400268	0.440765	0.438796	0.451298	0.463616	0.383969	0.379577	0.39129	0.378591	0.357068	0.365537	0.371219	0.359599	0.364574	0.391578	0.3797	0.332695	0.326963	0.316438	0.309451	0.299258	0.288688	0.276272	0.28446	0.286904	0.292888	0.278042	0.264681	0.210031	0.222066	0.214644	0.20482
3																0.362541	0.366612	0.409909	0.42458	0.41643	0.361151	0.355163	0.374681	0.378339	0.39087	0.387352	0.362169	0.340312	0.313754	0.320364	0.321345	0.307707	0.292273	0.295646	0.300768	0.283606	0.263868	0.274353	0.291799	0.287268	0.251861	0.245844	0.253572	0.246579	0.230246	0.246716	0.226965	0.215072	0.199713
4																	0.380973	0.387114	0.349831	0.349809	0.431462	0.432409	0.406512	0.413991	0.389147	0.355448	0.329442	0.363471	0.353676	0.313218	0.320619	0.295382	0.288059	0.284527	0.271544	0.275079	0.307302	0.310452	0.278022	0.274391	0.250519	0.260324	0.266633	0.219941	0.242243		0.236202	0.239801	0.248731
5																							0.405237	0.382956	0.376942	0.400396	0.3963	0.371648	0.334831	0.344641	0.333227	0.33272	0.27441	0.30672	0.271916	0.281152	0.257079	0.243353	0.250394	0.248253	0.217515	0.202224	0.202725	0.2128	0.208214	0.188274	0.183131	0.176017	0.16843
6																											0.389513	0.351528	0.376607	0.358999	0.349504	0.323466	0.318713	0.317191	0.328407	0.236368	0.309517	0.331887	0.281226	0.284095	0.351645	0.31724	0.291586	0.247995	0.22199	0.222752	0.212425	0.204807	0.199142
7																													0.297988	0.276175	0.288662	0.368064	0.362753	0.299919	0.27875	0.308233	0.289719	0.270602	0.296689	0.289241	0.320311	0.322461			0.276035	0.28539	0.264749	0.227825	0.20982
8																																0.197889	0.172643	0.357346	0.345425	0.356555	0.269159	0.192593	0.267917	0.275918	0.23166	0.214678	0.236237	0.215183	0.195901	0.175018	0.15121	0.133777	0.124279
9																																		0.156304	0.14777	0.153122		0.347221	0.315142	0.276564	0.2803	0.280433	0.246834	0.244092	0.21662	0.187768	0.194699	0.180903	0.166656
10																																					0.159375	0.170406	0.210276	0.242048	0.288394		0.267778	0.236355	0.226831	0.232942	0.210729	0.204256	0.194806
11																																										0.30134	0.297809	0.293682	0.365854	0.365051	0.35226	0.33373	0.319048
12
13
14
15
[truncated: 17 more columns]

## Sheet: ex_4
	-27.5	-22.5	-17.5	-12.5	-7.5	-2.5	2.5	7.5	12.5	17.5	22.5	27.5	32.5	37.5	42.5	47.5	52.5	57.5	62.5	67.5	72.5	77.5	82.5	87.5	92.5	97.5	102.5	107.5	112.5	117.5	122.5	127.5	132.5	137.5	142.5	147.5	152.5	157.5	162.5	167.5	172.5	177.5	182.5	187.5	192.5	197.5	202.5	207.5	212.5
-15
-14																																													0.387123	0.371682	0.356632	0.334046	0.316577
-13																																									0.417474	0.415981	0.41132
-12																																						0.55304	0.420952	0.420663				0.23635	0.262931	0.235556	0.228865	0.223647	0.21238
-11																																				0.488503	0.460001				0.389178	0.34318	0.318098	0.394024	0.437093	0.405462	0.401353	0.395242	0.378533
-10																																	0.531069	0.525021	0.509865		0.448384	0.3953	0.392238	0.37447	0.383768	0.455043	0.41011	0.307075	0.333818	0.3609	0.358753	0.345495	0.341736
-9																														0.604833	0.573559	0.548255			0.4361	0.41462	0.372285	0.3645			0.315657	0.345468	0.287535	0.284337	0.29122	0.324648	0.312139	0.31011	0.297425
-8																											0.62393	0.611524	0.594979			0.441343	0.429334	0.42167	0.374605	0.378103	0.370522	0.358469	0.358365	0.350249	0.360434	0.337995	0.41573	0.425984	0.387845	0.337291	0.311972	0.287649	0.260456
-7																								0.657828	0.666833	0.637104			0.497921	0.489451	0.477345	0.471436	0.455925	0.413927	0.419337	0.369035	0.389199	0.439352	0.43387	0.431848	0.438392	0.413037	0.358658	0.355993	0.341213	0.324668	0.284596	0.264296	0.24427
-6																						0.678142	0.676511	0.52266		0.582629	0.594812	0.552153	0.536104	0.514111	0.488289	0.500526	0.495784	0.496707	0.49628	0.490235	0.448528	0.408184	0.378111	0.36424	0.359176	0.354828	0.402731	0.361407	0.361608	0.344153	0.342391	0.329877	0.315828
-5																			0.649971	0.671748	0.659252	0.643676	0.669262	0.661632	0.619784	0.582619	0.548388	0.512896	0.547216	0.590401	0.580275	0.568367	0.556771	0.556544	0.511637	0.490446	0.503264	0.481475	0.46679	0.426438	0.440131	0.39302	0.31901	0.309177	0.306191	0.286377	0.25778	0.240553	0.226576
-4																0.651158	0.699659	0.695324	0.716483	0.705466	0.693266	0.647135	0.629402	0.629192	0.610066	0.626087	0.634595	0.646553	0.658976	0.59304	0.612871	0.563493	0.523843	0.518939	0.516221	0.51047	0.451824	0.413913	0.401959	0.445463	0.369435	0.401076	0.393284	0.380953	0.303641	0.304959	0.343288	0.331774	0.315712
-3													0.608608	0.703719	0.752662	0.713838	0.700655	0.687229	0.677659	0.693657	0.688197	0.712971	0.68289	0.673355	0.659576	0.644798	0.609573	0.57694	0.53325	0.518395	0.486795	0.479896	0.474127	0.433052	0.40889	0.403594	0.396686	0.400484	0.408929	0.371241	0.346707	0.320309	0.340891	0.352144	0.343435	0.307465	0.2332	0.214606	0.202974
-2											0.590652	0.664653	0.712748	0.69451	0.691328	0.685076	0.692481	0.703728	0.702121	0.685729	0.69634	0.656186	0.660825	0.640767	0.645659	0.616224	0.578025	0.566149	0.552011	0.539588	0.509644	0.46053	0.450809	0.474851	0.464603	0.458984	0.459701	0.408093	0.387523	0.390976	0.4066	0.345783	0.314097	0.313434	0.281069	0.289373	0.312852	0.297512	0.282693
-1									0.584054	0.588467	0.624784	0.618061	0.621959	0.633237	0.644523	0.664867	0.663246	0.671232	0.674476	0.672207	0.642094	0.6615	0.64136	0.635012	0.605962	0.580749	0.570793	0.558434	0.53003	0.50312	0.538765	0.532975	0.52596	0.471275	0.464638	0.376568	0.413597	0.403513	0.368186	0.35083	0.333846	0.328281	0.299897	0.284952	0.266583	0.198665	0.196399	0.194216	0.183173
0	0.276084	0.298783	0.324478	0.349516	0.374784	0.40058	0.425541	0.447739	0.464917	0.471963	0.486131	0.501052	0.52273	0.529813	0.556806	0.561387	0.589789	0.595897	0.606588	0.608657	0.63003	0.599856	0.5899	0.590326	0.567133	0.600155	0.609314	0.582767	0.599243	0.58606	0.434724	0.36859	0.400162	0.470204										0.299799	0.302799	0.287685	0.273066	0.262247	0.251051
1									0.385246	0.444332	0.435694	0.431455	0.432754	0.430755	0.442172	0.454724	0.432445	0.433158	0.424568	0.435638	0.435304	0.45562	0.475545	0.472605	0.484129	0.482089	0.468072	0.459864	0.438018	0.416295	0.431341	0.45766	0.457066	0.422328	0.396035	0.366325	0.329742	0.332835	0.311509	0.288831	0.3192	0.294938	0.294685	0.25778	0.227798	0.213794	0.189871	0.171324	0.151144
2												0.394506	0.412355	0.431255	0.424704	0.40261	0.434857	0.449792	0.446066	0.439045	0.435544	0.423556	0.410223	0.409012	0.41433	0.405345	0.416017	0.414218	0.39994	0.421795	0.422012	0.384303	0.377499	0.368689	0.382595	0.384045	0.380108	0.349414	0.334289	0.356154	0.320897	0.307915	0.279325	0.251919	0.235738	0.219583	0.17816	0.166459	0.156631
3															0.368267	0.39539	0.366942	0.341757	0.320539	0.37753	0.38693	0.405172	0.418686	0.422639	0.399409	0.407262	0.415112	0.389731	0.390493	0.366756	0.354225	0.351666	0.337578	0.314159	0.301359	0.32114	0.321874	0.341707	0.331158	0.299799	0.26011	0.251351	0.268268	0.285688	0.213606	0.204658	0.176876	0.156293	0.130626
4																		0.411779	0.435582	0.396971	0.322424	0.330246	0.327355	0.346772	0.369518	0.385148	0.35499	0.380637	0.37552	0.386658	0.386201	0.38674	0.376184	0.351706	0.3358	0.306966	0.303789	0.284696	0.284978	0.300273	0.297649	0.315432	0.287168	0.224046	0.267708	0.247393	0.241008	0.225887	0.202015
5																					0.362096	0.362923	0.365603	0.323606	0.332005	0.336676	0.325882	0.326649	0.360126	0.337169	0.355809	0.354315	0.337209	0.358157	0.365941	0.33389	0.316357	0.286513	0.26299	0.242308	0.236531	0.221611	0.233513	0.242774	0.230241	0.222179	0.217865	0.210653	0.204565
6																									0.353703		0.370612	0.332581	0.354794	0.365408	0.345266	0.336219	0.347224	0.335249	0.294113	0.303239	0.297697	0.307098	0.276888	0.290067	0.268842	0.237285	0.200511	0.206707	0.203165	0.192506	0.197847	0.1953	0.19155
7																												0.367509	0.229768	0.236162	0.294975	0.33648	0.343175	0.326084	0.305427	0.300705	0.272591	0.236886	0.284145	0.253631	0.28325	0.287996	0.319487	0.240995	0.213762	0.196814	0.165401	0.162576	0.160931
8																																0.287189	0.289481	0.303946	0.316987	0.263805	0.269838	0.269088	0.262057	0.238341	0.205073	0.200781	0.19846	0.19652	0.172322	0.17644	0.186092	0.174832	0.164403
9																																			0.328235	0.340641	0.275533	0.270692		0.196228			0.218796	0.162104	0.169483	0.160596	0.152572	0.151794	0.158367
10																																						0.48342	0.358421	0.27368	0.214277	0.180423	0.199973	0.120278	0.124414		0.166914	0.152369	0.142986
11																																									0.490888	0.25091	0.23336	0.237294	0.189273	0.153007	0.217213	0.234964	0.243948
12																																													0.270288	0.265543	0.195262	0.182613	0.178266
13
14
15
[truncated: 17 more columns]

## Sheet: ex_5
	-27.5	-22.5	-17.5	-12.5	-7.5	-2.5	2.5	7.5	12.5	17.5	22.5	27.5	32.5	37.5	42.5	47.5	52.5	57.5	62.5	67.5	72.5	77.5	82.5	87.5	92.5	97.5	102.5	107.5	112.5	117.5	122.5	127.5	132.5	137.5	142.5	147.5	152.5	157.5	162.5	167.5	172.5	177.5	182.5	187.5	192.5	197.5	202.5	207.5	212.5
-15
-14
-13																																													0.30665	0.299081	0.290361	0.279758	0.265315
-12																																										0.384571	0.332277	0.340202	0.340318	0.338193	0.331226	0.298408	0.291287
-11																																								0.341458	0.358265	0.326591	0.356757	0.319794	0.339172	0.327415	0.314001	0.292325	0.267498
-10																																					0.375929	0.361844	0.386079	0.376961		0.343858	0.335757	0.34357	0.301326	0.274697	0.268835	0.261081	0.253773
-9																																		0.417365	0.393656	0.380628	0.38782	0.432061	0.34858	0.349345	0.366455	0.355499	0.338399	0.298812	0.304019	0.306139	0.302278	0.294338	0.288753
-8																																0.415166	0.360727	0.341754	0.354728	0.34994	0.349486	0.323594	0.329241	0.32415	0.291844	0.285594	0.29185	0.29786	0.294453	0.275311	0.25745	0.242116	0.228759
-7																												0.460365	0.434396	0.393931	0.390304	0.377069	0.362219	0.357148	0.347116	0.346699	0.334429	0.328316	0.327315	0.31898	0.33446	0.322029	0.328614	0.309379	0.291142	0.290138	0.291691	0.278443	0.267344
-6																									0.457168	0.453225	0.412111	0.412896	0.389873	0.388433	0.376283	0.359185	0.37597	0.359471	0.357333	0.352417	0.353999	0.353423	0.345941	0.34144	0.326765	0.341955	0.323302	0.306088	0.305984	0.294714	0.273993	0.260243	0.252242
-5																				0.508979	0.498277	0.452149	0.433114	0.443984	0.429906	0.40632	0.403033	0.373611	0.369287	0.370406	0.393901	0.382378	0.37152	0.361469	0.350898	0.34681	0.312405	0.307735	0.304704	0.341326	0.332036	0.307517	0.321173	0.306829	0.269846	0.252273	0.246805	0.235608	0.228969
-4																0.574896	0.520996	0.50141	0.491196	0.473605	0.430318	0.415496	0.422826	0.410238	0.408406	0.417809	0.404172	0.391217	0.396082	0.39941	0.355823	0.324753	0.317257	0.309976	0.315431	0.305851	0.306348	0.286434	0.295144	0.278096	0.278901	0.258132	0.23161	0.227821	0.234588	0.243272	0.237713	0.231699	0.22259
-3														0.541604	0.570318	0.504186	0.522861	0.487847	0.463609	0.431451	0.455549	0.470635	0.460582	0.447492	0.423559	0.408192	0.40024	0.388331	0.374406	0.367781	0.36329	0.377335	0.399478	0.393835	0.376433	0.354757	0.346104	0.344	0.323497	0.267156	0.244661	0.234892	0.225545	0.211651	0.223691	0.205648	0.223085	0.211331	0.196675
-2											0.520958	0.559406	0.5021	0.482397	0.483784	0.491115	0.477258	0.48543	0.474371	0.474226	0.465985	0.440335	0.452566	0.436364	0.423767	0.408495	0.409453	0.414324	0.398845	0.354409	0.346989	0.353292	0.310201	0.321239	0.314731	0.318026	0.302389	0.292791	0.302452	0.323748	0.320246	0.337012	0.323043	0.312063	0.32403	0.29088	0.244679	0.238666	0.229915
-1									0.496678	0.502937	0.508956	0.499328	0.497168	0.500787	0.488064	0.480377	0.463354	0.457277	0.46341	0.463067	0.440739	0.451699	0.435966	0.430385	0.426653	0.39394	0.360929	0.316422	0.37522	0.36431	0.358794	0.367054	0.396098	0.395411	0.378619	0.382228	0.35521	0.372531	0.331217	0.336838	0.344944	0.319544	0.354037	0.362205	0.353306	0.380277	0.306576	0.289783	0.260743
0	0.329512	0.358701	0.385266	0.408685	0.427645	0.443947	0.454317	0.462214	0.467807	0.471116	0.460058	0.45743	0.468923	0.473039	0.473754	0.453872	0.484866	0.443665	0.427948	0.40838	0.412093	0.376642	0.358972	0.347899	0.340621	0.374751	0.397328	0.392443	0.301772	0.312056	0.373114	0.388207	0.37604	0.360834	0.349282	0.334191	0.35645	0.344669	0.346489	0.360222	0.314022	0.31957	0.302626	0.293338	0.263508	0.221801	0.254644	0.234153	0.221834
1									0.445547	0.44214	0.450559	0.444745	0.43224	0.431738	0.434597	0.447347	0.43837	0.447249	0.439336	0.447414	0.424736	0.43479	0.387487	0.377232	0.383766	0.388062	0.336803	0.336411	0.36534	0.349666	0.330321	0.316434	0.315003	0.35719	0.361139	0.372155	0.337326	0.352253	0.364589	0.334979	0.349108	0.347954	0.362733	0.270863	0.287638	0.299725	0.299888	0.295569	0.288778
2												0.469494	0.430932	0.415222	0.400695	0.389721	0.390412	0.389777	0.390678	0.379316	0.386305	0.393142	0.385459	0.368908	0.3513	0.334375	0.323666	0.328157	0.333121	0.330861	0.317825	0.306629	0.302591	0.294483	0.331629	0.321114	0.316158	0.304194	0.27298	0.226078	0.233317	0.241351	0.247678	0.268329	0.249581	0.25775	0.25787	0.247393	0.238162
3																0.395695	0.362228	0.355128	0.364514	0.378212	0.372737	0.355135	0.371646	0.382659	0.393035	0.408216	0.402377	0.388282	0.373208	0.372636	0.353419	0.343112	0.316175	0.28927	0.252108	0.262104	0.259358	0.259568	0.265913	0.273162	0.234525	0.218578	0.221183	0.207434	0.225628	0.229118	0.22039	0.217498	0.220322
4																			0.314841	0.311612	0.321458	0.353275	0.345535	0.35784	0.350721	0.354189	0.339109	0.36566	0.339631	0.328058	0.311421	0.329958	0.332103	0.33135	0.350383	0.318028	0.317989	0.321804	0.317837	0.322375	0.340571	0.342234	0.32862	0.338408	0.303015	0.281986	0.275951	0.27085	0.264945
5																					0.348477	0.309788	0.352345	0.328853	0.341454	0.305752	0.329003	0.358323	0.385638	0.385297	0.454763	0.39108	0.36664	0.344335	0.336002	0.328482	0.31361	0.303875	0.301417	0.294763	0.285978	0.344325	0.332752	0.325458	0.321518	0.336945	0.333389	0.325543	0.315482
6																								0.318709	0.346299	0.365509	0.36887	0.294707	0.284729	0.291363	0.320259	0.333459	0.380512	0.394141	0.391963	0.400038	0.412495	0.354485	0.327862	0.318576	0.311596	0.253251	0.268054	0.259061	0.260711	0.219988	0.248787	0.245122	0.243366
7																											0.30523	0.301441	0.361871	0.356797	0.321548	0.306926	0.300457	0.3176	0.316995	0.324103	0.318472	0.376287	0.353086	0.375055	0.317393	0.332073	0.297939	0.249963	0.287685	0.26604	0.2361	0.226968	0.223099
8																														0.304653	0.300962	0.352146	0.361702	0.323939	0.35169	0.340165	0.352907	0.314955	0.335409	0.343755	0.365802	0.339428	0.327941	0.325246	0.271785	0.394266	0.335299	0.311724	0.298774
9																																		0.334455	0.331777	0.327299	0.298527	0.353734	0.320099	0.298568	0.302528	0.331674	0.325772	0.312034	0.295255	0.293059	0.303549	0.294915	0.288398
10																																					0.32538	0.343137	0.298389	0.314532	0.33807	0.308531	0.322421	0.368877	0.368421	0.339735	0.310668	0.297366	0.285047
11																																							0.30874		0.256944	0.326441	0.328055	0.280239	0.262808	0.251919	0.291768	0.29364	0.293664
12																																												0.324734	0.31577	0.336803	0.262363	0.252158	0.233861
13																																														0.210183	0.265268	0.265518	0.264574
14
15
[truncated: 17 more columns]

## Sheet: ex_6
	-27.5	-22.5	-17.5	-12.5	-7.5	-2.5	2.5	7.5	12.5	17.5	22.5	27.5	32.5	37.5	42.5	47.5	52.5	57.5	62.5	67.5	72.5	77.5	82.5	87.5	92.5	97.5	102.5	107.5	112.5	117.5	122.5	127.5	132.5	137.5	142.5	147.5	152.5	157.5	162.5	167.5	172.5	177.5	182.5	187.5	192.5	197.5	202.5	207.5	212.5
-15
-14																																													0.47506	0.446716	0.431922	0.423082	0.409318
-13																																									0.490848	0.496897	0.486505
-12																																						0.492811	0.491354	0.486132				0.192547	0.225863	0.261252	0.256101	0.252028	0.235786
-11																																				0.50593	0.497831				0.386477	0.284175	0.273855	0.398588	0.47529	0.457811	0.448711	0.438872	0.41949
-10																																	0.515197	0.49762	0.502889		0.349373	0.404839	0.362761	0.369686	0.274299	0.513084	0.48156	0.432495	0.369062	0.402189	0.394345	0.371221	0.341698
-9																														0.431728	0.510161	0.581291			0.365807	0.383112	0.398982	0.341387			0.44835	0.403647	0.36244	0.32807	0.318701	0.331066	0.294561	0.278071	0.245632
-8																											0.490727	0.500583	0.499981			0.425083	0.414152	0.392683	0.410281	0.398435	0.363599	0.380752	0.376128	0.382287	0.383666	0.379707	0.382919	0.370782	0.354508	0.286163	0.313164	0.299626	0.278184
-7																								0.547701	0.511261	0.492797			0.497103	0.463558	0.437457	0.420701	0.401293	0.40407	0.423135	0.409499	0.423526	0.453412	0.43306	0.420997	0.396262	0.3728	0.366671	0.368567	0.362745	0.354812	0.304801	0.283183	0.262921
-6																						0.545817	0.525497	0.482691		0.505715	0.472699	0.463157	0.392767	0.380139	0.417982	0.451541	0.495639	0.470034	0.445568	0.458475	0.450186	0.412	0.410301	0.398384	0.387717	0.377328	0.384893	0.365358	0.347358	0.33855	0.314251	0.295748	0.269428
-5																			0.620782	0.563994	0.525372	0.524261	0.4553	0.426854	0.444941	0.430295	0.405793	0.419396	0.507494	0.487691	0.469475	0.46111	0.452248	0.434637	0.442858	0.344161	0.406492	0.373653	0.416023	0.394178	0.378215	0.381748	0.361827	0.350093	0.333945	0.317273	0.325717	0.31059	0.292098
-4																0.692233	0.630737	0.593333	0.437392	0.447303	0.440533	0.45857	0.471705	0.478308	0.492033	0.510978	0.504336	0.497398	0.469207	0.464083	0.450562	0.447878	0.394537	0.40781	0.371333	0.404766	0.369282	0.397417	0.358862	0.366488	0.381064	0.339846	0.322922	0.259918	0.254038	0.261747	0.334679	0.316458	0.291114
-3													0.727627	0.682312	0.588677	0.565923	0.547473	0.548971	0.538217	0.554151	0.545155	0.533447	0.529366	0.503539	0.478368	0.456967	0.424378	0.406124	0.409657	0.416765	0.434872	0.411725	0.428407	0.4021	0.402015	0.383176	0.386363	0.374265	0.368375	0.363659	0.344612	0.309037	0.347905	0.371158	0.345565	0.338496	0.27899	0.265143	0.250648
-2											0.705338	0.671555	0.603299	0.602098	0.596828	0.584753	0.562065	0.548492	0.533701	0.500719	0.476194	0.461821	0.444191	0.444461	0.462127	0.464808	0.469967	0.482551	0.489766	0.45706	0.417964	0.392579	0.398839	0.428537	0.417569	0.428118	0.403509	0.387065	0.37938	0.365009	0.372076	0.349129	0.318195	0.320012	0.318759	0.265189	0.249232	0.244873	0.2395
-1									0.664768	0.652985	0.660635	0.630971	0.630824	0.615954	0.598065	0.565409	0.546593	0.515591	0.518687	0.501021	0.492982	0.4916	0.482425	0.468674	0.409428	0.403161	0.394929	0.385756	0.380127	0.373425	0.381922	0.4078	0.388412	0.335801	0.330817	0.30619	0.314244	0.308924	0.292325	0.283441	0.284926	0.350129	0.295998	0.224283	0.201646	0.226286	0.220566	0.216362	0.198508
0	0.418187	0.476312	0.525999	0.564352	0.595917	0.619003	0.634528	0.642476	0.645901	0.639318	0.630259	0.623464	0.602489	0.579057	0.559502	0.555118	0.540672	0.561025	0.529915	0.522282	0.529196	0.497183	0.493891	0.477655	0.470308	0.49491	0.487286	0.529326	0.485058	0.479326	0.429448	0.433594	0.426846	0.422803										0.238336	0.270151	0.243647	0.224372	0.206725	0.183985
1									0.592713	0.633683	0.611275	0.611136	0.60292	0.575138	0.565231	0.549631	0.53598	0.508168	0.516676	0.49714	0.483861	0.476162	0.440964	0.428715	0.432703	0.42043	0.40542	0.415164	0.395583	0.419578	0.423802	0.381768	0.353734	0.359662	0.36655	0.355073	0.317125	0.321039	0.285223	0.267322	0.310017	0.306872	0.346616	0.330188	0.280033	0.252653	0.224759	0.195509	0.157078
2												0.568336	0.546055	0.589867	0.561155	0.534226	0.521209	0.509658	0.478961	0.477433	0.462394	0.444149	0.45525	0.451025	0.437459	0.41449	0.423787	0.41493	0.413597	0.400877	0.392509	0.381269	0.392511	0.377419	0.377688	0.375564	0.368872	0.362811	0.36807	0.367379	0.334583	0.31351	0.283198	0.302351	0.295735	0.277159	0.249906	0.232791	0.209791
3															0.504486	0.517901	0.491366	0.470293	0.504034	0.481261	0.454119	0.468763	0.437772	0.409603	0.399398	0.419415	0.412032	0.390828	0.373704	0.364909	0.367162	0.379819	0.369218	0.332874	0.310363	0.322408	0.327414	0.325484	0.300802	0.292775	0.287298	0.289764	0.282394	0.257026	0.249951	0.254409	0.219262	0.205269	0.187741
4																		0.471678	0.438818	0.435346	0.473923	0.443402	0.437873	0.458689	0.455573	0.42972	0.394412	0.402938	0.413262	0.402012	0.37579	0.335842	0.35189	0.391621	0.382589	0.35936	0.371312	0.335002	0.344103	0.344244	0.32036	0.311134	0.283929	0.269059	0.237454	0.206683	0.221205	0.202551	0.182229
5																					0.408646	0.39703	0.42342	0.417519	0.405526	0.397031	0.399426	0.421162	0.41051	0.401986	0.400897	0.400247	0.400451	0.401083	0.373055	0.373052	0.356758	0.387918	0.341326	0.329577	0.32018	0.292964	0.265776	0.267611	0.249879	0.222935	0.20293	0.181147	0.161555
6																									0.52487		0.384526	0.324426	0.37052	0.364832	0.394305	0.40066	0.363369	0.341398	0.352679	0.345746	0.338161	0.311746	0.361306	0.347294	0.337622	0.33452	0.31733	0.272486	0.264281	0.2365	0.21518	0.198945	0.180727
7																												0.500211	0.34134	0.336818	0.34277	0.341823	0.374489	0.400263	0.35348	0.35824	0.360358	0.367507	0.300465	0.306867	0.310282	0.303829	0.292518	0.298663	0.27694	0.254551	0.231137	0.213857	0.194533
8																																0.382067	0.370141	0.366305	0.378285	0.337532	0.325178	0.304185	0.285913	0.256608	0.261433	0.249408	0.242367	0.221458	0.214773	0.245068	0.241573	0.22701	0.20668
9																																			0.39967	0.366822	0.292581	0.295651		0.294634			0.231582	0.199598	0.1982	0.145915	0.113639	0.0887466	0.0686504
10																																						0.451677	0.346809	0.263682	0.265894	0.257336	0.249098	0.263927	0.263975		0.205022	0.204914	0.211983
11																																									0.375018	0.244684	0.227571	0.203636	0.206868	0.215621	0.206492	0.189741	0.176351
12																																													0.162587	0.151545	0.150387	0.130056	0.122068
13
14
15
[truncated: 17 more columns]

## Sheet: ex_7
	-27.5	-22.5	-17.5	-12.5	-7.5	-2.5	2.5	7.5	12.5	17.5	22.5	27.5	32.5	37.5	42.5	47.5	52.5	57.5	62.5	67.5	72.5	77.5	82.5	87.5	92.5	97.5	102.5	107.5	112.5	117.5	122.5	127.5	132.5	137.5	142.5	147.5	152.5	157.5	162.5	167.5	172.5	177.5	182.5	187.5	192.5	197.5	202.5	207.5	212.5
-15
-14
-13																																													0.261033	0.270914	0.281028	0.286422	0.289606
-12																																										0.181097	0.232074	0.21058	0.0946293	0.0789609	0.0652414	0.0764229	0.0766369
-11																																								0.230991	0.230846	0.271749	0.137388	0.185589	0.251841	0.274098	0.27104	0.261631	0.248963
-10																																					0.269649	0.27249	0.281095	0.254737		0.214508	0.24762	0.238197	0.24021	0.208911	0.218282	0.205191	0.195792
-9																																		0.356621	0.302914	0.314159	0.312513	0.255751	0.281535	0.271509	0.256154	0.263788	0.218601	0.271309	0.233549	0.24581	0.21731	0.208791	0.206832
-8																																0.379382	0.394329	0.362414	0.339304	0.323322	0.323547	0.294795	0.273821	0.296525	0.299237	0.287801	0.282439	0.248345	0.245427	0.210736	0.209395	0.203324	0.194019
-7																												0.342704	0.307789	0.430513	0.364836	0.34484	0.327097	0.319189	0.315466	0.338148	0.33238	0.356081	0.332427	0.309616	0.29928	0.298363	0.276562	0.260226	0.234999	0.222135	0.204699	0.197098	0.188934
-6																									0.377004	0.40736	0.361272	0.394028	0.383307	0.348039	0.356291	0.351066	0.352894	0.36399	0.340807	0.327855	0.326702	0.324474	0.316195	0.299684	0.259665	0.249671	0.228223	0.19441	0.226414	0.23366	0.20628	0.196994	0.192741
-5																				0.495348	0.465868	0.478766	0.445526	0.431159	0.432034	0.409939	0.418558	0.380423	0.415896	0.410934	0.397883	0.379602	0.379108	0.368791	0.375601	0.347298	0.327741	0.295311	0.289543	0.252741	0.27698	0.273105	0.266221	0.276993	0.248521	0.199772	0.199665	0.187025	0.176725
-4																0.560241	0.585782	0.582199	0.53282	0.523415	0.497967	0.452441	0.4497	0.453066	0.465075	0.458731	0.432889	0.421505	0.392387	0.38923	0.360809	0.360852	0.341101	0.306657	0.300071	0.289602	0.271008	0.259048	0.266836	0.279567	0.268055	0.253252	0.25141	0.22825	0.217531	0.251826	0.243186	0.233559	0.226161
-3														0.678413	0.588421	0.577334	0.56951	0.529619	0.521166	0.519623	0.51683	0.52716	0.525655	0.489461	0.438557	0.391326	0.39027	0.386202	0.38951	0.348715	0.320034	0.284058	0.269346	0.314081	0.30418	0.320889	0.316526	0.321182	0.30274	0.255501	0.238489	0.211112	0.197238	0.195132	0.19687	0.17795	0.180023	0.170435	0.161044
-2											0.794405	0.603964	0.640549	0.60437	0.598993	0.579626	0.545389	0.557082	0.541164	0.517821	0.495212	0.444255	0.433492	0.432987	0.423572	0.428285	0.413197	0.391451	0.368597	0.35308	0.371981	0.358071	0.364693	0.345575	0.337801	0.312447	0.281858	0.267655	0.277031	0.318643	0.30211	0.287365	0.278744	0.274371	0.272528	0.250792	0.218651	0.203254	0.19001
-1									0.542124	0.575067	0.58191	0.596744	0.582144	0.576361	0.574884	0.561682	0.55371	0.536478	0.53037	0.515325	0.51384	0.507429	0.446286	0.406102	0.404175	0.414456	0.420223	0.41088	0.346661	0.339501	0.333242	0.321491	0.297961	0.213358	0.245624	0.241434	0.274474	0.265603	0.255284	0.266246	0.254859	0.292264	0.242896	0.231991	0.220264	0.209688	0.223242	0.232217	0.232993
0	0.377001	0.416848	0.45516	0.488252	0.515472	0.536081	0.551513	0.560479	0.570775	0.570295	0.561187	0.558558	0.555251	0.555526	0.544757	0.535632	0.53957	0.509113	0.445188	0.411692	0.412034	0.384084	0.397798	0.357757	0.34355	0.348611	0.363308	0.340264	0.320527	0.316621	0.2788	0.295988	0.289789	0.284089	0.270814	0.294298	0.278267	0.270072	0.247379	0.274524	0.293672	0.265192	0.265109	0.256175	0.241679	0.200243	0.203268	0.207744	0.20907
1									0.548316	0.54176	0.53432	0.507273	0.495313	0.472628	0.447138	0.435068	0.430455	0.439636	0.440948	0.475846	0.436481	0.438177	0.41772	0.401753	0.402987	0.383715	0.343933	0.343722	0.347284	0.350854	0.389795	0.365796	0.352504	0.338952	0.378986	0.366982	0.318539	0.310552	0.331504	0.294719	0.280592	0.250535	0.251477	0.202801	0.262107	0.317173	0.287649	0.257237	0.23958
2												0.564731	0.506556	0.476541	0.4735	0.47012	0.441059	0.409981	0.414326	0.383921	0.361885	0.386856	0.388573	0.401135	0.384649	0.372501	0.351163	0.342603	0.326981	0.322008	0.318048	0.287175	0.288532	0.301642	0.279654	0.256815	0.257094	0.253408	0.241383	0.233221	0.228253	0.219512	0.222138	0.229918	0.235786	0.228978	0.22732	0.227073	0.224799
3																0.429764	0.414052	0.400683	0.3733	0.366681	0.384077	0.356792	0.341432	0.31579	0.325172	0.326074	0.33498	0.3494	0.364599	0.323097	0.324841	0.272716	0.281966	0.28179	0.279014	0.299795	0.274354	0.264277	0.261832	0.273477	0.259426	0.270942	0.264142	0.259319	0.231439	0.235179	0.21299	0.217445	0.216834
4																			0.435768	0.361931	0.322975	0.323087	0.318434	0.350908	0.326845	0.313327	0.266423	0.24204	0.248774	0.248082	0.247706	0.295168	0.287192	0.287064	0.277085	0.23856	0.26173	0.251813	0.234941	0.195793	0.216671	0.221917	0.225539	0.23888	0.252053	0.2519	0.243754	0.239813	0.23806
5																					0.345094	0.313059	0.298482	0.261236	0.282832	0.281752	0.303253	0.304193	0.291036	0.30725	0.325197	0.325402	0.298826	0.250564	0.268686	0.287892	0.269456	0.273196	0.22972	0.239707	0.242326	0.251819	0.197677	0.194545	0.187784	0.196233	0.21133	0.206207	0.201704
6																								0.310676	0.260291	0.252375	0.24138	0.257396	0.28444	0.288167	0.27794	0.247491	0.248452	0.321323	0.312066	0.287122	0.27395	0.268661	0.306225	0.28577	0.274629	0.219663	0.22686	0.245663	0.24936	0.210357	0.203752	0.207736	0.211693
7																											0.291656	0.278278	0.240961	0.238774	0.272205	0.315463	0.306026	0.264149	0.272789	0.276027	0.305159	0.296352	0.284266	0.298503	0.278331	0.305997	0.310389	0.205872	0.234955	0.235039	0.24249	0.244198	0.246837
8																														0.253502	0.241424	0.227514	0.257484	0.303748	0.305075	0.343171	0.287088	0.292179	0.302931	0.299901	0.314757	0.299822	0.286984	0.304669	0.33982	0.433712	0.357838	0.352455	0.35326
9																																		0.1665	0.244536	0.218509	0.285514	0.268124	0.274595	0.285729	0.246608	0.290244	0.282387	0.272347	0.225385	0.225344	0.218766	0.214981	0.212402
10																																					0.106559	0.285256	0.224718	0.219317	0.288382	0.247095	0.25262	0.270854	0.306331	0.292533	0.280534	0.271363	0.257383
11																																							0.129184		0.193986	0.221724	0.206255	0.275824	0.245802	0.243104	0.214272	0.20368	0.195428
12																																												0.18496	0.165874	0.125725	0.250991	0.233579	0.210805
13																																														0.248977	0.178763	0.177057	0.183964
14
15
[truncated: 17 more columns]

## Sheet: ex_8
	-27.5	-22.5	-17.5	-12.5	-7.5	-2.5	2.5	7.5	12.5	17.5	22.5	27.5	32.5	37.5	42.5	47.5	52.5	57.5	62.5	67.5	72.5	77.5	82.5	87.5	92.5	97.5	102.5	107.5	112.5	117.5	122.5	127.5	132.5	137.5	142.5	147.5	152.5	157.5	162.5	167.5	172.5	177.5	182.5	187.5	192.5	197.5	202.5	207.5	212.5
-15
-14
-13
-12																																														0.279665	0.244194	0.230446	0.228158
-11																																											0.287547	0.262434	0.220909	0.202236	0.181396	0.174222	0.172768
-10																																								0.284001	0.293315	0.273003	0.234873	0.210254	0.227404	0.202511	0.206336	0.194123	0.180832
-9																																		0.329189	0.313196	0.386657	0.398651	0.355447	0.29488	0.31155	0.280045	0.26455	0.250409	0.237439	0.235061	0.232267	0.223251	0.215874	0.212282
-8																															0.389059	0.403772	0.406838	0.407111	0.384767	0.362901	0.344723	0.31436	0.369259	0.294452	0.287749	0.270628	0.260851	0.267937	0.321853	0.261848	0.23215	0.215867	0.200059
-7																												0.456973	0.423955	0.415719	0.416914	0.384044	0.38264	0.380202	0.347839	0.316862	0.275306	0.248274	0.253301	0.265369	0.23452	0.243361	0.247216	0.235707	0.18792	0.229143	0.223606	0.225796	0.225035
-6																									0.441364	0.414417	0.421382	0.430068	0.398425	0.404748	0.39586	0.370908	0.317875	0.323385	0.327545	0.293596	0.296902	0.321569	0.29374	0.266182	0.262228	0.26607	0.262431	0.235653	0.231382	0.214478	0.207149	0.185286	0.166362
-5																				0.499038	0.475471	0.525255	0.472478	0.453195	0.445393	0.435974	0.428071	0.392803	0.400054	0.351855	0.322336	0.375331	0.368865	0.342425	0.344579	0.36648	0.353554	0.333054	0.324016	0.306786	0.288019	0.275678	0.253733	0.273189	0.270603	0.243265	0.240951	0.238708	0.231111
-4																		0.525748	0.536835	0.518675	0.503101	0.463492	0.457178	0.421169	0.374438	0.384687	0.402682	0.417057	0.418664	0.421262	0.419195	0.40878	0.411925	0.398228	0.379949	0.35167	0.316511	0.307886	0.322314	0.31823	0.326625	0.288015	0.280531	0.265261	0.246166	0.248003	0.234738	0.221115	0.20925
-3																0.570166	0.556252	0.520703	0.498544	0.446475	0.423629	0.434809	0.408494	0.410406	0.431883	0.422926	0.398481	0.391762	0.382982	0.377912	0.378129	0.368837	0.372948	0.350855	0.359146	0.345352	0.357222	0.347515	0.319261	0.304113	0.259533	0.258114	0.231878	0.230228	0.256789	0.241869	0.227391	0.212025	0.199281
-2												0.651806	0.603959	0.578864	0.568652	0.555424	0.527031	0.495777	0.439962	0.440991	0.444257	0.415788	0.428428	0.445202	0.41509	0.404219	0.351439	0.30877	0.299511	0.320709	0.316879	0.334547	0.322919	0.347766	0.340899	0.348208	0.343374	0.312373	0.310202	0.31343	0.310772	0.344429		0.329039	0.347365	0.345594	0.300731	0.291301	0.274282
-1									0.730627	0.710687	0.662052	0.629809	0.60672	0.588299	0.569881	0.525941	0.472345	0.484194	0.48755	0.477701	0.442237	0.438142	0.368669	0.324317	0.323115	0.306984	0.399848	0.407216	0.39099	0.364998	0.359259	0.345571	0.326238	0.288539	0.26332	0.277701	0.264233	0.314758	0.301455	0.303446	0.313583	0.315803	0.317359	0.32726	0.268245	0.247864
0	0.297457	0.386662	0.470888	0.538841	0.592134	0.630127	0.6531	0.665834	0.658816	0.637723	0.623031	0.621049	0.600228	0.565396	0.531169	0.50474	0.515083	0.45858	0.439489	0.407598	0.389411	0.367243	0.397873	0.344719	0.414423	0.372571	0.352697	0.354397	0.346533						0.375214	0.2869	0.257821	0.169996
1									0.725744	0.694908	0.668067	0.629177	0.601778	0.575	0.526333	0.517811	0.494956	0.463786	0.458704	0.465597	0.437606	0.434033	0.412805	0.426951	0.38753	0.378159	0.375605	0.361194	0.347339	0.320575	0.332911	0.31786	0.295598	0.285494	0.257064	0.249082	0.254086	0.332292	0.232692	0.189493	0.182097	0.177728		0.3563	0.366994
2													0.655425	0.591059	0.560838	0.528428	0.50059	0.480356	0.473293	0.431749	0.431904	0.421276	0.435868	0.417853	0.414316	0.404025	0.391422	0.382993	0.359171	0.355737	0.336775	0.315966	0.284986	0.271894	0.230306	0.217784				0.273587	0.302433	0.337076	0.34531	0.268051		0.371607	0.357001	0.335755	0.293226
3																0.51786	0.480489	0.4627	0.41892	0.409088	0.394987	0.402395	0.382252	0.389544	0.388156	0.390456	0.388437	0.363705	0.366796	0.370711	0.353993	0.345743	0.328244	0.30123	0.288979	0.297061	0.284165	0.28203	0.262517	0.244156	0.212104	0.207376	0.172897	0.188072	0.181956	0.141858	0.125516	0.117407	0.11774
4																			0.457484	0.418872	0.379518	0.354309	0.32713	0.32139	0.335428	0.337804	0.317834	0.34246	0.341854	0.317704	0.308555	0.289875	0.306162	0.315577	0.330708	0.297916	0.294345	0.294191	0.286513	0.245506	0.238739	0.239038	0.225144	0.203685	0.201195	0.182875	0.15447	0.146664	0.140496
5																						0.323907	0.37051	0.358728	0.364334	0.368446	0.348684	0.334416	0.308758	0.293877	0.287298	0.270701	0.256817	0.2667	0.27424	0.274678	0.261224	0.266087	0.254298	0.309161	0.305501	0.272623	0.262335	0.234872	0.228769	0.242132	0.222586	0.200952	0.1878
6																									0.308256	0.307777	0.338273	0.340396	0.356114	0.389877	0.36348	0.297354	0.293974	0.269756	0.227905	0.282297	0.297905	0.278062	0.287059	0.229484	0.244752	0.277188	0.27666	0.281756	0.264671	0.245725	0.247421	0.239255	0.230816
7																													0.247944	0.269966	0.286005	0.354153	0.381122	0.338551	0.330097	0.309074	0.264595	0.264927	0.290579	0.293272	0.276311	0.268718	0.327386	0.214499	0.195811	0.240547	0.239568	0.225796	0.219205
8																																0.22907	0.22267	0.237734	0.302605	0.297973	0.307352	0.284389	0.260984	0.268862	0.324885	0.301461	0.277801	0.296556	0.272736	0.25398	0.244649	0.228904	0.203326
9																																				0.292508	0.327557	0.330458	0.292275	0.27929	0.25964	0.23359	0.216007	0.261211	0.280614	0.276438	0.262829	0.248816	0.224904
10																																					0.261156	0.31664	0.353179	0.348973	0.342575	0.27719	0.254858	0.252537	0.300222	0.289322	0.278587	0.265475	0.246892
11																																										0.383356		0.256977	0.19877	0.182316	0.166951	0.152537	0.142941
12																																													0.35057	0.338624
13
14
15
[truncated: 17 more columns]

## Sheet: ex_9
	-27.5	-22.5	-17.5	-12.5	-7.5	-2.5	2.5	7.5	12.5	17.5	22.5	27.5	32.5	37.5	42.5	47.5	52.5	57.5	62.5	67.5	72.5	77.5	82.5	87.5	92.5	97.5	102.5	107.5	112.5	117.5	122.5	127.5	132.5	137.5	142.5	147.5	152.5	157.5	162.5	167.5	172.5	177.5	182.5	187.5	192.5	197.5	202.5	207.5	212.5
-15
-14
-13																																													0.0877944	0.0752233	0.0571321	0.0484381	0.047105
-12																																										0.110316	0.118376	0.108231		0.121627	0.116322	0.109895	0.0976558
-11																																							0.128318	0.131771	0.136602				0.176892	0.0847305	0.0656938	0.0502981	0.0364961
-10																																				0.126935	0.147586	0.168995			0.189989	0.166247	0.118783	0.108822	0.0821085	0.0680491	0.0586231	0.0511846	0.0389488
-9																																	0.15379	0.146984	0.210155	0.194722	0.146285	0.143698	0.183061	0.169671	0.143142	0.132102	0.0977124	0.104532	0.101167	0.0985839	0.0848208	0.0715108	0.0597769
-8																															0.167779	0.183717	0.168061	0.137572	0.133306	0.183125	0.170596	0.147823	0.119698	0.124469	0.112253	0.1005	0.126844	0.117437	0.127907	0.114629	0.0840201	0.0733186	0.0655748
-7																												0.194973	0.20025	0.175368	0.157808	0.137797	0.160725	0.175869	0.153302	0.125627	0.126151	0.139528	0.159116	0.175968	0.15309	0.145273	0.134535	0.114775	0.0996733	0.0821741	0.0853059	0.0741141	0.0642516
-6																								0.249625	0.242216	0.262766	0.256149	0.168942	0.173991	0.170139	0.160331	0.168195	0.146814	0.146161	0.150584	0.156432	0.153509	0.155258	0.129151	0.115056	0.102902	0.102821	0.106116	0.0928527	0.0868749	0.0834732	0.0851798	0.0833035	0.081149
-5																					0.372948	0.324854	0.256525	0.254113	0.237371	0.197445	0.188082	0.208019	0.21055	0.165402	0.1642	0.172923	0.162642	0.149952	0.15005	0.133799	0.113963	0.101705	0.10108	0.0983384	0.091216	0.0980569	0.0933627	0.0826941	0.091753	0.0731521	0.0812583	0.076039	0.0742166
-4																		0.45094	0.37756	0.326733	0.29647	0.266236	0.27218	0.224507	0.218112	0.21722	0.209596	0.205041	0.194702	0.202627	0.186622	0.166483	0.141868	0.133819	0.134585	0.132707	0.117427	0.106743	0.102765	0.0993413	0.10495	0.101872	0.0855739	0.114245	0.104223	0.135906	0.125736	0.119155	0.107512
-3														0.518426	0.473687	0.47504	0.420649	0.364762	0.353654	0.353232	0.311395	0.30056	0.268528	0.257668	0.257737	0.241075	0.211334	0.19699	0.148564	0.13178	0.142342	0.137122	0.139028	0.143664	0.122433	0.0932688	0.106302	0.111589	0.160328	0.141708	0.158208	0.132082	0.111197	0.105759	0.0995979	0.0798945	0.0770286	0.0755926	0.0734096
-2												0.578467	0.549644	0.515004	0.505188	0.473882	0.449554	0.404225	0.366327	0.329551	0.320488	0.285634	0.269825	0.265247	0.21732	0.191472	0.192868	0.19125	0.187111	0.186737	0.174524	0.156062	0.141333	0.137379	0.112405	0.148135	0.161474	0.154123	0.12045	0.156273	0.143805	0.137552	0.144819	0.118481	0.121304	0.113243	0.109346	0.103288	0.10193
-1									0.688985	0.622822	0.595837	0.581879	0.557702	0.53139	0.479422	0.451154	0.423141	0.422345	0.38736	0.361679	0.333832	0.33396	0.292614	0.242985	0.230482	0.223538	0.203629	0.176965	0.15634	0.138194	0.135037	0.129665	0.136622	0.133676	0.127928	0.116237	0.121424	0.108427	0.106118	0.0793595	0.0880202	0.0779085
0	0.218066	0.276275	0.341782	0.407084	0.46738	0.514234	0.551873	0.5795	0.59115	0.593271	0.589865	0.56959	0.553068	0.512807	0.546132	0.502298	0.435902	0.409063	0.38476	0.375836	0.395757	0.32217	0.329969	0.361331	0.359549	0.317159	0.285849	0.289788		0.308484	0.298031	0.290688	0.305574	0.242845	0.189017	0.191723	0.228109	0.315337	0.320707	0.316077	0.308598	0.323369	0.259844	0.246536	0.233765	0.169289	0.183048	0.159503	0.13982
1									0.591586	0.6387	0.640078	0.649381	0.624131	0.603182	0.541929	0.531192	0.541679	0.486037	0.453402	0.410642	0.371976	0.393109	0.390531	0.377633	0.370673	0.385196	0.380853	0.362602	0.366026	0.348298	0.315906	0.298371	0.217496	0.273506	0.335648	0.321746	0.305088	0.295445	0.280722	0.281303	0.285594	0.282918	0.285029	0.273853	0.259497	0.182264
2												0.588127	0.606757	0.613417	0.61347	0.558455	0.489757	0.47209	0.486611	0.445361	0.425722	0.401407	0.382478	0.366565	0.337005	0.314106	0.348515	0.362469	0.348418	0.333521	0.331299	0.318396	0.329674	0.335663	0.295126	0.292398	0.299234	0.308258	0.320218	0.314269	0.322868	0.275526	0.264805	0.30426	0.314826	0.322389	0.305637	0.286369	0.259768
3																0.544179	0.552213	0.552503	0.475095	0.436108	0.404907	0.401691	0.380042	0.381467	0.376263	0.377215	0.34908	0.342671	0.326334	0.337502	0.351509	0.350523	0.369498	0.364308	0.357896	0.345676	0.326173	0.315298	0.314379	0.312545	0.315921	0.336732	0.330044	0.310829	0.294045	0.276614	0.273569	0.257021	0.239072
4																			0.483769	0.495118	0.484227	0.44012	0.409207	0.328229	0.337937	0.304314	0.313487	0.330769	0.353188	0.328415	0.313079	0.326044	0.308844	0.309267	0.304561	0.289208	0.293494	0.286351	0.27239	0.285191	0.278744	0.22773	0.249077	0.272977	0.267939	0.254952	0.238434	0.226193	0.210932
5																							0.418029	0.463911	0.409295	0.404574	0.380292	0.336586	0.299057	0.331882	0.333537	0.322125	0.324943	0.317538	0.34529	0.366347	0.357912	0.346844	0.333679	0.315394	0.283253	0.303652	0.265268	0.249601	0.233748	0.235162	0.199188	0.187129	0.177443
6																								0.431478	0.451106	0.463351	0.436398	0.388452	0.375278	0.372005	0.345457	0.344356	0.349948	0.35034	0.327622	0.332277	0.336923	0.341041	0.374333	0.363063	0.35894	0.338845	0.326961	0.319083	0.314159	0.284042	0.294091	0.283383	0.269402
7																														0.412579	0.415365	0.398759	0.383401	0.321844	0.341977	0.335465	0.329536	0.333484	0.326673	0.330397	0.340392	0.358204	0.347606	0.341169	0.306428	0.296127	0.24223	0.225283	0.202524
8																																		0.432655	0.429102	0.472316		0.397544	0.364343	0.332775	0.295817	0.284296	0.307599	0.297843	0.294675	0.289552	0.298534	0.280426	0.257622
9																																				0.400993	0.425702	0.412506		0.496078	0.399367	0.399544	0.342189	0.262604	0.281524	0.267193	0.235721	0.224516	0.212293
10																																							0.407656	0.321668				0.394051	0.367047	0.337703	0.315453	0.286833	0.253182
11																																											0.318412				0.3959	0.367123	0.339156
12
13
14
15
[truncated: 17 more columns]

## Sheet: ex_10
	-27.5	-22.5	-17.5	-12.5	-7.5	-2.5	2.5	7.5	12.5	17.5	22.5	27.5	32.5	37.5	42.5	47.5	52.5	57.5	62.5	67.5	72.5	77.5	82.5	87.5	92.5	97.5	102.5	107.5	112.5	117.5	122.5	127.5	132.5	137.5	142.5	147.5	152.5	157.5	162.5	167.5	172.5	177.5	182.5	187.5	192.5	197.5	202.5	207.5	212.5
-15
-14
-13
-12																																														0.377225	0.329858	0.312296	0.299829
-11																																											0.374852	0.341582	0.313368	0.291514	0.330189	0.322872	0.31737
-10																																								0.385865	0.361601	0.350109	0.368132	0.392125	0.463028	0.376186	0.32786	0.315026	0.297216
-9																																		0.308738	0.319236	0.349567	0.374407	0.336914	0.354353	0.355568	0.352798	0.394557	0.40436	0.401972	0.308453	0.363229	0.354085	0.337896	0.316295
-8																															0.314504	0.308338	0.459611	0.435392	0.378135	0.357435	0.369708	0.35461	0.36058	0.421457	0.352842	0.259249	0.248463	0.216985	0.222643	0.261696	0.243668	0.245708	0.244143
-7																												0.33329	0.405261	0.432026	0.422026	0.385644	0.341165	0.35164	0.404243	0.419489	0.33942	0.369366	0.31958	0.272146	0.237937	0.318249	0.323919	0.29096	0.283842	0.363944	0.338698	0.33056	0.322797
-6																									0.38307	0.384531	0.394256	0.403908	0.369921	0.362668	0.348253	0.43376	0.393447	0.425333	0.334401	0.346208	0.35582	0.285665	0.302121	0.321045	0.339819	0.320968	0.331668	0.34545	0.357671	0.31453	0.30867	0.286269	0.262222
-5																				0.434324	0.432503	0.423328	0.454717	0.440925	0.415802	0.413767	0.407224	0.375434	0.410609	0.423128	0.416012	0.359759	0.364016	0.33513	0.309345	0.333559	0.328271	0.328526	0.353983	0.348222	0.35177	0.370522	0.356846	0.340455	0.317216	0.318372	0.323964	0.311453	0.29706
-4																		0.469742	0.461907	0.463594	0.42624	0.418814	0.394712	0.378864	0.376096	0.395026	0.392203	0.401535	0.371819	0.351597	0.344113	0.310015	0.360607	0.337892	0.344517	0.329828	0.342795	0.352348	0.342135	0.374094	0.340272	0.280629	0.294478	0.304579	0.296902	0.263311	0.259385	0.254168	0.246789
-3																0.521535	0.47962	0.440918	0.439238	0.449142	0.45935	0.433304	0.406637	0.445533	0.4193	0.396431	0.399577	0.40823	0.402358	0.392226	0.389283	0.385819	0.353667	0.341935	0.328284	0.283278	0.301712	0.308366	0.310447	0.245024	0.24268	0.252538	0.220283	0.209925	0.235921	0.22017	0.207067	0.203914	0.213425
-2												0.635751	0.572974	0.539515	0.4913	0.486295	0.500883	0.535413	0.495133	0.446836	0.455419	0.436053	0.43665	0.420069	0.442839	0.450396	0.409783	0.392403	0.380335	0.383369	0.360944	0.343894	0.365024	0.38763	0.375025	0.373186	0.383245	0.368086	0.355164	0.326266	0.305108	0.310416		0.446794	0.392409	0.387133	0.343963	0.336621	0.327945
-1									0.61196	0.546435	0.56859	0.548683	0.539879	0.533851	0.53718	0.528804	0.475405	0.463413	0.44083	0.445833	0.418626	0.405653	0.376481	0.344933	0.365794	0.304169	0.383073	0.366275	0.387554	0.411129	0.414105	0.394857	0.33718	0.365789	0.370497	0.399123	0.382862	0.367068	0.338967	0.328425	0.31917	0.318385	0.312927	0.259106	0.253953	0.287301
0	0.260175	0.315965	0.374527	0.424804	0.466369	0.500333	0.526039	0.545874	0.55213	0.572954	0.541171	0.534078	0.52994	0.504596	0.504517	0.492399	0.46555	0.427521	0.458619	0.448702	0.445267	0.408757	0.460616	0.469958	0.381831	0.450802	0.484431	0.465634	0.453837						0.361823	0.323156	0.323828	0.259501
1									0.579339	0.557596	0.616868	0.609664	0.594877	0.595146	0.58757	0.542987	0.580022	0.569376	0.551497	0.499728	0.48756	0.50624	0.533331	0.53964	0.510663	0.448638	0.410485	0.370695	0.342033	0.388818	0.384815	0.379062	0.359957	0.365148	0.353465	0.346875	0.336382	0.399215	0.357728	0.32994	0.338757	0.285634		0.326235	0.323281
2													0.61724	0.621798	0.603305	0.608367	0.593843	0.590049	0.587668	0.601124	0.56504	0.56187	0.515132	0.472069	0.488935	0.482762	0.477391	0.473389	0.444362	0.423631	0.417543	0.377139	0.381566	0.34222	0.450658	0.442474				0.386746	0.361176	0.359207	0.330112	0.293962		0.34099	0.357769	0.367383	0.372825
3																0.707902	0.598239	0.567342	0.550966	0.547503	0.542515	0.531152	0.531379	0.503727	0.482978	0.494809	0.465769	0.452244	0.466583	0.485191	0.461827	0.448782	0.419489	0.391933	0.369234	0.352041	0.34962	0.342919	0.323372	0.322775	0.302751	0.3205	0.326642	0.324733	0.335097	0.324475	0.317761	0.317255	0.311101
4																			0.598686	0.516589	0.528155	0.508992	0.494558	0.541165	0.500248	0.48621	0.471801	0.452061	0.430397	0.424899	0.421645	0.423899	0.457023	0.483254	0.458943	0.384833	0.474541	0.433072	0.435425	0.372807	0.337569	0.357372	0.358525	0.360644	0.367536	0.3742	0.368153	0.342884	0.32863
5																						0.539248	0.489954	0.446365	0.460754	0.446166	0.493523	0.451652	0.447544	0.412009	0.399257	0.377843	0.387416	0.426342	0.412806	0.44812	0.330626	0.347528	0.350088	0.454618	0.40386	0.366769	0.381162	0.368005	0.363215	0.354563	0.362254	0.353757	0.341688
6																									0.472708	0.480655	0.437932	0.480903	0.512241	0.504059	0.473357	0.4773	0.461741	0.332862	0.417787	0.455217	0.474979	0.444842	0.435845	0.336878	0.413398	0.448526	0.403056	0.400405	0.377006	0.342352	0.296213	0.272271	0.254821
7																													0.30959	0.376243	0.413667	0.446516	0.427997	0.423384	0.430441	0.428702	0.412019	0.42093	0.413594	0.441787	0.430011	0.451631	0.395684	0.306208	0.284062	0.365658	0.357908	0.336858	0.313576
8																																0.233819	0.304097	0.308972	0.323737	0.344611	0.332099	0.326242	0.460312	0.428645	0.441971	0.390787	0.398084	0.402767	0.364943	0.287905	0.263818	0.262615	0.254297
9																																				0.292726	0.323739	0.291536	0.268768	0.306462	0.31843	0.401099	0.383445	0.331614	0.312601	0.348766	0.310573	0.275892	0.248679
10																																					0.253298	0.300734	0.284031	0.274364	0.285508	0.288009	0.32819	0.331862	0.40139	0.372868	0.372547	0.374371	0.366769
11																																										0.422197		0.351844	0.348564	0.355936	0.356323	0.356272	0.347256
12																																													0.358166	0.346246
13
14
15
[truncated: 17 more columns]

[truncated: 26 more sheets: ex_11, ex_12, ex_13, ex_14, ex_15, ex_16, ex_17, ex_18, ex_19, ex_20, ex_21, ex_22, ex_23, ex_24, ex_25, ex_26, ex_27, ex_28, ex_29, ex_30 …]
