# Supplementary material for: Neural circuit models for evidence accumulation through choice-selective sequences
Source: Nat Commun. 2026 Mar 17;17:4055. doi: 10.1038/s41467-026-70267-9 (PMC13139583; doi:10.1038/s41467-026-70267-9)
Supplement: Supplementary file 4 — Source Data [file 41467_2026_70267_MOESM4_ESM.zip › FigS8.xlsx]

## Sheet: ex_1
	-30	-25	-20	-15	-10	-5	0	5	10	15	20	25	30	35	40	45	50	55	60	65	70	75	80	85	90	95	100	105	110	115	120	125	130	135	140	145	150	155	160	165	170	175	180	185	190	195	200	205	210
-15
-14
-13
-12																																													0.113328
-11																																										0.0728437				0.0745875	0.0722683	0.0751154	0.076473
-10																																									0.0657			0.100704	0.100708	0.100724	0.0944156	0.0925249	0.0951054
-9																																					0.0769077	0.0647924	0.062863	0.0752266	0.0845337	0.112309	0.11003	0.1093	0.115066	0.130068	0.129097	0.124831	0.120497
-8																																		0.08843	0.0923902	0.0749144	0.0801332	0.071315	0.0755979	0.0914614	0.0884131	0.0874804	0.0975353			0.0839813	0.0832293	0.0904625	0.0982446
-7																												0.099357	0.106626	0.0996051	0.0894475	0.0914135	0.0877743	0.0882758	0.101188	0.0999109	0.0946968	0.122425	0.104806	0.105859	0.112687	0.0918738	0.0952506	0.0883073	0.0839135	0.086768	0.0874335	0.0951416	0.101171
-6																											0.0978789	0.0934928	0.0872789	0.0869713	0.0950934	0.112255	0.108979	0.111671	0.0972431	0.0986524	0.080708	0.0880065	0.0900371	0.0977187	0.0934869	0.10158	0.0936593	0.0879274	0.0880098	0.086308	0.0980949	0.0987546	0.0984628
-5																							0.12086	0.0968488	0.0967564	0.0987853	0.101217	0.0930634	0.0829241	0.0934652	0.0984678	0.0924665	0.0963062	0.0963401	0.10159	0.0963157	0.10026	0.100395	0.102192	0.095504	0.0969783	0.0906085	0.0865982	0.0810354	0.0876133	0.0964164	0.0973454	0.103698	0.102914
-4																			0.0992912	0.1007	0.0950379	0.0885478	0.0934633	0.0928453	0.0978743	0.0870384	0.0845034	0.0874086	0.0945466	0.0921367	0.09274	0.0967318	0.091995	0.0958985	0.0893567	0.0959284	0.0970982	0.102505	0.0991618	0.095526	0.0933988	0.0930023	0.101661	0.111349	0.0962397	0.10424	0.103327	0.1024	0.102972
-3																0.0990844	0.0918981	0.0869727	0.0824016	0.0872126	0.0876336	0.0923413	0.0910621	0.0954182	0.0895534	0.0928922	0.104367	0.113604	0.104327	0.105389	0.102339	0.0899902	0.091971	0.0860026	0.0849802	0.0880961	0.0924285	0.101888	0.110482	0.118816	0.103753	0.108113	0.104943	0.103577	0.10494	0.0883178	0.0797642	0.0748723	0.0680463
-2													0.118191	0.100788	0.0920425	0.0911989	0.0938651	0.0919629	0.0949874	0.0917529	0.100646	0.101647	0.115303	0.110492	0.106064	0.106159	0.10623	0.0975685	0.077227	0.0802081	0.075934	0.0770446	0.0708638	0.0772801	0.100122	0.107042	0.117458	0.108477	0.103622	0.0915767	0.0911084	0.0899728	0.103385	0.111809	0.112458	0.0976173
-1										0.103279	0.0973142	0.0970618	0.0983961	0.101703	0.102959	0.103938	0.0933313	0.141639	0.166147	0.0984066	0.104123	0.104391	0.0963578	0.101744	0.117	0.101457	0.0991399	0.0942889	0.0942255	0.0831898	0.0902712	0.0894616	0.112207	0.111928	0.109972	0.113511	0.103165	0.103397	0.105924	0.11831	0.11653	0.113913	0.115013	0.0937074	0.0758499	0.103303	0.108081	0.108513	0.10707
0	0.0886395	0.0973308	0.0982454	0.102084	0.10856	0.114767	0.119059	0.120176	0.119074	0.119128	0.116947	0.113211	0.108451	0.110347	0.143959	0.136651	0.150794	0.121349	0.118775	0.174978	0.156467	0.132957	0.111047	0.0895944	0.0807612	0.0894563	0.0910068	0.0887804	0.0942802	0.0944088	0.0989207	0.105666	0.0840333	0.0685022			0.0887607	0.10932	0.102401	0.0855702	0.074545	0.0622526	0.064314	0.1042	0.119188	0.118408	0.116815	0.118456	0.112814
1										0.106297	0.116468	0.113125	0.117541	0.115476	0.104466	0.12638	0.131097	0.105131	0.104937	0.0971304	0.0993717	0.10572	0.0964214	0.0871429	0.0847345	0.088099	0.0717284	0.0408771		0.117192		0.0937197	0.0958982	0.100487	0.0926662	0.0969597	0.0919897	0.0760605		0.105816	0.113942	0.118444	0.114279	0.112206	0.104756	0.10055	0.115632	0.115017	0.113778
2												0.100639	0.0987869	0.100013	0.0868072	0.0914285	0.0920616	0.100104	0.0808759	0.0984771	0.0960157	0.0995178	0.0946374	0.0993256	0.0864802	0.0772164	0.0794967	0.0778564	0.0769389	0.0818274	0.0845345	0.0855335	0.0711886	0.0778989	0.0839529	0.0963296	0.106953	0.0938029	0.0927281	0.0959271	0.100531	0.0961648	0.0831532	0.0868808	0.0864739	0.0737375	0.0681587	0.0760945	0.0906916
3																0.104243	0.0873424	0.0790056	0.098183	0.0813211	0.0751774	0.0933489	0.0899666	0.0967601	0.10914	0.109606	0.110796	0.119566	0.0889869	0.0846763	0.0865684	0.0922073	0.0991577	0.104424	0.104437	0.105332	0.108118	0.102045	0.105742	0.106437	0.1019	0.104317	0.104379	0.0871925	0.0688179	0.0765768	0.0828079	0.0983416	0.104862
4																		0.103045	0.0814307	0.104736	0.0957656	0.0739037	0.0747967	0.0774117	0.10799	0.124449	0.137117	0.130658	0.141719	0.152065	0.149351	0.14179	0.100143	0.0913726	0.0908287	0.0902078	0.096532	0.100361	0.0937384	0.0771712	0.0892058	0.0879804	0.0946923	0.100512	0.109249	0.113994	0.105343	0.104622	0.104413
5																						0.102148	0.120021	0.0822949	0.0881318	0.0869172	0.0861764	0.0986285	0.0902536	0.0900007	0.096536	0.106002	0.153218	0.110428	0.105712	0.100084	0.0941843	0.0786334	0.0902466	0.096083	0.0953441	0.103151	0.099895	0.101553	0.0976415	0.0984132	0.104334	0.0914511	0.0814372
6																								0.113896	0.107142	0.11084	0.0924044	0.0956356	0.0953218	0.0976507	0.0934703	0.0950587	0.0987662	0.116074	0.114721	0.0806116	0.0795025	0.102157	0.0748979	0.070366	0.0720451	0.0839316	0.0926894	0.0996296	0.111929	0.0958641	0.0900935	0.0845552	0.0852443
7																													0.110724	0.100979	0.0965829	0.0939519	0.09912	0.0878044	0.104126	0.113886	0.11646	0.106136					0.0744849	0.105437	0.120529	0.13157	0.1154	0.110786	0.101107
8																																		0.094871	0.0952641	0.0872351	0.0935406	0.0945628	0.0893339	0.0734183	0.069533	0.0802737	0.0666456	0.0767348	0.114799	0.132879	0.126214	0.110029	0.0808986
9																																		0.0637957				0.0836045	0.0939625	0.0956121	0.0892607	0.0749341	0.0871967	0.0890088	0.0866341	0.0857392	0.0859683	0.0882747	0.0894139
10																																							0.0913209	0.0702738		0.0963969	0.0965584	0.10001	0.11036	0.126364	0.150048	0.138641	0.116323
11																																													0.0893594	0.108031	0.109982	0.106097	0.0955435
12																																										0.0929791	0.0690636	0.0693524			0.0763805	0.0682021	0.0632769
13																																													0.0802398	0.0799454	0.0943012	0.102554	0.109945
14
15
[truncated: 17 more columns]

## Sheet: ex_2
	-30	-25	-20	-15	-10	-5	0	5	10	15	20	25	30	35	40	45	50	55	60	65	70	75	80	85	90	95	100	105	110	115	120	125	130	135	140	145	150	155	160	165	170	175	180	185	190	195	200	205	210
-15
-14
-13
-12
-11																																													0.132299	0.136114	0.125921	0.131486	0.119811
-10																																										0.135551	0.136328	0.128133		0.159587	0.175608	0.179307	0.184667
-9																																						0.136836	0.13556	0.134787	0.125816	0.136714	0.135414		0.165429		0.13688	0.136734	0.138797
-8																																0.133818			0.146524	0.147561	0.127785		0.147597	0.135603	0.169864		0.191254	0.169207	0.177592	0.17874	0.162287	0.161467	0.161859
-7																													0.132962	0.114478	0.132122	0.122701	0.148365	0.142675	0.135794	0.116708	0.138309	0.112428	0.0989896	0.168474	0.156441	0.167755	0.145118	0.122014	0.152688	0.14789	0.153121	0.155202	0.156589
-6																									0.142745	0.140895	0.145736	0.127234	0.139567	0.160649	0.170522	0.159678	0.0979917	0.0961572	0.145918	0.115195	0.179052	0.138976	0.128936	0.114542	0.125173	0.132605	0.129101	0.13978	0.147842	0.152415	0.14943	0.150745	0.153135
-5																						0.172628	0.172628	0.159581	0.159024	0.148254	0.147343	0.149926	0.140028	0.141569	0.151509	0.150463	0.154391	0.146081	0.138116	0.140383	0.138478	0.138169	0.153552	0.162414	0.168146	0.16103	0.157896	0.159909	0.146544	0.14526	0.147936	0.144074	0.138129
-4																			0.195829	0.17978	0.148385	0.115067	0.154149	0.15605	0.149163	0.151478	0.147661	0.152086	0.150724	0.152644	0.142446	0.139421	0.138893	0.142395	0.146534	0.150847	0.161154	0.163587	0.165536	0.14295	0.131319	0.145634	0.140319	0.140439	0.141353	0.132869	0.0884994	0.101346	0.11197
-3																	0.141513	0.141335	0.115883	0.121832	0.146556	0.136406	0.143817	0.146028	0.146355	0.150457	0.163541	0.157324	0.149544	0.140322	0.134303	0.13492	0.124603	0.110069	0.0918209	0.114175	0.121	0.126039	0.115001	0.118127	0.129337	0.145986	0.157289	0.180554	0.174439	0.171273	0.171416	0.168471	0.160468
-2													0.139444	0.146374	0.143596	0.141261	0.14733	0.162858	0.154499	0.155357	0.152995	0.173674	0.168075	0.168646	0.166691	0.149733	0.130759	0.128235	0.125235	0.127247	0.139649	0.131845	0.145425	0.151062	0.136944	0.147764	0.13602	0.132283	0.147397	0.191667	0.185752	0.160091	0.160091	0.124045	0.123568	0.125453	0.152823	0.157798	0.16404
-1										0.147659	0.15321	0.155722	0.15996	0.167349	0.158175	0.169863	0.163879	0.150633	0.167046	0.166012	0.17144	0.150151	0.144706	0.125925	0.124033	0.129889	0.154254	0.154369	0.164044	0.151591	0.138217	0.136435	0.142835		0.133934	0.131705	0.149032	0.138781	0.138009	0.140162	0.122395	0.158999	0.167366	0.166025	0.165404	0.171048
0	0.126141	0.146591	0.153081	0.156292	0.155004	0.15622	0.156528	0.156804	0.15588	0.157677	0.160595	0.16592	0.162587	0.168785	0.174153	0.157725	0.161441	0.168336	0.155622	0.162693	0.148865	0.144087	0.135049	0.132748	0.147998	0.148276	0.130433	0.130585	0.14814	0.158211	0.156614	0.152594	0.152503	0.171453	0.13606	0.102467	0.101096	0.099467		0.140209	0.133406	0.131415	0.118464	0.125318	0.106396	0.121338	0.117937	0.116667	0.118883
1										0.151982	0.154071	0.149994	0.151946	0.146773	0.154516	0.170088	0.178101	0.148088	0.209985	0.18782	0.20692	0.133978	0.151252	0.145108	0.128517	0.119999	0.120492	0.12389	0.126782	0.119613	0.126041	0.130182	0.131893	0.130981	0.14703	0.170861	0.164761	0.14552	0.126417	0.148219	0.134917	0.138935	0.132717	0.118897	0.120172	0.114706	0.116882	0.11765	0.123413
2												0.150693	0.1632	0.164536	0.158711	0.153516	0.145256	0.180298	0.14569	0.160486	0.157386	0.203746	0.215939	0.241382	0.251994	0.262409	0.236146	0.217441	0.122615	0.116026	0.116079	0.113786	0.116944	0.122876	0.120829	0.0984116	0.0914203	0.104669	0.157553	0.133874	0.151111	0.127662	0.130975	0.140017	0.136829	0.133805	0.143198	0.137723	0.137179
3																	0.175706	0.161501	0.15693	0.147233	0.153604	0.150482	0.139264	0.135514	0.137905	0.137713	0.139119	0.160835	0.193146	0.195987	0.189657	0.192594	0.176198	0.176106	0.16529	0.157287	0.149607	0.151973	0.137747	0.122896	0.124678	0.137965	0.144123	0.125593	0.145157	0.144506	0.150202	0.144463	0.145139
4																			0.172638	0.178104	0.174144	0.152812	0.167738	0.148568	0.144876	0.141854	0.142291	0.143882	0.149086	0.155511	0.156327	0.154624	0.14662	0.139328	0.148447	0.151533	0.155112	0.149488	0.149833	0.148802	0.14764	0.141321	0.15216	0.157864	0.164102	0.163135	0.183373	0.192474	0.194559
5																						0.187247	0.15423	0.169716	0.158225	0.162687	0.123953	0.127089	0.125257	0.122431	0.110733	0.130916	0.135194	0.154618	0.147301	0.156066	0.149417	0.146249	0.143294	0.139358	0.1353	0.142677	0.13119	0.14179	0.125015	0.139075	0.142924	0.141333	0.142562
6																										0.146155	0.163049	0.142698	0.136928	0.116018	0.132395	0.123431	0.0979151	0.078271	0.0904118	0.118584	0.133707	0.152079	0.145877	0.146499	0.139118	0.13771	0.143915	0.137172	0.131549	0.132998	0.127981	0.128602	0.13039
7																													0.144899	0.147232	0.14478	0.148527	0.158252	0.152747	0.152031	0.14772	0.101379	0.112019	0.133531	0.1745	0.168991	0.16942	0.180251	0.164011	0.164086	0.157857	0.146479	0.145129	0.14611
8																																		0.128204	0.126884		0.16064	0.15132	0.155348	0.12681	0.133905	0.134607	0.131352	0.151186	0.171713	0.185779	0.166794	0.166392	0.162821
9																																				0.106057	0.132326	0.113574	0.0924893	0.102551	0.110546	0.128214	0.119105	0.131646	0.123901	0.130926	0.169842	0.17348	0.173878
10																																									0.122653	0.135762	0.146509	0.123266	0.0999618	0.111537	0.120465	0.122941	0.125125
11																																												0.138758	0.150473	0.166288	0.173871	0.184226	0.198162
12
13
14
15
[truncated: 17 more columns]

## Sheet: ex_3
	-30	-25	-20	-15	-10	-5	0	5	10	15	20	25	30	35	40	45	50	55	60	65	70	75	80	85	90	95	100	105	110	115	120	125	130	135	140	145	150	155	160	165	170	175	180	185	190	195	200	205	210
-15
-14
-13
-12																																													0.257269	0.257269
-11																																										0.262948	0.262948
-10																																											0.290467		0.268198	0.23854	0.163168	0.155674	0.152089
-9																																								0.305828	0.305828	0.209987	0.200401	0.241263	0.185378
-8																																					0.322323	0.322323		0.210813	0.20773	0.212005	0.229796	0.2561	0.248142	0.246286	0.25594	0.260058	0.264975
-7																													0.174596	0.174596	0.240762			0.323755	0.285099	0.250011	0.225547	0.213529	0.215678			0.260868	0.270035	0.280187	0.311215	0.297139	0.265073	0.270991	0.264514
-6																									0.117806	0.129107	0.17372	0.181654	0.287843	0.300089	0.241754	0.253882	0.230539	0.201508	0.205931	0.22333	0.252477	0.251826	0.270636	0.287668	0.289927	0.265532	0.260261	0.262747	0.254113	0.232807	0.284304	0.281663	0.289479
-5																							0.148171	0.171481	0.224532	0.268379	0.248789	0.208078	0.191867	0.187731	0.190734	0.219446	0.230834	0.255003	0.240555	0.230557	0.237753	0.239384	0.218843	0.19839	0.18995	0.225562	0.244069	0.208281	0.212165	0.215358	0.240309	0.241768	0.247104
-4																				0.116174	0.151104	0.168987	0.237943	0.218894	0.257799	0.251344	0.273056	0.274479	0.255379	0.259734	0.285907	0.271731	0.273856	0.252118	0.261903	0.267662	0.266735	0.2628	0.261123	0.266542	0.264364	0.239981	0.233346	0.226395	0.24123	0.229718	0.21367	0.219393	0.228561
-3																	0.152355	0.196818	0.247899	0.269802	0.272675	0.297683	0.287063	0.286304	0.283503	0.294667	0.274137	0.283196	0.286445	0.288006	0.287121	0.2823	0.282508	0.298641	0.294536	0.286945	0.277135	0.281506	0.295129	0.259881	0.272838	0.234041	0.257279	0.283854	0.274028	0.264234	0.272124	0.265257	0.265556
-2													0.284105	0.25186	0.265968	0.263506	0.271031	0.274107	0.250105	0.258577	0.258573	0.243782	0.259868	0.269072	0.286844	0.29032	0.281547	0.272602	0.299242	0.290514	0.271391	0.272321	0.290041	0.261273	0.275784	0.309737	0.322348	0.309571	0.304856	0.303811	0.281724	0.341791	0.335053	0.361267	0.366586	0.352398	0.35662	0.352048	0.338054
-1										0.30172	0.294649	0.267209	0.256808	0.271577	0.257084	0.275689	0.269821	0.268726	0.270714	0.292616	0.31664	0.329969	0.318609	0.31473	0.262817	0.254362	0.280829	0.274196	0.244313	0.263693	0.217213	0.324348	0.291871	0.337098	0.330793	0.301128	0.186904	0.200411	0.209091	0.208288	0.241646	0.214029	0.22904	0.22904	0.242914	0.241402	0.24801	0.24879	0.253363
0	0.13485	0.24064	0.25774	0.263728	0.273563	0.278325	0.28569	0.292789	0.302066	0.301592	0.313709	0.32794	0.331844	0.346362	0.352572	0.35334	0.359589	0.361924	0.399638	0.390575	0.352006	0.294516	0.243355	0.335556	0.389924	0.412425	0.358098	0.385244	0.332493	0.330805	0.33565	0.189135	0.209138	0.139596	0.163463	0.176102	0.194399	0.186626	0.200861		0.156108	0.156108	0.160299
1										0.358398	0.352566	0.386913	0.386316	0.372812	0.396033	0.397823	0.416293	0.425447	0.422799	0.423309	0.395621	0.431028	0.446815	0.395474	0.335777	0.284809	0.301374	0.291474	0.280991	0.238177	0.223898	0.280401	0.237336	0.239394	0.228249	0.152163	0.153281	0.147874	0.129084	0.155112	0.218583	0.211609	0.23051	0.232727	0.188343	0.203519	0.203519	0.207679	0.207679
2												0.262944	0.393664	0.440475	0.408105	0.443035	0.369151	0.384063	0.385898	0.386024	0.431162	0.420046	0.408543	0.376975	0.37498	0.379548	0.357794	0.29816	0.30846	0.365297	0.299992	0.306027	0.291044	0.299134	0.262182	0.311259	0.281156	0.228967	0.241373	0.230328	0.167622	0.167031	0.165568	0.170116	0.229379	0.219215	0.219536	0.222169	0.232715
3																0.210415	0.528392	0.496633	0.436031	0.33559	0.326904	0.328695	0.297503	0.369243	0.35341	0.35922	0.368412	0.388638	0.39226	0.368202	0.349869	0.349174	0.34218	0.339937	0.362866	0.328113	0.345466	0.292569	0.298079	0.28715	0.258756	0.308521	0.271236	0.221259	0.196161	0.177003	0.161639	0.165444	0.157346
4																				0.647775	0.58214	0.540757	0.476923	0.46453	0.36431	0.299401	0.304275	0.295113	0.280586	0.289977	0.359655	0.35893	0.364106	0.281731	0.273728	0.315055	0.310691	0.332944	0.312298	0.255631	0.287355	0.277484	0.276216	0.314419	0.339247	0.352388	0.343616	0.336226	0.337925
5																						0.444436	0.592715	0.591223	0.672845	0.662253	0.659252	0.607393	0.50599	0.428295	0.302629	0.28203	0.248518	0.32936	0.370702	0.343174	0.315957	0.324016	0.333843	0.390575	0.370421	0.33453	0.324267	0.309532	0.283131	0.254142	0.267191	0.259575	0.253941
6																									0.541383	0.547743	0.589008	0.613511	0.674873	0.688287	0.624088	0.567385	0.467943	0.353639	0.238666	0.162345	0.338091	0.338037	0.340126	0.330896	0.335129	0.303793	0.318233	0.310288	0.341075	0.346151	0.289434	0.270938	0.255796
7																												0.511291	0.470551	0.470551	0.364023		0.760885	0.570924	0.576782	0.457037	0.374756	0.310709	0.307269	0.287155	0.275314	0.331334	0.279983	0.278972	0.26017	0.290102	0.303333	0.302501	0.302501
8																																				0.722457	0.56537	0.588665			0.347131	0.347131	0.366838	0.342531	0.33865	0.344217	0.314875	0.308756	0.295389
9																																0.467755	0.446512	0.309388	0.534811				0.666472	0.543111	0.543111			0.450977		0.288974	0.292851	0.293755	0.285063
10																																			0.41455	0.373668	0.289844	0.495072	0.459909			0.555219	0.488002		0.426381	0.426381
11																																						0.324797	0.224239		0.266306	0.3269	0.343431				0.397607	0.365798	0.335712
12																																								0.303918		0.369117	0.31627	0.28503	0.315515	0.289797	0.310889	0.263968	0.246851
13																																													0.268194	0.268194	0.242974	0.248076	0.24808
14
15
[truncated: 17 more columns]

## Sheet: ex_4
	-30	-25	-20	-15	-10	-5	0	5	10	15	20	25	30	35	40	45	50	55	60	65	70	75	80	85	90	95	100	105	110	115	120	125	130	135	140	145	150	155	160	165	170	175	180	185	190	195	200	205	210
-15
-14
-13
-12																																													0.220772	0.220772
-11																																										0.262406	0.262406
-10																																											0.199631		0.203659	0.218213	0.153508	0.161505	0.132304
-9																																								0.202099	0.202099	0.18781	0.26034	0.256561	0.199685
-8																																					0.203395	0.203395		0.36509	0.324769	0.370667	0.289687	0.308103	0.260579	0.250898	0.243222	0.23514	0.233765
-7																													0.558855	0.558855	0.443086			0.238524	0.410076	0.399266	0.515405	0.414457	0.380226			0.294062	0.277156	0.254393	0.293143	0.285156	0.282554	0.280162	0.274085
-6																									0.526766	0.470256	0.42684	0.314595	0.291698	0.272698	0.426612	0.423698	0.452401	0.44766	0.301326	0.307802	0.334025	0.337564	0.310144	0.311291	0.307221	0.287712	0.31378	0.293323	0.277105	0.342846	0.341445	0.318592	0.313404
-5																							0.386662	0.438149	0.361526	0.419948	0.481627	0.342783	0.350401	0.372619	0.293543	0.299728	0.31594	0.294401	0.270788	0.263275	0.263786	0.266371	0.273955	0.299134	0.318453	0.26417	0.285272	0.292967	0.288855	0.257444	0.266625	0.267188	0.266776
-4																				0.360267	0.348744	0.364754	0.334084	0.265909	0.246767	0.238642	0.248598	0.279516	0.281977	0.300141	0.293259	0.266049	0.268048	0.302532	0.314272	0.304775	0.345047	0.344428	0.323859	0.275744	0.26132	0.295266	0.283516	0.267506	0.272554	0.273258	0.260639	0.264072	0.269444
-3																	0.277364	0.289111	0.281382	0.254251	0.25581	0.243129	0.220286	0.246315	0.253627	0.269222	0.291329	0.259695	0.297402	0.288621	0.299226	0.308894	0.347352	0.292973	0.280275	0.307636	0.290037	0.240204	0.246542	0.216919	0.221138	0.241966	0.275297	0.279859	0.292338	0.285632	0.297	0.297218	0.301351
-2													0.218613	0.249591	0.267022	0.242365	0.239132	0.238282	0.243853	0.236679	0.220051	0.250678	0.283018	0.302154	0.307744	0.306214	0.300249	0.334417	0.317374	0.298547	0.287569	0.278273	0.262243	0.264523	0.262499	0.219976	0.227345	0.23467	0.242378	0.24273	0.25325	0.261371	0.198385	0.187767	0.193675	0.218399	0.199616	0.20992	0.228028
-1										0.28232	0.25097	0.229849	0.247173	0.250838	0.238118	0.253375	0.264319	0.281388	0.268184	0.273882	0.29922	0.303511	0.286779	0.268628	0.255977	0.254471	0.264891	0.277105	0.237476	0.224735	0.272645	0.251613	0.256801	0.225382	0.19665	0.173603	0.202381	0.191494	0.177935	0.17343	0.198356	0.179418	0.241713	0.241713	0.235397	0.232721	0.232968	0.232119	0.229223
0	0.134729	0.246915	0.258569	0.256493	0.257613	0.256833	0.257173	0.261264	0.266545	0.26609	0.251992	0.274897	0.279542	0.285209	0.266724	0.259623	0.29377	0.291495	0.301648	0.335355	0.321847	0.309927	0.347876	0.336385	0.306025	0.321166	0.306455	0.289094	0.285519	0.281853	0.266282	0.242982	0.204107	0.194723	0.205467	0.209254	0.257044	0.277934	0.266107		0.169577	0.169577	0.166428
1										0.278742	0.341901	0.31304	0.30258	0.279538	0.322658	0.34961	0.297397	0.304008	0.298303	0.286016	0.273275	0.291714	0.286318	0.316034	0.341657	0.343189	0.318817	0.289806	0.323147	0.330262	0.26857	0.280828	0.307415	0.318014	0.320854	0.340938	0.301194	0.228076	0.25134	0.258438	0.152835	0.141425	0.130505	0.170699	0.147586	0.138906	0.138906	0.130492	0.130492
2												0.314788	0.296913	0.344375	0.34919	0.33597	0.300249	0.277036	0.300048	0.281198	0.303421	0.296437	0.289733	0.249884	0.261028	0.275323	0.273736	0.332656	0.310255	0.28553	0.324403	0.301382	0.301041	0.287977	0.283787	0.253226	0.270262	0.339048	0.297783	0.196031	0.275543	0.272988	0.25645	0.253938	0.15392	0.179472	0.2142	0.211847	0.208064
3																0.217848	0.383431	0.392281	0.349751	0.303633	0.278769	0.285319	0.29918	0.323417	0.299477	0.275535	0.265411	0.266981	0.262363	0.266697	0.280281	0.301337	0.297439	0.26589	0.277878	0.260744	0.259305	0.286089	0.279443	0.274723	0.277785	0.293931	0.318928	0.303893	0.304163	0.300641	0.305021	0.311529	0.300041
4																				0.393971	0.379641	0.302677	0.250855	0.24016	0.217147	0.266158	0.281586	0.266185	0.262989	0.256647	0.239386	0.236734	0.254915	0.274705	0.246197	0.267904	0.273216	0.235835	0.252965	0.284636	0.270919	0.262324	0.267592	0.263211	0.253555	0.28301	0.297903	0.295459	0.309227
5																						0.376711	0.362553	0.348385	0.28574	0.27689	0.227315	0.214492	0.22695	0.2174	0.245193	0.222463	0.223174	0.234921	0.241266	0.233757	0.229344	0.2437	0.255579	0.242195	0.213273	0.262311	0.205198	0.210594	0.225382	0.215512	0.197774	0.195397	0.193369
6																									0.311732	0.313342	0.309265	0.354953	0.256646	0.254058	0.220386	0.224435	0.246195	0.255182	0.249021	0.2499	0.237664	0.2149	0.185062	0.215336	0.264875	0.219464	0.279747	0.278206	0.265365	0.254385	0.269848	0.265807	0.27141
7																												0.278349	0.245756	0.245756	0.201277		0.224166	0.233794	0.242816	0.262792	0.231202	0.246466	0.245395	0.221803	0.202901	0.212412	0.232429	0.219351	0.264358	0.285908	0.291971	0.290744	0.290744
8																																				0.195296	0.269686	0.285205			0.261177	0.261177	0.21389	0.20285	0.196693	0.198314	0.238711	0.230426	0.230089
9																																0.185542	0.171278	0.169593	0.289246				0.21404	0.294516	0.294516			0.279308		0.288025	0.226573	0.217363	0.22446
10																																			0.173593	0.191716	0.159137	0.268237	0.264568			0.223266	0.291892		0.289137	0.289137
11																																						0.172168	0.119677		0.186615	0.184962	0.19512				0.237573	0.233783	0.233893
12																																								0.190661		0.284845	0.293127	0.237796	0.214244	0.210094	0.263623	0.269787	0.272879
13																																													0.28925	0.28925	0.237896	0.240471	0.249862
14
15
[truncated: 17 more columns]

## Sheet: ex_5
	-30	-25	-20	-15	-10	-5	0	5	10	15	20	25	30	35	40	45	50	55	60	65	70	75	80	85	90	95	100	105	110	115	120	125	130	135	140	145	150	155	160	165	170	175	180	185	190	195	200	205	210
-15
-14
-13
-12
-11
-10																																															0.0825128	0.0789378	0.0776893
-9																																												0.0631109	0.0584726	0.0608878
-8																																								0.0753426	0.083188	0.0719039	0.0901348	0.0743383	0.0858062	0.0942661	0.0948234	0.0981061	0.102906
-7																																			0.0953939	0.0700797	0.0752318	0.0792007	0.0839833	0.0947111	0.0809586	0.0841515	0.0833655	0.0881533	0.0819419	0.0759373	0.0835693	0.0782748	0.0747893
-6																											0.0694778	0.0729066		0.0829733	0.0900625	0.101771	0.0866155	0.0695983	0.0772974	0.0851001	0.088314	0.0992416	0.0986663	0.0930889	0.0991563	0.0971173	0.0955092	0.098887	0.118146	0.109359	0.0948783	0.0973803	0.0981216
-5																							0.0778396			0.060137	0.0628157	0.0703439	0.0815636	0.0874057	0.0842821	0.085618	0.0788012	0.0855287	0.086982	0.0802967	0.080323	0.0839595	0.0989545	0.106097	0.0977715	0.0998562	0.100317	0.087505	0.0858683	0.0858872	0.0873363	0.0894325	0.0928607
-4																				0.0819953	0.0768602	0.0744788	0.0706567	0.0722992	0.0695353	0.0774309	0.0825235	0.0812154	0.0800415	0.0828504	0.0988407	0.090076	0.0902958	0.0935056	0.0820965	0.0893552	0.0947726	0.0884783	0.0906314	0.0881591	0.0792918	0.0823374	0.0896242	0.0846424	0.060716	0.0589401	0.0699245	0.0788641	0.0862969
-3																	0.0844892	0.0861748	0.0888269	0.0922599	0.0937097	0.0927387	0.0809725	0.0815074	0.0864962	0.0796227	0.0784292	0.0867084	0.0927441	0.0955884	0.091759	0.0938227	0.102008	0.0990657	0.0963053	0.0944116	0.0844663	0.0879501	0.0928206	0.0934937	0.121225	0.0888839	0.0733899	0.0784696	0.0838916	0.0792313	0.0906129	0.0884357	0.0880543
-2											0.0891193	0.0900185	0.0711627	0.0703237	0.0823673	0.0881804	0.0821291	0.0737131	0.0739425	0.0712016	0.0720582	0.0757345	0.0899923	0.0879924	0.0814173	0.084968	0.0809268	0.0861188	0.0865097	0.092542	0.0976148	0.0971363	0.0927529	0.0912233	0.087709	0.0796462	0.085133	0.0918463	0.0960579	0.0962169	0.102312	0.101924	0.0955887	0.0955225	0.0963694	0.119655	0.10813	0.106928	0.0982444
-1										0.0823785	0.0872251	0.0856455	0.0831309	0.0821639	0.0741894	0.0662427	0.0636217	0.0741724	0.0720704	0.0738242	0.0800342	0.0801999	0.0790266	0.0787459	0.0836848	0.0807367	0.0833543	0.0857515	0.0890372	0.0828639	0.0859073	0.0840305	0.0830909	0.0740407	0.0723083	0.0966496	0.0991396	0.100092	0.0948982		0.0888029	0.106276	0.107194	0.107427	0.0980993	0.0968988
0	0.0822609	0.0924453	0.0915336	0.0910027	0.0896454	0.088362	0.0870921	0.0867968	0.0877185	0.0881305	0.082748	0.0811677	0.0802772	0.0788335	0.0796148	0.0835879	0.0819813	0.0784629	0.081623	0.0817971	0.0811375	0.0907407	0.0834031	0.0762338	0.0764924	0.0768747	0.094082	0.0912737	0.0913649	0.0951393	0.0846604	0.074968	0.060404	0.0757219	0.0822157	0.0845321	0.0687076	0.0743666	0.0752557	0.0743317	0.0629938	0.0703894	0.0947307	0.0922612	0.106247	0.101625	0.109151	0.103897	0.104098
1										0.104949	0.106647	0.109816	0.117851	0.129723	0.119641	0.122342	0.12196	0.11168	0.111971	0.106914	0.0848491	0.0805487	0.083968	0.078506	0.0764774	0.0827057	0.0730539	0.0758432	0.0716432	0.0492489	0.0782115	0.0885389	0.0915853	0.094443
2												0.0802563	0.0866825	0.0884167	0.0881798	0.0929952	0.0828964	0.0935897	0.0909406	0.0824743	0.0938938	0.0826954	0.0735666	0.0722157	0.0834209	0.0756326	0.07737	0.0711934	0.0732976	0.0968343	0.0969349	0.105749	0.111549	0.10011	0.0877441	0.0936211	0.0960581	0.0876252	0.0747834	0.0734153	0.0778546	0.102258	0.0972871	0.086223	0.0794749
3																	0.0954975	0.091976	0.0808885	0.0880817	0.0825029	0.0763554	0.0766029	0.0830606	0.0725905	0.0762144	0.0747024	0.0738429	0.0780803	0.068413	0.0823308	0.0844442	0.0825982	0.0933874	0.100244	0.0999532	0.0980048	0.0916134	0.092166	0.0978531	0.0913765	0.0871541	0.0942086	0.098631	0.102748	0.103379	0.0835298	0.0817303	0.0850529
4																			0.0738842	0.0674216	0.0806985	0.0920054	0.0930019	0.104767	0.109422	0.10511	0.099797	0.0990543	0.0802612	0.0793313	0.0679442	0.0700079	0.077576	0.0784503	0.0768023	0.0851036	0.0830722	0.0884365	0.0895194	0.0889632	0.0902901	0.0942023	0.0957855	0.0832275	0.0818361	0.0982835	0.110142	0.119217	0.118898
5																						0.0803779	0.0968168	0.073714	0.0688944	0.061961			0.155968	0.101803	0.0858755	0.0842576	0.0782341	0.0742671	0.0804587	0.0761301	0.0820472	0.0887121	0.0892689	0.0925872	0.0936958	0.0964092	0.0908781	0.106296	0.105331	0.0959404	0.0926434	0.090349	0.088316
6																								0.11091	0.117827	0.121459								0.101874	0.0843471	0.0797873	0.0799472	0.0768947	0.0808328	0.0835739	0.0862268	0.0844595	0.0860339	0.0726763	0.0736198	0.0805375	0.0767105	0.0812106	0.086738
7																											0.120634	0.114876								0.0946452	0.102213	0.0924106	0.0932047	0.0930298	0.0886111	0.0888244	0.0878823	0.0929495	0.0910115	0.105486	0.127697	0.133449	0.127718
8																																								0.0590682	0.0689253	0.0821159	0.0750156	0.0999964	0.101456	0.088245	0.0889805	0.0879322	0.0903359
9																																0.090299												0.0499372	0.0585902	0.0482297	0.0613153	0.0620789	0.0618889
10																																		0.076527													0.0427898	0.048077	0.0553384
11																																					0.0715311
12
13
14
15
[truncated: 17 more columns]

## Sheet: ex_6
	-30	-25	-20	-15	-10	-5	0	5	10	15	20	25	30	35	40	45	50	55	60	65	70	75	80	85	90	95	100	105	110	115	120	125	130	135	140	145	150	155	160	165	170	175	180	185	190	195	200	205	210
-15
-14
-13
-12
-11																																													0.164771	0.152555	0.145657	0.136242	0.138378
-10																																										0.160065	0.157951	0.169866		0.174332	0.184026	0.18803	0.189138
-9																																						0.163673	0.165163	0.170047	0.140304	0.193511	0.156585		0.204312		0.236062	0.234458	0.219257
-8																																0.147585			0.164701	0.178973	0.17763		0.171716	0.184689	0.179103		0.237677	0.20319	0.189094	0.191045	0.157957	0.161455	0.164221
-7																													0.103668	0.114787	0.137703	0.138508	0.153544	0.15646	0.167562	0.128323	0.121338	0.132496	0.162722	0.161774	0.179321	0.178127	0.171785	0.131812	0.14852	0.155573	0.150795	0.150805	0.153982
-6																									0.189299	0.1414	0.0907231	0.130096	0.152531	0.162255	0.174714	0.164864	0.142421	0.138083	0.146792	0.149607	0.169285	0.163205	0.173743	0.152226	0.137974	0.144409	0.147717	0.150275	0.136046	0.118494	0.163376	0.163111	0.170391
-5																						0.18274	0.18274	0.122376	0.107696	0.133562	0.15803	0.17366	0.17428	0.155846	0.145635	0.15221	0.137293	0.136345	0.158418	0.165707	0.150357	0.147322	0.149436	0.156212	0.163193	0.155527	0.143475	0.136341	0.138574	0.154372	0.129466	0.132138	0.13399
-4																			0.183803	0.149057	0.126537	0.069431	0.0955351	0.11032	0.160243	0.146478	0.142629	0.140252	0.148059	0.147822	0.148008	0.153468	0.156437	0.162069	0.154341	0.147199	0.156496	0.170688	0.166854	0.149711	0.153878	0.153504	0.163219	0.187248	0.172753	0.159661	0.206057	0.205959	0.19946
-3																	0.148885	0.134679	0.116339	0.146783	0.149115	0.150345	0.153199	0.154073	0.138768	0.142468	0.148496	0.144811	0.148689	0.156257	0.162115	0.163478	0.176775	0.165819	0.175527	0.177507	0.177324	0.168684	0.165527	0.17625	0.180999	0.17924	0.169071	0.162466	0.178132	0.189845	0.192002	0.194615	0.193815
-2													0.158676	0.148144	0.150647	0.140811	0.137135	0.142242	0.166891	0.161392	0.154793	0.154737	0.142464	0.150826	0.149865	0.171554	0.182228	0.17341	0.17625	0.17057	0.182035	0.180969	0.175092	0.178331	0.173788	0.176535	0.159866	0.167483	0.161326	0.156954	0.13792	0.132671	0.132671	0.114449	0.10725	0.0967771	0.129253	0.124099	0.121877
-1										0.182901	0.160492	0.151728	0.151876	0.157551	0.160295	0.161982	0.164125	0.164934	0.146291	0.145532	0.149336	0.146607	0.181726	0.169182	0.199016	0.155877	0.147782	0.149691	0.142883	0.130652	0.0818829	0.0827811	0.0601391		0.091854	0.091854	0.111754	0.116237	0.125051	0.127459	0.143619	0.146572	0.152215	0.152306	0.15447	0.163789
0	0.128433	0.148402	0.146127	0.145088	0.148017	0.151056	0.153069	0.153303	0.155083	0.153337	0.159836	0.160859	0.170201	0.172997	0.173737	0.144399	0.14305	0.138869	0.154294	0.155383	0.159023	0.156097	0.155464	0.152922	0.139421	0.138964	0.136132	0.13188	0.138727	0.140461	0.128951	0.131131	0.113933	0.117656	0.151819	0.161844	0.162015	0.168627		0.170976	0.170044	0.177917	0.169521	0.169267	0.16128	0.158506	0.126828	0.125474	0.123575
1										0.146468	0.145346	0.154862	0.156716	0.15303	0.151865	0.190014	0.198012	0.163301	0.208943	0.208086	0.204315	0.146462	0.153182	0.165828	0.169603	0.175029	0.155489	0.163257	0.14483	0.167353	0.166286	0.174743	0.185098	0.155721	0.142799	0.146296	0.150741	0.153193	0.160268	0.141984	0.157012	0.157237	0.150341	0.173013	0.165283	0.166364	0.178328	0.180187	0.178349
2												0.207109	0.130082	0.152502	0.16037	0.155133	0.158762	0.199607	0.164376	0.17135	0.190135	0.23904	0.230327	0.262247	0.235339	0.259301	0.240845	0.249302	0.188639	0.18667	0.168393	0.166306	0.154767	0.150324	0.163154	0.18612	0.195557	0.195262	0.199265	0.200493	0.177938	0.188693	0.174192	0.178692	0.17576	0.180036	0.141751	0.141645	0.157879
3																	0.151848	0.145351	0.159411	0.159871	0.160441	0.152173	0.158623	0.16013	0.190657	0.185716	0.206284	0.215135	0.225456	0.229234	0.22812	0.241732	0.237859	0.218676	0.194865	0.181693	0.164858	0.154804	0.15252	0.157577	0.141006	0.142567	0.139999	0.135101	0.148548	0.130581	0.142304	0.140035	0.140558
4																			0.157182	0.148098	0.139681	0.170959	0.179573	0.166489	0.156409	0.153362	0.150825	0.154121	0.163548	0.155453	0.170768	0.165256	0.162305	0.161758	0.157672	0.152404	0.153277	0.153603	0.161079	0.144872	0.142844	0.144544	0.135152	0.108415	0.120624	0.119873	0.139152	0.143947	0.146642
5																						0.133251	0.136441	0.139351	0.144801	0.151783	0.168394	0.154193	0.15254	0.163399	0.163388	0.170312	0.160833	0.157518	0.150025	0.153992	0.149507	0.145692	0.141181	0.144183	0.139803	0.142309	0.156397	0.178703	0.163396	0.185048	0.17068	0.170285	0.174226
6																										0.158724	0.157277	0.18227	0.163414	0.148066	0.137864	0.134349	0.165754	0.182449	0.177446	0.169117	0.160246	0.172652	0.162407	0.161787	0.167335	0.158053	0.132072	0.150188	0.200445	0.180302	0.164218	0.166727	0.164912
7																													0.172175	0.180258	0.185617	0.190557	0.16979	0.15866	0.165832	0.153555	0.158748	0.173014	0.184141	0.156238	0.144739	0.153893	0.157573	0.155173	0.137633	0.14174	0.144474	0.145974	0.141881
8																																		0.172231	0.165752		0.17596	0.148038	0.13957	0.162889	0.150621	0.178297	0.181098	0.144378	0.14096	0.14275	0.164568	0.168029	0.170613
9																																				0.17268	0.126623	0.119425	0.166679	0.157203	0.204054	0.151564	0.153	0.163157	0.157675	0.168172	0.146723	0.145066	0.152412
10																																									0.100084	0.127917	0.123012	0.165962	0.165355	0.142814	0.153968	0.159108	0.155279
11																																												0.0981377	0.114206	0.115782	0.127631	0.129758	0.143743
12
13
14
15
[truncated: 17 more columns]

## Sheet: ex_7
	-30	-25	-20	-15	-10	-5	0	5	10	15	20	25	30	35	40	45	50	55	60	65	70	75	80	85	90	95	100	105	110	115	120	125	130	135	140	145	150	155	160	165	170	175	180	185	190	195	200	205	210
-15
-14
-13
-12																																													0.104861
-11																																										0.11702				0.0720045	0.0712691	0.076151	0.0846281
-10																																									0.112653			0.0682409	0.0848845	0.0515663	0.0622808	0.0755505	0.0785832
-9																																					0.108756	0.114472	0.0927588	0.0785439	0.079862	0.0823301	0.0756358	0.0922067	0.0902792	0.112141	0.107871	0.10548	0.104824
-8																																		0.0879288	0.092454	0.0887412	0.0733079	0.0660536	0.0765659	0.0838261	0.0813476	0.0828993	0.0956916			0.101373	0.095473	0.090752	0.0859958
-7																												0.104577	0.119702	0.118295	0.117477	0.11656	0.0883763	0.0854039	0.0915455	0.0882647	0.101407	0.120854	0.0878673	0.0825573	0.0803958	0.078602	0.076404	0.0907731	0.0994747	0.103729	0.10307	0.0987956	0.102638
-6																											0.0637436	0.104365	0.104755	0.10785	0.0926505	0.0831581	0.0992882	0.105649	0.0941173	0.0929061	0.0873599	0.0814545	0.0963484	0.0846929	0.0815327	0.100729	0.109047	0.118238	0.113249	0.10091	0.0953342	0.0926613	0.0859249
-5																							0.0494849	0.0610073	0.0752322	0.0863665	0.104784	0.104305	0.103795	0.112411	0.111311	0.116665	0.115315	0.0972141	0.0912552	0.0878839	0.0841055	0.0796727	0.0746631	0.0855676	0.0983004	0.0984989	0.10008	0.0925278	0.0980373	0.106184	0.120462	0.117372	0.114071
-4																			0.0679104	0.0491677	0.0960711	0.102357	0.102588	0.106305	0.106146	0.115971	0.119337	0.120915	0.120426	0.122128	0.104883	0.0877044	0.0955877	0.102325	0.108573	0.117332	0.113428	0.110262	0.0984256	0.0883442	0.0708899	0.0767951	0.0825176	0.0928559	0.0938577	0.0911424	0.090501	0.0888135	0.0919674
-3																0.100402	0.105963	0.102572	0.0975071	0.098494	0.0951827	0.0921109	0.101574	0.106873	0.115681	0.105025	0.0832795	0.0830673	0.092519	0.0798431	0.0919875	0.106474	0.114307	0.11809	0.11804	0.111066	0.0987052	0.0915467	0.0860517	0.0835929	0.0898082	0.093833	0.103869	0.104812	0.0998396	0.0996567	0.0957066	0.0958954	0.0967783
-2													0.11169	0.102225	0.0965771	0.0944356	0.0855727	0.0890712	0.0960515	0.106204	0.100595	0.125813	0.124293	0.108	0.0962152	0.0960896	0.0958309	0.0897412	0.108545	0.119397	0.130899	0.13067	0.145591	0.129322	0.0982654	0.0857662	0.0775829	0.076164	0.0911564	0.104607	0.109737	0.12129	0.115932	0.116949	0.101617	0.0798043
-1										0.117663	0.109482	0.103882	0.105513	0.0975145	0.116822	0.113441	0.138999	0.126245	0.139905	0.136572	0.139577	0.101228	0.0922196	0.101131	0.0964124	0.0792328	0.08515	0.101697	0.114682	0.124748	0.103144	0.109874	0.0972451	0.0987828	0.102476	0.110997	0.109636	0.113927	0.109015	0.114744	0.122341	0.118982	0.108515	0.107498	0.110631	0.11062	0.0926906	0.0845656	0.0774965
0	0.0902426	0.1052	0.110594	0.114736	0.11639	0.117526	0.117345	0.117121	0.116901	0.121062	0.131856	0.146971	0.158773	0.173064	0.173003	0.167925	0.142385	0.14157	0.130721	0.0747458	0.0762714	0.0841921	0.0861832	0.0884702	0.0891308	0.0930309	0.0867579	0.0809857	0.0819309	0.0919793	0.10056	0.102687	0.121413	0.126377			0.0985706	0.0860544	0.0739847	0.0601085	0.05969	0.0724673	0.0866957	0.0996843	0.101073	0.102181	0.105251	0.107148	0.108831
1										0.109145	0.107878	0.109857	0.114748	0.108384	0.108208	0.119143	0.116495	0.109112	0.109141	0.146113	0.133496	0.121188	0.0831077	0.0827779	0.0927728	0.0949614	0.109657	0.103573		0.071099		0.0949448	0.0988295	0.109214	0.115776	0.100243	0.0936974	0.0899895		0.0821311	0.0872082	0.0911945	0.0908639	0.102612	0.0968251	0.0931484	0.0885685	0.0808897	0.0797564
2												0.100023	0.0830983	0.102817	0.103357	0.0990507	0.089814	0.0929635	0.0940892	0.072842	0.0982526	0.103019	0.129768	0.111345	0.115529	0.0925547	0.0926514	0.0952478	0.101243	0.103215	0.101987	0.0990512	0.0826287	0.0899612	0.0773527	0.0633382	0.0666084	0.0795061	0.072904	0.0715329	0.0685447	0.0699334	0.0816343	0.0876562	0.0988121	0.100554	0.0973832	0.0946809	0.0899527
3																0.100408	0.126601	0.108764	0.0885496	0.0903691	0.0897804	0.0967126	0.0947729	0.112862	0.107519	0.121699	0.116788	0.118728	0.103814	0.0977797	0.0915615	0.0841836	0.0896159	0.0908838	0.0950426	0.0982615	0.101524	0.093319	0.101634	0.0971727	0.0774014	0.0834851	0.0844818	0.0849057	0.0864972	0.0852969	0.0735091	0.0771017	0.081212
4																		0.102373	0.126255	0.112253	0.0996368	0.0872831	0.0882452	0.0841146	0.112598	0.116361	0.102896	0.097009	0.110503	0.102213	0.105564	0.103706	0.109911	0.0986129	0.0934243	0.0921638	0.0957188	0.10426	0.0968637	0.0919195	0.101042	0.0959448	0.0994345	0.0965977	0.101662	0.101043	0.100229	0.0988634	0.0970921
5																						0.0821067	0.0779268	0.0799065	0.0797428	0.0779106	0.083283	0.0949014	0.0558215	0.103149	0.116876	0.114599	0.101307	0.104268	0.102909	0.103698	0.0901817	0.0960078	0.0945198	0.0980161	0.102013	0.105909	0.1016	0.101737	0.0880122	0.080053	0.0959296	0.0966733	0.0981133
6																								0.0904684	0.0852529	0.0866236	0.0949804	0.0908252	0.106155	0.0980261	0.096421	0.112271	0.109656	0.113473	0.0968686	0.0811952	0.098791	0.103562	0.105525	0.110657	0.1139	0.109762	0.104991	0.102001	0.110865	0.106954	0.0871778	0.0832616	0.0819284
7																													0.0932919	0.123403	0.117067	0.110235	0.116908	0.118542	0.116561	0.110516	0.0921991	0.05863					0.152599	0.14388	0.103463	0.103308	0.0903841	0.0781954	0.0682622
8																																		0.111418	0.104933	0.101482	0.109073	0.0992827	0.100654	0.0896059	0.0908091	0.106663	0.123845	0.103132	0.117995	0.117836	0.116618	0.12287	0.132832
9																																		0.0983068				0.0889546	0.0747537	0.106199	0.0938421	0.102221	0.0875448	0.102805	0.100405	0.106724	0.107626	0.105986	0.104354
10																																							0.0812466	0.0838077		0.0751005	0.0923709	0.090585	0.102359	0.0770799	0.0724011	0.0774572	0.0933038
11																																													0.0741065	0.0843685	0.0840557	0.0811259	0.0779133
12																																										0.108796	0.0971467	0.0974477			0.0736747	0.0742276	0.0755987
13																																													0.087003	0.0909793	0.0841902	0.084019	0.0947517
14
15
[truncated: 17 more columns]

## Sheet: ex_8
	-30	-25	-20	-15	-10	-5	0	5	10	15	20	25	30	35	40	45	50	55	60	65	70	75	80	85	90	95	100	105	110	115	120	125	130	135	140	145	150	155	160	165	170	175	180	185	190	195	200	205	210
-15
-14
-13
-12
-11
-10																																												0.17373	0.201231	0.201975	0.200149	0.192767	0.196304
-9																																							0.284154	0.195662	0.195672	0.196128	0.195988	0.209766	0.209423	0.237037	0.264164	0.265246	0.265246
-8																																				0.25811	0.244433	0.239388	0.198691	0.239809	0.223273	0.239388	0.251582	0.250606	0.280285	0.260389	0.227941	0.221782	0.215463
-7																																	0.331311	0.254568	0.254431	0.216522	0.230208	0.21694	0.233821	0.240399	0.279802	0.284764	0.281014	0.271049	0.253571	0.24697	0.305883	0.320368	0.321211
-6																													0.248437	0.277286	0.32079	0.263991	0.2499	0.304396	0.230713	0.258037	0.260226	0.29564	0.292535	0.275492	0.28473	0.280672	0.262084	0.272791	0.277283	0.291653	0.259812	0.259812	0.258963
-5																							0.398441	0.398441	0.328712	0.290803	0.264197	0.26829	0.267113	0.241984	0.216795	0.234046	0.236147	0.239283	0.267583	0.272185	0.258382	0.244131	0.237598	0.250309	0.269537	0.267452	0.262999	0.261317	0.260003	0.245353	0.244305	0.246353	0.25388
-4																			0.327856	0.340913	0.356918	0.319055	0.31214	0.308749	0.290351	0.265658	0.266072	0.224301	0.236114	0.24739	0.255279	0.271984	0.269106	0.257725	0.254359	0.247404	0.268349	0.297693	0.297298	0.281672	0.264419	0.235473	0.123907	0.210977	0.222281	0.210519	0.235948	0.2495	0.251631
-3																	0.30021	0.318349	0.270806	0.260798	0.270435	0.277074	0.259163	0.24176	0.210854	0.225801	0.225974	0.260936	0.261699	0.25144	0.251172	0.255434	0.255232	0.261109	0.292463	0.304147	0.313455	0.231649	0.208681	0.247248	0.201712	0.267355	0.311048	0.285467	0.270898	0.289126	0.278858	0.252442	0.253536
-2													0.223944	0.253082	0.252733	0.270977	0.264687	0.275085	0.274604	0.249225	0.249769	0.238105	0.233688	0.230246	0.229785	0.249493	0.283013	0.243184	0.239834	0.25424	0.270253	0.286675	0.292902	0.290111	0.25921	0.283919	0.252247	0.310289	0.34856	0.332321	0.354183	0.364592	0.341209
-1										0.278694	0.257936	0.269906	0.269777	0.279291	0.29748	0.276352	0.262716	0.250476	0.244266	0.261583	0.241738	0.229299	0.244684	0.25586	0.248404	0.273215	0.235009	0.28181	0.295032	0.297044	0.298265	0.276196	0.274111	0.277387	0.277387	0.265937	0.270492	0.245642	0.250448	0.270792	0.281062	0.281349	0.288716	0.303675	0.305301
0	0.194886	0.257065	0.266628	0.26781	0.269689	0.268215	0.266456	0.267379	0.269829	0.276014	0.287734	0.286868	0.282912	0.274596	0.283945	0.319145	0.321628	0.352528	0.35749	0.392113	0.388811	0.410568	0.370873	0.33877	0.286671	0.256002	0.256682	0.267055	0.318558	0.324615					0.272045	0.271302	0.271302	0.25986	0.260937							0.313815	0.256153	0.249601	0.24198
1										0.244493	0.259685	0.259981	0.292977	0.308548	0.284122	0.269159	0.274618	0.298639	0.319715	0.288662	0.310797	0.308843	0.310921	0.3728	0.353521	0.360997	0.341587	0.384832	0.39793	0.366701	0.32472	0.302459	0.283569	0.319355	0.297653					0.249625	0.250844	0.245377	0.242947		0.208177	0.189947
2												0.248592	0.245462	0.237775	0.290633	0.310184	0.294037	0.280308	0.265901	0.251985	0.272122	0.277959	0.272132	0.264262	0.254428	0.277807	0.289591	0.295783	0.277544	0.274169	0.302154	0.307361	0.330211	0.32662	0.208365	0.196544	0.196544	0.28303	0.33443	0.294397	0.304586
3															0.2546	0.233854	0.254095	0.273384	0.302454	0.283147	0.267735	0.266105	0.257218	0.270586	0.256513	0.251969	0.253071	0.244861	0.252513	0.292427	0.290547	0.291551	0.282688	0.274232	0.287211	0.264707	0.268404	0.240632	0.186566	0.22082	0.229051	0.247395	0.257999	0.294534	0.294416	0.271169	0.279901	0.279834	0.285981
4																		0.209836	0.231183	0.254038	0.253544	0.261089	0.28637	0.282425	0.273625	0.265283	0.270361	0.237528	0.22565	0.232516	0.230994	0.25716	0.231785	0.279514	0.319096	0.330371	0.321638	0.29632	0.266435	0.25482	0.239705	0.257129	0.236804	0.204626	0.207889	0.257119	0.218556	0.217595	0.195021
5																				0.264204		0.243082	0.255958	0.258977	0.279412	0.286376	0.272899	0.278023	0.277315	0.260004	0.255076	0.245785	0.256005	0.239456	0.241653	0.217375	0.244556	0.248345	0.264498	0.260531	0.268123	0.243757	0.235419	0.222083	0.213278	0.209513	0.23719	0.233391	0.222303
6																								0.250019	0.248964	0.254733	0.254096	0.259731	0.279759	0.297456	0.303148	0.296304	0.269675	0.281639	0.209136	0.244144	0.244478	0.254387	0.224661	0.24943	0.275067	0.289509	0.288276	0.270981	0.264977	0.248952	0.219223	0.227079	0.238618
7																											0.287042	0.292973		0.273339	0.269662	0.269744	0.28401	0.240907	0.271971	0.248469	0.239721	0.249858	0.249218	0.260676	0.234874	0.25261	0.256702	0.27225	0.269785	0.262458
8																															0.248563	0.256923	0.233977	0.259117	0.242082	0.232134	0.209363	0.225642	0.236413	0.233546	0.249987	0.254904	0.272032	0.284787	0.313926		0.264592	0.257966	0.244307
9																																		0.265424	0.270942	0.265462	0.225614		0.193545	0.205308	0.207641	0.232518	0.241369	0.259936	0.264234	0.274233	0.278864	0.283635	0.284242
10																																						0.271551		0.17105			0.194905	0.202192	0.232316	0.242884	0.253077	0.251242	0.255168
11																																							0.316694	0.323119	0.262974	0.239754	0.136573	0.119562
12																																											0.304622		0.156704	0.139553	0.14186	0.163941	0.18905
13																																														0.307456	0.296475	0.279194	0.279194
14
15
[truncated: 17 more columns]

## Sheet: ex_9
	-30	-25	-20	-15	-10	-5	0	5	10	15	20	25	30	35	40	45	50	55	60	65	70	75	80	85	90	95	100	105	110	115	120	125	130	135	140	145	150	155	160	165	170	175	180	185	190	195	200	205	210
-15
-14
-13
-12																																													0.174275	0.174275
-11																																										0.203092	0.203092
-10																																											0.321579		0.343767	0.316943	0.291029	0.296795	0.296105
-9																																								0.297011	0.297011	0.261816	0.310388	0.347392	0.32575
-8																																					0.265523	0.265523		0.29387	0.290299	0.251216	0.276077	0.248534	0.231935	0.219444	0.209811	0.209275	0.19924
-7																													0.412286	0.412286	0.275617			0.223238	0.210582	0.196189	0.26442	0.283793	0.287675			0.263148	0.240921	0.236615	0.239479	0.259505	0.265221	0.256994	0.260942
-6																									0.406279	0.396835	0.32164	0.268083	0.167546	0.162681	0.241398	0.214809	0.172842	0.266553	0.294622	0.289661	0.276349	0.295197	0.263226	0.269222	0.269647	0.253242	0.255807	0.265387	0.2775	0.242151	0.248649	0.250848	0.24049
-5																							0.328742	0.295649	0.223827	0.166002	0.200975	0.259938	0.255798	0.258446	0.277378	0.261519	0.251672	0.254089	0.257262	0.247146	0.254581	0.24272	0.248055	0.213561	0.225191	0.229131	0.208185	0.226907	0.226122	0.239334	0.253755	0.258163	0.24833
-4																				0.369178	0.322215	0.299372	0.24909	0.232093	0.254934	0.267199	0.264457	0.245458	0.25212	0.278179	0.244982	0.256422	0.273161	0.27225	0.274634	0.274399	0.284392	0.254615	0.25632	0.258789	0.25687	0.263079	0.290715	0.269801	0.245698	0.251056	0.229252	0.234397	0.237647
-3																	0.335864	0.31374	0.305306	0.234032	0.24114	0.243612	0.243648	0.253197	0.258983	0.253588	0.24151	0.260037	0.255757	0.251813	0.275047	0.261405	0.266369	0.246536	0.256831	0.247194	0.251717	0.26097	0.313904	0.354195	0.354645	0.301478	0.278232	0.285459	0.275532	0.285263	0.258431	0.255744	0.240826
-2													0.280754	0.287962	0.29117	0.28006	0.273741	0.240999	0.230108	0.260519	0.263946	0.234283	0.241206	0.237376	0.240785	0.240067	0.240861	0.242034	0.246248	0.26216	0.267295	0.278595	0.245542	0.268865	0.241827	0.31075	0.300009	0.297221	0.257612	0.251775	0.246375	0.260104	0.244989	0.254869	0.270519	0.260274	0.283442	0.291114	0.291947
-1										0.267382	0.276676	0.269877	0.251614	0.246599	0.256214	0.259863	0.221044	0.231417	0.279832	0.261468	0.246055	0.271981	0.267023	0.262257	0.253763	0.262629	0.262619	0.276642	0.281656	0.253118	0.246816	0.304143	0.332513	0.292374	0.37157	0.255019	0.169063	0.17252	0.175258	0.176665	0.233795	0.25636	0.256644	0.256644	0.246665	0.234487	0.224125	0.204978	0.213566
0	0.13751	0.24774	0.256656	0.256336	0.254609	0.253764	0.25323	0.253357	0.256224	0.254488	0.258245	0.261577	0.275522	0.28096	0.263792	0.269967	0.292192	0.287778	0.273359	0.316356	0.329528	0.344049	0.259539	0.32673	0.358862	0.327814	0.37026	0.400847	0.385648	0.335981	0.30979	0.230294	0.2035	0.188905	0.179151	0.12679	0.224099	0.242844	0.236104		0.176763	0.176763	0.17381
1										0.274403	0.264405	0.272954	0.267425	0.270452	0.287344	0.288927	0.291376	0.304968	0.31339	0.263966	0.254282	0.275202	0.372649	0.361281	0.360516	0.426724	0.311474	0.296539	0.321086	0.410072	0.440908	0.375563	0.351291	0.371894	0.363458	0.331849	0.305387	0.302245	0.288323	0.268742	0.222992	0.185557	0.179958	0.201663	0.160243	0.165996	0.165996	0.169906	0.169906
2												0.280463	0.320777	0.315902	0.335597	0.302907	0.296142	0.289022	0.280649	0.303207	0.309797	0.30151	0.284158	0.257331	0.267285	0.284769	0.30007	0.290463	0.278462	0.28713	0.288688	0.323388	0.334976	0.33844	0.322951	0.283698	0.369285	0.40264	0.224704	0.196721	0.248801	0.266595	0.257497	0.258057	0.279386	0.27816	0.253662	0.248536	0.243887
3																0.554404	0.38984	0.390132	0.378061	0.33467	0.345903	0.297881	0.295261	0.309286	0.306847	0.274925	0.281755	0.280646	0.293082	0.271741	0.266749	0.276414	0.269424	0.288862	0.291092	0.333387	0.281305	0.273017	0.333266	0.312145	0.31999	0.331247	0.283192	0.326291	0.273338	0.270693	0.271178	0.260765	0.253844
4																				0.477695	0.460343	0.456958	0.468128	0.474001	0.435222	0.412641	0.353318	0.345046	0.29993	0.308059	0.295933	0.291364	0.28454	0.312053	0.311728	0.296526	0.299638	0.301654	0.294067	0.327526	0.279061	0.280419	0.292924	0.283562	0.271423	0.28698	0.247455	0.239655	0.240211
5																						0.47279	0.457006	0.454719	0.491911	0.490199	0.413822	0.407547	0.34141	0.327909	0.330538	0.333245	0.318594	0.273998	0.262835	0.277356	0.288487	0.287844	0.276295	0.263779	0.295323	0.307961	0.270829	0.266528	0.266794	0.243327	0.247475	0.247738	0.260498
6																									0.523138	0.50771	0.483401	0.619141	0.580091	0.57731	0.517539	0.424126	0.333267	0.418919	0.360684	0.327253	0.292569	0.302583	0.308181	0.265385	0.271775	0.272055	0.300991	0.292638	0.288184	0.308387	0.284721	0.273774	0.275556
7																												0.490231	0.47732	0.47732	0.233507		0.606428	0.422393	0.413148	0.322813	0.360567	0.306511	0.291234	0.314533	0.310985	0.297803	0.296064	0.319697	0.294462	0.304389	0.291338	0.288507	0.288507
8																																				0.564656	0.39707	0.418017			0.308356	0.308356	0.286683	0.306165	0.309346	0.371338	0.338167	0.344076	0.344025
9																																0.351894	0.340997	0.31861	0.552411				0.510495	0.372267	0.372267			0.242931		0.0591051	0.224327	0.231808	0.231808
10																																			0.33691	0.348698	0.285783	0.371051	0.314362			0.387094	0.315798		0.255519	0.255519
11																																						0.287524	0.202693		0.233053	0.192051	0.191529				0.239631	0.209104	0.159042
12																																								0.279922		0.347782	0.275349	0.252988	0.174618	0.162143	0.158304	0.158304	0.149777
13																																													0.242334	0.242334	0.202692	0.200017	0.199937
14
15
[truncated: 17 more columns]

## Sheet: ex_10
	-30	-25	-20	-15	-10	-5	0	5	10	15	20	25	30	35	40	45	50	55	60	65	70	75	80	85	90	95	100	105	110	115	120	125	130	135	140	145	150	155	160	165	170	175	180	185	190	195	200	205	210
-15
-14
-13
-12																																													0.10207
-11																																										0.0967636				0.0825642	0.0988686	0.104138	0.101542
-10																																									0.0555529			0.0876223	0.101084	0.128619	0.114528	0.100147	0.0971902
-9																																					0.0887962	0.0802831	0.101605	0.105292	0.142182	0.0690586	0.0934199	0.105977	0.101103	0.0945747	0.100138	0.102332	0.106113
-8																																		0.0938425	0.0944589	0.0861715	0.0959965	0.108289	0.108929	0.096695	0.0905964	0.117707	0.107354			0.0732704	0.066592	0.0731292	0.0811062
-7																												0.119771	0.102245	0.0719957	0.113556	0.0900155	0.073464	0.0526376	0.071295	0.100903	0.0741866	0.0615174	0.0619887	0.101576	0.126388	0.100059	0.0874306	0.0847683	0.0760249	0.0875223	0.0974282	0.0894523	0.092113
-6																											0.146691	0.0910787	0.131704	0.167612	0.0723389	0.142277	0.145802	0.138818	0.127683	0.115612	0.0693615	0.127129	0.127252	0.085009	0.078992	0.0618647	0.0725269	0.108774	0.128388	0.113289	0.11385	0.11561	0.116376
-5																							0.164536	0.186172	0.144294	0.165778	0.178713	0.239734	0.226667	0.141884	0.130616	0.0982355	0.111497	0.154838	0.134258	0.133526	0.155396	0.123328	0.101432	0.121233	0.10376	0.110506	0.118352	0.128107	0.137382	0.143518	0.132708	0.106658	0.0872165
-4																			0.0536046	0.0655663	0.0868464	0.121199	0.103316	0.131026	0.140279	0.191009	0.169777	0.159668	0.143741	0.157498	0.141256	0.159841	0.0890557	0.0643488	0.0819973	0.0604211	0.082666	0.096768	0.113124	0.0922967	0.0785766	0.0969699	0.0940097	0.105142	0.0873048	0.0896616	0.0897594	0.0924279	0.0950382
-3																0.116728	0.0857313	0.09765	0.120905	0.115065	0.116422	0.104431	0.145799	0.145088	0.168499	0.16502	0.200974	0.286198	0.186081	0.183945	0.170468	0.11983	0.092781	0.0972717	0.102177	0.107348	0.100309	0.103221	0.0564598	0.0917271	0.133072	0.115202	0.117091	0.112621	0.131485	0.138978	0.130786	0.121804	0.109911
-2													0.140185	0.115903	0.117765	0.127438	0.13924	0.155229	0.135531	0.141798	0.124796	0.148856	0.123224	0.126795	0.170777	0.210615	0.224945	0.177295	0.183833	0.134793	0.0894654	0.081977	0.099592	0.0640454	0.129699	0.115637	0.104394	0.0900275	0.0776604	0.0738243	0.0785919	0.107521	0.114248	0.109892	0.0941452	0.0921756
-1										0.115332	0.113339	0.122341	0.120046	0.123693	0.143995	0.140373	0.12195	0.110319	0.107922	0.109321	0.130344	0.140146	0.155406	0.20349	0.144057	0.0918511	0.0849712	0.107129	0.118152	0.117283	0.269823	0.258323	0.14649	0.151529	0.0925745	0.0946816	0.0888676	0.0840993	0.0919782	0.0915181	0.10782	0.130934	0.144895	0.250282	0.280066	0.215535	0.169018	0.160927	0.141903
0	0.0885249	0.0981623	0.0997981	0.101318	0.102344	0.103012	0.105909	0.109945	0.114848	0.124596	0.13322	0.140607	0.157317	0.165033	0.163028	0.16762	0.204575	0.214918	0.208807	0.23291	0.217417	0.178458	0.189287	0.200248	0.168049	0.149588	0.170909	0.174031	0.163936	0.1628	0.146287	0.158871	0.22685	0.2896			0.0779095	0.075637	0.0920899	0.0543148	0.0374322	0.034617	0.0320928	0.0560008	0.0533313	0.0596864	0.0625981	0.0693225	0.0838308
1										0.0962101	0.123173	0.127782	0.127914	0.139918	0.163401	0.171248	0.137341	0.143911	0.133492	0.166862	0.148937	0.152288	0.113486	0.127107	0.218992	0.288513	0.270044	0.32094		0.110004		0.108419	0.0955406	0.0949657	0.16946	0.168772	0.18166	0.29038		0.237147	0.177268	0.122306	0.104186	0.0795966	0.0492407	0.0757537	0.0854936	0.0846027	0.0816373
2												0.112063	0.0909477	0.10204	0.120149	0.140654	0.140357	0.149808	0.173957	0.128389	0.186315	0.183903	0.201743	0.18897	0.195625	0.175919	0.181639	0.19329	0.250601	0.253087	0.232446	0.154428	0.0468316	0.0572411	0.077751	0.0893637	0.0743137	0.103861	0.117861	0.119186	0.12572	0.115129	0.108288	0.100007	0.103321	0.0997935	0.0905013	0.0955641	0.107775
3																0.0901329	0.141113	0.162865	0.174568	0.165016	0.134075	0.1209	0.109727	0.120183	0.098545	0.151258	0.154154	0.16468	0.159616	0.140673	0.122776	0.107192	0.11433	0.102569	0.104321	0.10037	0.100705	0.0923918	0.050729	0.0670053	0.115147	0.113616	0.0968276	0.0979796	0.107522	0.109099	0.100504	0.105532	0.106166
4																		0.0810728	0.102487	0.118357	0.171489	0.172045	0.156414	0.116205	0.100019	0.100365	0.102837	0.10027	0.111534	0.121049	0.118435	0.0905749	0.088662	0.0793849	0.0742476	0.0855989	0.0962237	0.113405	0.142382	0.153961	0.0773354	0.0797146	0.0869417	0.0926421	0.0895641	0.0901901	0.0988686	0.0949004	0.0905614
5																						0.1565	0.145515	0.194597	0.14253	0.108736	0.105369	0.0863102	0.0877942	0.0806019	0.093114	0.158204	0.145679	0.108676	0.0943451	0.105135	0.106859	0.103207	0.0872201	0.0879343	0.0803571	0.0790514	0.085531	0.0865115	0.0905656	0.0960111	0.0989091	0.0946262	0.0924627
6																								0.0670081	0.0680388	0.086635	0.0774714	0.0954597	0.0890275	0.100719	0.10767	0.0953933	0.10789	0.157668	0.311924	0.107507	0.0987088	0.121958	0.12193	0.110014	0.10651	0.098883	0.0843117	0.0877847	0.09024	0.0975686	0.10377	0.106792	0.111755
7																													0.106854	0.0847956	0.0734217	0.0873255	0.109223	0.0682925	0.0693456	0.172731	0.236393	0.0364699					0.115717	0.113993	0.121099	0.110472	0.107058	0.10421	0.0984823
8																																		0.106501	0.0869722	0.0824477	0.0781063	0.179532	0.165877	0.169327	0.150187	0.114895	0.0987193	0.0546197	0.0841293	0.0997381	0.0937189	0.0912075	0.0819809
9																																		0.209568				0.104526	0.108906	0.0928895	0.093083	0.0838121	0.0753898	0.0950083	0.0583779	0.0740872	0.0703643	0.0665479	0.0633473
10																																							0.0757525	0.106795		0.0975702	0.0953657	0.103426	0.0934145	0.077725	0.074103	0.0891999	0.102405
11																																													0.113107	0.113822	0.112187	0.126264	0.133573
12																																										0.0941552	0.0659146	0.0739202			0.129828	0.119224	0.101652
13																																													0.0909082	0.0772092	0.113024	0.124451	0.123363
14
15
[truncated: 17 more columns]

[truncated: 26 more sheets: ex_11, ex_12, ex_13, ex_14, ex_15, ex_16, ex_17, ex_18, ex_19, ex_20, ex_21, ex_22, ex_23, ex_24, ex_25, ex_26, ex_27, ex_28, ex_29, ex_30 …]
