# Supplementary material for: Neural circuit models for evidence accumulation through choice-selective sequences
Source: Nat Commun. 2026 Mar 17;17:4055. doi: 10.1038/s41467-026-70267-9 (PMC13139583; doi:10.1038/s41467-026-70267-9)
Supplement: Supplementary file 4 — Source Data [file 41467_2026_70267_MOESM4_ESM.zip › FigS9.xlsx]

## Sheet: ex_1
	-30	-25	-20	-15	-10	-5	0	5	10	15	20	25	30	35	40	45	50	55	60	65	70	75	80	85	90	95	100	105	110	115	120	125	130	135	140	145	150	155	160	165	170	175	180	185	190	195	200	205	210
-15
-14
-13																																														0.134629	0.135243	0.138597	0.139565
-12																																											0.131042	0.143985	0.134174
-11																																								0.159462	0.153522	0.150808					0.116456	0.120927	0.124714
-10																																					0.167885	0.174303	0.172295					0.113833	0.0627801	0.0946781	0.110443	0.114079	0.125969
-9																																		0.178668	0.182288	0.157442					0.138097	0.0405908	0.0693835	0.116211	0.115312	0.111049	0.114704	0.110952	0.116275
-8																															0.156109	0.178622	0.148546					0.0778376	0.0808976	0.105003	0.12593	0.14153	0.15099	0.162461	0.181103	0.17212	0.163732	0.153671	0.150507
-7																												0.126025	0.124179	0.126737				0.126249	0.0913798	0.0937637	0.0874845	0.10733	0.1224	0.12527	0.125151	0.153126	0.176402	0.188884	0.166097	0.15109	0.141485	0.13935	0.133965
-6																								0.0967199	0.124022	0.116926	0.0647623			0.162661	0.128142	0.0786791	0.0868173	0.0627834	0.0808245	0.0744257	0.150163	0.130528	0.141203	0.143116	0.146262	0.142281	0.145768	0.142721	0.143889	0.142266	0.155816	0.15162	0.148643
-5																					0.17195	0.143667	0.132219	0.0998792	0.0818238	0.0861436	0.23026	0.226957	0.170454	0.123828	0.0988795	0.119042	0.0992838	0.118499	0.129868	0.120835	0.119717	0.117164	0.111413	0.114546	0.122508	0.143152	0.145494	0.152099	0.140867	0.148993	0.138202	0.132751	0.13114
-4																	0.320418	0.251767	0.203453	0.182397	0.101903			0.333364	0.285439	0.233534	0.160623	0.119712	0.11626	0.12604	0.12288	0.121808	0.120298	0.153952	0.122723	0.128748	0.121043	0.133285	0.1681	0.163996	0.132838	0.134445	0.135505	0.144297	0.142901	0.132917	0.118349	0.108506	0.10313
-3														0.40531	0.416317	0.309629	0.230653	0.191841	0.186146	0.230435	0.215615	0.214156	0.225002	0.185245	0.124539	0.119495	0.118359	0.120726	0.118547	0.11453	0.11986	0.119362	0.121497	0.0814558	0.101038	0.111354	0.121401	0.133474	0.140069	0.152303	0.159894	0.139374	0.151727	0.139055	0.134734	0.128798	0.139697	0.134441	0.135502
-2												0.495942	0.436218	0.354206	0.359395	0.376448	0.30423	0.277425	0.288667	0.256865	0.23491	0.208739	0.155344	0.129874	0.122567	0.115153	0.0860919	0.084711	0.0924608	0.0990317	0.100714	0.102912	0.131925	0.113936	0.11517	0.112425	0.140638	0.130576	0.123476	0.108502	0.113335	0.145496	0.138344	0.146425	0.168931	0.167711	0.168067	0.167308	0.152275
-1										0.38931	0.422162	0.427621	0.404099	0.411012	0.34994	0.31668	0.30792	0.292731	0.230843	0.201457	0.171828	0.13742	0.123105	0.235919	0.174017	0.165645	0.153848	0.161998	0.16476	0.201568	0.187767	0.124724	0.127279	0.186109	0.170498	0.160354
0	0.11613	0.144438	0.168385	0.192585	0.2165	0.245619	0.273589	0.298671	0.318092	0.336498	0.342472	0.325974	0.350154	0.30994	0.327317	0.312796	0.299486	0.282727	0.251999	0.240317	0.218503	0.206009	0.172004	0.106966	0.113603	0.115796	0.119157	0.103901	0.101576	0.112191	0.118255	0.145231	0.112045	0.121343	0.127239	0.144458	0.145632	0.135647	0.126072	0.132745	0.137522	0.144374	0.106291	0.150666	0.157016	0.173754	0.162652	0.153519	0.14283
1										0.264577	0.268588	0.278106	0.250732	0.258128	0.238412	0.240524	0.217101	0.198194	0.184395	0.181111	0.190101	0.129331	0.110872	0.114071	0.1328	0.0991139	0.128228	0.131471	0.0938319	0.103388	0.116672	0.133476	0.151499	0.174046	0.18323	0.191639	0.180467	0.155339	0.0966602		0.148569		0.168493	0.178229	0.182337
2												0.134066	0.1637	0.157252	0.150697	0.124735	0.113446	0.10239	0.100597	0.111781	0.116092	0.14134	0.136513	0.145619	0.133148	0.15197	0.131927	0.134844	0.153613	0.140992	0.1517	0.113905	0.104408	0.120436	0.12339	0.135924	0.14017	0.155724	0.169975	0.159678	0.159809	0.134695	0.129557	0.121082	0.123593	0.118106	0.129511	0.131027	0.133658
3															0.0819773	0.1118	0.131711	0.122038	0.092485	0.072193	0.0983767	0.0986034	0.115299	0.0864641	0.0943656	0.106576	0.120631	0.127565	0.137152	0.144424	0.131967	0.160048	0.162671	0.148168	0.144985	0.160368	0.152557	0.15613	0.152258	0.132148	0.132167	0.144674	0.143648	0.146112	0.147474	0.143558	0.136607	0.142658	0.14874
4																		0.0852202	0.111143	0.120179	0.126063	0.0685374	0.0961404	0.132445	0.132057	0.131708	0.109381	0.116005	0.123052	0.137545	0.161461	0.139941	0.149701	0.154096	0.164501	0.153219	0.156641	0.149618	0.152872	0.161222	0.154427	0.150304	0.146497	0.157509	0.149874	0.162349	0.160579	0.160003	0.158384
5																					0.0916972	0.137894	0.139694	0.159184	0.171449	0.1778	0.181107	0.163062	0.175069	0.145354	0.145436	0.169061	0.141769	0.141693	0.138764	0.167438	0.157429	0.151292	0.14554	0.145321	0.14401	0.145707	0.148631	0.154535	0.158142	0.151695	0.149795	0.145271	0.139621
6																								0.106164	0.119545	0.123328	0.152389	0.177327	0.174946	0.162889	0.172293	0.156312	0.187062	0.169818	0.151945	0.166885	0.203655	0.155286	0.11302	0.135988	0.146122	0.150594	0.135734	0.133382	0.120315	0.123574	0.124087	0.131551	0.141629
7																												0.13332	0.138472	0.139574	0.122608	0.126601	0.153488	0.15007	0.193115	0.167897	0.144474	0.153434	0.158248	0.168828	0.17143	0.152819	0.158525	0.143798	0.134718	0.133952	0.136661	0.135172	0.138899
8																															0.187114	0.184775	0.143132	0.0896962	0.107494	0.114158	0.139953	0.152841	0.186512	0.162419	0.162506	0.172793	0.189793	0.20523	0.16605	0.170108	0.141017	0.147019	0.150536
9																																		0.230462	0.233532	0.190779		0.169728	0.142126	0.157715		0.169465	0.147006	0.154927	0.160746	0.159894	0.175058	0.171145	0.168926
10																																					0.223922		0.194061		0.176543	0.189281	0.18961	0.185562		0.149044	0.147385	0.137367	0.13537
11																																								0.168402					0.186366	0.189211	0.192417	0.190142	0.188699
12																																											0.0975674	0.0948866	0.0974451
13																																														0.112047	0.124523	0.147438	0.162088
14
15
[truncated: 17 more columns]

## Sheet: ex_2
	-30	-25	-20	-15	-10	-5	0	5	10	15	20	25	30	35	40	45	50	55	60	65	70	75	80	85	90	95	100	105	110	115	120	125	130	135	140	145	150	155	160	165	170	175	180	185	190	195	200	205	210
-15
-14
-13																																														0.0132564	0.00642742	0.00830278	0.0195307
-12																																											0.0479234	0.0383075	0.0333387
-11																																							0.0357172	0.0685265	0.0957232	0.0807361
-10																																					0.0535839	0.091107								0.0488672	0.0636055	0.0653772	0.064945
-9																																	0.055477	0.0369128	0.0419635	0.0694073						0.070032	0.0499434	0.0658898	0.0625489	0.0673047	0.0645729	0.0666353	0.0685121
-8																														0.115693	0.0667361	0.0428774			0.0487492			0.0454083	0.0741285	0.0673668	0.0676388	0.0676529	0.0640743	0.0595923	0.0578987	0.0741995	0.0773363	0.0796167	0.0794232
-7																												0.164705	0.126316			0.0221211	0.0286686	0.028497	0.0407597	0.0507173	0.0572139	0.0611498	0.0564598	0.0586461	0.0536534	0.0447912	0.0354821	0.0587187	0.087627	0.0771037	0.0857092	0.0860994	0.0830092
-6																								0.332547	0.191043	0.239979	0.210545		0.0515743	0.0490738	0.0477569	0.0446883	0.0418027	0.0570357	0.0641492	0.0741164	0.0734155	0.094157	0.0583214	0.0810496	0.0786378	0.0818194	0.0741019	0.0500762	0.0563186	0.0588761	0.0677189	0.071458	0.0743455
-5																					0.270605	0.275093	0.253852	0.15229	0.169237	0.0920134	0.0823138	0.0654766	0.066067	0.0768832	0.0616764	0.0929683	0.0859465	0.069844	0.0718745	0.109202	0.0960876	0.0858139	0.0792943	0.0497868	0.0405847	0.0350019	0.0466004	0.0584369	0.0570832	0.0624838	0.0618657	0.063229	0.0626182
-4																		0.278995	0.33561	0.309422	0.242057	0.135334	0.0833022	0.10624	0.0896068	0.128027	0.148132	0.12665	0.162146	0.126528	0.117385	0.0878985	0.0801607	0.0704702	0.0768018	0.0610884	0.0697612	0.0604295	0.0637298	0.0583764	0.0524399	0.0621421	0.0641913	0.0579743	0.0660424	0.078689	0.0660005	0.063213	0.0606643
-3															0.303122	0.364796	0.428205	0.270003	0.147214	0.15728	0.123965	0.172741	0.16912	0.188535	0.168886	0.167518	0.105876	0.112791	0.0850457	0.0645563	0.0592494	0.0569544	0.0637718	0.0849173	0.109918	0.109472	0.0707576	0.0689741	0.0596553	0.0841008	0.092244	0.082461	0.0737967	0.0729356	0.0644443	0.0598867	0.0691238	0.0739508	0.0758923
-2												0.334308	0.355947	0.382413	0.389425	0.255965	0.236823	0.254208	0.285987	0.265936	0.258658	0.19493	0.21731	0.173246	0.163666	0.137495	0.229643	0.186028	0.164369	0.158181	0.169649	0.179799	0.166602	0.210163	0.143492	0.13345	0.114814	0.114441	0.0998552	0.0703527	0.0506418	0.0559071	0.0596321	0.0784877	0.0948067	0.11575	0.0668798	0.0597586	0.055984
-1										0.376783	0.32648	0.33997	0.351313	0.349295	0.35498	0.371387	0.369984	0.327715	0.237023	0.172469	0.227074	0.249709	0.163486	0.158054	0.137331	0.0899718	0.075389	0.0743764	0.062061	0.0693362	0.0596646	0.0534671	0.0648809	0.0676282	0.0646005	0.0439569	0.0530738	0.0596561						0.0539088		0.0523975
0	0.0617119	0.0767663	0.0982443	0.130434	0.166906	0.205802	0.246317	0.283682	0.316034	0.338642	0.38023	0.403448	0.370094	0.350809	0.322794	0.301776	0.264605	0.266202	0.236406	0.268188	0.253472	0.211423	0.180757	0.18306	0.201454	0.208268	0.159561	0.109467	0.124517	0.0787366	0.0619766	0.0608716	0.0428707	0.0476547	0.0441144	0.0357319	0.0436342	0.0524421	0.0631925	0.06915	0.0791273	0.0838859	0.0488471	0.0741517	0.0717878	0.0673617	0.0592529	0.0470716	0.0394705
1										0.309942	0.336441	0.329624	0.381677	0.388524	0.332861	0.274949	0.238138	0.224491	0.226117	0.161006	0.14409	0.157203	0.158968	0.114803	0.119317	0.120172	0.120408	0.11607	0.11633	0.102075	0.10763	0.0983638	0.0618199	0.0267452	0.000938757	0		0.0269558	0.0199699	0.00321371			0.0992535				0.0970015	0.101745	0.105707
2											0.277168	0.379863	0.267126	0.228365	0.245063	0.253277	0.254417	0.188892	0.178334	0.150809	0.131456	0.138482	0.133998	0.135077	0.125746	0.105666	0.101273	0.105456	0.0989071	0.0926125	0.0992298	0.102831	0.0998961	0.105334	0.122849	0.122546	0.0903094	0.093591	0.0954372	0.0551965	0.0573262	0.077536	0.0828246	0.0752897	0.0919748	0.0689656	0.0923705	0.101824	0.106171
3														0.161736	0.129421	0.116556	0.132166	0.151238	0.114227	0.112305	0.10981	0.0905464	0.0555517	0.0651928	0.0494527	0.0696586	0.0647179	0.074896	0.0697799	0.06316	0.0481364	0.026821	0.0320914	0.0273667	0.0403582	0.0436094	0.0590834	0.0538371	0.0653538	0.0978809	0.0876847	0.0628647	0.0718047	0.0857764	0.0988256	0.108399	0.126883	0.128247	0.121903
4																	0.0749136	0.0723973	0.0797419	0.0770723	0.0594323	0.0314704	0.072074	0.0504352	0.0399021	0.0353945	0.0384255	0.0334502	0.0302423	0.0289199	0.0273032	0.0446271	0.0325739	0.0339455	0.0220584	0.0296479	0.0334626	0.0475389	0.0374284	0.0463212	0.0685686	0.0796773	0.0741267	0.0805735	0.0708982	0.0863788	0.0812024	0.0789877	0.0743961
5																					0.0678396	0.0764444	0.0623782	0.0559984	0.0458702	0.0440088	0.0418849	0.0404175	0.0419342	0.0376984	0.0356936	0.0211068	0.0315914	0.0342882	0.029144	0.0331235	0.0466473	0.0386598	0.0580081	0.0627691	0.0515632	0.0548902	0.0614888	0.0774737	0.0834359	0.0904775	0.0834665	0.0783697	0.0753432
6																								0.0712373	0.061155	0.0478681	0.0310988	0.0343949	0.0284638	0.00376405	0.0179455	0.026219	0.0143597	0.0148969	0.0266968	0.0333542	0.0436851	0.0790928	0.0594749	0.0636981	0.0674445	0.0779904	0.0772836	0.0602996	0.0530242	0.0551895	0.0379022	0.0438099	0.0516429
7																											0.0548897	0.0324024	0.0254095	0.035441	0.0578316	0.025651		0.0194277	0.0156579	0.0284119	0.0329882	0.0399709	0.0531528	0.0594389	0.0728315	0.0589037		0.0789894	0.0896017	0.0798081	0.0773524	0.0781369	0.0787586
8																															0	0.0323093	0.0348102	0.0566791	0.0409105	0.0436067	0.0480355	0.0542714	0.06571	0.0731166	0.0738472	0.0771811	0.0715962	0.0791799	0.111501	0.115815	0.0914527	0.0852678	0.0806312
9																																		0.00131751	0.00725812	0.0282939	0.0435284	0.029405	0.0401269	0.0421142	0.0509808	0.0850476	0.0970822	0.0772625	0.0655975	0.0623296	0.0576236	0.0586402	0.060507
10																																					0.0255023	0.035824	0.0488257	0.0543902		0.058551	0.0659308	0.0645273			0.0675115	0.0590077	0.0554426
11																																								0.0603238	0.0700276	0.0715999			0.0730897	0.0631497	0.0581113	0.0519596	0.0428095
12																																											0.0660239	0.0604546	0.055172
13																																														0.0545001	0.0541748	0.0559304	0.058429
14
15
[truncated: 17 more columns]

## Sheet: ex_3
	-30	-25	-20	-15	-10	-5	0	5	10	15	20	25	30	35	40	45	50	55	60	65	70	75	80	85	90	95	100	105	110	115	120	125	130	135	140	145	150	155	160	165	170	175	180	185	190	195	200	205	210
-15
-14
-13
-12																																															0.32234	0.272658	0.213373
-11																																												0.303167	0.32921	0.308162	0.189663	0.180741	0.169715
-10																																									0.226486	0.258855	0.261714	0.165166	0.259726	0.276056	0.284348	0.248472	0.23479
-9																																							0.183699	0.183351	0.15486	0.196343	0.218734	0.238968	0.181872	0.188689	0.159157	0.16028	0.162234
-8																																		0.119174	0.106028	0.132547	0.164133	0.180902	0.188621	0.166573	0.183777	0.164867	0.141117	0.170055	0.164579	0.203869	0.233868	0.235536	0.217609
-7																													0.148049	0.144129	0.139311	0.140258	0.126926	0.156593	0.155935	0.15331	0.141732	0.137927	0.142995	0.141423	0.152717	0.174286	0.184923	0.192193	0.20339	0.209402	0.210802	0.204466	0.222849
-6																										0.136413	0.132455	0.13079	0.111406	0.125703	0.147025	0.169446	0.157971	0.164273	0.118082	0.113464	0.116003	0.147445	0.158189	0.154693	0.170115	0.17145	0.174633	0.200843	0.205808	0.1774	0.164906	0.184098	0.190804
-5																							0.124125	0.125211	0.119239	0.137046	0.137846	0.143857	0.161333	0.157602	0.146936	0.125258	0.119141	0.107707	0.144075	0.150523	0.159569	0.15061	0.156386	0.185961	0.173189	0.173213	0.177928	0.168896	0.166682	0.165734	0.172632	0.165513	0.170363
-4																				0.15785	0.157304	0.178331	0.180178	0.17461	0.165108	0.16015	0.160976	0.159575	0.175974	0.138074	0.140686	0.157573	0.142948	0.157089	0.140591	0.158982	0.166974	0.169568	0.154496	0.130628	0.13755	0.140485	0.140065	0.13657	0.142987	0.151546	0.162024	0.164782	0.153517
-3																0.214441	0.210415	0.240341	0.198503	0.189817	0.192934	0.162645	0.156702	0.147226	0.152624	0.183856	0.16632	0.164793	0.146767	0.173028	0.163697	0.145229	0.152724	0.154756	0.160217	0.156897	0.142007	0.128502	0.132261	0.119639	0.118933	0.126729	0.129028	0.133034	0.156053	0.151942	0.154309	0.156827	0.158832
-2													0.180928	0.191442	0.194553	0.178622	0.179919	0.169962	0.165652	0.163253	0.15786	0.177454	0.173406	0.179678	0.166074	0.145472	0.152254	0.154262	0.152001	0.161046	0.156328	0.163475	0.164339	0.161346	0.135139	0.137364	0.126383	0.115042	0.111185	0.144829	0.155577	0.15124	0.152796	0.148773	0.138915	0.146283	0.164783	0.170057	0.170955
-1										0.163461	0.181207	0.17423	0.171531	0.172748	0.170442	0.191542	0.190753	0.195821	0.182202	0.192959	0.199952	0.177069	0.172945	0.167306	0.222506	0.197445	0.208128	0.212449	0.217669	0.193765	0.181795	0.161741	0.151367	0.144199	0.139011	0.127269	0.195243	0.190362	0.197137	0.201602	0.164786	0.169932	0.164191	0.133477	0.139224	0.154103	0.158139	0.161997	0.163276
0	0.077341	0.151383	0.155595	0.159419	0.163137	0.168076	0.172793	0.179809	0.188006	0.197939	0.201282	0.21086	0.215064	0.211772	0.221094	0.242546	0.232011	0.25049	0.291066	0.327803	0.32268	0.285468	0.293367	0.307022	0.284521	0.253795	0.265188	0.24604	0.273604	0.275371	0.281246	0.310671	0.34453	0.339778	0.31957	0.150231	0.0646147	0.179515	0.190889	0.135314	0.144696	0.131864	0.12085	0.135145	0.120692	0.0954423	0.136232	0.152331	0.16946
1										0.248327	0.272517	0.299077	0.318909	0.329895	0.337133	0.354246	0.371073	0.37633	0.366255	0.327326	0.341354	0.370593	0.370827	0.370202	0.370183	0.393942	0.394501	0.378735	0.372775	0.339734	0.281317	0.236106	0.178545	0.150844	0.184468	0.28909	0.246459	0.266696	0.300406	0.306085	0.264147	0.251498	0.170615	0.189009	0.260345	0.27701	0.298405	0.302558	0.212425
2													0.16955	0.374188	0.391651	0.392345	0.389577	0.382502	0.366164	0.408151	0.40046	0.393084	0.375663	0.35604	0.38615	0.349493	0.35023	0.358403	0.314607	0.28011	0.271177	0.259686	0.307076	0.276581	0.244639	0.202197	0.187142	0.148689	0.160568	0.185172	0.193852	0.181905	0.229837	0.279643	0.24201	0.282496	0.163254	0.157796	0.239168
3																0.273312	0.173844	0.308287	0.379365	0.334361	0.325327	0.364627	0.383501	0.390394	0.318525	0.315659	0.256691	0.273315	0.274454	0.279709	0.253833	0.250662	0.206394	0.158853	0.123027	0.0863022	0.121091	0.123155	0.121512	0.105286	0.125356	0.153114	0.168984	0.170754	0.158465	0.157306	0.190231	0.166	0.133192
4																					0.367306	0.300796	0.211994	0.189907	0.242955	0.277644	0.292	0.245313	0.24588	0.223095	0.237263	0.155882	0.160165	0.185556	0.196797	0.164671	0.136707	0.136374	0.127171	0.117808	0.108499	0.105901	0.119767	0.12896	0.163751	0.159582	0.14719	0.143909	0.171086
5																									0.23598	0.157699	0.21837	0.220732	0.183121	0.195955	0.150685	0.193399	0.154988	0.14384	0.111557	0.127188	0.0717372	0.0439473	0.061027	0.117228	0.125643	0.12512	0.113547	0.112629	0.106584	0.103269	0.0999689	0.122131	0.128366
6																												0.175492	0.159603	0.137167	0.20207	0.152553	0.146212	0.0843257	0.0932777	0.0994823	0.116738	0.12101	0.117693	0.106674	0.0935997	0.105608	0.113372	0.116306	0.111795	0.111737	0.13105	0.129245	0.109882
7																															0.146851	0.140008	0.131011	0.199989	0.190886	0.136233	0.0666912	0.0889999	0.122834	0.119014	0.130162	0.139803	0.154941	0.124796	0.122958	0.130144	0.126361	0.125708	0.135138
8																																		0.213382	0.212024	0.225573	0.221787	0.150644	0.147235	0.112693	0.165479	0.171116	0.133599	0.146009	0.148326	0.137998	0.120834	0.122498	0.121677
9																																							0.139113	0.164062	0.131816	0.141961	0.178471	0.135363		0.150579	0.146373	0.135416	0.131361
10																																									0.0839553	0.0678111	0.0725757	0.229358	0.181164	0.177889	0.140928	0.139526	0.114299
11																																											0.0892068	0.0508461				0.205973	0.188422
12																																													0.108958	0.131153	0.102538
13																																																0.168164	0.120776
14
15
[truncated: 17 more columns]

## Sheet: ex_4
	-30	-25	-20	-15	-10	-5	0	5	10	15	20	25	30	35	40	45	50	55	60	65	70	75	80	85	90	95	100	105	110	115	120	125	130	135	140	145	150	155	160	165	170	175	180	185	190	195	200	205	210
-15
-14
-13
-12																																															0.296321	0.278514	0.254233
-11																																											0.485296	0.440229	0.411582	0.41997	0.519101	0.49326	0.451558
-10																																								0.473901	0.443443	0.478535	0.460158	0.411216	0.41906	0.414854	0.386454	0.367077	0.353025
-9																																			0.523735	0.493511	0.506303	0.498376	0.47124	0.45144	0.374073	0.343566	0.297324	0.302143	0.288432	0.261802	0.218047	0.222185	0.228807
-8																														0.217113	0.196372	0.283516	0.373859	0.468243	0.34901	0.433926	0.382222	0.401519	0.379071	0.346173	0.289627	0.315126	0.281605	0.280597	0.225559	0.239897	0.342601	0.324241	0.295673
-7																											0.290551	0.352168	0.380482	0.420381	0.442916	0.482541	0.432417	0.378732	0.387246	0.368635	0.423909	0.358922	0.318034	0.311332	0.339152	0.27125	0.407751	0.351533	0.371215	0.359461	0.326852	0.298232	0.26928
-6																							0.575364			0.484973	0.452335	0.520054	0.462418	0.401716	0.379524	0.3924	0.363304	0.358196	0.381378	0.362427	0.331716	0.284486	0.337806	0.382549	0.393445	0.430287	0.42946	0.429086	0.412944	0.38716	0.380037	0.351951	0.316875
-5																						0.487758	0.390678	0.434253	0.445582	0.430523	0.424222	0.389935	0.388241	0.393947	0.356412	0.35969	0.413684	0.387563	0.333366	0.348495	0.334335	0.368266	0.396729	0.396337	0.436723	0.415636	0.344145	0.331266	0.348356	0.318667	0.292242	0.264461	0.239514
-4																		0.577206	0.710786	0.455914	0.443164	0.419081	0.432454	0.427895	0.405694	0.386461	0.347684	0.36169	0.423419	0.406833	0.404249	0.384849	0.357961	0.354273	0.402482	0.437773	0.454278	0.423415	0.40111	0.394393	0.381738	0.406932	0.441201	0.415956	0.359012	0.350648	0.320409	0.308215	0.299749
-3																0.551934	0.500798	0.444476	0.414883	0.454368	0.445534	0.436498	0.381267	0.417872	0.385961	0.397557	0.413226	0.412015	0.383565	0.398626	0.422235	0.421486	0.406389	0.435388	0.420846	0.329331	0.3512	0.400973	0.436739	0.391901	0.308292	0.248155	0.250056	0.253387	0.297914	0.25409	0.273535	0.260956	0.242619
-2													0.511091	0.519275	0.506973	0.497241	0.488874	0.519907	0.505036	0.420166	0.398327	0.40751	0.428988	0.390073	0.413526	0.448472	0.448337	0.450565	0.452179	0.466945	0.485374	0.484521	0.43742	0.395347	0.345138	0.394549	0.335397	0.285972	0.26422	0.331279	0.367998	0.393992	0.434697	0.388965	0.37651	0.404161	0.406117	0.407411	0.390607
-1										0.359799	0.407146	0.438272	0.425889	0.430637	0.445268	0.445489	0.457123	0.420497	0.404549	0.420458	0.397583	0.412186	0.423507	0.424103	0.426558	0.408212	0.428352	0.415417	0.407323	0.412102	0.358054	0.360992	0.329296	0.33481	0.344045	0.370451	0.352204	0.328261	0.355825	0.356074	0.349286	0.3461	0.321838	0.350789	0.370324	0.360948	0.351244	0.328671	0.305678
0	0.133535	0.190163	0.195629	0.204221	0.215611	0.229187	0.245647	0.265128	0.288298	0.301092	0.300823	0.31471	0.335045	0.350267	0.353259	0.352437	0.326364	0.352974	0.365807	0.353535	0.352108	0.303219	0.256904	0.262087	0.239166	0.255168	0.342444	0.33362	0.350433	0.404169	0.410708	0.37877	0.39423	0.425041	0.40311	0.397728	0.427774	0.426729	0.390174	0.381983			0.427461	0.438319	0.28352	0.291726	0.299264	0.311016	0.309482
1										0.284702	0.296909	0.294153	0.303997	0.298497	0.302237	0.311889	0.309314	0.281689	0.245102	0.266076	0.275152	0.26157	0.272012	0.258915	0.262357	0.306556	0.282525	0.277634	0.281807	0.265161	0.257775	0.276939	0.332931	0.281914	0.319144	0.362223	0.21291		0.23341	0.224465	0.238552	0.241762	0.200677	0.173461	0.185384	0.17804	0.175444	0.153325	0.128878
2												0.373847	0.312376	0.295655	0.260402	0.250087	0.260871	0.258326	0.266034	0.254822	0.221814	0.221552	0.234311	0.234165	0.235968	0.223799	0.226182	0.218537	0.208724	0.214686	0.261273	0.262037	0.24349	0.250379	0.240068	0.215228	0.251741	0.253223	0.240055	0.23693	0.221144	0.224063	0.251653	0.261896	0.303135	0.290135	0.29084	0.276042	0.258867
3															0.355617	0.301919	0.23105	0.230271	0.222524	0.221897	0.226574	0.208798	0.198078	0.20399	0.224997	0.226612	0.228243	0.25004	0.249429	0.232959	0.213499	0.204927	0.21625	0.21858	0.230072	0.231217	0.238101	0.239293	0.232212	0.215925	0.213347	0.220344	0.237352	0.288376	0.267189	0.273562	0.32024	0.31291	0.297029
4																			0.209396	0.136974	0.20689	0.234083	0.212184	0.211915	0.208222	0.198669	0.204716	0.204547	0.211263	0.218926	0.214045	0.217751	0.222026	0.227602	0.227406	0.227443	0.241296	0.230725	0.244353	0.25649	0.237428	0.223155	0.192849	0.186254	0.224415	0.267024	0.236171	0.231194	0.219201
5																								0.257957	0.225368	0.238518	0.21564	0.22844	0.217069	0.208386	0.21073	0.20578	0.209276	0.219324	0.224326	0.232318	0.223083	0.229404	0.219046	0.210396	0.229994	0.2392	0.249866	0.224104	0.216109	0.212264	0.234601	0.239919	0.242838
6																											0.269686	0.220441	0.220251	0.218136	0.236513	0.244455	0.22367	0.232456	0.240247	0.20365	0.211002	0.236418	0.268379	0.256552	0.244829	0.230855	0.228897	0.249394	0.238028	0.239461	0.217979	0.222279	0.216597
7																												0.271926	0.304324	0.315934	0.240462	0.237575	0.258693	0.253345	0.253807	0.269148	0.25936	0.227205	0.198608	0.200989	0.206478	0.234741	0.240814	0.252778	0.261775	0.250348	0.230682	0.237886	0.240435
8																															0.366634	0.323254	0.293096	0.336971	0.305097	0.264628	0.267958	0.251413	0.246594	0.241399	0.202422	0.223425	0.247059	0.256982	0.26141	0.239261	0.27823	0.279256	0.273247
9																																				0.266528	0.233275	0.259105	0.277467	0.310157	0.282895	0.248465	0.230184	0.229891	0.235881	0.260419	0.240298	0.231672	0.22008
10																																								0.155171		0.303452	0.290372	0.15473	0.165522	0.188273	0.189048	0.192638	0.194196
11																																															0.212264	0.193488	0.168467
12
13
14
15
[truncated: 17 more columns]

## Sheet: ex_5
	-30	-25	-20	-15	-10	-5	0	5	10	15	20	25	30	35	40	45	50	55	60	65	70	75	80	85	90	95	100	105	110	115	120	125	130	135	140	145	150	155	160	165	170	175	180	185	190	195	200	205	210
-15
-14
-13
-12
-11
-10																																												0.567613	0.539632	0.469947	0.407753	0.358171	0.319269
-9																																			0.614835	0.610535				0.656269	0.567254	0.548159	0.509939	0.49268	0.445557	0.395563	0.43349	0.408811	0.377905
-8																																0.721505	0.648852			0.562299	0.57733	0.583899	0.582401	0.506447	0.532246	0.533512	0.508214	0.527739	0.553722	0.510258	0.467866	0.439009	0.422249
-7																										0.790164		0.778784	0.747625	0.694095	0.693062	0.591624	0.568685	0.557134	0.548578	0.522682	0.410459	0.485282	0.50792	0.648407	0.546815	0.483062	0.485371	0.501535	0.493633	0.458761	0.453546	0.437312	0.414233
-6																							0.797706	0.804662			0.703517	0.637964	0.656497	0.603853	0.544181	0.558643	0.535679		0.7533	0.686773	0.76907	0.590116	0.5823	0.523581	0.530741	0.545236	0.548318	0.526312	0.502577	0.4915	0.460739	0.44125	0.394962
-5																				0.817196	0.834528	0.689154	0.590573	0.706893	0.669045	0.663668	0.58089	0.551096	0.544867	0.556411	0.61071	0.642763	0.669726	0.666512	0.606777	0.538608	0.529582	0.538608	0.512877	0.532509	0.511677	0.52511	0.517837	0.501637	0.466861	0.380594	0.364777	0.347463	0.337561
-4																		0.8454	0.84958	0.612687	0.594505	0.665247	0.638809	0.596941	0.574971	0.559326	0.599038	0.618093	0.625439	0.634949	0.625677	0.593128	0.531867	0.537717	0.516272	0.482406	0.54168	0.50991	0.516884	0.555089	0.565206	0.537252	0.443372	0.449588	0.459418	0.444043	0.410355	0.396692	0.36722
-3															0.791148	0.728852	0.658127	0.66557	0.681414	0.712802	0.678594	0.641881	0.601563	0.634249	0.609583	0.599982	0.594937	0.592962	0.544715	0.502317	0.525319	0.51882	0.515471	0.476877	0.489806	0.520267	0.505943	0.51861	0.535847	0.523034	0.506183	0.460543	0.482172	0.423541	0.348833	0.287462	0.331907	0.329754	0.34985
-2													0.641365	0.616953	0.627676	0.662801	0.662696	0.683741	0.670614	0.596523	0.647362	0.628068	0.647614	0.595208	0.634172	0.59237	0.577816	0.560426	0.579448	0.58074	0.537655	0.538306	0.532682	0.559031	0.575802	0.599483	0.599821	0.617627	0.594298	0.539617	0.496995	0.445627	0.434494	0.40068	0.405311	0.403125	0.388129	0.395499	0.410868
-1										0.497559	0.511521	0.555314	0.58029	0.61339	0.630733	0.633372	0.655338	0.613836	0.59683	0.595833	0.550418	0.543128	0.540804	0.557332	0.544682	0.55406	0.573016	0.574779	0.587414	0.616811	0.607478	0.606264	0.583825	0.569023	0.57522	0.48774	0.470724	0.47791	0.465213	0.426652	0.363557	0.425431	0.373794	0.346781	0.333117	0.378622
0	0.309567	0.339866	0.34366	0.339099	0.342456	0.356242	0.376064	0.405407	0.435959	0.453496	0.483042	0.504991	0.504859	0.538581	0.530964	0.494317	0.446968	0.498378	0.525095	0.532583	0.522055	0.542853	0.502295	0.507462	0.510791	0.570916	0.541443	0.525971	0.507479	0.467697	0.440425	0.376071	0.416653	0.395597	0.382964					0.419892	0.462817	0.28	0.330012	0.335545	0.301367	0.31224	0.314055	0.31369	0.331121
1										0.476254	0.461505	0.466318	0.473564	0.454645	0.451296	0.446922	0.455414	0.436962	0.439014	0.426969	0.42387	0.445114	0.451951	0.489911	0.481951	0.483976	0.45822	0.445103	0.451246	0.496112	0.502326	0.478598	0.493877	0.450645	0.421845	0.392179	0.350077	0.322505	0.32995	0.304362	0.333369	0.368531	0.378033	0.32751	0.337043	0.302035	0.293145	0.298247	0.301242
2													0.514085	0.503633	0.474373	0.478282	0.483488	0.47876	0.456295	0.471746	0.484276	0.468275	0.459322	0.420996	0.411052	0.375156	0.419297	0.427117	0.459736	0.454006	0.42376	0.438602	0.46316	0.531091	0.489633	0.50832	0.485502	0.48416	0.450123	0.468424	0.446622	0.387252	0.374343		0.320817	0.275771	0.282261	0.286771	0.303781
3																0.551872	0.465369	0.499274	0.507737	0.500231	0.476866	0.41402	0.411424	0.420309	0.434494	0.446581	0.453192	0.451982	0.424311	0.416539	0.471319	0.434109	0.38181	0.354327	0.4013	0.422785	0.430074	0.441207	0.43613	0.424476	0.408936	0.407007	0.397968	0.382084	0.375889	0.363169	0.361692	0.352073	0.331515
4																				0.469002	0.452285	0.498662	0.467758	0.464527	0.426366	0.382399	0.351734	0.387245	0.402824	0.401013	0.371676	0.414895	0.407086	0.433858	0.444833	0.398109	0.383958	0.409998	0.412485	0.392441	0.390891	0.379447	0.396699	0.4125	0.417582	0.416053	0.405766	0.398922	0.381618
5																								0.420551	0.444626	0.440116	0.449184	0.433538	0.405964	0.379134	0.431811	0.390789	0.393308	0.391521	0.41562	0.296865	0.417674	0.411796	0.415096	0.374237	0.389798	0.391835	0.377544	0.330838	0.335568	0.331606	0.321464	0.32212	0.317143
6																											0.387229	0.409943	0.423787	0.433994	0.443975	0.494195	0.51752	0.462346	0.386982	0.471755	0.471921	0.474696	0.474556	0.503442	0.46776	0.416481	0.374448	0.36961	0.362256	0.366075	0.373716	0.368329	0.358189
7																												0.391508	0.400832	0.398247	0.396773	0.423329	0.457204	0.459379	0.463056	0.436985	0.41595	0.443019	0.401087	0.35109	0.342761	0.33648	0.366418	0.331198	0.33481	0.32318	0.317452	0.288243	0.269875
8																															0.556499	0.432474	0.406222	0.45554	0.448428	0.459343	0.449685	0.453591	0.432045	0.442897	0.415624	0.478174	0.438813	0.419276	0.42681	0.383304	0.315681	0.332221	0.341735
9																																				0.435639	0.437818	0.348474	0.509234	0.426427	0.405048	0.315402	0.328018	0.366449	0.392567	0.325187	0.362095	0.36598	0.375844
10																																									0.553223	0.556812	0.57636		0.314966	0.376448	0.356627	0.344187	0.340273
11
12
13
14
15
[truncated: 17 more columns]

## Sheet: ex_6
	-30	-25	-20	-15	-10	-5	0	5	10	15	20	25	30	35	40	45	50	55	60	65	70	75	80	85	90	95	100	105	110	115	120	125	130	135	140	145	150	155	160	165	170	175	180	185	190	195	200	205	210
-15
-14
-13
-12
-11
-10
-9																																										0.340732	0.400669	0.359981	0.281398	0.310644	0.289614	0.281956	0.300469
-8																																							0.389739	0.44563	0.441063	0.571625				0.502882	0.483821	0.444997	0.38593
-7																																				0.470593	0.430307	0.504829	0.650337			0.612557	0.603696	0.542146	0.451225	0.438356	0.424344	0.425378	0.445084
-6																																0.609137	0.548267	0.507483	0.489874	0.529468	0.508969	0.538344	0.411248	0.48844	0.509703	0.506132	0.482392	0.473587	0.450095	0.394971	0.369127	0.341228	0.309265
-5																												0.66975	0.696061	0.637962	0.618951	0.578587	0.558794	0.503579	0.419999	0.481424	0.589894	0.549541	0.578781	0.56175	0.522267	0.432847	0.416575	0.390423	0.452629	0.402893	0.387532	0.349953	0.325576
-4																								0.722682	0.624724	0.640969	0.602508	0.580635	0.56862	0.581899	0.577297	0.613326	0.687752	0.634257	0.624437	0.600466	0.532207	0.509984	0.478505	0.530023	0.544182	0.549176	0.68508	0.606548	0.476242	0.403445	0.31286	0.262261	0.242032
-3																				0.679173	0.587953	0.610395	0.566648	0.609804	0.630487	0.619409	0.620679	0.589855	0.59934	0.584718	0.5602	0.530119	0.52096	0.467613	0.521655	0.495665	0.544935	0.551249	0.595147	0.619308	0.594086	0.461081	0.509995	0.45359	0.382266	0.360557	0.36603	0.360976	0.370087
-2													0.555611	0.649861	0.599354	0.558314	0.556621	0.591508	0.599174	0.58261	0.621476	0.617424	0.64217	0.596417	0.576699	0.625216	0.629107	0.648691	0.610963	0.599669	0.608857	0.59748	0.545122	0.533133	0.526623	0.564719	0.500219	0.481836	0.517771	0.480561	0.447337	0.428283	0.416486	0.384978	0.377872	0.376889	0.334718	0.308906	0.291074
-1										0.497125	0.484059	0.507319	0.52703	0.540328	0.531564	0.541715	0.554546	0.546913	0.577448	0.595776	0.588987	0.609051	0.666533	0.643101	0.635034	0.577084	0.541443	0.525345	0.507736	0.527012	0.533432	0.530765	0.561537	0.610126		0.576635	0.649687	0.569886	0.572921	0.56094	0.579346	0.573289	0.515361	0.482969	0.444422	0.418087	0.368181	0.350988	0.335443
0	0.238213	0.294642	0.298892	0.305404	0.316562	0.335324	0.353058	0.376958	0.403508	0.422237	0.464811	0.486335	0.497782	0.483189	0.516938	0.523481	0.517316	0.534356	0.495605	0.497851	0.530234	0.546887	0.45755	0.436397	0.545793	0.557759	0.592088	0.579683	0.613128	0.496831	0.522616	0.46595	0.503368	0.549881	0.570033	0.599527		0.607081		0.615062	0.586306		0.515705	0.470825
1										0.403635	0.40554	0.409521	0.398958	0.422193	0.451422	0.45101	0.44591	0.459469	0.454602	0.446131	0.458969	0.4543	0.436402	0.441495	0.457047	0.469632	0.462878	0.465201	0.459483	0.404895	0.360539	0.400517	0.431275	0.417796	0.447754	0.495488	0.503182	0.422587	0.416871	0.42173	0.472448	0.474083	0.412831	0.428593	0.443074	0.420439
2													0.479588	0.459723	0.396467	0.407805	0.43808	0.44747	0.473896	0.473517	0.448022	0.414337	0.451504	0.467416	0.426621	0.398868	0.396343	0.420906	0.422478	0.493186	0.474465	0.436838	0.423673	0.43058	0.401148	0.385362	0.389998	0.359741	0.369913	0.425423	0.391136	0.384728	0.39091	0.430737	0.392161	0.402766	0.405396	0.39914	0.412317
3																0.465627	0.437624	0.386573	0.372616	0.433745	0.461457	0.471533	0.470927	0.432899	0.445038	0.483067	0.474752	0.463645	0.391682	0.436983	0.46477	0.468711	0.492523	0.415736	0.347818	0.344533	0.317844	0.423168	0.425164	0.365487	0.369397	0.415104	0.403332	0.370849	0.35639	0.334724	0.319838	0.289157	0.257495
4																			0.501464	0.387876	0.403859	0.43128	0.426918	0.492017	0.490596	0.451784	0.413941	0.432401	0.472152	0.494965	0.476926	0.457674	0.292559	0.437744	0.462848	0.444642	0.4428	0.372301	0.332527	0.318224	0.362876	0.329279	0.375061	0.355343	0.322909	0.330454	0.335845	0.314043	0.305998
5																								0.264949	0.319467	0.335384	0.420443	0.404418	0.412741	0.392189	0.426023	0.402689	0.449817	0.435015	0.393981	0.341899	0.358935	0.404948	0.384088	0.380775	0.357082	0.348897	0.332644	0.372459	0.380515	0.363584	0.320953	0.312942	0.30721
6																											0.264253		0.384522	0.355346	0.331074	0.39987	0.389806	0.348585	0.394131	0.430511	0.461892	0.369744	0.398661	0.380052	0.349809	0.357401	0.351161	0.31958	0.334642	0.32774	0.306989	0.282538	0.268605
7																																	0.314744	0.372528	0.360015	0.3914	0.287595	0.377281	0.386607	0.382168	0.371046	0.307	0.243879	0.283893	0.330983	0.4113
8																																				0.321113	0.392939	0.386392	0.379385		0.439447	0.410712	0.38081	0.378766	0.361455	0.310063	0.323334	0.338072	0.330177
9																																						0.347171	0.363163	0.356344	0.292945	0.345886	0.357171	0.327663	0.363003	0.381849	0.392269	0.392414	0.386595
10																																										0.37332	0.415909	0.404223	0.364207	0.338801	0.294702	0.280002	0.266965
11																																												0.403777	0.397156	0.373558	0.388289	0.363296	0.334836
12
13
14
15
[truncated: 17 more columns]

## Sheet: ex_7
	-30	-25	-20	-15	-10	-5	0	5	10	15	20	25	30	35	40	45	50	55	60	65	70	75	80	85	90	95	100	105	110	115	120	125	130	135	140	145	150	155	160	165	170	175	180	185	190	195	200	205	210
-15
-14
-13
-12
-11																																													0.274274	0.261542
-10																																							0.278932	0.268205	0.258311	0.27237	0.267956	0.263474		0.26245	0.24823	0.239639	0.223334
-9																																			0.240251	0.266466	0.255277	0.255205	0.226461		0.348385	0.154058	0.190901	0.188175	0.194771	0.189999	0.201231	0.192768	0.194827
-8																																	0.30502	0.229617	0.264614	0.254401	0.370067	0.328706	0.259158	0.240399	0.188661	0.311906	0.248006	0.225689	0.222027	0.256157	0.207056	0.192477	0.194412
-7																										0.214687		0.271863	0.291137	0.237114	0.245612	0.231746	0.207943	0.322069	0.330429	0.264284	0.253516	0.226165	0.261395	0.27236	0.265181	0.233831	0.211417	0.205767	0.207101	0.191187	0.191058	0.19169	0.192517
-6																							0.208286	0.210928		0.318547	0.272693	0.235423	0.20512	0.249223		0.249806	0.261595	0.258839	0.271006	0.277665	0.305453	0.304547	0.267245	0.265211	0.204407	0.235248	0.23986	0.240456	0.245155	0.230696	0.230878	0.219894	0.217775
-5																				0.211409	0.221313	0.21691	0.314804	0.298133	0.276597	0.236383	0.262115	0.263092	0.27691	0.268258	0.268479	0.274703	0.249205	0.262767	0.244528	0.27597	0.241168	0.25233	0.249095	0.230117	0.279844	0.259618	0.225055	0.208851	0.201197	0.205197	0.199092	0.197789	0.199949
-4																		0.231326	0.221225	0.276625	0.274629	0.285118	0.258867	0.248429	0.270651	0.264377	0.253826	0.265668	0.273269	0.277745	0.284355	0.293113	0.320465	0.27942	0.27803	0.270043	0.262178	0.251789	0.248355	0.244601	0.234903	0.224379	0.284141	0.272232	0.265454	0.235694	0.237028	0.217397	0.20324
-3															0.318581	0.276831	0.347248	0.34461	0.316669	0.327158	0.300839	0.277263	0.291855	0.29976	0.295048	0.305089	0.308214	0.300736	0.298854	0.302045	0.28685	0.276251	0.264979	0.243955	0.258097	0.225906	0.211011	0.21429	0.216649	0.247937	0.272507	0.264444	0.264343	0.25135	0.227695	0.204173	0.188747	0.18191	0.175133
-2													0.490938	0.453705	0.432267	0.401291	0.386865	0.342168	0.351614	0.32311	0.34737	0.356185	0.332895	0.314951	0.300312	0.273323	0.286983	0.292533	0.277432	0.285481	0.301312	0.28418	0.279379	0.284185	0.262451	0.254715	0.253696	0.240261	0.227766	0.209406	0.204598	0.203076	0.234881	0.236037	0.230379	0.227896	0.208909	0.192469	0.179263
-1										0.435779	0.421188	0.436399	0.442871	0.461222	0.459874	0.449029	0.432829	0.422712	0.413178	0.416715	0.383483	0.357417	0.34071	0.339628	0.352862	0.36619	0.359537	0.324746	0.320571	0.312875	0.306603	0.330162	0.358773	0.321744	0.287982	0.299101	0.286444	0.271553	0.285043	0.291877	0.287098	0.270638	0.223164	0.215943	0.219166	0.178062	0.203651	0.21563	0.218421
0	0.171684	0.202901	0.217602	0.235901	0.25935	0.290279	0.328002	0.372042	0.418373	0.453018	0.5003	0.542273	0.558145	0.592073	0.579803	0.56493	0.55207	0.534199	0.466864	0.401438	0.405725	0.423868	0.462816	0.472089	0.405944	0.40579	0.390128	0.397108	0.394519	0.362985	0.356219	0.400146	0.367251	0.376898	0.342117	0.362359	0.331732	0.326994	0.308349	0.278261	0.263948	0.272374	0.306788	0.316319	0.257885	0.218368	0.31066	0.313975	0.311991
1										0.521513	0.557018	0.581311	0.599525	0.582649	0.571349	0.560199	0.531867	0.504465	0.479653	0.483701	0.443639	0.436592	0.411248	0.395671	0.390308	0.386279	0.376316	0.364919	0.362084	0.36483	0.368095	0.328338	0.317941	0.292376	0.304732	0.272461	0.274376	0.336331	0.304543	0.301991	0.30452	0.306386	0.313607	0.250546	0.283813	0.308481	0.321955	0.307868	0.295222
2													0.591026	0.624669	0.643184	0.608094	0.58935	0.536625	0.514946	0.48993	0.493146	0.454872	0.435711	0.398728	0.38039	0.341258	0.321076	0.306553	0.312971	0.30705	0.31629	0.312678	0.310017	0.310364	0.282002	0.290889	0.285282	0.280489	0.32484	0.300966	0.310759	0.312689	0.27414	0.29572	0.333335	0.233223	0.2214	0.214591	0.209029
3																0.577231	0.522033	0.555714	0.537282	0.494227	0.437639	0.4453	0.440977	0.442352	0.405115	0.401344	0.400463	0.392706	0.32768	0.317392	0.319169	0.324651	0.347783	0.33608	0.332087	0.306353	0.290916	0.289144	0.276056	0.308354	0.299292	0.297838	0.293595	0.309206	0.320168	0.332782	0.30809	0.290425	0.258665
4																		0.520434	0.522735	0.478168	0.513369	0.454192	0.396722	0.390258	0.416744	0.400479	0.389969	0.367716	0.398264	0.377622	0.367738	0.387422	0.323779	0.332543	0.350276	0.35056	0.347502	0.332596	0.310158	0.300909	0.26824	0.26686	0.30269	0.313295	0.297922	0.286472	0.281635	0.272993	0.268455
5																						0.348663		0.399798	0.386225	0.375444	0.365261	0.348936	0.342605	0.376734	0.375972	0.356749	0.342103	0.343564	0.332217	0.318869	0.300163	0.265028	0.281545	0.309902	0.323754	0.325782	0.318801	0.290266	0.273518	0.258464	0.241264	0.232992	0.22465
6																											0.3676	0.371864	0.351518	0.334802	0.343158	0.354615	0.356223	0.354131	0.32547	0.32698	0.328624	0.32681	0.292749	0.285398	0.283353	0.283559	0.274921	0.293551	0.295183	0.28286	0.268888	0.255681	0.240014
7																												0.400864		0.354786	0.330604	0.303786	0.370627	0.363568	0.35608	0.360357	0.347107	0.332746	0.320894	0.325371	0.302927	0.312265	0.321473	0.294283	0.281285	0.283514	0.282017	0.283245	0.276785
8																															0.320868	0.342149	0.270471		0.277286	0.330915	0.344657	0.341233	0.35331	0.311084	0.319567	0.260908	0.27975	0.267125	0.264106	0.247134	0.253294	0.244403	0.228587
9																																		0.29021	0.308825	0.310257	0.342914	0.350296	0.327863	0.30124	0.279706	0.309765	0.259596	0.240467	0.228	0.25674	0.242619	0.23416	0.228793
10																																										0.295965	0.303237	0.275589	0.282022	0.259446	0.244543	0.235025	0.22209
11																																												0.298317	0.306618	0.254029	0.252574	0.237038	0.221405
12
13
14
15
[truncated: 17 more columns]

## Sheet: ex_8
	-30	-25	-20	-15	-10	-5	0	5	10	15	20	25	30	35	40	45	50	55	60	65	70	75	80	85	90	95	100	105	110	115	120	125	130	135	140	145	150	155	160	165	170	175	180	185	190	195	200	205	210
-15
-14																																														0.245439	0.261857	0.257638	0.245131
-13																																											0.182075	0.19584	0.222055		0.168682	0.194409	0.205552
-12																																								0.191556	0.181873	0.179947		0.146299	0.140616	0.147168	0.186243	0.186248	0.194423
-11																																						0.192924	0.180542		0.175975	0.160542	0.168435	0.191894	0.193274	0.218496
-10																																			0.184312	0.189169	0.183546	0.164971	0.138504	0.186476	0.186655	0.20311	0.188207	0.194284	0.212564	0.167728	0.174651	0.193701	0.212892
-9																																0.207211	0.195221	0.172129	0.157571	0.139477	0.160408	0.169984	0.219802	0.182347	0.183752	0.188004		0.14188	0.130021	0.166442	0.173852	0.17876	0.182444
-8																													0.220516	0.179842	0.182535	0.162248	0.164973	0.151297	0.142492	0.173604	0.18994	0.173052	0.178432	0.178057	0.162406	0.157348	0.158594	0.162469	0.177585	0.170135	0.16816	0.165757	0.172207
-7																								0.139173	0.164746	0.142622	0.16715	0.195183	0.165158	0.199488	0.15887	0.141885	0.150268	0.164306	0.134918	0.150195	0.153992	0.16078	0.161516	0.162214	0.149544	0.160241	0.183602	0.196116	0.205529	0.224037	0.220111	0.208661	0.197468
-6																					0.190054	0.181089	0.168643	0.205525	0.182211	0.229786	0.218026	0.189861	0.176219	0.186108	0.15422	0.148867	0.129636	0.146786	0.170949	0.172064	0.180195	0.174414	0.170527	0.17282	0.176587	0.183361	0.182519	0.17588	0.176617	0.172051	0.17374	0.173229	0.172481
-5																		0.210814	0.202789	0.207772			0.209013	0.202827	0.196725	0.175857	0.17576	0.194068	0.185317	0.157861	0.160264	0.171212	0.194247	0.193965	0.184975	0.182305	0.164727	0.148109	0.165999	0.167929	0.182511	0.173391	0.192801	0.169843	0.129692	0.131575	0.141641	0.149266	0.163385
-4																			0.219324	0.188063	0.20255	0.200978	0.217651	0.205758	0.178461	0.190305	0.175387	0.160702	0.15648	0.146617	0.156462	0.16911	0.122298	0.13876	0.192183	0.186613	0.215716	0.234038	0.220043	0.185057	0.150163	0.179704	0.160466	0.151147	0.157592	0.168646	0.156302	0.151532	0.151574
-3															0.1976	0.216762	0.232428	0.21725	0.219676	0.205054	0.208062	0.206202	0.196206	0.197295	0.204879	0.182874	0.184105	0.180199	0.173536	0.21618	0.2259	0.177467	0.175434	0.181599	0.177517	0.189994	0.181725	0.164929	0.161219	0.181715	0.183401	0.152915	0.155075	0.174162	0.192026	0.195474	0.218702	0.22867	0.232661
-2												0.21178	0.218455	0.207637	0.209008	0.201934	0.204474	0.202943	0.197291	0.201427	0.202309	0.200639	0.201682	0.192004	0.191157	0.185979	0.185945	0.202955	0.222269	0.203668	0.191477	0.213782	0.214466	0.205946	0.186707	0.173158	0.203384	0.214881	0.184066	0.187134	0.178112	0.184188	0.200787	0.20304	0.207852	0.211968	0.222498	0.21621	0.208857
-1										0.210006	0.204734	0.206519	0.199945	0.216885	0.219568	0.231498	0.212875	0.216443	0.212026	0.211541	0.201935	0.202167	0.204039	0.204356	0.207496	0.213589	0.217773	0.222438	0.238763	0.204128	0.189439	0.18599	0.188144	0.182303	0.201323	0.17528	0.175512	0.172414	0.183003	0.186956	0.239191	0.231596	0.208889	0.190918	0.160271	0.164649	0.1546	0.165113	0.168483
0	0.162524	0.183165	0.181668	0.178141	0.176323	0.176351	0.179498	0.187457	0.1994	0.213048	0.23514	0.252521	0.278492	0.27738	0.29348	0.281643	0.290148	0.276007	0.292008	0.284309	0.318981	0.308421	0.307669	0.299839	0.277853	0.221296	0.218227	0.218106	0.213132	0.247976	0.266602	0.273409	0.239457	0.235232	0.143891	0.193264	0.169464	0.226646	0.219134	0.210903	0.173927	0.185807	0.18394	0.185863	0.187909	0.194999	0.190233	0.198641	0.198382
1										0.215712	0.225905	0.27071	0.286849	0.320366	0.329369	0.346553	0.350397	0.350319	0.353495	0.362185	0.318459	0.326236	0.334169	0.30707	0.334303	0.349274	0.361614	0.320204	0.298925	0.301969	0.316639	0.288315	0.33759	0.32454	0.361733	0.31892	0.278227	0.258675	0.184387	0.192905	0.235391	0.257805	0.287442	0.264789	0.200929
2												0.153908	0.206773	0.271705	0.337636	0.360252	0.387267	0.423138	0.417726	0.380315	0.371384	0.386323	0.392391	0.384607	0.356601	0.297272	0.268887	0.324177	0.345034	0.318354	0.326878	0.363203	0.298082	0.283253	0.273306	0.270214	0.297519	0.259245	0.270855	0.279501	0.269681	0.268914	0.17257	0.147894	0.241174	0.242669	0.24714	0.242611	0.233664
3															0.192192	0.202956	0.229282	0.352035	0.416784	0.490945	0.521783	0.50139	0.457861	0.425998	0.388757	0.416933	0.380621	0.395722	0.332276	0.288956	0.288241	0.296639	0.299971	0.302782	0.327748	0.301389	0.30157	0.301723	0.31262	0.325029	0.332529	0.335206	0.360118	0.355205	0.285326	0.177715	0.188192	0.17858	0.166442
4																		0.225842	0.264536	0.42176	0.37878	0.418264	0.419135	0.486968	0.466619	0.459191	0.488816	0.414507	0.408317	0.384787	0.351007	0.329517	0.322164	0.302536	0.27574	0.300731	0.300422	0.28245	0.285255	0.263118	0.2528	0.244401	0.257234	0.250434	0.293457	0.328652	0.349721	0.336919	0.317499
5																				0.366519	0.326032		0.352878	0.360389	0.345782	0.328966	0.280324	0.312218	0.361308	0.411932	0.397298	0.397816	0.366023	0.349745	0.331946	0.318274	0.297398	0.273466	0.234131	0.263105	0.243304	0.245502	0.218209	0.214341	0.212473	0.214074	0.225443	0.235814	0.245665
6																						0.371863	0.36578			0.287124	0.270343	0.33697	0.326582	0.261944	0.334135	0.330728	0.341126	0.335222	0.370606	0.316731	0.297536	0.313944	0.308056	0.264964	0.25338	0.244864	0.252927	0.260505	0.262354	0.235451	0.236775	0.239631	0.240777
7																										0.314542			0.268723	0.357964	0.29169	0.302606	0.279624	0.310906	0.297743	0.309915	0.311471	0.280812	0.294061	0.327286	0.401768	0.401413	0.255476	0.239336	0.240256	0.250454	0.262502	0.262234	0.253415
8																															0.387144	0.327889	0.364142	0.315749	0.268614	0.227755	0.23583	0.280764	0.259124	0.248588	0.237798	0.220962	0.260316	0.240487	0.232403	0.240869	0.231975	0.2311	0.222411
9																																		0.36179	0.435496	0.393834	0.345905	0.284953	0.25548	0.176509	0.187895		0.159255	0.245655	0.2354	0.248525	0.247971	0.235631	0.232221
10																																					0.280183	0.323691	0.302578	0.318566	0.257153	0.223301	0.213698				0.137679	0.159177	0.18943
11																																									0.287735	0.309661	0.254548	0.23777	0.186942	0.187646	0.197173	0.200264	0.201668
12																																											0.340301	0.357352	0.335748	0.309952	0.282284	0.287522	0.281437
13																																														0.369565
14
15
[truncated: 17 more columns]

## Sheet: ex_9
	-30	-25	-20	-15	-10	-5	0	5	10	15	20	25	30	35	40	45	50	55	60	65	70	75	80	85	90	95	100	105	110	115	120	125	130	135	140	145	150	155	160	165	170	175	180	185	190	195	200	205	210
-15
-14
-13
-12																																															0.068612	0.0692834
-11																																													0.0799725	0.0735379
-10																																										0.124309	0.103783				0.116171
-9																																							0.145208	0.148568	0.140554	0.133555	0.134764		0.0833734	0.0907512	0.095336	0.101096	0.0997164
-8																																				0.127367	0.137541	0.151361	0.129723	0.104799	0.100732	0.0947837	0.0869544	0.0844504	0.0887884	0.0810303	0.0848646	0.0958246	0.0901773
-7																															0.0757228	0.0805305	0.0857476	0.0931257	0.119697	0.130386	0.134999	0.117271	0.124281		0.107615	0.11484	0.101087	0.0986039	0.0889437	0.084854	0.0966154	0.0977765	0.0944101
-6																										0.088953	0.0930443	0.0703778	0.064274	0.0690239	0.0861915	0.100514	0.108347	0.125087	0.121846	0.113284	0.12552	0.116287	0.123796	0.105661	0.106982	0.110494	0.122039	0.0993994	0.0940658	0.098299	0.0841008	0.0688909	0.0884794
-5																							0.0934267	0.0729606	0.0742319	0.0486475	0.0424894	0.0869696	0.0976943	0.0986951	0.10225	0.105112	0.107407	0.10751	0.102781	0.0994777	0.126384	0.123031	0.124801	0.116981	0.106812	0.0968751	0.074661	0.132366	0.135448	0.116154	0.154168	0.153371	0.150581
-4																				0.0742199	0.0549525	0.0442157	0.0203249	0.0241345	0.0609965	0.120095	0.116875	0.116613	0.115531	0.113272	0.121884	0.128612	0.133792	0.130282	0.135072	0.140321	0.0956766	0.104535	0.104169	0.118025	0.131914	0.133824	0.141891	0.101016	0.100163	0.128348	0.124591	0.122955	0.113195
-3															0.0623973	0.0591315	0.0651881	0.0615661	0.0722809	0.0814505	0.0968744	0.0897805	0.0922211	0.0935695	0.104766	0.107953	0.101866	0.0848162	0.100802	0.110187	0.100316	0.0913504	0.0981347	0.102766	0.0872813	0.0858921	0.0952676	0.108941	0.120156	0.122313	0.123247	0.131738	0.12198	0.123549	0.119159	0.112263	0.12284	0.119694	0.131276
-2													0.0617461	0.115295	0.0875034	0.0928393	0.0884662	0.0845253	0.0790533	0.0717321	0.0758043	0.0813459	0.0830819	0.0863171	0.0847036	0.0961496	0.10661	0.10687	0.106021	0.10712	0.113991	0.109682	0.0969678	0.0734336	0.103529	0.111249	0.154117	0.138528	0.125575	0.120554	0.109181	0.102509	0.104502	0.11657	0.152062	0.181081
-1										0.158924	0.135648	0.164816	0.124587	0.120519	0.125159	0.118631	0.119711	0.0989561	0.121278	0.110519	0.138123	0.107012	0.10289	0.12455	0.124943	0.101341	0.120335	0.112149	0.101933	0.0935574	0.0947177	0.100206	0.117461	0.135724	0.148104	0.178705	0.113139	0.109715
0	0.0639163	0.117177	0.122395	0.13002	0.14068	0.153736	0.170217	0.189283	0.209784	0.230743	0.251808	0.232323	0.249077	0.242503	0.232455	0.239323	0.262201	0.233245	0.23057	0.246321	0.212024	0.232808	0.220346	0.248645	0.219565	0.196133	0.224555	0.0947321	0.115464	0.193027	0.225578	0.279715	0.253223	0.278191	0.174549
1										0.30091	0.306194	0.352456	0.363427	0.375403	0.358082	0.359586	0.325238	0.329296	0.302552	0.282946	0.273222	0.269691	0.348461	0.243585	0.271701	0.263506	0.308771	0.376594	0.343853	0.263008	0.228184	0.176257	0.149785	0.138151	0.15323	0.144691	0.172365	0.136149	0.138105	0.128569			0.116336	0.101697	0.12393	0.142042	0.126932
2													0.478521	0.420047	0.430097	0.35632	0.316727	0.286043	0.265416	0.221751	0.224171	0.192786	0.187605	0.153079	0.155466	0.122223	0.14819	0.150298	0.163473	0.172127	0.192028	0.242023	0.214386	0.258355	0.18115	0.147292	0.0786931	0.112522	0.091681	0.10623	0.105501	0.0918937	0.111573	0.123522	0.101549	0.100671	0.0956509	0.118242	0.110297
3																	0.333203	0.279021	0.256806	0.219877	0.178322	0.20138	0.160066	0.194813	0.177829	0.212543	0.208926	0.267894	0.160416	0.167254	0.159994	0.132153	0.137265	0.137215	0.126037	0.122782	0.100679	0.0919202	0.133841	0.109702	0.0833929	0.0759916	0.0801716	0.0756374	0.0817051	0.0913304	0.0968153	0.0974995	0.093583
4																						0.139632	0.153537	0.132908	0.166857	0.167658	0.108481	0.113523	0.180141	0.146287	0.161864	0.174371	0.145567	0.119829	0.116947	0.101629	0.0981098	0.0862191	0.0647153	0.0611953	0.0668293	0.0603802	0.0581013	0.0858115	0.0930863	0.0822548	0.0905574	0.0891725	0.098389
5																									0.0214168	0.103397	0.128966	0.131118	0.133581	0.0914954	0.104098	0.0615284	0.0905293	0.12045	0.12945	0.120725	0.116777	0.119235	0.107196	0.091792	0.0927383	0.104954	0.118863	0.0997209	0.0623084	0.0714515	0.079704	0.0905474	0.0937485
6																											0	0.0415247	0.0429324	0.221292	0.113167	0.174505	0.101816	0.147518	0.124721	0.0924708	0.0927455	0.100168	0.0969499	0.0938093	0.0889095	0.0927663	0.0815814	0.0890376	0.12283	0.119689	0.109538	0.122971	0.117341
7																														0.0140083	0.0470567	0.0563979		0.047831	0.0167268	0.117442		0.0945706	0.0736241	0.0834568	0.0961678	0.0912397	0.0817842	0.0789671	0.0902999	0.112709	0.112028	0.0896493	0.0766248
8																																	0.0614853	0.0522754		0.0125707	0.00414147	0	0.0469995	0.0884371	0.0614509	0.0264142	0.0822273	0.0876408	0.0837548	0.0815482	0.0854514	0.0873134	0.0806139
9																																							0.0511344	0.00838044					0.0602097	0.0624355	0.0902485	0.0911351	0.104649
10																																									0.0434292	0	0	0.0491515			0.0304272	0.0441906
11																																													0.0239978	0.0435755			0.0773946
12																																															0.0608398
13
14
15
[truncated: 17 more columns]

## Sheet: ex_10
	-30	-25	-20	-15	-10	-5	0	5	10	15	20	25	30	35	40	45	50	55	60	65	70	75	80	85	90	95	100	105	110	115	120	125	130	135	140	145	150	155	160	165	170	175	180	185	190	195	200	205	210
-15
-14
-13
-12
-11
-10
-9																																									0.161465	0.152426	0.139802	0.132012	0.130728	0.137083	0.154164	0.156572	0.165311
-8																																0.187501	0.184958			0.183285	0.16971	0.157676	0.155021	0.15383		0.143722	0.143965	0.139798	0.150594	0.200464
-7																												0.158072	0.171958	0.179559	0.205854	0.229246	0.200253	0.182399	0.18241	0.174043							0.265887		0.236409	0.21511	0.211854	0.206382	0.201561
-6																											0.15058	0.266279	0.251884	0.24254		0.188338				0.193126	0.219831	0.208775	0.18376	0.182055	0.217858	0.210912	0.207402	0.19903	0.195665	0.219261	0.210144	0.200181	0.192164
-5																								0.16684	0.210284	0.201274	0.248728		0.214618	0.211262	0.213937	0.223843	0.225656	0.213753	0.197264	0.215356	0.182921	0.177168	0.191826	0.210292	0.203854	0.208124	0.211582	0.229141	0.225381	0.191258	0.191656	0.182843	0.182491
-4																				0.240154	0.213522	0.212075	0.211799	0.236065	0.214424	0.220745	0.257317	0.254332	0.302215	0.264961	0.249471	0.25775	0.196593	0.336012	0.209374	0.207799	0.213803	0.221369	0.23085	0.234819	0.231029	0.231044	0.257442	0.188374	0.189791	0.195652	0.183208	0.183707	0.18679
-3																	0.300602	0.28522	0.263687	0.249678	0.236995	0.224858	0.231	0.226149	0.236254	0.244973	0.233337	0.216779	0.211035	0.188646	0.174008	0.169366	0.20648	0.19783	0.223847	0.21379	0.216519	0.223181	0.211873	0.198356	0.223867	0.218393	0.205274	0.226506	0.228411	0.204463	0.204115	0.184718	0.171243
-2													0.357157	0.324677	0.30135	0.29957	0.299865	0.278987	0.267015	0.266769	0.297021	0.303216	0.286851	0.266647	0.261849	0.220572	0.221371	0.226185	0.212398	0.216162	0.244576	0.25325	0.226197	0.204947	0.184519	0.216341	0.215586	0.20029	0.228762	0.257777	0.229229	0.262018	0.240986	0.21209	0.167211	0.174457	0.195553	0.189171	0.181827
-1										0.337594	0.362531	0.366243	0.328966	0.330654	0.359663	0.330696	0.315612	0.304813	0.299273	0.292997	0.278244	0.262303	0.245219	0.25635	0.235209	0.245888	0.233735	0.25973	0.2482	0.254821	0.251814	0.210849	0.235769	0.203997	0.213684	0.201102			0.144936	0.12865	0.122164	0.123294	0.195486	0.205801	0.250716	0.198383	0.158539	0.165612	0.1854
0	0.126351	0.177124	0.197975	0.224578	0.251888	0.279422	0.303622	0.325014	0.340363	0.35712	0.358468	0.367561	0.372838	0.373453	0.343177	0.336151	0.316965	0.328775	0.32535	0.291892	0.279882	0.272671	0.26958	0.24248	0.253437	0.24728	0.220761	0.162795	0.164618	0.175374	0.185787	0.217669	0.205519	0.273592	0.285726	0.285834	0.232014	0.204671		0.293296		0.224042	0.180819	0.158563	0.139097	0.150779	0.151185	0.159533	0.172145
1										0.345439	0.352012	0.347773	0.352454	0.344811	0.33179	0.333014	0.324729	0.303318	0.291499	0.303103	0.30174	0.290362	0.283017	0.284302	0.266813	0.253509	0.229511	0.2262	0.224369	0.226019	0.231596	0.25279	0.279306	0.223264	0.257781	0.261644	0.258345	0.23088	0.222722	0.187991	0.168767	0.171088	0.164664	0.162381			0.334297	0.352548	0.360799
2												0.241262	0.318403	0.313068	0.322369	0.319384	0.289166	0.27996	0.288999	0.278685	0.275429	0.279856	0.285496	0.264632	0.260898	0.25437	0.268392	0.276897	0.275986	0.298049	0.301032	0.269547	0.240727	0.319113	0.255543	0.24786	0.25109	0.28827	0.290181	0.296632	0.257025	0.24325	0.220141	0.217736	0.218444	0.263632	0.197837	0.216061	0.228314
3															0.24791	0.221062	0.293225	0.295946	0.289813	0.27979	0.27784	0.228799	0.221346	0.265228	0.274225	0.264237	0.246558	0.242485	0.242367	0.247194	0.254237	0.279822	0.294812	0.290184	0.297468	0.283013	0.268436	0.239321	0.237709	0.228085	0.253103	0.24687	0.269842	0.261158	0.270452	0.245612	0.192875	0.176407	0.15719
4																		0.271813	0.244508	0.271553	0.257438	0.300402	0.266988	0.248065	0.19468	0.162298	0.186854	0.208002	0.235836	0.231187	0.225797	0.229089	0.226037	0.247294	0.238816	0.25538	0.260424	0.249413	0.240343	0.236426	0.244281	0.22848	0.241514	0.232512	0.221011	0.210795	0.240524	0.238644	0.238728
5																				0.245331	0.226621	0.206811	0.218403	0.23345	0.265532	0.269632	0.273763	0.235323	0.209035	0.209754	0.216561	0.206822	0.223985	0.227235	0.237062	0.275399	0.250011	0.258283	0.24311	0.264781	0.254792	0.247219	0.239325	0.234658	0.222901	0.215437	0.200047	0.183803	0.165933
6																							0.201137	0.182995		0.21512	0.226956	0.263245	0.260753	0.243271	0.24033	0.241937	0.225243	0.257766	0.272015	0.22734	0.230157	0.241425	0.275532	0.241899	0.222769	0.237924	0.236852	0.233212	0.238116	0.236679	0.220568	0.212913	0.202935
7																										0.165177		0.216186	0.217157	0.229057	0.242586	0.244721	0.293016	0.26386	0.261984	0.249872	0.289643	0.249558	0.231244	0.213893	0.215248	0.207376	0.236869	0.197368	0.201577	0.207773	0.21106	0.202509	0.19279
8																															0.259956	0.304351	0.239395	0.172625	0.177306	0.285036	0.266098	0.251973	0.255719	0.253097	0.235863	0.209169	0.19999	0.201269	0.22665	0.245398	0.133118	0.122415	0.118608
9																																		0.300366	0.236515	0.205811	0.223938	0.256196	0.235023	0.242822	0.242776	0.256531	0.247429	0.248906	0.212124	0.190116	0.226707	0.230042	0.229287
10																																							0.188314	0.247932	0.256472	0.246584	0.244489	0.212919	0.208486	0.202187	0.211887	0.197697	0.182644
11																																									0.196146	0.193548		0.308178	0.304058	0.306936	0.260602	0.26001	0.234539
12
13																																														0.210105
14
15
[truncated: 17 more columns]

[truncated: 26 more sheets: ex_11, ex_12, ex_13, ex_14, ex_15, ex_16, ex_17, ex_18, ex_19, ex_20, ex_21, ex_22, ex_23, ex_24, ex_25, ex_26, ex_27, ex_28, ex_29, ex_30 …]
