# Supplementary material for: Neural circuit models for evidence accumulation through choice-selective sequences
Source: Nat Commun. 2026 Mar 17;17:4055. doi: 10.1038/s41467-026-70267-9 (PMC13139583; doi:10.1038/s41467-026-70267-9)
Supplement: Supplementary file 4 — Source Data [file 41467_2026_70267_MOESM4_ESM.zip › FigS10.xlsx]

## Sheet: ex_1
	-27.5	-22.5	-17.5	-12.5	-7.5	-2.5	2.5	7.5	12.5	17.5	22.5	27.5	32.5	37.5	42.5	47.5	52.5	57.5	62.5	67.5	72.5	77.5	82.5	87.5	92.5	97.5	102.5	107.5	112.5	117.5	122.5	127.5	132.5	137.5	142.5	147.5	152.5	157.5	162.5	167.5	172.5	177.5	182.5	187.5	192.5	197.5	202.5	207.5	212.5
-15
-14
-13																																															0.231491	0.231553	0.23365
-12																																												0.258905	0.238276	0.276004
-11																																								0.309533	0.296218	0.287799	0.293339		0.277486	0.226017	0.203467	0.204702	0.220397
-10																																						0.305763	0.308388		0.252109	0.285506	0.275037	0.249633	0.282325	0.261262	0.282266	0.2791	0.274428
-9																																		0.304108	0.295942	0.296391	0.301208	0.307212	0.296678	0.281298	0.258804	0.273314	0.29946	0.243796	0.206532	0.198585	0.214332	0.222302	0.231367
-8																															0.32679	0.286278	0.284035	0.276702	0.327039	0.289631	0.310712	0.294358	0.344716	0.316848	0.298359	0.289728	0.249769	0.278358	0.274683	0.270625	0.33721	0.343257	0.339071
-7																											0.420866	0.424078	0.32201	0.330437	0.306559	0.35208	0.335053	0.301058	0.282408	0.334776	0.292684	0.28115	0.218598	0.255673	0.281068	0.274248	0.263225	0.259915	0.281432	0.358084	0.344164	0.339526	0.324926
-6																									0.424777	0.349038	0.316236	0.309986	0.278721	0.213764	0.267152	0.303754	0.311701	0.330795	0.299749	0.271363	0.256881	0.28029	0.280965	0.286758	0.287325	0.300087	0.301021	0.311328	0.312	0.280297	0.279399	0.281227	0.275973
-5																					0.419874		0.33156	0.417485	0.361711	0.39639	0.301239	0.300026	0.332485	0.372219	0.377356	0.326377	0.28684	0.253394	0.336987	0.311924	0.318336	0.300537	0.295679	0.290543	0.305035	0.343851	0.346732	0.376731	0.316969	0.312925	0.279259	0.274495	0.269969
-4																		0.302067	0.418876	0.452396	0.407184	0.367063	0.360868	0.318915	0.3003	0.280542	0.339021	0.322283	0.331994	0.314473	0.287781	0.274981	0.290635	0.29775	0.267134	0.286979	0.297689	0.290895	0.322682	0.301312	0.276538	0.274167	0.275324	0.271968	0.260674	0.257833	0.283694	0.291782	0.290943
-3															0.33545	0.459275	0.42496	0.42435	0.410278	0.447807	0.422951	0.411209	0.393891	0.396268	0.41684	0.445579	0.393158	0.392468	0.363259	0.367823	0.3714	0.353867	0.385081	0.357309	0.365637	0.330162	0.309862	0.295586	0.258671	0.26303	0.28386	0.266473	0.270275	0.282395	0.319942	0.316049	0.332706	0.33709	0.334712
-2												0.510087	0.500413	0.499952	0.479643	0.427566	0.444735	0.447394	0.472602	0.374944	0.370522	0.400695	0.423258	0.398203	0.374995	0.390818	0.359621	0.364609	0.355268	0.347294	0.345878	0.351182	0.31361	0.310003	0.289242	0.305079	0.296797	0.307292	0.316535	0.307479	0.279523	0.317207	0.348922	0.380875	0.324647	0.363527	0.344857	0.322578	0.314608
-1									0.456041	0.519374	0.470125	0.433422	0.409944	0.412645	0.429286	0.453435	0.414544	0.381321	0.331717	0.399751	0.425762	0.388545	0.357539	0.367316	0.36667	0.317794	0.363629	0.359149	0.386804	0.370699	0.351703	0.355141	0.3646	0.382315	0.405099	0.404473	0.319669	0.301836	0.307393	0.294176	0.32126	0.334851	0.35431		0.323006	0.338412	0.332293	0.338476	0.353317
0	0.334742	0.36067	0.377593	0.397122	0.417057	0.431275	0.443998	0.453537	0.460327	0.442015	0.438024	0.450972	0.460916	0.441186	0.396682	0.402427	0.410421	0.418413	0.419992	0.42067	0.430974	0.429141	0.416096	0.461951	0.472425	0.458927	0.415385	0.360315	0.345526	0.297328	0.324508	0.26513	0.244956	0.182514	0.175131	0.214658	0.258632	0.248065	0.274398	0.290521	0.281866	0.302271	0.317821	0.426296	0.406029		0.278873	0.289886	0.294968
1									0.468351	0.545827	0.541357	0.532332	0.514462	0.464205	0.494726	0.470895	0.463027	0.442753	0.442654	0.409342	0.404393	0.437977	0.443034	0.441912	0.436405	0.429583	0.442053	0.415788	0.466308	0.474924	0.507359	0.506253	0.414412	0.377715	0.357162	0.344498	0.335072	0.350656			0.334269	0.273687	0.231837	0.211639	0.278743	0.279343	0.32786	0.328398	0.337763
2												0.574358	0.577624	0.635473	0.582243	0.552035	0.510689	0.504569	0.478437	0.47444	0.467534	0.387386	0.376147	0.369928	0.362349	0.376202	0.34715	0.444428	0.420933	0.401565	0.35741	0.347969	0.410578	0.456543	0.464502	0.437478	0.415186	0.419108	0.406065	0.400065	0.374077	0.41678	0.334298		0.462922	0.525343	0.446989	0.414116	0.38295
3																0.589359	0.606163	0.569035	0.512688	0.489338	0.476597	0.490236	0.490676	0.454489	0.451352	0.442902	0.448117	0.338891	0.34145	0.372636	0.387358	0.407366	0.418719	0.405667	0.389909	0.408819	0.411586	0.393276	0.372616	0.394853	0.394305	0.364878	0.374466	0.368537	0.363993	0.326952	0.35947	0.353419	0.344278
4																				0.573459	0.487657	0.437688	0.402905	0.46157	0.447319	0.440735	0.409816	0.453642	0.439726	0.456616	0.422226	0.37601	0.404836	0.397659	0.379505	0.401056	0.394202	0.407836	0.386121	0.335677	0.318142	0.336135	0.324846	0.287284	0.21296	0.226832	0.269451	0.26242	0.25881
5																					0.402731	0.410249	0.524669	0.446658	0.448818	0.3459	0.427056	0.452742	0.470707	0.429388	0.439217	0.448933	0.420414	0.382895	0.386753	0.365038	0.405252	0.378163	0.412291	0.422011	0.433593	0.430486	0.413154	0.347939	0.347389	0.33984	0.322843	0.320757	0.324007
6																									0.428668	0.473042	0.446825	0.46925	0.412446	0.417934	0.465322	0.476984	0.461379	0.459769	0.442022	0.404574	0.421725	0.4065	0.375153	0.367516	0.359961	0.366051	0.376542	0.380874	0.352495	0.287168	0.26383	0.251197	0.240566
7																													0.451706	0.42285	0.451273		0.45442	0.486072	0.467758	0.536241	0.322629	0.407941	0.420798	0.433866	0.401896	0.366876	0.36428	0.32529	0.308866	0.306142	0.286795	0.28212	0.278951
8																																	0.363155			0.410185	0.491095	0.47523	0.452566	0.369738	0.372428	0.443017	0.408154	0.460302	0.441965	0.419871	0.389535	0.353054	0.321877
9																																				0.388498	0.38899	0.423544	0.466288	0.424037	0.316209	0.35171	0.377212	0.390208	0.431775	0.399364	0.44499	0.430113	0.419954
10																																									0.640932	0.572015	0.440351	0.3275	0.283604	0.393839	0.279545	0.281227	0.283696
11																																										0.602454	0.566187	0.836462	0.690941	0.450027	0.445426	0.444853	0.430916
12																																														0.450506
13
14
15
[truncated: 17 more columns]

## Sheet: ex_2
	-27.5	-22.5	-17.5	-12.5	-7.5	-2.5	2.5	7.5	12.5	17.5	22.5	27.5	32.5	37.5	42.5	47.5	52.5	57.5	62.5	67.5	72.5	77.5	82.5	87.5	92.5	97.5	102.5	107.5	112.5	117.5	122.5	127.5	132.5	137.5	142.5	147.5	152.5	157.5	162.5	167.5	172.5	177.5	182.5	187.5	192.5	197.5	202.5	207.5	212.5
-15
-14
-13
-12																																												0.279201		0.44446	0.394895	0.38304	0.363361
-11																																									0.320143	0.324646	0.392732	0.438925	0.393671	0.341349
-10																																			0.345999	0.320305	0.319167	0.312178	0.358468	0.363331	0.420685	0.425258	0.424905	0.456296	0.379329	0.376737	0.367747	0.354974	0.344719
-9																																0.371373	0.377396	0.370848		0.370719	0.362163	0.396591	0.379539	0.415352	0.39522	0.384823	0.397939	0.332889	0.376577	0.367835	0.368399	0.36717	0.366541
-8																														0.400901	0.356201	0.400786	0.393297	0.389827	0.359032	0.353892	0.417402	0.409962	0.454421	0.398643	0.358095	0.357206	0.39065	0.35177	0.346064	0.358436	0.387793	0.384058	0.375496
-7																											0.444738	0.420415	0.411891	0.387471	0.407764	0.320961	0.278968	0.323456	0.464917	0.450292	0.39466	0.413959	0.380995	0.414514	0.446844	0.437048	0.400821	0.446942	0.458002	0.48148	0.45171	0.464322	0.454255
-6																										0.376195	0.373664	0.376467	0.294278	0.338121	0.34607	0.386302	0.412672	0.408606	0.350061	0.345634	0.378139	0.373159	0.407852	0.408142	0.355896	0.348416	0.345119	0.372029	0.351653	0.336679	0.342754	0.341873	0.345694
-5																							0.372152	0.380843	0.366148	0.349346	0.319936	0.364812	0.426149	0.417652	0.366853	0.337891	0.354378	0.369431	0.378076	0.367041	0.340402	0.332572	0.349662	0.336414	0.380869	0.392707	0.394131	0.378497	0.382047	0.399393	0.412294	0.430336	0.434849
-4																			0.261298	0.331087	0.361535	0.396459	0.380985	0.356365	0.390267	0.414058	0.424194	0.39426	0.391916	0.332604	0.387679	0.411747	0.381406	0.355113	0.383533	0.391249	0.34415	0.347585	0.366831	0.396418	0.383417	0.373453	0.354507	0.346559	0.371789	0.362314	0.366626	0.35552	0.342521
-3																0.479458	0.410953	0.414306	0.438913	0.436417	0.420558	0.402634	0.420383	0.429489	0.417525	0.430734	0.429552	0.389105	0.372083	0.372954	0.371513	0.401424	0.416	0.401249	0.314118	0.354985	0.366588	0.355482	0.363174	0.323984	0.308267	0.290088	0.330641	0.349222	0.317834	0.298555	0.281891	0.303376	0.322054
-2												0.550363	0.524505	0.489281	0.473942	0.468123	0.468287	0.458533	0.423172	0.40134	0.389176	0.368101	0.364741	0.367435	0.373079	0.363628	0.364078	0.386111	0.37976	0.419444	0.409439	0.39234	0.402927	0.397955	0.468874	0.431745	0.449503	0.436671	0.362697	0.374354	0.366252	0.363526	0.274589	0.251247	0.235942	0.263686	0.258957	0.282134	0.303921
-1									0.516974	0.537109	0.53024	0.492401	0.478034	0.467124	0.445891	0.428181	0.423211	0.415954	0.396959	0.420887	0.438542	0.447286	0.421833	0.383892	0.379921	0.399624	0.423219	0.438813	0.457598	0.443581	0.501944	0.480035	0.395595	0.398173	0.357955	0.360336	0.350814	0.356371	0.365427	0.347016	0.324146	0.34596	0.358993	0.348273	0.338433	0.402582	0.409251	0.40525	0.403462
0	0.449751	0.451885	0.455009	0.466364	0.476584	0.487364	0.49712	0.509346	0.516072	0.49509	0.486421	0.497679	0.498543	0.483001	0.483312	0.462315	0.460721	0.48026	0.502503	0.441501	0.420112	0.408168	0.399482	0.438506	0.439063	0.424446	0.429421	0.425995	0.446383	0.456044	0.440924	0.458219	0.418153	0.382411								0.379676	0.391123	0.394618	0.411206	0.369664	0.36893	0.374668	0.427303
1									0.543571	0.60038	0.580079	0.590731	0.594494	0.572052	0.531408	0.538814	0.52695	0.500514	0.449139	0.489282	0.498813	0.493785	0.473673	0.472597	0.468747	0.467196	0.434585	0.436615	0.411267	0.422522	0.447424	0.460905	0.485638	0.494673	0.465753	0.465497	0.427086	0.445196	0.418832	0.396202	0.405867	0.408494	0.392886	0.392668	0.389945	0.400379	0.406236	0.40733	0.404758
2												0.586222	0.536781	0.587277	0.602501	0.575433	0.563977	0.566184	0.575902	0.525495	0.513594	0.509529	0.495109	0.502092	0.459615	0.421324	0.445308	0.451405	0.468163	0.429612	0.406581	0.378589	0.368654	0.366263	0.396947	0.395712	0.405048	0.404705	0.378401	0.402801	0.340081	0.346099	0.34151	0.367115	0.371358	0.372866	0.369363	0.366157	0.363817
3															0.452953	0.524668	0.569382	0.515878	0.503574	0.498666	0.46997	0.47426	0.481342	0.464753	0.466179	0.437513	0.469435	0.459012	0.416802	0.439257	0.407908	0.415126	0.402486	0.408088	0.352401	0.367979	0.393018	0.395517	0.417969	0.41313	0.463104	0.451444	0.452069	0.402894	0.410391	0.409351	0.397574	0.388403	0.387645
4																	0.416434	0.423793	0.408268	0.433733	0.45246	0.433797	0.442488	0.400517	0.397522	0.443969	0.392434	0.371911	0.403231	0.409579	0.417276	0.434683	0.426749	0.387249	0.424819	0.434294	0.436425	0.444826	0.440453	0.445326	0.421323	0.42747	0.423706	0.453414	0.409581	0.397562	0.41159	0.396821	0.386636
5																					0.40076	0.398506	0.405439	0.433793	0.406023	0.414726	0.398091	0.408589	0.387256	0.379278	0.374572	0.363766	0.379095	0.407355	0.40032	0.414549	0.399138	0.367685	0.380243	0.395021	0.41139	0.431227	0.431602	0.42784	0.429556	0.426083	0.42657	0.411882	0.400164
6																							0.405912	0.416383	0.448023	0.434373	0.434633	0.401087	0.439346	0.365074	0.36461	0.385813	0.377611	0.359466	0.377205	0.361269	0.393648	0.408362	0.390201	0.379029	0.348476	0.336335	0.324099	0.3719	0.42542	0.4131	0.402813	0.397778	0.391479
7																										0.412032	0.413191	0.493158	0.416063	0.449362	0.36572					0.393846	0.397568	0.403839		0.29937	0.355186	0.278553		0.401565	0.266283	0.302408	0.300032	0.300743	0.320928
8																												0.403105	0.413311	0.424411	0.459083	0.436106	0.406775	0.404524	0.454034	0.465504			0.435848	0.43624	0.434628	0.488694	0.41719	0.281324	0.388353	0.383322	0.420901	0.467204	0.49099
9																																0.417136	0.423945	0.431495	0.322867	0.293551	0.383182	0.409172	0.4234	0.413303				0.510158	0.50832	0.50578	0.527837	0.529001	0.516492
10																																		0.392456	0.381032	0.36912		0.342954	0.32632	0.379419	0.374118	0.359716	0.356848	0.355419	0.356817		0.394608	0.385844	0.386895
11																																					0.342926		0.373277	0.383312	0.41513	0.377974	0.400775	0.371198	0.430812	0.401329	0.321015	0.327747	0.341328
12																																										0.403982	0.403145	0.440563		0.415679	0.504943	0.508705	0.505656
13																																													0.409404	0.421476	0.429975	0.420702	0.411651
14
15
[truncated: 17 more columns]

## Sheet: ex_3
	-27.5	-22.5	-17.5	-12.5	-7.5	-2.5	2.5	7.5	12.5	17.5	22.5	27.5	32.5	37.5	42.5	47.5	52.5	57.5	62.5	67.5	72.5	77.5	82.5	87.5	92.5	97.5	102.5	107.5	112.5	117.5	122.5	127.5	132.5	137.5	142.5	147.5	152.5	157.5	162.5	167.5	172.5	177.5	182.5	187.5	192.5	197.5	202.5	207.5	212.5
-15
-14
-13
-12																																												0.316827	0.334314
-11																																							0.335519	0.343358	0.340381					0.259574	0.225423	0.212911	0.206679
-10																																				0.306456	0.307283	0.3202	0.33547	0.339999	0.32379	0.30286	0.312381	0.271548	0.268599	0.204792	0.261664	0.253897	0.247924
-9																																	0.268937	0.272264	0.291899	0.307876	0.315305		0.296885	0.289019	0.249311	0.308669	0.284293	0.295653	0.277199	0.273096	0.243269	0.242057	0.230188
-8																														0.254625	0.263918	0.269351	0.282348	0.285094		0.255253	0.30275	0.308086	0.271157	0.32476	0.327338	0.290926	0.288714	0.268569	0.255211	0.278942	0.270797	0.262678	0.253316
-7																													0.272977	0.269846	0.218026	0.234604	0.232294	0.309751	0.343787	0.320748	0.279208	0.283772	0.314839	0.308838	0.281511	0.279095	0.258911	0.259195	0.270466	0.247704	0.249913	0.258837	0.259485
-6																						0.352462	0.331262	0.355298	0.292804	0.30427	0.299093	0.305567	0.299997	0.35205	0.409529	0.400309	0.368755	0.270382	0.265029	0.277083	0.31522	0.30599	0.289916	0.278668	0.278723	0.274827	0.291067	0.280325	0.253923	0.249362	0.276555	0.278686	0.284654
-5																			0.455945	0.354453	0.40034	0.26022	0.261452	0.276407	0.275388	0.279336	0.315868	0.321035	0.341214	0.276287	0.279721	0.28346	0.291434	0.264466	0.288152	0.284878	0.273623	0.284596	0.258468	0.271181	0.239902	0.2158	0.187994	0.238896	0.226247	0.249511	0.234602	0.243351	0.251043
-4																	0.512117	0.373602	0.194095	0.312934	0.362076	0.26852	0.243689	0.328402	0.31409	0.311066	0.283453	0.232277	0.256523	0.277373	0.296633	0.289169	0.29509	0.327742	0.302892	0.27894	0.271718	0.266223	0.258657	0.232687	0.235482	0.252332	0.255987	0.223828	0.266603	0.278294	0.283061	0.283806	0.286818
-3														0.552417	0.545779		0.385979	0.388221	0.38204	0.31854	0.280404	0.340275	0.36314	0.273787	0.267349	0.297402	0.314143	0.296641	0.337569	0.329502	0.324461	0.342839	0.324472	0.294429	0.294373	0.304036	0.297881	0.274392	0.25943	0.266424	0.305283	0.299484	0.321411	0.324994	0.327519	0.285123	0.296504	0.299241	0.296388
-2												0.477939	0.359276	0.430908	0.405695	0.340961	0.342812	0.347446	0.326325	0.323284	0.341633	0.293401	0.329642	0.33843	0.36522	0.352278	0.297062	0.314424	0.296356	0.278117	0.231881	0.238007	0.266104	0.312086	0.280515	0.336042	0.304097	0.307152	0.31572	0.342839	0.321504	0.305107	0.273156	0.273785	0.284197	0.349829	0.325687	0.308504	0.289707
-1									0.248549	0.273216	0.300919	0.31571	0.331421	0.287915	0.290498	0.331548	0.327671	0.322906	0.362485	0.386765	0.351665	0.418342	0.325713	0.350489	0.302271	0.242804	0.326476	0.359522	0.340054	0.375083	0.381443	0.321992	0.290485	0.266566	0.330261	0.269197	0.283434	0.267725	0.286706	0.264546	0.256276	0.254614	0.259556	0.263387	0.258457	0.278904	0.278651	0.278569	0.275518
0	0.26361	0.268413	0.268135	0.270011	0.273224	0.275747	0.27908	0.281676	0.289895	0.292734	0.28892	0.284787	0.282754	0.289219	0.300896	0.291205	0.287728	0.282935	0.26988	0.288476	0.297288	0.24404	0.266918	0.273312	0.287205	0.331294	0.330314	0.283854	0.250387	0.257282	0.265921	0.311624	0.300843	0.35159	0.223742	0.393612	0.39029	0.332074	0.277102	0.285048	0.298269	0.298892	0.30856	0.318692	0.326249	0.324353	0.320413	0.315705	0.301972
1									0.279176	0.282878	0.282212	0.289045	0.281251	0.278531	0.266973	0.283955	0.290584	0.279406	0.265657	0.258092	0.267166	0.273626	0.268474	0.266072	0.271715	0.262435	0.228866	0.223636	0.28436	0.258242	0.266556	0.258696	0.282683	0.264522	0.263376	0.241818	0.245603	0.259227	0.267399	0.268085	0.259066	0.268191	0.277809	0.27771	0.277815	0.27687	0.283612	0.292125	0.293575
2												0.23719	0.292071	0.283672	0.309222	0.276936	0.270859	0.276806	0.266748	0.280872	0.276447	0.273966	0.27035	0.264433	0.258066	0.259548	0.272962	0.274708	0.281798	0.277282	0.287059	0.282657	0.255438	0.253642	0.253512	0.251795	0.224639	0.234636	0.231567	0.216784	0.21857	0.217442	0.209644	0.226328	0.249136	0.260865	0.266084	0.26316	0.256237
3															0.320598	0.317721	0.28366	0.279341	0.29897	0.276821	0.276135	0.268873	0.247277	0.243832	0.249416	0.251027	0.259863	0.261692	0.263138	0.271884	0.268462	0.261495	0.273907	0.277773	0.277623	0.261005	0.275955	0.266001	0.245999	0.255732	0.28164	0.281386	0.279819	0.268571	0.258099	0.238232	0.202679	0.196386	0.198316
4																			0.359894	0.323135	0.298034	0.249645	0.293485	0.296541	0.272632	0.247141	0.22769	0.233791	0.240339	0.246475	0.241521	0.266987	0.268236	0.272618	0.27112	0.281998	0.274067	0.28445	0.283919	0.268035	0.249364	0.258611	0.261989	0.262825	0.260812	0.268506	0.294835	0.29241	0.289943
5																						0.291782	0.27225	0.264059	0.202818	0.203622	0.253532	0.249411	0.241778	0.235216	0.229933	0.229692	0.236023	0.240749	0.248822	0.254096	0.253835	0.245484	0.249766	0.274703	0.283512	0.273324	0.282189	0.26218	0.260841	0.277213	0.27986	0.280678	0.282461
6																									0.268719	0.238906	0.206229		0.187689	0.251832	0.267008	0.276848	0.26402	0.268884	0.266293	0.286554	0.249618	0.25613	0.251288	0.255092	0.254686	0.239679	0.257857	0.267348	0.274957	0.248735	0.25764	0.254642	0.249216
7																														0.134753			0.265551	0.289133		0.194507	0.259639	0.256374	0.319974	0.289117	0.295803	0.322557	0.280543	0.275266	0.233106	0.241099	0.241793	0.240818	0.24499
8																																0.133333	0.13787					0.197904	0.176534	0.177422	0.186268	0.263276	0.280136	0.285671	0.322811	0.286947	0.286448	0.282249	0.272536
9																																			0.159479	0.190022	0.204939			0.183022	0.166807	0.18879	0.233657	0.292619	0.304626
10																																						0.212889	0.211572				0.154465	0.226679	0.242491	0.25998	0.224454	0.246727	0.262611
11																																															0.310363	0.324127	0.330935
12
13
14
15
[truncated: 17 more columns]

## Sheet: ex_4
	-27.5	-22.5	-17.5	-12.5	-7.5	-2.5	2.5	7.5	12.5	17.5	22.5	27.5	32.5	37.5	42.5	47.5	52.5	57.5	62.5	67.5	72.5	77.5	82.5	87.5	92.5	97.5	102.5	107.5	112.5	117.5	122.5	127.5	132.5	137.5	142.5	147.5	152.5	157.5	162.5	167.5	172.5	177.5	182.5	187.5	192.5	197.5	202.5	207.5	212.5
-15
-14
-13																																												0.256047	0.232821	0.197522	0.161675	0.138737	0.117217
-12																																									0.283354	0.283567	0.275479
-11																																							0.272879	0.279194							0.195181	0.198568	0.219177
-10																																				0.269202	0.265706	0.26685					0.244593	0.2495	0.277511	0.291633	0.358199	0.365705	0.370795
-9																																	0.28715	0.289993	0.290751				0.284853	0.276627	0.251769	0.264731	0.247823	0.256986	0.268574	0.259991	0.254339	0.248508	0.243754
-8																														0.274253	0.245871	0.230609	0.211784	0.194192	0.21089	0.237466	0.244908	0.229026	0.215637	0.212796	0.25114	0.297919	0.304894	0.342839	0.318999	0.288038	0.287245	0.287141	0.291446
-7																													0.136653	0.192628	0.19384		0.244288	0.264984	0.289235	0.264846	0.34991	0.323205	0.258978	0.274651	0.34025	0.33174	0.324538	0.237365	0.226929	0.223891	0.222105	0.252311	0.273717
-6																											0.218683	0.217142	0.285349	0.311239	0.309857	0.283288	0.32289	0.348951	0.302019	0.330645	0.254503	0.302574	0.415015	0.383002	0.266467	0.20703	0.287161	0.206957	0.271772	0.285252	0.277527	0.279984	0.278174
-5																								0.321105	0.276722	0.285201	0.313768	0.312781	0.298885	0.260276	0.264679	0.276627	0.28611	0.232384	0.241329	0.239178	0.262116	0.303639	0.313766	0.310186	0.335639	0.328345	0.290669	0.330182	0.340738	0.3361	0.282197	0.269866	0.261861
-4																					0.332867	0.303759	0.300037	0.28382	0.307045	0.288332	0.283495	0.271456	0.273656	0.30247	0.31387	0.336058	0.321623	0.341681	0.305285	0.35536	0.362027	0.365696	0.335244	0.304461	0.24069	0.26356	0.279555	0.258495	0.290107	0.292333	0.328185	0.313602	0.303611
-3																0.247715	0.281763	0.30115	0.300595	0.282184	0.268692	0.267273	0.273034	0.260014	0.286161	0.290648	0.294508	0.303127	0.305349	0.32458	0.333397	0.334735	0.331206	0.335415	0.35762	0.301013	0.311366	0.276828	0.252696	0.25625	0.260432	0.281187	0.294476	0.320513	0.252466	0.20213	0.194575	0.191558	0.200081
-2												0.330218	0.298036	0.296313	0.297276	0.292767	0.292946	0.266203	0.273183	0.299511	0.310693	0.309582	0.298005	0.295096	0.292292	0.284074	0.281981	0.294355	0.30915	0.282098	0.292259	0.303022	0.301446	0.298654	0.279872	0.281656	0.273284	0.278433	0.27145	0.267483	0.269746	0.258894	0.228676	0.215709	0.248114	0.243107	0.236429	0.235504	0.241079
-1									0.314733	0.309654	0.311103	0.309389	0.322394	0.313645	0.30025	0.314736	0.305459	0.323021	0.292123	0.270735	0.259849	0.269747	0.290997	0.30761	0.275353	0.282883	0.283057	0.296628	0.292996	0.289302	0.278892	0.267827	0.253482	0.25006	0.245039	0.245025	0.258179	0.274852	0.281291	0.267454	0.265312	0.265636	0.288244	0.265548	0.28522	0.254656	0.264649	0.25402	0.254397
0	0.289467	0.285989	0.287966	0.288172	0.288152	0.288671	0.287699	0.286006	0.282513	0.277916	0.274064	0.267619	0.270301	0.264231	0.275845	0.279254	0.274783	0.272837	0.30046	0.299018	0.285876	0.275942	0.264486	0.277607	0.293061	0.276189	0.27003	0.266192	0.279622	0.279703	0.270584	0.280482	0.262499	0.272098	0.245444	0.228625	0.200759	0.207061	0.23138	0.258721	0.260423	0.267802
1									0.28368	0.273501	0.268546	0.271973	0.266058	0.287866	0.275224	0.257376	0.262938	0.279236	0.285165	0.28408	0.273361	0.267858	0.259349	0.244543	0.240389	0.263007	0.310623	0.257112	0.22447	0.21139	0.142843	0.178111	0.239993	0.244955	0.293326	0.315722	0.281893	0.293217	0.232037	0.197986	0.190474	0.207701	0.207592	0.214694	0.211971	0.264325	0.280251	0.277067	0.264066
2												0.274935	0.264978	0.25606	0.253586	0.281823	0.274276	0.266442	0.280623	0.286623	0.296801	0.310772	0.315713	0.297225	0.276256	0.245718	0.235579	0.245902	0.258895	0.270924	0.27661	0.267621	0.273232	0.274404	0.233217	0.234652	0.295808	0.294908	0.317365	0.335856	0.320798	0.234511	0.235461	0.293791	0.278278	0.26269	0.275756	0.283658	0.281037
3																0.286914	0.300862	0.313202	0.285474	0.288628	0.301407	0.279462	0.275539	0.272562	0.277361	0.269268	0.263693	0.248458	0.240304	0.226249	0.235189	0.242507	0.248962	0.249215	0.264333	0.25861	0.243477	0.252719	0.276777	0.266012	0.268124	0.292164	0.285796	0.275979	0.270482	0.259922	0.249987	0.241059	0.232067
4																		0.225626	0.319194	0.330792	0.319113	0.30404	0.26974	0.26873	0.283321	0.271106	0.259461	0.25597	0.251256	0.246178	0.254471	0.243035	0.239809	0.249685	0.260063	0.263879	0.264414	0.276327	0.266485	0.272408	0.270988	0.287458	0.309583	0.279047	0.263697	0.260603	0.251229	0.242162	0.231867
5																							0.345405	0.329696	0.305532	0.261835	0.265814	0.271118	0.250336	0.254438	0.237002	0.263932	0.260572	0.23864	0.241894	0.278996	0.278198	0.234959	0.235407	0.234624	0.236464	0.23455	0.239151	0.243917	0.241323	0.22263	0.23263	0.234686	0.234845
6																										0.336457	0.30667	0.284056	0.26544	0.286307	0.281981	0.241039	0.250689	0.255891	0.226637	0.240871	0.257182	0.325845		0.377326	0.267602	0.263279	0.206877	0.234451	0.242976	0.253286	0.227805	0.229447	0.228314
7																													0.306414	0.291696	0.26305	0.295621	0.278825	0.262645	0.262122	0.234826	0.198618	0.207986	0.242418	0.246287	0.310985		0.308761	0.296451	0.301693	0.300094	0.306268	0.286028	0.266016
8																															0.313172	0.274792	0.251338	0.260106	0.207068	0.190904	0.217027	0.21168	0.204215	0.190204	0.211565	0.280586	0.300223	0.305661	0.291154	0.277756	0.279285	0.281193	0.277327
9																																			0.247559	0.247195	0.282059	0.241878	0.205107	0.23099	0.2423	0.252527	0.274035	0.295075	0.350182	0.321008	0.334661	0.325555	0.322646
10																																						0.22969	0.234096	0.23737	0.227212		0.225776	0.238327	0.244949	0.268342	0.262405	0.263313	0.266533
11																																										0.248687					0.27288	0.269556	0.275476
12																																													0.244634
13
14
15
[truncated: 17 more columns]

## Sheet: ex_5
	-27.5	-22.5	-17.5	-12.5	-7.5	-2.5	2.5	7.5	12.5	17.5	22.5	27.5	32.5	37.5	42.5	47.5	52.5	57.5	62.5	67.5	72.5	77.5	82.5	87.5	92.5	97.5	102.5	107.5	112.5	117.5	122.5	127.5	132.5	137.5	142.5	147.5	152.5	157.5	162.5	167.5	172.5	177.5	182.5	187.5	192.5	197.5	202.5	207.5	212.5
-15
-14
-13																																															0.389407	0.369714	0.341983
-12																																												0.405088	0.417926	0.403911
-11																																								0.392353	0.395317	0.415362	0.372722		0.371794	0.554443	0.533022	0.502482	0.481871
-10																																						0.365063	0.369007		0.225987	0.322458	0.435418	0.434113	0.54007	0.46069	0.495948	0.514901	0.547779
-9																																		0.427445	0.38123	0.362813	0.362546	0.213047	0.353479	0.38607	0.444831	0.419191	0.454083	0.457571	0.429116	0.408092	0.408602	0.39796	0.406793
-8																															0.493246	0.426812	0.474456	0.477396	0.391358	0.355237	0.411217	0.463887	0.4861	0.462013	0.464156	0.550388	0.494574	0.460997	0.465995	0.460433	0.486274	0.479307	0.493572
-7																											0.464385	0.443409	0.428868	0.46107	0.505304	0.467678	0.40381	0.367268	0.40004	0.519509	0.38367	0.389188	0.412031	0.420385	0.444848	0.479017	0.48351	0.491137	0.481292	0.446733	0.412029	0.3944	0.394453
-6																									0.463998	0.50487	0.516468	0.505906	0.617802	0.487521	0.396476	0.403829	0.394199	0.44506	0.431122	0.457161	0.463808	0.500789	0.505958	0.507339	0.534818	0.431848	0.437328	0.421013	0.382737	0.433403	0.435525	0.453568	0.469972
-5																					0.347389		0.506965	0.513173	0.540226	0.645829	0.482316	0.48337	0.335402	0.367248	0.377282	0.441628	0.418223	0.421069	0.459721	0.461835	0.503381	0.454738	0.434895	0.515033	0.416706	0.463841	0.446239	0.493616	0.424635	0.412285	0.390744	0.385375	0.376706
-4																		0.279396	0.425318	0.534884	0.497863	0.512188	0.577598	0.493584	0.462035	0.399846	0.415544	0.396802	0.479651	0.465296	0.47785	0.458586	0.464161	0.475954	0.45091	0.455848	0.455633	0.456734	0.485183	0.449497	0.447908	0.428686	0.404594	0.406733	0.395373	0.37396	0.387011	0.384537	0.38535
-3															0.327129	0.419297	0.516382	0.509553	0.495785	0.492345	0.476684	0.437607	0.408865	0.408806	0.430929	0.428127	0.419099	0.453078	0.421549	0.406953	0.41536	0.40322	0.439831	0.422644	0.423389	0.426332	0.440474	0.444053	0.406373	0.44054	0.437175	0.423367	0.430936	0.418549	0.41627	0.427227	0.439443	0.442039	0.447509
-2												0.44168	0.467694	0.464774	0.474401	0.46001	0.467785	0.464232	0.43587	0.396755	0.427286	0.423188	0.442264	0.442952	0.437281	0.46215	0.43692	0.411488	0.405792	0.428369	0.428688	0.459765	0.457004	0.494344	0.494693	0.497114	0.499564	0.487761	0.537015	0.489492	0.486003	0.498283	0.449923	0.447935	0.500876	0.492	0.494598	0.499328	0.501903
-1									0.470613	0.447635	0.45549	0.447064	0.449004	0.444884	0.432369	0.446906	0.402959	0.403846	0.421271	0.439276	0.426486	0.453704	0.410717	0.408036	0.416367	0.395122	0.444985	0.466262	0.536138	0.49394	0.494979	0.490496	0.501539	0.536742	0.569201	0.580895	0.531709	0.58713	0.442681	0.482737	0.527374	0.544541	0.555724		0.541322	0.541409	0.550578	0.542065	0.52047
0	0.408111	0.425626	0.435483	0.444611	0.448845	0.455243	0.455543	0.454838	0.453999	0.458602	0.457029	0.445814	0.427769	0.44814	0.466465	0.468056	0.478839	0.458987	0.475757	0.416258	0.400498	0.407167	0.429409	0.428694	0.409732	0.397641	0.404906	0.420819	0.420257	0.467564	0.443025	0.454576	0.477506	0.453368	0.446918	0.44377	0.425966	0.412571	0.462804	0.448294	0.374821	0.373034	0.372148	0.361353	0.387336		0.406409	0.370977	0.336153
1									0.445365	0.453868	0.461993	0.496061	0.500126	0.470278	0.464521	0.438979	0.414124	0.436049	0.429155	0.485023	0.488846	0.477751	0.473018	0.474658	0.445562	0.424411	0.464514	0.432842	0.411365	0.413981	0.445122	0.431723	0.394714	0.38673	0.385678	0.423597	0.424369	0.459943			0.640039	0.625036	0.607708	0.433777	0.409528	0.417733	0.408384	0.40877	0.401762
2												0.476429	0.520353	0.50129	0.500622	0.503015	0.49691	0.47625	0.480846	0.46221	0.464379	0.462534	0.435132	0.451949	0.461046	0.522881	0.501315	0.481237	0.44693	0.438774	0.467629	0.448369	0.434799	0.446953	0.437636	0.411554	0.377605	0.369748	0.388652	0.359999	0.386486	0.416962	0.43375		0.430478	0.547595	0.418602	0.398296	0.398615
3																0.601281	0.592875	0.592565	0.545399	0.484495	0.429861	0.441689	0.461533	0.431874	0.424273	0.408022	0.44123	0.384863	0.421887	0.405391	0.354154	0.394166	0.419065	0.417712	0.434844	0.415084	0.415518	0.397927	0.374244	0.417392	0.407714	0.408253	0.398509	0.426416	0.430581	0.386913	0.432137	0.435556	0.426557
4																				0.612622	0.610075	0.601476	0.508656	0.489867	0.479767	0.460091	0.436773	0.492785	0.478942	0.48712	0.473881	0.447771	0.419126	0.422841	0.387981	0.374948	0.396605	0.382887	0.364016	0.394721	0.396225	0.34708	0.400736	0.355433	0.419177	0.396345	0.379143	0.380358	0.396961
5																					0.72223	0.689961	0.667021	0.59892	0.56554	0.484049	0.523182	0.514102	0.520542	0.523834	0.533788	0.548768	0.522756	0.510485	0.473601	0.447372	0.415917	0.401417	0.383745	0.349305	0.359514	0.385072	0.350385	0.417455	0.391622	0.405168	0.425626	0.414338	0.406096
6																									0.666995	0.657981	0.569451	0.543685	0.468613	0.459977	0.526577	0.548543	0.578951	0.606165	0.546832	0.566066	0.54837	0.500692	0.445483	0.449979	0.417882	0.428154	0.408084	0.433341	0.479844	0.466255	0.468219	0.472648	0.482403
7																													0.599378	0.517997	0.559627		0.507418	0.52364	0.542582	0.508494	0.540847	0.581102	0.573327	0.600572	0.554401	0.45901	0.416538	0.40351	0.376755	0.408908	0.399146	0.39627	0.388425
8																																	0.412835			0.462952	0.489383	0.473108	0.442912	0.421059	0.426673	0.50875	0.581754	0.557459	0.517301	0.499757	0.488894	0.469457	0.457157
9																																				0.408394	0.405937	0.404401	0.401298	0.412443	0.419598	0.438573	0.356531	0.345168	0.35742	0.43033	0.420226	0.417413	0.418722
10																																									0.379123	0.330733	0.443778	0.437246	0.430234	0.376573	0.35421	0.401709	0.422016
11																																										0.385036	0.383649	0.384788	0.353098	0.392627	0.38214	0.384966	0.400092
12																																														0.381544
13
14
15
[truncated: 17 more columns]

## Sheet: ex_6
	-27.5	-22.5	-17.5	-12.5	-7.5	-2.5	2.5	7.5	12.5	17.5	22.5	27.5	32.5	37.5	42.5	47.5	52.5	57.5	62.5	67.5	72.5	77.5	82.5	87.5	92.5	97.5	102.5	107.5	112.5	117.5	122.5	127.5	132.5	137.5	142.5	147.5	152.5	157.5	162.5	167.5	172.5	177.5	182.5	187.5	192.5	197.5	202.5	207.5	212.5
-15
-14
-13
-12																																															0.556543	0.562754	0.585474
-11																																												0.549938	0.535135	0.604553	0.545366	0.550763	0.554416
-10																																									0.543293	0.535008	0.563695	0.592191	0.584839	0.591206	0.65395	0.643778	0.638834
-9																																							0.548957	0.570263	0.625153	0.621256	0.610077	0.658168	0.713537	0.743526
-8																																				0.669299	0.629574	0.614929	0.644348	0.634887	0.658082	0.623375	0.595584	0.569757	0.536247	0.545493	0.530059	0.54006	0.535121
-7																													0.55403	0.608989	0.638464	0.664424	0.686104	0.602762	0.641144	0.637179	0.632045	0.623579	0.574495	0.581117	0.544456	0.533616	0.564318	0.528104	0.562809	0.505478	0.307482	0.301393	0.309894
-6																									0.537968	0.555921	0.569634	0.601955	0.658709	0.671576	0.634643	0.60636	0.604508	0.654576	0.584535	0.603769	0.558141	0.552446	0.579445	0.576278	0.535369	0.534045	0.443539	0.493445	0.499142	0.504895	0.564735	0.573705	0.590577
-5																						0.50923	0.501297	0.641625	0.627045	0.629261	0.614304	0.581573	0.56687	0.532339	0.451311	0.507066	0.53625	0.447504	0.524793	0.516264	0.541306	0.498106	0.427833	0.433672	0.486278	0.482683	0.500398	0.534723	0.524341	0.502331	0.50021	0.493629	0.491206
-4																		0.485104	0.545606	0.566555	0.620718	0.617555	0.631966	0.587416	0.581606	0.609084	0.580859	0.567482	0.552373	0.548838	0.558474	0.53759	0.540785	0.605661	0.566359	0.569602	0.567935	0.630151	0.685356	0.602549	0.571349	0.570187	0.488912	0.436063	0.457259	0.494848	0.539035	0.584593	0.613346
-3															0.638821	0.560502	0.580901	0.57177	0.591231	0.609881	0.587848	0.621558	0.596558	0.570774	0.570166	0.519913	0.478557	0.516634	0.520014	0.519301	0.552237	0.569136	0.557997	0.525718	0.551065	0.540188	0.505294	0.513035	0.511219	0.50289	0.368843	0.362655	0.458347	0.432054	0.411843
-2												0.517822	0.598906	0.54462	0.564351	0.5887	0.579731	0.608512	0.600861	0.609719	0.606334	0.604904	0.58322	0.606946	0.60858	0.606277	0.627938	0.594696	0.566394	0.544347	0.587564	0.549986	0.529313	0.538863	0.552568	0.513354	0.515449	0.327847	0.319332	0.315743
-1									0.549575	0.558737	0.557469	0.578466	0.57354	0.608618	0.601849	0.618937	0.651676	0.663673	0.660156	0.638935	0.663081	0.649813	0.688295	0.694638	0.664344	0.638623	0.671202	0.760318	0.665304	0.70623
0	0.53696	0.539863	0.535854	0.531797	0.529686	0.52718	0.52769	0.530708	0.533501	0.525497	0.53021	0.522334	0.553698	0.577392	0.566234	0.528799	0.582327	0.585472	0.605872	0.619809	0.588323	0.628391	0.599078	0.633039	0.62099	0.614809	0.537694	0.517418
1									0.529502	0.55893	0.554446	0.556871	0.548593	0.546916	0.558585	0.559238	0.525943	0.57641	0.596667	0.598479	0.567406	0.567541	0.546011	0.478569		0.455123			0.504562	0.490018	0.495099	0.500401	0.465636	0.455913	0.433371	0.455381
2												0.584737	0.557017	0.552016	0.583003	0.576395	0.573722	0.551187	0.539252	0.526181	0.548771	0.553256	0.542568	0.556653	0.549056	0.56961	0.546064	0.539644	0.543361	0.557886	0.549729	0.577178	0.584983	0.599713	0.554048		0.490581	0.548897	0.634221				0.561773	0.558806	0.5491	0.501859	0.536272	0.557896	0.567494
3															0.513105	0.542579	0.55939	0.579735	0.541873	0.56257	0.54059	0.561342	0.576051	0.552569	0.546795	0.528305	0.527225	0.527806	0.515737	0.526187	0.522862	0.503703	0.505167	0.505985	0.523922	0.535333	0.554273	0.564905	0.51559	0.513242	0.529564	0.487379	0.421533	0.43361	0.446197	0.519436	0.502157	0.482591	0.463667
4																		0.495602	0.547744	0.559383	0.540361	0.487505	0.481375	0.502537	0.521127	0.547939	0.528511	0.526209	0.534985	0.54822	0.559402	0.540193	0.52627	0.535267	0.551858	0.58051	0.593753	0.535099	0.61145	0.534005	0.513963	0.539974	0.477368	0.450686	0.461503	0.473328	0.50381	0.520592	0.533801
5																				0.498754	0.533116	0.526744	0.52513	0.518606	0.482213	0.455553	0.493357	0.496864	0.524399	0.493445	0.515649	0.540937	0.58711	0.635416	0.6026	0.581083	0.55572	0.569066	0.563181	0.585647	0.58144	0.590959	0.589617	0.587009	0.573107	0.582194	0.625654	0.625758	0.621502
6																								0.515087	0.51007	0.497008	0.488349	0.498639	0.491605	0.494238	0.492744	0.514283	0.517642	0.534278	0.553842	0.58055	0.591489	0.611565	0.650536	0.580054	0.571678	0.534255	0.525639	0.541075	0.550986	0.542533	0.520187	0.517924	0.533982
7																											0.556434	0.563332	0.516698	0.486542	0.494693	0.509255	0.539211	0.508854	0.536255	0.53279	0.544236	0.571331	0.592059	0.592462	0.56657	0.595009	0.616877	0.606948	0.535193	0.564189	0.556594	0.531479	0.538522
8																														0.642185	0.666717	0.624557	0.521716			0.546697	0.588315	0.475863	0.494288	0.51919	0.533044	0.511814	0.555948	0.557019	0.626638	0.633478	0.627737	0.627466	0.630791
9																																	0.628332	0.655452	0.646226	0.556761	0.505459	0.54963	0.59173	0.658241	0.618701	0.614893	0.482429	0.478257	0.428209	0.455549	0.452364	0.460991	0.460437
10																																					0.610399	0.568268	0.454142	0.43512	0.505911	0.512218	0.646208	0.627281	0.605222	0.540788	0.518722	0.486031	0.444585
11																																											0.440783	0.486971	0.482071	0.511616	0.522218	0.537024	0.545652
12																																															0.490097	0.486612	0.484065
13
14
15
[truncated: 17 more columns]

## Sheet: ex_7
	-27.5	-22.5	-17.5	-12.5	-7.5	-2.5	2.5	7.5	12.5	17.5	22.5	27.5	32.5	37.5	42.5	47.5	52.5	57.5	62.5	67.5	72.5	77.5	82.5	87.5	92.5	97.5	102.5	107.5	112.5	117.5	122.5	127.5	132.5	137.5	142.5	147.5	152.5	157.5	162.5	167.5	172.5	177.5	182.5	187.5	192.5	197.5	202.5	207.5	212.5
-15
-14
-13
-12																																												0.247736		0.253892	0.269201	0.282524	0.289634
-11																																									0.284277	0.270005	0.226697	0.220318	0.231983	0.24401
-10																																			0.340971	0.345897	0.335317	0.309921	0.294645	0.258377	0.261642	0.248211	0.274719	0.317942	0.274073	0.278658	0.285619	0.291495	0.293506
-9																																0.305274	0.31841	0.334312		0.264385	0.254196	0.266483	0.255096	0.245148	0.209491	0.249707	0.284583	0.23393	0.250563	0.226966	0.224146	0.223552	0.221496
-8																														0.268082	0.276287	0.313673	0.295433	0.2775	0.271721	0.268183	0.266549	0.249452	0.254001	0.261341	0.29633	0.282142	0.249437	0.264782	0.254911	0.24251	0.253332	0.248857	0.245239
-7																											0.238948	0.297306	0.303275	0.302088	0.296556	0.175747	0.221648	0.249363	0.216635	0.242225	0.23216	0.193338	0.246976	0.286684	0.253358	0.262968	0.285504	0.286053	0.271506	0.308817	0.281575	0.276426	0.27341
-6																										0.27932	0.306946	0.277425	0.241673	0.253097	0.266918	0.265269	0.247159	0.24247	0.25582	0.239097	0.259354	0.285452	0.276858	0.231173	0.286015	0.290126	0.295657	0.241863	0.235901	0.207945	0.187458	0.182658	0.176815
-5																							0.245294	0.278085	0.277018	0.279235	0.249403	0.270789	0.259862	0.265662	0.235113	0.249988	0.266771	0.273665	0.280898	0.277696	0.255316	0.256945	0.260799	0.268602	0.25435	0.245277	0.233371	0.24255	0.248797	0.252006	0.258662	0.24706	0.236761
-4																			0.283062	0.240797	0.255387	0.275772	0.275134	0.239147	0.221339	0.24113	0.253763	0.258456	0.268839	0.229376	0.261075	0.253388	0.264187	0.249408	0.272022	0.310957	0.272089	0.25024	0.241428	0.219544	0.221963	0.232258	0.269482	0.28315	0.269301	0.246151	0.24332	0.231432	0.220775
-3																0.341225	0.293462	0.311259	0.298775	0.306308	0.293523	0.257092	0.280797	0.279454	0.277214	0.311775	0.288535	0.236939	0.223603	0.259235	0.272391	0.296643	0.278603	0.286452	0.232737	0.21253	0.234681	0.234474	0.273398	0.275038	0.26992	0.262731	0.254295	0.245046	0.247941	0.266068	0.280554	0.288864	0.29054
-2												0.392628	0.383462	0.352038	0.361889	0.361025	0.358854	0.325171	0.323215	0.305011	0.275879	0.275219	0.280599	0.276925	0.262693	0.249025	0.26998	0.283555	0.272776	0.274583	0.271533	0.25572	0.24332	0.259448	0.287397	0.327201	0.31756	0.31509	0.241894	0.264597	0.248807	0.239874	0.231503	0.24657	0.228685	0.235474	0.227917	0.22078	0.219255
-1									0.427937	0.421115	0.423811	0.389968	0.393472	0.416179	0.356367	0.351638	0.334855	0.338274	0.295121	0.292036	0.30733	0.308096	0.275857	0.271349	0.28355	0.297034	0.307165	0.323508	0.333025	0.318551	0.342668	0.31407	0.307858	0.246928	0.22798	0.230146	0.234977	0.241425	0.275587	0.293758	0.295893	0.32037	0.33614	0.344911	0.346024	0.326852	0.318487	0.307384	0.285588
0	0.321741	0.326641	0.33052	0.338167	0.351743	0.367512	0.385385	0.401986	0.404853	0.393547	0.389461	0.417427	0.405546	0.397819	0.402452	0.361182	0.368615	0.367132	0.39451	0.369292	0.351427	0.342877	0.341746	0.330909	0.358483	0.32941	0.310364	0.303396	0.277405	0.291965	0.29678	0.352068	0.344685	0.34098								0.300514	0.292376	0.298594	0.303592	0.294048	0.30062	0.326446	0.366386
1									0.546847	0.541849	0.507951	0.492139	0.50198	0.458758	0.442749	0.457993	0.432661	0.402737	0.370385	0.391454	0.390571	0.377391	0.351719	0.374565	0.36829	0.375094	0.345467	0.339043	0.352206	0.343466	0.345855	0.323161	0.366382	0.35977	0.354461	0.342942	0.32395	0.301806	0.338469	0.31842	0.320025	0.3368	0.263171	0.266601	0.271607	0.288148	0.286107	0.275526	0.276983
2												0.607385	0.541349	0.545055	0.542025	0.523055	0.506727	0.522206	0.494469	0.437223	0.409762	0.387261	0.409605	0.392547	0.334259	0.324006	0.340749	0.328617	0.350856	0.340682	0.339669	0.299031	0.281844	0.278787	0.282919	0.285859	0.275176	0.277975	0.256695	0.235252	0.209595	0.217834	0.248636	0.262306	0.278236	0.292411	0.297582	0.291342	0.286749
3															0.460104	0.52299	0.499664	0.456452	0.405098	0.359336	0.366426	0.37528	0.330414	0.3197	0.339496	0.312306	0.35852	0.368926	0.319899	0.311158	0.288219	0.323143	0.320791	0.303777	0.282966	0.277792	0.286831	0.28827	0.280243	0.295534	0.302228	0.281583	0.287964	0.273639	0.282438	0.276707	0.26748	0.253346	0.253818
4																	0.406887	0.391196	0.390814	0.415608	0.388346	0.334723	0.272933	0.250595	0.245854	0.308703	0.260579	0.259824	0.279288	0.31354	0.303007	0.296239	0.286217	0.25021	0.309804	0.309537	0.332759	0.347985	0.375795	0.360478	0.348474	0.314661	0.31163	0.309248	0.281992	0.274687	0.261494	0.252994	0.248005
5																					0.346023	0.337234	0.372479	0.316835	0.280846	0.196071	0.103777	0.250562	0.25674	0.211724	0.256855	0.273308	0.300597	0.338229	0.323746	0.321267	0.291279	0.301163	0.317736	0.329382	0.329439	0.357557	0.364522	0.346654	0.311721	0.290718	0.294253	0.276087	0.257916
6																							0.325954	0.31707	0.335564	0.338611	0.318911	0.222918	0.203709	0.107567	0.122558	0.146509	0.223508	0.233944	0.266381	0.298976	0.428684	0.348859	0.337836	0.28148	0.290579	0.314425	0.29682	0.317234	0.353704	0.333809	0.305955	0.28795	0.27525
7																										0.283292	0.277956	0.32826	0.273732	0.305842	0.232107					0.240383	0.242744	0.250933		0.470441	0.378259	0.470254		0.336019	0.278331	0.270742	0.273436	0.266418	0.269663
8																												0.284347	0.279719	0.270767	0.306627	0.304325	0.278232	0.271742	0.283286	0.267473			0.24343	0.2453	0.241667	0.279949	0.347897	0.451096	0.379547	0.374781	0.305962	0.298768	0.283588
9																																0.262326	0.287886	0.307903	0.281536	0.268749	0.271563	0.256168	0.246801	0.240651				0.264882	0.26712	0.275816	0.461317	0.445983	0.428118
10																																		0.266884	0.262865	0.269701		0.309639	0.24028	0.237192	0.24685	0.240635	0.2449	0.258481	0.266656		0.218005	0.207859	0.20509
11																																					0.308963		0.389625	0.409434	0.363529	0.194187	0.203145	0.207796	0.23199	0.272827	0.330303	0.328643	0.332841
12																																										0.442162	0.455898	0.389498		0.222055	0.194301	0.229747	0.247378
13																																													0.445111	0.41978	0.390184	0.349028	0.312405
14
15
[truncated: 17 more columns]

## Sheet: ex_8
	-27.5	-22.5	-17.5	-12.5	-7.5	-2.5	2.5	7.5	12.5	17.5	22.5	27.5	32.5	37.5	42.5	47.5	52.5	57.5	62.5	67.5	72.5	77.5	82.5	87.5	92.5	97.5	102.5	107.5	112.5	117.5	122.5	127.5	132.5	137.5	142.5	147.5	152.5	157.5	162.5	167.5	172.5	177.5	182.5	187.5	192.5	197.5	202.5	207.5	212.5
-15
-14
-13																																															0.265764	0.263692	0.248445
-12																																												0.281032	0.273183	0.255998
-11																																								0.283504	0.29611	0.29228	0.267401		0.226943	0.165686	0.166561	0.1668	0.174514
-10																																						0.287123	0.289011		0.242255	0.237109	0.2324	0.210751	0.167519	0.226452	0.170072	0.171365	0.181107
-9																																		0.259286	0.268088	0.273089	0.278521	0.246906	0.271365	0.279248	0.290472	0.26256	0.250884	0.242404	0.260357	0.267296	0.254003	0.24088	0.234121
-8																															0.23605	0.225791	0.224707	0.204101	0.212289	0.234096	0.25043	0.258125	0.247355	0.242648	0.232854	0.233325	0.239186	0.243973	0.246208	0.261209	0.260843	0.268702	0.274672
-7																											0.21511	0.227441	0.223264	0.230671	0.227475	0.22319	0.229688	0.229835	0.236496	0.263984	0.230055	0.220735	0.223129	0.228658	0.228683	0.210356	0.21033	0.263815	0.271627	0.253795	0.305105	0.310621	0.327442
-6																									0.205584	0.204943	0.22179	0.221244	0.201709	0.178077	0.194973	0.223821	0.22814	0.20982	0.215567	0.215594	0.219102	0.196234	0.215918	0.203226	0.22548	0.254606	0.260221	0.218982	0.2212	0.228316	0.244127	0.2456	0.245964
-5																					0.212982		0.194576	0.225869	0.225909	0.243574	0.194465	0.196947	0.212692	0.223639	0.230594	0.199645	0.20402	0.213493	0.217158	0.218086	0.212147	0.233983	0.232321	0.253406	0.257397	0.256719	0.253896	0.278936	0.197912	0.210348	0.198907	0.199214	0.205263
-4																		0.226386	0.249777	0.229511	0.240343	0.231706	0.23421	0.244625	0.226669	0.223088	0.219809	0.221542	0.217164	0.219509	0.209859	0.240489	0.22807	0.22717	0.231591	0.228369	0.231053	0.220016	0.212993	0.207785	0.204851	0.213582	0.20747	0.19724	0.231218	0.220221	0.221434	0.217854	0.2156
-3															0.207552	0.254076	0.242359	0.252702	0.257496	0.273396	0.271806	0.259192	0.253603	0.238589	0.237804	0.233431	0.243128	0.254677	0.255847	0.262032	0.262009	0.23656	0.241842	0.24202	0.256168	0.24786	0.242324	0.24487	0.248541	0.234236	0.226462	0.212088	0.206614	0.202303	0.194335	0.208272	0.210657	0.213591	0.21469
-2												0.274939	0.256049	0.264503	0.284235	0.265502	0.265323	0.262952	0.260144	0.234368	0.23056	0.249195	0.251685	0.248828	0.258126	0.24995	0.257102	0.257799	0.245097	0.23644	0.238882	0.240758	0.246005	0.246527	0.229939	0.236918	0.243177	0.242304	0.212249	0.221921	0.216785	0.209195	0.229999	0.245209	0.242098	0.193296	0.178208	0.171608	0.173596
-1									0.269551	0.277338	0.269721	0.266776	0.255951	0.26386	0.253738	0.257765	0.242668	0.2453	0.242557	0.242094	0.255241	0.235255	0.222928	0.236167	0.239276	0.242157	0.237661	0.228684	0.244658	0.256395	0.246767	0.270054	0.250328	0.260107	0.269691	0.275939	0.244165	0.249869	0.247657	0.263515	0.268795	0.272546	0.248613		0.278543	0.255836	0.249654	0.265022	0.270485
0	0.26088	0.258226	0.260921	0.26277	0.267563	0.27208	0.276105	0.277281	0.277981	0.273312	0.268445	0.270625	0.27578	0.268617	0.264684	0.253834	0.250844	0.239051	0.224812	0.232102	0.220031	0.230659	0.23371	0.229968	0.213316	0.214472	0.226911	0.216289	0.226073	0.218004	0.235446	0.221353	0.212326	0.211518	0.204835	0.218968	0.228973	0.211647	0.228807	0.230767	0.208726	0.212142	0.220713	0.265372	0.232025		0.227207	0.242861	0.260012
1									0.308931	0.313939	0.30786	0.294133	0.288842	0.265696	0.267529	0.269785	0.257368	0.248508	0.260144	0.249848	0.24279	0.230206	0.234869	0.229143	0.227836	0.233743	0.221174	0.235014	0.243236	0.24156	0.254601	0.266042	0.240884	0.242828	0.240789	0.232264	0.229205	0.25916			0.287674	0.275279	0.267762	0.219633	0.241103	0.247714	0.257062	0.258205	0.258331
2												0.270779	0.301402	0.325925	0.308888	0.296565	0.297005	0.293471	0.267622	0.239441	0.238225	0.24767	0.242811	0.249658	0.248985	0.251754	0.254702	0.267477	0.269548	0.264414	0.26908	0.25082	0.262218	0.275297	0.267427	0.254063	0.23626	0.232805	0.225461	0.227213	0.248761	0.266852	0.273468		0.234049	0.267262	0.235947	0.228513	0.219394
3																0.298373	0.300584	0.305091	0.299455	0.317741	0.310446	0.270763	0.265382	0.2826	0.276853	0.263686	0.274152	0.246897	0.242545	0.249445	0.243334	0.275265	0.265942	0.250008	0.257753	0.265123	0.273056	0.261481	0.24503	0.28039	0.254344	0.245321	0.248303	0.256124	0.26893	0.259678	0.264113	0.25866	0.251933
4																				0.295122	0.279963	0.314475	0.293278	0.232742	0.24148	0.245937	0.241266	0.25999	0.256599	0.264727	0.24854	0.237103	0.25277	0.242828	0.218773	0.213736	0.216953	0.233691	0.231401	0.201771	0.205912	0.190516	0.180977	0.182911	0.181682	0.191441	0.193014	0.194869	0.194582
5																					0.269135	0.266136	0.319478	0.323636	0.323942	0.292066	0.241803	0.239617	0.251288	0.252643	0.253903	0.258312	0.25567	0.245583	0.239683	0.227386	0.237311	0.221385	0.241668	0.240178	0.223672	0.243399	0.247704	0.225733	0.222127	0.208116	0.211741	0.216565	0.222772
6																									0.244373	0.325809	0.307955	0.317481	0.275054	0.249979	0.265981	0.273089	0.251426	0.243711	0.255814	0.24756	0.257423	0.253328	0.242409	0.247148	0.254137	0.257432	0.255505	0.239803	0.243823	0.25807	0.255488	0.249694	0.243433
7																													0.327489	0.312597	0.315339		0.290692	0.294169	0.285173	0.290009	0.17929	0.259917	0.256608	0.247331	0.249997	0.246913	0.262978	0.270707	0.274516	0.243319	0.239761	0.233545	0.228496
8																																	0.247185			0.285586	0.308944	0.281925	0.271702	0.267452	0.278615	0.235603	0.210081	0.22535	0.235892	0.277224	0.277336	0.272927	0.264053
9																																				0.231211	0.237189	0.256639	0.28339	0.279496	0.22272	0.262549	0.290048	0.296943	0.343931	0.237166	0.284849	0.275282	0.269638
10																																									0.331259	0.331829	0.298967	0.291935	0.250775	0.281891	0.221956	0.219523	0.211209
11																																										0.328217	0.328442	0.342933	0.341583	0.321493	0.320864	0.32642	0.324406
12																																														0.330612
13
14
15
[truncated: 17 more columns]

## Sheet: ex_9
	-27.5	-22.5	-17.5	-12.5	-7.5	-2.5	2.5	7.5	12.5	17.5	22.5	27.5	32.5	37.5	42.5	47.5	52.5	57.5	62.5	67.5	72.5	77.5	82.5	87.5	92.5	97.5	102.5	107.5	112.5	117.5	122.5	127.5	132.5	137.5	142.5	147.5	152.5	157.5	162.5	167.5	172.5	177.5	182.5	187.5	192.5	197.5	202.5	207.5	212.5
-15
-14
-13																																															0.183182	0.190494	0.195144
-12																																												0.192529	0.191011	0.203077
-11																																								0.241112	0.232663	0.198509	0.225694		0.317037	0.317841	0.301486	0.281303	0.274577
-10																																						0.243218	0.242443		0.338533	0.258932	0.291002	0.290054	0.223532	0.197342	0.223946	0.242372	0.25448
-9																																		0.263773	0.254681	0.244458	0.243441	0.316248	0.264973	0.234407	0.201753	0.261876	0.23311	0.234412	0.248934	0.277162	0.257387	0.259326	0.257252
-8																															0.292641	0.280034	0.309371	0.362908	0.309165	0.275627	0.268785	0.274646	0.345368	0.3012	0.278788	0.227665	0.20953	0.247887	0.244375	0.239746	0.241757	0.244172	0.251811
-7																											0.191925	0.193912	0.201367	0.241919	0.235578	0.242808	0.24777	0.237897	0.239933	0.296458	0.346757	0.25084	0.183457	0.208768	0.232094	0.219648	0.217593	0.17214	0.245968	0.252657	0.25864	0.258015	0.269064
-6																									0.178781	0.207355	0.244153	0.249818	0.254659	0.251953	0.256796	0.25454	0.243349	0.278275	0.287432	0.263878	0.212866	0.250182	0.234082	0.216753	0.189697	0.215056	0.210709	0.209874	0.183836	0.187748	0.202657	0.216114	0.227722
-5																					0.247378		0.233282	0.243725	0.243931	0.211664	0.242656	0.247914	0.257405	0.247726	0.247434	0.249006	0.25282	0.230911	0.221343	0.223298	0.227383	0.220154	0.249614	0.269501	0.272805	0.257587	0.256812	0.272488	0.283246	0.288412	0.253501	0.25821	0.260438
-4																		0.241681	0.302871	0.308935	0.254874	0.271684	0.248641	0.255278	0.26115	0.265593	0.249766	0.260201	0.25685	0.248757	0.240955	0.240617	0.241369	0.229595	0.25216	0.249675	0.243266	0.244762	0.232496	0.228958	0.229214	0.242267	0.270328	0.275221	0.248183	0.219324	0.248231	0.242655	0.237121
-3															0.261623	0.313749	0.290324	0.301084	0.280861	0.269686	0.25958	0.244608	0.244619	0.230707	0.231537	0.240886	0.260435	0.228703	0.222421	0.242826	0.257465	0.247845	0.255526	0.250461	0.26007	0.262917	0.264131	0.264989	0.274045	0.280635	0.291437	0.280405	0.261996	0.258292	0.252507	0.272333	0.260212	0.256731	0.258314
-2												0.304772	0.281366	0.283116	0.273491	0.286367	0.265115	0.254562	0.261238	0.257097	0.277798	0.262765	0.278566	0.282486	0.280279	0.26254	0.258328	0.266185	0.25637	0.247078	0.249832	0.258038	0.234973	0.241037	0.23286	0.239064	0.242833	0.276201	0.274376	0.280376	0.267473	0.301521	0.283961	0.27156	0.313201	0.270851	0.263268	0.278939	0.289092
-1									0.266213	0.292437	0.302967	0.283127	0.280719	0.275506	0.281969	0.273042	0.288817	0.294221	0.277099	0.270082	0.243847	0.273279	0.271988	0.272995	0.302152	0.310175	0.296008	0.303119	0.36145	0.342063	0.30626	0.285393	0.325614	0.32684	0.347482	0.340456	0.337754	0.277164	0.333081	0.346003	0.32945	0.218829	0.166947		0.300687	0.269895	0.247637	0.233922	0.2365
0	0.248583	0.265892	0.269825	0.27603	0.281007	0.282895	0.286856	0.291765	0.292924	0.293627	0.291991	0.290672	0.29637	0.304515	0.328301	0.296224	0.283434	0.280405	0.274208	0.277988	0.296174	0.343986	0.388881	0.365762	0.303513	0.318028	0.291022	0.244947	0.247922	0.256067	0.296141	0.257774	0.270348	0.279565	0.284757	0.278847	0.266847	0.248521	0.266778	0.250893	0.225841	0.227572	0.227242	0.203036	0.136802		0.159085	0.191491	0.232197
1									0.349871	0.304286	0.293713	0.302243	0.285179	0.286086	0.263544	0.311597	0.314832	0.308089	0.306422	0.285425	0.282734	0.248932	0.255942	0.270809	0.282555	0.271178	0.315613	0.355129	0.365646	0.339389	0.284009	0.300277	0.326733	0.313095	0.296049	0.315525	0.30474	0.313687			0.295507	0.273056	0.26353	0.22346	0.203815	0.207738	0.20513	0.213832	0.217049
2												0.392747	0.358108	0.30667	0.304449	0.280189	0.302912	0.313004	0.30741	0.336383	0.336163	0.332011	0.316183	0.336363	0.331317	0.332893	0.306087	0.317224	0.30737	0.311368	0.31351	0.305052	0.270015	0.26524	0.267774	0.282058	0.278468	0.280769	0.269769	0.224822	0.247772	0.253227	0.321225		0.193477	0.200749	0.162174	0.162292	0.164143
3																0.317505	0.297743	0.32087	0.345628	0.344817	0.374867	0.335675	0.330678	0.31376	0.324993	0.330782	0.315518	0.264744	0.28488	0.271793	0.275528	0.29092	0.291438	0.289553	0.300893	0.274658	0.274273	0.29231	0.29522	0.371822	0.303316	0.289067	0.256026	0.26897	0.292157	0.290294	0.275882	0.269931	0.262539
4																				0.300662	0.293099	0.345617	0.345225	0.24971	0.253753	0.254762	0.294267	0.311666	0.292601	0.277578	0.264544	0.252904	0.259227	0.248349	0.216958	0.220932	0.236131	0.222127	0.282737	0.265256	0.269968	0.258685	0.249541	0.242947	0.258383	0.262888	0.25098	0.242566	0.241654
5																					0.182857	0.185066	0.248905	0.372431	0.407942	0.442516	0.262593	0.246262	0.280223	0.310579	0.296011	0.299787	0.280636	0.288984	0.287623	0.265715	0.253275	0.248119	0.231858	0.234813	0.234035	0.248278	0.22503	0.258286	0.24154	0.242553	0.249707	0.244286	0.233441
6																									0.197457	0.285224	0.372061	0.377719	0.385243	0.17947	0.271394	0.255282	0.285067	0.28795	0.275242	0.298703	0.278999	0.291877	0.268869	0.256949	0.245943	0.22777	0.237786	0.225844	0.23051	0.227086	0.22391	0.221491	0.222011
7																													0.279627	0.414949	0.269063		0.189582	0.217538	0.238661	0.214212	0.306093	0.275691	0.27344	0.308443	0.288556	0.29422	0.280966	0.255489	0.237614	0.242733	0.236927	0.233313	0.23013
8																																	0.583194			0.211321	0.21656	0.221423	0.231336	0.215241	0.214201	0.227813	0.266412	0.260792	0.244334	0.242486	0.242773	0.23747	0.24059
9																																				0.549293	0.521555	0.242448	0.256705	0.236478	0.2209	0.22448	0.226278	0.225191	0.22473	0.213243	0.210445	0.210676	0.210549
10																																									0.24494	0.275137	0.241875	0.250571	0.249797	0.258789	0.314082	0.324919	0.333287
11																																										0.43247	0.411354	0.177862	0.22233	0.23563	0.234825	0.228049	0.216734
12																																														0.383215
13
14
15
[truncated: 17 more columns]

## Sheet: ex_10
	-27.5	-22.5	-17.5	-12.5	-7.5	-2.5	2.5	7.5	12.5	17.5	22.5	27.5	32.5	37.5	42.5	47.5	52.5	57.5	62.5	67.5	72.5	77.5	82.5	87.5	92.5	97.5	102.5	107.5	112.5	117.5	122.5	127.5	132.5	137.5	142.5	147.5	152.5	157.5	162.5	167.5	172.5	177.5	182.5	187.5	192.5	197.5	202.5	207.5	212.5
-15
-14
-13
-12																																												0.31572	0.299756
-11																																							0.372993	0.368338	0.355322					0.281366	0.267315	0.252132	0.24413
-10																																				0.414042	0.403341	0.341867	0.312749	0.30479	0.292224	0.269315	0.285794	0.306562	0.323827	0.267615	0.410417	0.374311	0.345868
-9																																	0.409759	0.414147	0.375718	0.334258	0.32155		0.325075	0.292388	0.259875	0.403604	0.360308	0.413452	0.440454	0.413176	0.267769	0.243821	0.232602
-8																														0.413819	0.375088	0.381057	0.361438	0.360117		0.306908	0.281759	0.266782	0.318697	0.457029	0.459429	0.409566	0.366771	0.271556	0.240842	0.247966	0.299831	0.293	0.296055
-7																													0.302311	0.349203	0.25289	0.36006	0.373484	0.314846	0.401403	0.406243	0.409012	0.40592	0.344457	0.296178	0.282473	0.247582	0.236163	0.221132	0.270305	0.21435	0.21737	0.217182	0.211537
-6																						0.276957	0.282371	0.220551	0.360129	0.338141	0.452213	0.406782	0.330538	0.287155	0.339143	0.314673	0.297185	0.383003	0.286622	0.23937	0.235207	0.204144	0.239193	0.231544	0.243071	0.324495	0.332521	0.327552	0.266574	0.334915	0.333297	0.32253	0.314091
-5																			0.240537	0.236724	0.191904	0.433947	0.362392	0.348766	0.224391	0.246735	0.272036	0.301047	0.333374	0.337091	0.338109	0.297781	0.267148	0.287777	0.276418	0.287917	0.283424	0.301795	0.456531	0.451498	0.402496	0.335984	0.349737	0.341042	0.321611	0.313022	0.301662	0.306433	0.301103
-4																	0.252253	0.228186	0.315441	0.476038	0.368529	0.287368	0.318577	0.316974	0.315165	0.341656	0.325824	0.27094	0.31432	0.334064	0.311256	0.290744	0.328712	0.310324	0.333706	0.365676	0.37749	0.375929	0.336729	0.325104	0.337828	0.370174	0.369209	0.365703	0.360362	0.340615	0.321858	0.303426	0.287842
-3														0.305352	0.279616		0.360701	0.307567	0.278244	0.24315	0.279844	0.305575	0.324978	0.296246	0.286426	0.316217	0.339923	0.359571	0.32137	0.345152	0.343882	0.339002	0.344368	0.368603	0.361535	0.310421	0.279515	0.268712	0.304393	0.301303	0.312227	0.293673	0.283249	0.299194	0.271883	0.251842	0.248165	0.247104	0.243933
-2												0.297091	0.320785	0.305257	0.309063	0.306488	0.274406	0.271771	0.325132	0.334755	0.321786	0.307041	0.316413	0.347787	0.373541	0.33357	0.32827	0.347512	0.327413	0.277408	0.276996	0.331583	0.309326	0.289232	0.286855	0.297755	0.321456	0.326186	0.310327	0.342969	0.332941	0.310282	0.294827	0.282608	0.261698	0.292073	0.271548	0.271175	0.27095
-1									0.412612	0.385064	0.327169	0.319507	0.324336	0.335375	0.326118	0.328316	0.353137	0.376787	0.31992	0.311604	0.319118	0.324671	0.290148	0.315545	0.307327	0.343498	0.352847	0.304899	0.345234	0.368179	0.325454	0.284506	0.295453	0.330902	0.333859	0.315039	0.314989	0.315406	0.291872	0.254364	0.267674	0.269703	0.279431	0.29934	0.239456	0.248631	0.271059	0.269421	0.255848
0	0.268422	0.268478	0.269923	0.276233	0.287756	0.302523	0.320812	0.333209	0.337978	0.333655	0.342394	0.367387	0.367222	0.368528	0.341445	0.343448	0.323152	0.295904	0.299517	0.30665	0.315253	0.327096	0.327538	0.321519	0.314599	0.316118	0.30521	0.298663	0.282983	0.280085	0.30664	0.336049	0.344635	0.286464	0.265146	0.202886	0.214987	0.236067	0.250297	0.251197	0.314825	0.318709	0.31817	0.31401	0.412839	0.400785	0.389626	0.380196	0.354378
1									0.313548	0.376714	0.392511	0.347622	0.321001	0.326089	0.326145	0.290108	0.298508	0.311018	0.326486	0.307121	0.296917	0.304574	0.304508	0.314334	0.319474	0.312096	0.287094	0.298937	0.310613	0.296377	0.27924	0.278005	0.261747	0.281465	0.277035	0.274674	0.275971	0.286532	0.29833	0.314177	0.277685	0.266833	0.255723	0.24575	0.211182	0.210146	0.213698	0.210473	0.224352
2												0.350424	0.365722	0.237275	0.259921	0.303404	0.277314	0.246212	0.249445	0.243978	0.243305	0.237545	0.252722	0.261785	0.281385	0.281827	0.317287	0.313163	0.3153	0.291082	0.289723	0.287213	0.229964	0.210703	0.226816	0.242084	0.240591	0.223504	0.248597	0.239128	0.274169	0.292325	0.222504	0.201977	0.270342	0.270411	0.27768	0.282665	0.291857
3															0.266197	0.269784	0.222247	0.2542	0.226737	0.263663	0.260386	0.254555	0.248533	0.241468	0.252658	0.259659	0.238112	0.268197	0.266685	0.298102	0.290408	0.284792	0.300848	0.311116	0.278725	0.262372	0.262552	0.25936	0.25178	0.25642	0.239023	0.246607	0.271533	0.273168	0.253668	0.243043	0.252878	0.241222	0.236401
4																			0.247993	0.246838	0.231921	0.210977	0.229438	0.247414	0.262844	0.270892	0.267245	0.25868	0.250875	0.245114	0.259265	0.253279	0.258962	0.281248	0.287208	0.288893	0.294209	0.277887	0.267885	0.259028	0.250047	0.249666	0.262818	0.252074	0.252635	0.258141	0.226591	0.222861	0.221318
5																						0.227011	0.20734	0.204619	0.19509	0.207359	0.262789	0.276214	0.283619	0.263168	0.263609	0.273164	0.245776	0.248578	0.262596	0.259304	0.249378	0.296701	0.341057	0.349084	0.277322	0.327126	0.347249	0.288857	0.26066	0.252383	0.246662	0.248614	0.245311
6																									0.18433	0.187249	0.183218		0.18823	0.248255	0.231264	0.228058	0.266511	0.248976	0.238128	0.231714	0.264312	0.255024	0.268241	0.280026	0.400997	0.3352	0.362543	0.332425	0.353475	0.435171	0.372868	0.349278	0.321975
7																														0.185222			0.213511	0.23813		0.226116	0.218573	0.21352	0.226976	0.250124	0.259661	0.22493	0.220083	0.286683	0.286979	0.276541	0.264255	0.250574	0.240354
8																																0.201001	0.205242					0.205677	0.173848	0.169363	0.181276	0.364695	0.337213	0.194955	0.21275	0.206175	0.207765	0.210075	0.208003
9																																			0.248532	0.260575	0.262372			0.223108	0.236233	0.185141	0.155325	0.438402	0.460623
10																																						0.264525	0.266017				0.25095	0.200712	0.209621	0.208379	0.21582	0.202208	0.181174
11																																															0.208679	0.217746	0.217314
12
13
14
15
[truncated: 17 more columns]

[truncated: 26 more sheets: ex_11, ex_12, ex_13, ex_14, ex_15, ex_16, ex_17, ex_18, ex_19, ex_20, ex_21, ex_22, ex_23, ex_24, ex_25, ex_26, ex_27, ex_28, ex_29, ex_30 …]
