# Supplementary material for: Neural circuit models for evidence accumulation through choice-selective sequences
Source: Nat Commun. 2026 Mar 17;17:4055. doi: 10.1038/s41467-026-70267-9 (PMC13139583; doi:10.1038/s41467-026-70267-9)
Supplement: Supplementary file 4 — Source Data [file 41467_2026_70267_MOESM4_ESM.zip › FigS11.xlsx]

## Sheet: FigS11A
dim_1	dim_2	evidence		Note: Due to the stochastic nature of the manifold inference procedure, exact fit manifolds may differ between runs.
0.307906	0.951417	0
-0.461303	0.887243	0
0.722984	0.690865	0
0.420886	0.907113	1
0.123968	0.992286	1
0.248938	0.96852	1
0.614038	0.789276	2
0.634047	0.773295	2
0.682132	0.731229	1
0.727736	0.685857	1
0.72795	0.68563	1
0.781819	0.623506	2
0.805868	0.592095	2
0.826338	0.563174	3
0.863672	0.504055	3
0.903221	0.429176	3
0.923741	0.383019	3
0.938478	0.345339	3
0.944684	0.327983	3
0.952446	0.304708	4
0.970655	0.240475	4
0.974617	0.223879	4
0.992823	0.119595	4
0.99252	0.122079	4
0.998647	0.0519962	5
0.999274	0.0380994	5
0.999216	-0.0395814	5
0.989614	-0.14375	5
0.983265	-0.18218	6
0.977646	-0.210256	6
0.972865	-0.231374	6
0.96632	-0.257343	6
0.947866	-0.318669	6
0.923176	-0.384377	7
0.899266	-0.437402	7
0.883675	-0.468101	7
0.839727	-0.543009	8
0.781274	-0.624188	8
0.765886	-0.642977	8
0.698237	-0.715867	8
0.616953	-0.787	8
0.620074	-0.784543	8
0.604099	-0.796909	8
0.650032	-0.759907	8
0.684306	-0.729195	8
0.569044	-0.822307	8
0.656783	-0.75408	8
0.610037	-0.792373	8
0.61741	-0.786641	8
0.568559	-0.822643	8
0.577846	-0.816146	8
0.558363	-0.829596	8
0.461966	-0.886897	8
0.458868	-0.888504	8
0.501247	-0.865304	8
0.535249	-0.844694	8
0.652395	-0.757879	8
0.706349	-0.707864	8
0.656644	-0.754201	8
0.890446	-0.455089	8
0.142886	0.989739	0
0.249962	0.968256	0
0.216926	0.976188	0
0.176602	0.984282	0
0.074379	0.99723	0
-0.0349121	0.99939	0
-0.0327823	0.999462	0
0.045327	0.998972	0
0.0103817	0.999946	0
-0.0140672	0.999901	-1
-0.0687147	0.997636	-1
-0.12888	0.99166	-1
-0.174418	0.984672	-1
-0.212603	0.977139	-2
-0.250626	0.968084	-2
-0.387115	0.922032	-2
-0.388486	0.921455	-2
-0.446094	0.894986	-2
-0.470029	0.882651	-2
-0.503547	0.863968	-2
-0.462981	0.886368	-2
-0.449404	0.893329	-2
-0.468381	0.883526	-2
-0.427789	0.903879	-2
-0.445419	0.895322	-2
-0.410005	0.912083	-2
-0.440953	0.89753	-3
-0.456488	0.88973	-2
-0.480397	0.877051	-2
-0.517533	0.855663	-3
-0.469412	0.882979	-3
-0.451106	0.89247	-2
-0.394638	0.918836	-2
-0.344892	0.938642	-2
-0.321881	0.94678	-2
-0.332528	0.943093	-2
-0.295956	0.955202	-1
-0.283531	0.958963	-1
-0.299753	0.954017	-1
-0.306048	0.952016	-1
-0.311936	0.950103	-1
-0.269448	0.963015	-1
-0.325889	0.945408	-1
-0.335584	0.94201	-1
-0.266887	0.963728	-1
-0.336203	0.94179	-1
-0.218715	0.975789	-1
-0.200749	0.979643	-1
-0.0785451	0.996911	-1
-0.214924	0.976631	-1
-0.355889	0.934528	-1
-0.351653	0.936131	-1
-0.45261	0.891709	-1
-0.500367	0.865813	-1
-0.558151	0.829739	-1
-0.438503	0.89873	-1
-0.243822	0.96982	-1
-0.475033	0.879968	-1
-0.35664	0.934242	-1
-0.0702096	0.997532	-1
0.0382809	0.999267	0
0.116664	0.993171	0
0.113832	0.9935	0
0.0335999	0.999435	-1
-0.0695382	0.997579	-1
-0.159221	0.987243	-1
-0.272007	0.962295	-1
-0.176951	0.98422	-2
-0.218324	0.975876	-2
-0.2076	0.978214	-1
-0.192597	0.981278	-1
-0.298547	0.954395	-1
-0.219772	0.975551	-1
-0.355667	0.934613	-2
-0.367319	0.930095	-2
-0.393931	0.91914	-2
-0.500661	0.865643	-2
-0.474348	0.880338	-3
-0.582438	0.812875	-3
-0.607978	0.793954	-3
-0.651434	0.758705	-4
-0.697095	0.716979	-4
-0.723111	0.690732	-4
-0.747808	0.663915	-4
-0.781669	0.623694	-4
-0.802152	0.59712	-4
-0.85055	0.525893	-4
-0.842456	0.538765	-5
-0.89827	0.439444	-5
-0.891145	0.453719	-5
-0.903128	0.429372	-5
-0.921784	0.387703	-5
-0.917512	0.397708	-5
-0.932825	0.36033	-5
-0.913154	0.407615	-5
-0.922318	0.386433	-5
-0.903919	0.427703	-5
-0.913373	0.407123	-5
-0.914632	0.404287	-5
-0.913548	0.406731	-5
-0.91314	0.407647	-4
-0.897733	0.440539	-4
-0.92619	0.377057	-4
-0.899495	0.436931	-4
-0.88878	0.458334	-4
-0.877713	0.479187	-4
-0.855061	0.518528	-4
-0.852834	0.522182	-4
-0.819053	0.573718	-4
-0.796242	0.604978	-4
-0.784318	0.620359	-4
-0.728301	0.685258	-4
-0.745532	0.66647	-4
-0.781751	0.62359	-4
-0.819213	0.573489	-4
-0.815887	0.578211	-4
-0.854819	0.518927	-4
-0.81267	0.582725	-4
-0.816344	0.577566	-4
-0.609265	0.792966	-4
0.0712312	0.99746	0
0.117275	0.993099	0
0.176566	0.984289	0
0.175316	0.984512	0
0.0215218	0.999768	1
-0.0803407	0.996768	0
-0.0305079	0.999535	0
0.0074225	0.999973	0
0.0755905	0.997139	0
0.197128	0.980378	1
0.325404	0.945575	0
0.401678	0.915781	0
0.498538	0.866868	0
0.503931	0.863744	0
0.514972	0.857207	0
0.515565	0.856851	1
0.444764	0.895648	1
0.403197	0.915113	0
0.303562	0.952812	0
0.211064	0.977472	0
0.142842	0.989746	0
0.0189617	0.99982	0
-0.0802927	0.996771	0
-0.146163	0.98926	0
-0.209807	0.977743	0
-0.213637	0.976913	-1
-0.268765	0.963206	-1
-0.294486	0.955656	-1
-0.323634	0.946182	-1
-0.364449	0.931223	-2
-0.390914	0.920427	-2
-0.438113	0.89892	-2
-0.494323	0.869278	-3
-0.560018	0.82848	-3
-0.58502	0.811019	-3
-0.634337	0.773057	-3
-0.685713	0.727872	-3
-0.664837	0.746989	-3
-0.666355	0.745635	-3
-0.647151	0.762362	-3
-0.631188	0.77563	-3
-0.613799	0.789463	-3
-0.599125	0.800656	-3
-0.623549	0.781785	-3
-0.590562	0.806992	-3
-0.600369	0.799723	-3
-0.651989	0.758229	-3
-0.63327	0.773931	-3
-0.616947	0.787005	-3
-0.552679	0.833394	-3
-0.546897	0.8372	-3
-0.555533	0.831494	-3
-0.634125	0.773231	-3
-0.655481	0.755211	-3
-0.675532	0.737331	-3
-0.699211	0.714916	-3
-0.71033	0.703869	-3
-0.691975	0.721922	-3
-0.667706	0.744425	-3
-0.59219	0.805799	-3
0.046077	0.998938	0
0.227411	0.973799	0
0.18686	0.982387	0
0.138411	0.990375	0
0.104526	0.994522	0
0.0780223	0.996952	0
0.272412	0.962181	1
0.204302	0.978908	0
0.262304	0.964985	0
0.185638	0.982618	1
0.255398	0.966836	0
0.299742	0.95402	0
0.323757	0.94614	0
0.418213	0.908349	0
0.448076	0.893995	0
0.521037	0.853534	0
0.582918	0.812531	1
0.630726	0.776006	1
0.679215	0.733939	1
0.707209	0.707004	1
0.782265	0.622946	2
0.802738	0.596332	2
0.837757	0.546044	2
0.851373	0.524561	2
0.901746	0.432265	3
0.934906	0.354896	3
0.954611	0.297854	3
0.973332	0.2294	3
0.975058	0.221952	4
0.988542	0.150948	4
0.997914	0.0645525	4
0.998255	0.059058	4
0.999927	0.0120564	4
0.999919	0.0127528	4
0.99999	-0.00450732	4
0.999965	0.00842122	3
0.999594	-0.0284924	4
0.998647	-0.0520068	4
0.998394	-0.0566567	4
0.994429	-0.105412	5
0.994839	-0.101462	5
0.988416	-0.151767	5
0.9844	-0.175944	5
0.949432	-0.313974	5
0.929016	-0.37004	5
0.875385	-0.483427	5
0.893047	-0.449964	5
0.901715	-0.43233	5
0.940898	-0.338689	5
0.96459	-0.263753	5
0.975192	-0.221359	5
0.977126	-0.212663	5
0.966497	-0.25668	5
0.971838	-0.235651	5
0.974752	-0.223289	5
0.98087	-0.194665	5
0.978938	-0.204159	5
0.99318	-0.116588	5
0.993212	-0.116314	5
0.999959	-0.00901994	5
0.137464	0.990507	0
0.181517	0.983388	0
0.134458	0.990919	0
0.138187	0.990406	1
0.040977	0.99916	1
0.0504139	0.998728	0
0.253039	0.967456	0
0.20347	0.979081	0
0.215434	0.976519	0
0.17848	0.983944	0
0.170425	0.985371	0
0.162987	0.986628	0
0.140664	0.990057	0
0.0953045	0.995448	0
0.0324508	0.999473	0
0.0141482	0.9999	0
-0.0464221	0.998922	0
-0.0917703	0.99578	0
-0.156365	0.987699	-1
-0.165983	0.986129	-1
-0.232348	0.972633	-1
-0.196947	0.980414	-1
-0.211348	0.977411	-1
-0.185226	0.982696	-1
-0.202487	0.979285	-1
-0.208729	0.977974	-1
-0.199535	0.979891	-1
-0.225048	0.974348	-1
-0.216129	0.976365	-1
-0.274904	0.961472	-1
-0.284081	0.9588	-1
-0.278576	0.960414	-1
-0.279048	0.960277	-1
-0.272973	0.962022	-1
-0.260031	0.9656	-1
-0.218572	0.975821	-1
-0.1922	0.981356	-1
-0.1369	0.990585	-1
-0.122216	0.992504	-1
-0.0371527	0.99931	-1
-0.061641	0.998098	-1
0.00727774	0.999974	-1
-0.0521809	0.998638	-1
-0.0616496	0.998098	-1
-0.0892278	0.996011	-1
-0.195299	0.980744	-1
-0.230507	0.973071	-1
-0.264823	0.964297	-1
-0.247464	0.968897	-1
-0.219034	0.975717	-1
-0.121874	0.992546	-1
-0.0662762	0.997801	-1
-0.0889836	0.996033	-1
-0.0700115	0.997546	-1
-0.152377	0.988322	-1
-0.173304	0.984868	-1
-0.203722	0.979029	-1
-0.113354	0.993555	-1
-0.216828	0.97621	-1
-0.129769	0.991544	-1
0.139538	0.990217	0
0.164735	0.986338	0
0.204193	0.978931	0
0.2422	0.970226	0
0.119601	0.992822	0
0.315395	0.94896	0
0.569236	0.822174	1
0.492943	0.870062	1
0.433057	0.901367	1
0.424513	0.905422	1
0.424337	0.905504	1
0.454391	0.890803	1
0.45591	0.890026	1
0.487521	0.873111	1
0.606002	0.795463	2
0.729108	0.684399	2
0.791902	0.610648	2
0.845606	0.533808	2
0.878179	0.478332	3
0.889905	0.456145	3
0.909548	0.415599	3
0.914806	0.403894	4
0.958997	0.283418	4
0.978351	0.206952	4
0.988455	0.151517	4
0.997861	0.0653724	5
0.999973	0.00742166	5
0.997629	-0.0688183	5
0.990399	-0.138235	4
0.981137	-0.193315	5
0.973195	-0.22998	5
0.966563	-0.256428	5
0.960192	-0.279342	5
0.954545	-0.298068	5
0.936261	-0.351306	5
0.913767	-0.406239	6
0.901937	-0.431867	6
0.86431	-0.50296	6
0.860724	-0.509071	6
0.810101	-0.586291	6
0.811053	-0.584973	7
0.757649	-0.652662	7
0.73749	-0.675358	7
0.735315	-0.677725	7
0.707212	-0.707002	7
0.72227	-0.691611	7
0.720497	-0.693458	7
0.70412	-0.710081	7
0.677191	-0.735807	7
0.68858	-0.72516	7
0.682085	-0.731273	7
0.70105	-0.713112	7
0.696578	-0.717481	7
0.68044	-0.732804	7
0.668332	-0.743863	7
0.701835	-0.71234	7
0.751606	-0.659612	7
0.749461	-0.662049	7
0.660688	-0.75066	7
0.911822	-0.410586	7
0.13735	0.990523	0
0.130353	0.991468	0
0.14366	0.989627	0
0.109963	0.993936	0
0.00694884	0.999976	0
-0.046601	0.998914	1
0.211541	0.977369	1
0.328969	0.944341	1
0.381697	0.924288	1
0.427742	0.903901	2
0.464244	0.885707	2
0.490131	0.871648	2
0.531352	0.847151	2
0.584622	0.811306	2
0.645086	0.76411	2
0.693463	0.720492	2
0.758518	0.651653	3
0.824258	0.566214	3
0.866556	0.49908	3
0.910289	0.413973	3
0.930894	0.36529	4
0.949858	0.312683	4
0.962537	0.27115	4
0.971338	0.237703	4
0.982107	0.188326	4
0.991866	0.127286	4
0.998748	0.050029	5
0.997241	-0.0742281	5
0.992583	-0.121567	5
0.991255	-0.131957	5
0.98516	-0.171636	5
0.97612	-0.21723	5
0.960803	-0.277231	6
0.938026	-0.346565	6
0.925191	-0.379501	6
0.936448	-0.350807	5
0.929989	-0.367588	5
0.951985	-0.306146	5
0.952057	-0.30592	5
0.963089	-0.269182	6
0.924762	-0.380547	6
0.93806	-0.346473	6
0.890614	-0.454761	6
0.895917	-0.444222	6
0.841672	-0.539989	6
0.890598	-0.454791	6
0.852361	-0.522953	6
0.865954	-0.500123	6
0.831217	-0.555949	6
0.8133	-0.581845	6
0.860179	-0.509992	6
0.895389	-0.445284	6
0.92022	-0.391402	6
0.933088	-0.359647	6
0.922735	-0.385434	6
0.888167	-0.459521	6
0.813356	-0.581766	6
0.801098	-0.598533	6
0.937094	-0.349078	6
0.999778	0.0210556	6
0.0756497	0.997134	0
0.161688	0.986842	0
0.265745	0.964043	0
0.191668	0.98146	0
0.100593	0.994928	0
0.19825	0.980152	0
0.37441	0.927263	0
0.371994	0.928235	1
0.320185	0.947355	1
0.274424	0.961609	0
0.2706	0.962692	1
0.241008	0.970523	1
0.183504	0.983019	1
0.163456	0.986551	0
0.222147	0.975013	0
0.247026	0.969009	0
0.273976	0.961736	1
0.323638	0.946181	1
0.35774	0.933821	1
0.402904	0.915242	1
0.400212	0.916423	0
0.435928	0.899981	0
0.464375	0.885639	0
0.476991	0.878908	1
0.513982	0.857801	1
0.531043	0.847345	1
0.558833	0.82928	1
0.576681	0.81697	1
0.601935	0.798545	1
0.608995	0.793174	1
0.649987	0.759946	1
0.687919	0.725788	1
0.702616	0.711569	1
0.749339	0.662187	1
0.78198	0.623303	2
0.800405	0.599459	2
0.831678	0.555258	2
0.833951	0.551838	2
0.821855	0.569696	3
0.812348	0.583173	3
0.784851	0.619684	2
0.764644	0.644452	2
0.739267	0.673413	2
0.718769	0.695248	2
0.69091	0.722941	2
0.68731	0.726364	2
0.670889	0.741557	2
0.670547	0.741867	2
0.686936	0.726718	2
0.685029	0.728516	2
0.722114	0.691774	2
0.718075	0.695966	2
0.748185	0.663491	2
0.732897	0.68034	2
0.702932	0.711257	2
0.658394	0.752673	2
0.600111	0.799917	2
0.548888	0.835896	2
0.580932	0.813952	2
0.679401	0.733767	2
0.130474	0.991452	0
0.178114	0.98401	0
0.202872	0.979205	0
0.186895	0.98238	0
0.063026	0.998012	0
-0.149609	0.988745	-1
-0.48809	0.872793	-2
-0.514489	0.857497	-2
-0.544594	0.8387	-2
-0.608241	0.793752	-2
-0.671706	0.740818	-3
-0.725587	0.688131	-3
-0.745869	0.666093	-3
-0.807241	0.590222	-4
-0.818925	0.573901	-4
-0.825975	0.563706	-4
-0.84075	0.541423	-5
-0.859806	0.510621	-5
-0.856558	0.516051	-5
-0.882658	0.470015	-6
-0.892849	0.450356	-6
-0.91602	0.401132	-5
-0.92922	0.369527	-5
-0.942422	0.334425	-5
-0.95528	0.295704	-5
-0.958316	0.285709	-6
-0.955144	0.29614	-6
-0.955659	0.294474	-6
-0.962164	0.272472	-6
-0.95861	0.284723	-7
-0.969975	0.243203	-7
-0.966325	0.257323	-7
-0.978091	0.208176	-7
-0.984894	0.17316	-8
-0.989393	0.145266	-8
-0.991171	0.132593	-9
-0.991607	0.129289	-9
-0.991387	0.130964	-9
-0.99287	0.119202	-9
-0.998998	0.044758	-9
-0.999576	0.029105	-10
-0.999454	-0.0330371	-10
-0.997678	-0.0681103	-10
-0.993483	-0.113981	-10
-0.987258	-0.159125	-10
-0.97303	-0.230678	-10
-0.959051	-0.283235	-10
-0.936021	-0.351944	-10
-0.927643	-0.373469	-10
-0.919849	-0.392272	-10
-0.908574	-0.417723	-10
-0.89201	-0.452016	-10
-0.874869	-0.48436	-10
-0.875467	-0.483278	-10
-0.891148	-0.453713	-10
-0.908373	-0.418161	-10
-0.939045	-0.343794	-10
-0.929874	-0.367878	-10
-0.893514	-0.449035	-10
-0.945412	-0.325877	-10
0.0549213	0.998491	0
0.136251	0.990674	0
0.1601	0.987101	0
0.149126	0.988818	0
0.026699	0.999644	-1
0.101729	0.994812	0
0.34075	0.940154	0
0.290907	0.956751	0
0.300655	0.953733	0
0.213522	0.976938	-1
0.181756	0.983344	0
0.119759	0.992803	0
0.154793	0.987947	0
0.0823562	0.996603	0
0.0771235	0.997022	0
0.0733808	0.997304	-1
0.089136	0.99602	-1
0.121194	0.992629	0
0.148071	0.988977	0
0.112035	0.993704	0
0.103879	0.99459	0
0.179309	0.983793	0
0.223807	0.974633	0
0.287578	0.957757	0
0.386318	0.922366	0
0.47127	0.881989	1
0.54141	0.840759	1
0.609511	0.792777	1
0.673129	0.739525	1
0.71876	0.695259	2
0.751456	0.659783	2
0.791835	0.610735	2
0.829902	0.55791	3
0.85519	0.518315	3
0.897329	0.441363	3
0.9065	0.422206	3
0.934396	0.356236	3
0.92525	0.379357	3
0.937318	0.348474	3
0.90255	0.430586	3
0.896496	0.443052	3
0.90126	0.433278	3
0.90569	0.423942	3
0.93458	0.355753	3
0.950593	0.310441	3
0.951436	0.307846	3
0.945234	0.326393	3
0.948941	0.315455	3
0.935908	0.352244	3
0.927293	0.374336	3
0.94357	0.331174	3
0.929446	0.368959	3
0.960054	0.279816	3
0.952623	0.304154	3
0.966477	0.256755	3
0.921595	0.388154	3
0.901816	0.43212	3
0.867978	0.496602	3
0.847418	0.530925	3
0.830697	0.556725	3
0.0847747	0.9964	0
0.204929	0.978777	0
0.156799	0.987631	0
0.128016	0.991772	1
0.0746628	0.997209	1
0.19981	0.979835	1
0.549935	0.835208	1
0.627123	0.77892	2
0.696694	0.717368	2
0.738726	0.674006	2
0.814743	0.579822	3
0.859557	0.51104	3
0.902265	0.431182	3
0.916953	0.398996	4
0.953705	0.300744	4
0.95891	0.283711	4
0.9705	0.241103	4
0.976675	0.214722	4
0.986742	0.162295	4
0.995712	0.0925098	4
0.999743	0.0226746	4
0.997735	-0.0672652	5
0.992339	-0.123545	5
0.984002	-0.17816	4
0.974388	-0.224875	5
0.955227	-0.295873	5
0.948538	-0.316663	5
0.943944	-0.330106	5
0.946917	-0.321479	5
0.958145	-0.286282	6
0.983944	-0.17848	5
0.98126	-0.192686	5
0.98468	-0.174373	5
0.978878	-0.204444	5
0.971751	-0.236006	5
0.955858	-0.29383	5
0.928098	-0.372335	5
0.894914	-0.446239	5
0.884609	-0.466334	6
0.875797	-0.48268	6
0.892019	-0.451998	6
0.886724	-0.4623	6
0.877156	-0.480206	6
0.872773	-0.488127	6
0.811708	-0.584064	6
0.754634	-0.656146	6
0.765464	-0.643478	6
0.730576	-0.682831	6
0.756713	-0.653747	6
0.794664	-0.607049	6
0.810703	-0.585458	6
0.81564	-0.578559	6
0.8501	-0.526621	6
0.897679	-0.440649	6
0.945846	-0.324616	6
0.990597	-0.136809	6
0.999922	-0.0124757	6
0.999751	0.0223336	6
0.988235	-0.152946	6
0.984606	-0.174789	6
0.210194	0.97766	0
0.25716	0.966369	0
0.179836	0.983697	0
0.175515	0.984477	0
0.125111	0.992143	0
0.246346	0.969182	1
0.41105	0.911613	1
0.421341	0.906902	1
0.435426	0.900225	1
0.463926	0.885874	1
0.484266	0.874921	1
0.512741	0.858543	1
0.551221	0.834359	1
0.577926	0.816089	1
0.625306	0.78038	2
0.659459	0.751741	2
0.71357	0.700584	2
0.762051	0.647516	2
0.834533	0.550958	3
0.882663	0.470006	3
0.941024	0.338341	3
0.961523	0.274724	3
0.972474	0.233012	3
0.989173	0.146755	3
0.992456	0.122605	3
0.999901	0.0140831	3
0.999874	0.0158757	4
0.998196	-0.0600422	4
0.989017	-0.147802	4
0.98872	-0.149774	4
0.986571	-0.163332	5
0.990605	-0.136751	5
0.989579	-0.14399	5
0.990077	-0.140525	5
0.9884	-0.151875	6
0.966251	-0.257604	6
0.948344	-0.317243	6
0.882718	-0.469903	6
0.837349	-0.546669	6
0.746379	-0.665521	7
0.681076	-0.732213	7
0.630293	-0.776357	7
0.656415	-0.7544	7
0.637065	-0.77081	7
0.690537	-0.723297	7
0.691081	-0.722777	7
0.699366	-0.714764	7
0.703462	-0.710733	7
0.720437	-0.69352	7
0.708921	-0.705288	7
0.705312	-0.708897	7
0.689679	-0.724115	7
0.683745	-0.729721	7
0.698384	-0.715724	7
0.699108	-0.715016	7
0.731169	-0.682196	7
0.775723	-0.631073	7
0.829629	-0.558315	7
0.845014	-0.534745	7
0.886667	-0.462409	7
0.125435	0.992102	0
0.198683	0.980064	0
0.188941	0.981988	0
0.106099	0.994356	0
-0.0111113	0.999938	0
-0.0759697	0.99711	0
-0.0138424	0.999904	0
0.027831	0.999613	0
0.00340606	0.999994	0
-0.0159524	0.999873	0
0.00133654	0.999999	-1
0.0344566	0.999406	0
0.0573883	0.998352	0
0.0939921	0.995573	0
0.177857	0.984056	-1
0.248944	0.968518	-1
0.324576	0.94586	0
0.380508	0.924778	0
0.450538	0.892757	0
0.457803	0.889054	0
0.45574	0.890113	0
0.387063	0.922053	1
0.430883	0.902408	1
0.453328	0.891344	1
0.465411	0.885095	1
0.427867	0.903842	1
0.435715	0.900085	1
0.500768	0.865581	1
0.477852	0.878441	2
0.491689	0.870771	2
0.503818	0.86381	2
0.494422	0.869222	2
0.644423	0.764669	2
0.716385	0.697705	2
0.840098	0.542434	2
0.876629	0.481167	2
0.926694	0.375817	3
0.936422	0.350876	3
0.9509	0.309498	3
0.965407	0.260748	3
0.973056	0.23057	4
0.982501	0.186259	4
0.980484	0.196597	4
0.984944	0.172873	4
0.980527	0.196386	4
0.983153	0.182787	4
0.974267	0.225398	4
0.980654	0.195751	4
0.979098	0.203388	4
0.971603	0.236616	4
0.971248	0.238071	4
0.968745	0.248059	4
0.974168	0.225825	4
0.983022	0.183489	4
0.992356	0.12341	4
0.994919	0.100675	4
0.994658	0.103227	4
0.984157	0.177301	4
0.949778	0.312923	4
0.89864	0.438687	4
0.0701892	0.997534	0
0.15283	0.988252	0
0.258857	0.965916	0
0.184143	0.9829	0
0.140243	0.990117	0
0.14926	0.988798	0
0.208812	0.977956	0
0.13081	0.991408	0
0.0854082	0.996346	0
0.140072	0.990141	0
0.143844	0.9896	0
0.177529	0.984116	0
0.240884	0.970554	0
0.202492	0.979284	0
0.245088	0.969501	0
0.249573	0.968356	0
0.301013	0.95362	0
0.333452	0.942767	0
0.304352	0.952559	1
0.329582	0.944127	1
0.342402	0.939553	1
0.305004	0.952351	0
0.34953	0.936925	0
0.348492	0.937312	1
0.410059	0.912059	1
0.503865	0.863782	1
0.577889	0.816115	1
0.657906	0.7531	1
0.716762	0.697318	1
0.777479	0.628909	2
0.82605	0.563596	2
0.85598	0.517008	2
0.876036	0.482246	3
0.916336	0.400409	3
0.952986	0.303014	4
0.986992	0.160768	4
0.995819	0.0913476	4
0.999999	0.00120044	4
0.999873	-0.0159219	4
0.995565	-0.0940733	4
0.992855	-0.119328	5
0.982229	-0.187686	5
0.965192	-0.261543	5
0.945108	-0.326759	5
0.934272	-0.35656	5
0.927883	-0.372872	5
0.958898	-0.28375	5
0.968537	-0.248871	5
0.984366	-0.176133	5
0.985128	-0.171825	5
0.992094	-0.125494	5
0.994532	-0.104433	5
0.995773	-0.0918465	5
0.996574	-0.0826992	5
0.995274	-0.097105	5
0.997265	-0.0739078	5
0.992974	-0.118334	5
0.994174	-0.107788	5
0.999978	-0.00656896	5
0.980002	0.198989	5
0.194971	0.980809	0
0.234969	0.972003	0
0.195207	0.980762	0
0.124353	0.992238	0
0.0715839	0.997435	0
0.0632906	0.997995	1
0.308359	0.95127	1
0.332485	0.943108	1
0.35892	0.933368	2
0.485586	0.874189	2
0.668026	0.744138	3
0.900494	0.434868	3
0.988917	0.14847	3
0.995624	-0.0934513	3
0.983425	-0.181315	4
0.964692	-0.26338	4
0.941317	-0.337525	5
0.929851	-0.367936	5
0.920109	-0.391662	5
0.892858	-0.450338	6
0.891037	-0.453931	6
0.877738	-0.479141	6
0.876302	-0.481762	7
0.856955	-0.515391	6
0.813091	-0.582136	7
0.758172	-0.652055	7
0.731702	-0.681625	7
0.685124	-0.728427	8
0.60075	-0.799437	8
0.57298	-0.819569	7
0.536419	-0.843952	8
0.5533	-0.832982	8
0.604666	-0.796479	7
0.565489	-0.824756	8
0.615577	-0.788077	8
0.666182	-0.74579	8
0.715448	-0.698666	8
0.692208	-0.721698	8
0.680893	-0.732383	9
0.620757	-0.784003	9
0.578293	-0.815829	10
0.485397	-0.874294	10
0.431539	-0.902094	10
0.402691	-0.915336	10
0.344078	-0.938941	10
0.309923	-0.950761	10
0.25321	-0.967411	10
0.257214	-0.966354	10
0.257185	-0.966362	10
0.208001	-0.978128	10
0.206687	-0.978407	10
0.20051	-0.979692	10
0.201716	-0.979444	10
0.164116	-0.986441	10
0.164985	-0.986296	10
0.205333	-0.978692	10
0.242341	-0.970191	10
0.232255	-0.972655	10
0.266734	-0.96377	10
0.647582	-0.761995	10
0.167271	0.985911	0
0.224209	0.974541	0
0.181462	0.983398	0
0.271037	0.962569	0
0.227717	0.973727	1
0.466762	0.884383	2
0.789641	0.613569	2
0.802369	0.596828	2
0.797895	0.602796	2
0.830105	0.557607	3
0.844474	0.535596	3
0.896179	0.443692	3
0.91509	0.40325	3
0.946467	0.322802	4
0.954797	0.297258	4
0.966175	0.257889	4
0.989225	0.1464	4
0.989776	0.142628	4
0.996943	0.0781342	4
0.999982	-0.00601919	4
0.999398	-0.0346835	4
0.995063	-0.099249	4
0.995084	-0.0990389	5
0.985491	-0.169727	5
0.996077	-0.0884851	4
0.996484	-0.0837799	5
0.996263	-0.0863765	5
0.998248	-0.0591683	5
0.994103	-0.108436	5
0.986183	-0.165661	5
0.95826	-0.285898	5
0.937341	-0.348414	5
0.927222	-0.374512	5
0.933554	-0.358436	6
0.896696	-0.442647	6
0.892251	-0.451539	6
0.90213	-0.431465	6
0.910394	-0.413743	6
0.916512	-0.400008	5
0.905622	-0.424085	6
0.896003	-0.444049	6
0.867401	-0.49761	6
0.882879	-0.469601	6
0.825972	-0.563711	6
0.848491	-0.529209	6
0.858945	-0.512068	6
0.846836	-0.531854	6
0.860887	-0.508796	6
0.845134	-0.534554	6
0.818759	-0.574138	6
0.772416	-0.635118	6
0.774829	-0.63217	6
0.820777	-0.571248	6
0.845759	-0.533565	6
0.830683	-0.556746	6
0.871356	-0.490651	6
0.912453	-0.409181	6
0.958697	-0.284428	6
0.953578	-0.301146	6
0.999786	-0.0206997	6
0.137168	0.990548	0
0.215776	0.976443	0
0.202989	0.979181	0
0.169194	0.985583	0
0.0670208	0.997752	0
0.0959266	0.995388	0
0.512246	0.858839	1
0.524619	0.851337	2
0.550299	0.834968	2
0.593108	0.805123	2
0.624378	0.781123	2
0.655679	0.75504	2
0.663431	0.748238	1
0.669035	0.743231	2
0.698733	0.715383	2
0.746506	0.665379	2
0.810578	0.585631	2
0.864562	0.502526	3
0.903046	0.429543	3
0.94335	0.331799	3
0.969634	0.244561	4
0.987801	0.155722	4
0.995471	0.0950616	4
0.999958	0.00914614	4
0.998818	-0.0486058	5
0.987838	-0.155488	5
0.957276	-0.289175	5
0.911372	-0.411584	5
0.842888	-0.538088	6
0.761795	-0.647818	6
0.693004	-0.720934	7
0.66943	-0.742875	7
0.694519	-0.719474	7
0.647198	-0.762322	7
0.6761	-0.73681	7
0.641148	-0.767417	7
0.634182	-0.773184	7
0.576482	-0.81711	7
0.607748	-0.79413	7
0.613518	-0.789681	7
0.623775	-0.781604	7
0.626673	-0.779282	7
0.623651	-0.781703	7
0.627137	-0.778909	7
0.648556	-0.761167	7
0.696874	-0.717194	7
0.701998	-0.712179	7
0.687281	-0.726392	7
0.663801	-0.747909	7
0.673414	-0.739265	7
0.680111	-0.733109	7
0.639827	-0.768519	7
0.654133	-0.756379	7
0.640076	-0.768311	7
0.628441	-0.777857	7
0.619636	-0.78489	7
0.638129	-0.769929	7
0.63229	-0.774731	7
0.764862	-0.644195	7
0.968879	-0.247535	7
0.145135	0.989412	0
0.145025	0.989428	0
0.185612	0.982623	0
0.190092	0.981766	1
0.10996	0.993936	0
0.118802	0.992918	0
0.236824	0.971553	0
0.235159	0.971957	0
0.141677	0.989913	0
0.145119	0.989414	0
0.101636	0.994822	1
0.254886	0.966971	1
0.308205	0.95132	1
0.38861	0.921403	1
0.449133	0.893465	1
0.537188	0.843463	1
0.636619	0.771179	2
0.682643	0.730752	2
0.73251	0.680756	2
0.834188	0.55148	2
0.889728	0.456492	2
0.944143	0.329536	3
0.978424	0.206605	3
0.979348	0.202182	3
0.97267	0.232192	3
0.963634	0.267227	3
0.972355	0.233507	3
0.974999	0.222211	4
0.994035	0.109058	4
0.991755	0.128149	4
0.998668	0.0515909	4
0.999974	0.00715579	4
0.998812	-0.0487324	4
0.999951	-0.00987644	4
0.999958	0.00918809	5
0.997275	-0.0737783	5
0.999994	0.00348629	4
0.999615	-0.0277503	4
0.99999	0.00439949	4
0.999424	0.0339362	4
0.998363	0.0572028	4
0.998156	0.0606967	4
0.996712	0.081025	4
0.991008	0.133803	4
0.989028	0.147728	4
0.983033	0.183426	4
0.990791	0.135397	4
0.996953	0.0780076	4
0.997639	0.0686781	4
0.999999	0.00114604	4
0.999155	-0.0411133	4
0.99781	-0.0661498	4
0.999276	-0.0380489	4
0.999816	-0.019199	4
0.999998	0.00202106	4
0.999554	0.0298693	4
0.998564	0.0535673	4
0.995371	0.0961029	4
0.986035	0.166539	4
0.957359	0.288902	4
0.0930611	0.99566	0
0.150945	0.988542	0
0.245269	0.969455	0
0.219582	0.975594	0
0.133271	0.99108	0
0.252259	0.96766	1
0.49606	0.868288	0
0.408501	0.912758	0
0.329772	0.944061	1
0.310791	0.950478	1
0.240299	0.970699	0
0.160178	0.987088	0
0.0760542	0.997104	1
-0.0293033	0.999571	0
-0.0864557	0.996256	0
-0.164629	0.986356	0
-0.156432	0.987689	-1
-0.194082	0.980985	-1
-0.180178	0.983634	-1
-0.23011	0.973165	-1
-0.210408	0.977614	-1
-0.218752	0.97578	-1
-0.114733	0.993396	-1
-0.22884	0.973464	-1
-0.327816	0.944742	-1
-0.292961	0.956124	-2
-0.416555	0.90911	-2
-0.408746	0.912648	-2
-0.526142	0.850396	-2
-0.473479	0.880805	-3
-0.546204	0.837652	-2
-0.458672	0.888606	-2
-0.541067	0.84098	-3
-0.58581	0.810448	-3
-0.608766	0.79335	-3
-0.648555	0.761168	-3
-0.600638	0.799521	-4
-0.563132	0.826367	-3
-0.569547	0.821959	-3
-0.547443	0.836843	-2
-0.532239	0.846594	-3
-0.565975	0.824422	-3
-0.545401	0.838175	-3
-0.667725	0.744408	-3
-0.660501	0.750825	-3
-0.6882	0.725521	-3
-0.708553	0.705657	-3
-0.683147	0.730281	-3
-0.710966	0.703227	-3
-0.709063	0.705145	-3
-0.694612	0.719385	-3
-0.679919	0.733287	-3
-0.631405	0.775454	-3
-0.651604	0.758559	-3
-0.601692	0.798728	-3
-0.623677	0.781682	-3
-0.582747	0.812653	-3
-0.620858	0.783923	-3
-0.52253	0.852621	-3
-0.563826	0.825894	-3
0.0725862	0.997362	0
0.174707	0.984621	0
0.104705	0.994503	0
0.0740019	0.997258	0
-0.00893014	0.99996	0
-0.0892088	0.996013	-1
-0.193751	0.981051	-1
-0.196589	0.980486	-1
-0.216182	0.976353	-1
-0.233303	0.972404	-2
-0.22815	0.973626	-2
-0.2232	0.974773	-2
-0.278247	0.96051	-2
-0.326804	0.945092	-2
-0.363705	0.931514	-2
-0.428784	0.903407	-3
-0.579111	0.815248	-3
-0.656525	0.754305	-3
-0.687978	0.725732	-3
-0.800858	0.598855	-3
-0.755324	0.655351	-4
-0.793227	0.608926	-4
-0.814564	0.580073	-4
-0.794568	0.607175	-3
-0.870959	0.491356	-4
-0.853842	0.520533	-4
-0.87018	0.492734	-4
-0.914121	0.405442	-4
-0.943854	0.330363	-4
-0.972065	0.234712	-5
-0.986537	0.163539	-5
-0.996049	0.0888069	-5
-0.999908	0.0136004	-5
-0.999905	-0.0137509	-6
-0.998967	-0.0454346	-6
-0.997706	-0.0676986	-7
-0.995607	-0.0936281	-7
-0.992387	-0.123157	-7
-0.979035	-0.203694	-8
-0.970643	-0.240525	-8
-0.956399	-0.292063	-8
-0.949755	-0.312993	-8
-0.952232	-0.305375	-8
-0.93613	-0.351655	-8
-0.935826	-0.352464	-8
-0.912281	-0.409565	-8
-0.901546	-0.432684	-8
-0.899009	-0.43793	-8
-0.913446	-0.40696	-8
-0.912803	-0.4084	-8
-0.9157	-0.401862	-8
-0.917336	-0.398113	-8
-0.91183	-0.410567	-8
-0.922085	-0.386987	-8
-0.906645	-0.421895	-8
-0.865681	-0.500595	-8
-0.856425	-0.516271	-8
-0.918366	-0.395733	-8
-0.985318	-0.17073	-8
-0.999931	0.0117349	-8
0.0223313	0.999751	0
0.189564	0.981869	0
0.0696779	0.99757	0
0.0944272	0.995532	0
-0.0596008	0.998222	-1
-0.236692	0.971585	-1
-0.480065	0.877233	-1
-0.445413	0.895325	-1
-0.36263	0.931933	-2
-0.368325	0.929697	-2
-0.422434	0.906394	-2
-0.387976	0.921669	-2
-0.438082	0.898935	-3
-0.478892	0.877874	-3
-0.508494	0.861065	-3
-0.568959	0.822366	-3
-0.608229	0.793761	-3
-0.661791	0.749688	-3
-0.706324	0.707889	-3
-0.746471	0.665418	-3
-0.741804	0.670616	-3
-0.789414	0.613861	-3
-0.786753	0.617269	-3
-0.804721	0.593654	-3
-0.800111	0.599852	-3
-0.78309	0.621908	-4
-0.809753	0.586771	-4
-0.796363	0.604819	-4
-0.853043	0.52184	-4
-0.843255	0.537514	-4
-0.877427	0.479711	-5
-0.873619	0.48661	-5
-0.903784	0.427989	-5
-0.946316	0.323242	-5
-0.932589	0.360941	-5
-0.805903	0.592048	-4
-0.884196	0.467115	-4
-0.850441	0.52607	-5
-0.906307	0.422619	-5
-0.918787	0.394753	-5
-0.966783	0.255601	-5
-0.976046	0.217564	-5
-0.992472	0.122475	-5
-0.994228	0.107285	-5
-0.999234	0.0391448	-5
-0.996928	0.0783225	-5
-0.998204	0.0598999	-5
-0.997505	0.0705953	-5
-0.99677	0.0803089	-5
-0.99552	0.0945469	-5
-0.991154	0.132717	-5
-0.965017	0.262188	-5
-0.935705	0.352783	-5
-0.888421	0.45903	-5
-0.847934	0.530101	-5
-0.771431	0.636313	-5
-0.791113	0.611671	-5
-0.916176	0.400775	-5
-0.945197	0.3265	-5
-0.90998	0.414653	-5
0.109016	0.99404	0
0.214304	0.976767	0
0.17288	0.984943	0
0.157563	0.987509	0
0.103273	0.994653	1
0.19262	0.981273	1
0.537736	0.843114	1
0.619525	0.784977	1
0.67313	0.739524	2
0.753908	0.65698	2
0.800672	0.599102	2
0.853152	0.521662	2
0.881327	0.472506	3
0.92288	0.385088	3
0.941757	0.336293	3
0.957791	0.287464	4
0.974032	0.226411	4
0.984551	0.175096	4
0.994752	0.10232	4
0.99909	0.0426506	4
0.999377	-0.0352926	4
0.995036	-0.0995124	4
0.986336	-0.164745	4
0.97429	-0.225296	5
0.980251	-0.197755	5
0.974177	-0.225784	5
0.976114	-0.217257	5
0.964049	-0.265724	5
0.975329	-0.220755	5
0.963267	-0.268545	5
0.959966	-0.280118	5
0.933108	-0.359595	5
0.936008	-0.351978	6
0.891629	-0.452768	6
0.866913	-0.49846	6
0.849692	-0.52728	7
0.790148	-0.612916	7
0.720564	-0.693388	8
0.572828	-0.819676	8
0.581541	-0.813517	8
0.519913	-0.854219	8
0.490496	-0.871443	8
0.48414	-0.87499	8
0.536243	-0.844064	8
0.522202	-0.852822	8
0.536744	-0.843745	8
0.599578	-0.800316	8
0.541358	-0.840792	8
0.615669	-0.788005	8
0.535331	-0.844643	8
0.52359	-0.85197	8
0.524297	-0.851536	8
0.466526	-0.884507	8
0.560152	-0.82839	8
0.632095	-0.774891	8
0.672325	-0.740256	8
0.762461	-0.647034	8
0.758798	-0.651326	8
0.646054	-0.763292	8
0.851209	-0.524826	8
0.201592	0.97947	0
0.260422	0.965495	0
0.229248	0.973368	0
0.166042	0.986119	0
0.0593584	0.998237	-1
-0.0226848	0.999743	-1
-0.0547796	0.998498	-1
-0.214836	0.97665	-1
-0.294548	0.955637	-1
-0.326566	0.945174	-1
-0.36672	0.930331	-1
-0.342111	0.93966	-1
-0.372481	0.92804	-1
-0.366786	0.930305	-1
-0.368989	0.929434	-1
-0.356225	0.9344	-2
-0.358562	0.933506	-2
-0.399955	0.916535	-2
-0.391368	0.920234	-2
-0.432592	0.90159	-3
-0.398277	0.917265	-2
-0.431881	0.901931	-2
-0.387319	0.921946	-2
-0.445086	0.895488	-3
-0.417403	0.908722	-2
-0.468492	0.883468	-2
-0.483828	0.875163	-2
-0.470498	0.882401	-2
-0.53918	0.842191	-2
-0.609525	0.792767	-2
-0.663695	0.748003	-2
-0.691769	0.722119	-3
-0.759035	0.651049	-3
-0.722591	0.691276	-3
-0.777427	0.628973	-3
-0.723647	0.69017	-3
-0.789936	0.61319	-3
-0.75905	0.651033	-3
-0.794254	0.607586	-3
-0.78702	0.616927	-4
-0.825843	0.563901	-4
-0.796498	0.604641	-4
-0.774448	0.632638	-4
-0.746695	0.665166	-4
-0.725547	0.688173	-4
-0.716693	0.697389	-4
-0.705798	0.708413	-4
-0.708029	0.706183	-4
-0.71658	0.697505	-4
-0.715193	0.698927	-4
-0.727553	0.686051	-4
-0.717954	0.69609	-4
-0.726918	0.686724	-4
-0.701218	0.712947	-4
-0.716567	0.697518	-4
-0.733955	0.679198	-4
-0.734648	0.678448	-4
-0.786466	0.617634	-4
-0.778097	0.628144	-4
-0.752267	0.658859	-4
0.0703704	0.997521	0
0.241509	0.970398	0
0.241921	0.970296	0
0.303334	0.952884	0
0.139717	0.990192	0
0.273836	0.961777	-1
0.24289	0.970054	-1
0.0985463	0.995132	-1
-0.152964	0.988232	-1
-0.285864	0.95827	-2
-0.267715	0.963498	-2
-0.318378	0.947964	-2
-0.36679	0.930304	-2
-0.468535	0.883445	-3
-0.610491	0.792023	-3
-0.74836	0.663293	-3
-0.816425	0.577451	-4
-0.873448	0.486917	-4
-0.91047	0.413575	-5
-0.926489	0.376322	-5
-0.93965	0.342138	-5
-0.939432	0.342736	-5
-0.958672	0.284515	-6
-0.961763	0.273881	-6
-0.981665	0.190613	-6
-0.992742	0.120265	-6
-0.999622	0.0274745	-7
-0.999828	-0.0185533	-7
-0.997326	-0.0730878	-7
-0.996287	-0.0860955	-8
-0.989406	-0.145173	-8
-0.981101	-0.193495	-8
-0.97334	-0.229368	-9
-0.962052	-0.272867	-9
-0.944755	-0.327777	-9
-0.937833	-0.347087	-10
-0.962747	-0.270404	-10
-0.974818	-0.223001	-9
-0.988724	-0.149748	-10
-0.994325	-0.106381	-10
-0.997625	-0.068884	-11
-0.971057	-0.238848	-11
-0.953175	-0.30242	-11
-0.932845	-0.360278	-11
-0.896475	-0.443095	-11
-0.866785	-0.498681	-11
-0.841677	-0.539981	-11
-0.857863	-0.513879	-11
-0.845332	-0.534241	-11
-0.84555	-0.533897	-11
-0.821073	-0.570823	-11
-0.796615	-0.604487	-11
-0.778096	-0.628145	-11
-0.749194	-0.662351	-11
-0.752976	-0.658048	-11
-0.791424	-0.611267	-11
-0.820951	-0.570998	-11
-0.87908	-0.476673	-11
-0.93138	-0.364049	-11
-0.956719	-0.291013	-11
0.147931	0.988998	0
0.286272	0.958148	0
0.157952	0.987447	0
0.162358	0.986732	0
0.0351207	0.999383	0
0.109689	0.993966	0
0.303596	0.952801	0
0.295142	0.955453	0
0.37896	0.925413	1
0.492529	0.870296	1
0.628991	0.777412	1
0.665588	0.746319	1
0.673888	0.738834	1
0.682733	0.730667	1
0.673077	0.739572	2
0.717509	0.696549	2
0.693027	0.720911	2
0.710585	0.703611	2
0.760053	0.649861	2
0.838791	0.544454	3
0.874058	0.485821	3
0.885231	0.465152	3
0.919376	0.39338	3
0.920889	0.389824	3
0.946799	0.321826	3
0.930687	0.365817	3
0.941503	0.337003	3
0.932888	0.360166	3
0.912315	0.409488	3
0.910969	0.412474	4
0.882728	0.469884	3
0.88791	0.460018	3
0.878082	0.478511	3
0.904732	0.425981	3
0.90664	0.421906	3
0.911077	0.412236	3
0.917171	0.398495	3
0.928346	0.371716	3
0.928141	0.372229	4
0.928464	0.371421	4
0.93782	0.347121	4
0.943067	0.332604	4
0.950179	0.311706	4
0.95592	0.293629	4
0.968675	0.248333	4
0.982753	0.184923	4
0.991608	0.129277	4
0.998452	0.0556172	4
0.998915	-0.0465756	4
0.99301	-0.118027	4
0.995954	-0.0898702	4
0.981985	-0.18896	4
0.947028	-0.32115	4
0.992165	0.124932	4
0.981699	0.190442	4
0.9846	0.174821	4
0.974073	0.226236	4
0.908446	0.418001	4
0.920062	0.391773	4
0.943669	0.33089	4
0.0402293	0.999191	0
0.105842	0.994383	0
0.201363	0.979517	0
0.0594539	0.998231	0
-0.0114578	0.999934	0
-0.102603	0.994722	0
-0.0589748	0.998259	-1
-0.104782	0.994495	-1
-0.168138	0.985763	-1
-0.191312	0.981529	-1
-0.203345	0.979107	-1
-0.193917	0.981018	-1
-0.205095	0.978742	-2
-0.159002	0.987278	-1
-0.14365	0.989628	-1
-0.155014	0.987912	-1
-0.229045	0.973416	-1
-0.321783	0.946813	-2
-0.488144	0.872763	-2
-0.575635	0.817707	-2
-0.719908	0.694069	-3
-0.769155	0.639062	-3
-0.857921	0.513781	-3
-0.883385	0.468647	-4
-0.906764	0.421639	-4
-0.929415	0.369037	-5
-0.962427	0.271541	-5
-0.956896	0.29043	-5
-0.968559	0.248783	-5
-0.967837	0.251579	-6
-0.983363	0.18165	-5
-0.987625	0.156834	-6
-0.995666	0.093005	-6
-0.998067	0.0621385	-6
-0.999995	-0.00304255	-6
-0.999817	-0.0191067	-7
-0.998017	-0.0629512	-7
-0.997466	-0.0711494	-7
-0.99255	-0.121836	-7
-0.985801	-0.167915	-7
-0.982097	-0.188377	-7
-0.967889	-0.251379	-7
-0.971667	-0.236352	-7
-0.964729	-0.263246	-7
-0.975155	-0.221522	-7
-0.976265	-0.216578	-7
-0.984165	-0.177253	-7
-0.977904	-0.209052	-7
-0.990578	-0.136953	-7
-0.995172	-0.0981497	-7
-0.990331	-0.138727	-7
-0.96264	-0.270783	-7
-0.893938	-0.448192	-7
-0.891253	-0.453506	-7
-0.95914	-0.282933	-7
-0.993232	-0.116151	-7
-0.993377	-0.114903	-7
-0.99241	-0.122972	-7
-0.99952	-0.0309739	-7
-0.974727	0.223401	-7
0.133476	0.991052	0
0.250171	0.968202	0
0.22449	0.974476	0
0.221002	0.975273	1
0.129992	0.991515	1
0.243507	0.969899	1
0.671968	0.740581	2
0.743878	0.668315	2
0.769038	0.639204	2
0.836223	0.548389	3
0.861831	0.507196	3
0.88464	0.466275	3
0.895412	0.445238	3
0.920783	0.390076	3
0.938151	0.346228	3
0.95288	0.303349	3
0.970533	0.240966	3
0.981378	0.192085	4
0.992366	0.123327	4
0.996549	0.0830069	4
0.999907	0.013631	4
0.998637	-0.052186	4
0.99258	-0.121591	5
0.983166	-0.182716	5
0.965327	-0.261044	5
0.966462	-0.256811	5
0.959069	-0.283173	5
0.961158	-0.276	6
0.951981	-0.306159	6
0.951133	-0.308781	6
0.918969	-0.394329	6
0.895846	-0.444364	6
0.860051	-0.510209	6
0.825944	-0.563753	6
0.794559	-0.607188	7
0.778662	-0.627443	7
0.759351	-0.650681	7
0.712165	-0.702012	7
0.758993	-0.651099	7
0.780035	-0.625735	7
0.809847	-0.586641	7
0.808519	-0.58847	7
0.789211	-0.614122	7
0.798732	-0.601687	7
0.75131	-0.659949	7
0.669863	-0.742485	7
0.638521	-0.769604	7
0.663113	-0.748519	7
0.668921	-0.743333	7
0.71137	-0.702817	7
0.754136	-0.656718	7
0.697079	-0.716994	7
0.727476	-0.686133	7
0.683381	-0.730062	7
0.662732	-0.748857	7
0.618362	-0.785893	7
0.627213	-0.778848	7
0.598831	-0.800875	7
0.516609	-0.856222	7
0.915804	-0.401625	7
0.18127	0.983433	0
0.251341	0.967899	0
0.170402	0.985375	0
0.151225	0.988499	0
0.0518968	0.998652	0
-0.135053	0.990838	0
-0.213705	0.976898	0
-0.268052	0.963405	-1
-0.371686	0.928359	-1
-0.391946	0.919988	-1
-0.484645	0.874711	-2
-0.594932	0.803776	-2
-0.671087	0.741379	-2
-0.724143	0.68965	-2
-0.761985	0.647595	-2
-0.786456	0.617646	-3
-0.827655	0.561236	-3
-0.809233	0.587487	-3
-0.830891	0.556435	-4
-0.833039	0.553214	-4
-0.856759	0.515718	-4
-0.878604	0.477552	-4
-0.867777	0.496953	-4
-0.901693	0.432377	-4
-0.890774	0.454447	-4
-0.900728	0.434384	-4
-0.896001	0.444053	-4
-0.907147	0.420815	-4
-0.905987	0.423306	-4
-0.913922	0.405889	-4
-0.93609	0.351761	-4
-0.907425	0.420214	-5
-0.904883	0.425661	-5
-0.96103	0.276446	-5
-0.952152	0.305624	-5
-0.950586	0.310461	-5
-0.967834	0.25159	-6
-0.969163	0.24642	-6
-0.9985	0.0547432	-6
-0.998902	0.0468383	-6
-0.985817	-0.167821	-7
-0.985397	-0.170275	-7
-0.974347	-0.225052	-7
-0.980247	-0.197777	-7
-0.982321	-0.187203	-7
-0.97748	-0.211026	-7
-0.977629	-0.210337	-7
-0.977583	-0.210551	-7
-0.99223	-0.124415	-7
-0.997783	-0.0665584	-7
-0.999949	0.0101095	-7
-0.998638	0.0521742	-7
-0.999914	0.0131499	-7
-0.999581	0.0289547	-7
-0.999124	-0.0418541	-7
-0.999686	-0.0250634	-7
-0.996845	-0.079372	-7
-0.997776	-0.0666622	-7
-1	-0.000808637	-7
-0.980363	0.197199	-7
0.0353929	0.999374	0
0.148411	0.988926	0
0.177608	0.984101	0
0.153905	0.988086	0
0.123735	0.992315	0
0.200638	0.979665	1
0.298382	0.954447	1
0.296689	0.954974	1
0.259296	0.965798	1
0.255147	0.966902	2
0.244343	0.969689	2
0.326913	0.945054	2
0.387544	0.921851	2
0.49709	0.867699	2
0.643067	0.76581	2
0.76202	0.647553	3
0.847995	0.530004	3
0.900214	0.435449	3
0.949212	0.314637	3
0.972251	0.233942	3
0.990499	0.137518	4
0.999574	0.0291899	4
0.997685	-0.0680067	5
0.97592	-0.218127	5
0.948111	-0.317938	5
0.89886	-0.438236	6
0.843149	-0.53768	6
0.790721	-0.612177	7
0.720087	-0.693884	7
0.622521	-0.782603	7
0.539269	-0.842134	8
0.501814	-0.864975	8
0.444084	-0.895985	8
0.377939	-0.92583	8
0.352417	-0.935843	8
0.345195	-0.938531	8
0.322544	-0.946554	9
0.297379	-0.95476	9
0.291655	-0.956524	9
0.254696	-0.967021	10
0.298563	-0.95439	10
0.269659	-0.962956	10
0.304637	-0.952468	10
0.23732	-0.971431	10
0.235683	-0.97183	10
0.245991	-0.969272	10
0.215936	-0.976408	10
0.226185	-0.974084	10
0.211029	-0.97748	10
0.221922	-0.975064	10
0.206439	-0.978459	10
0.202882	-0.979203	10
0.203039	-0.979171	10
0.196604	-0.980483	10
0.161765	-0.986829	10
0.224893	-0.974383	10
0.35215	-0.935944	10
0.313118	-0.949714	10
0.323338	-0.946283	10
0.686704	-0.726937	10
0.178538	0.983933	0
0.228563	0.973529	0
0.162404	0.986724	0
0.172773	0.984962	0
-0.0121418	0.999926	1
0.121109	0.992639	1
0.363781	0.931484	1
0.375918	0.926653	1
0.423063	0.9061	1
0.42658	0.90445	1
0.420353	0.907361	1
0.521949	0.852977	1
0.561043	0.827786	1
0.616017	0.787733	1
0.641643	0.767003	2
0.708801	0.705408	2
0.768234	0.640169	2
0.837706	0.546122	3
0.893913	0.448241	3
0.964149	0.265362	3
0.979199	0.202904	4
0.998696	0.0510556	4
0.998938	0.0460758	4
0.999858	-0.016873	5
0.997847	-0.0655831	5
0.994885	-0.101018	5
0.975731	-0.218972	5
0.942368	-0.334578	5
0.905591	-0.424153	6
0.859214	-0.511616	6
0.812629	-0.582781	6
0.739632	-0.673011	7
0.709724	-0.70448	7
0.610351	-0.792131	7
0.620291	-0.784372	7
0.51374	-0.857946	7
0.495907	-0.868376	8
0.361042	-0.932549	8
0.328842	-0.944385	9
0.24575	-0.969333	9
0.280791	-0.959769	9
0.158567	-0.987348	9
0.171839	-0.985125	9
0.160679	-0.987007	9
0.224506	-0.974473	9
0.172425	-0.985023	9
0.207014	-0.978338	9
0.209358	-0.977839	9
0.1947	-0.980863	9
0.236724	-0.971577	9
0.239286	-0.970949	9
0.228827	-0.973467	9
0.23399	-0.972239	9
0.263029	-0.964788	9
0.264964	-0.964258	9
0.319996	-0.947419	9
0.406514	-0.913644	9
0.467833	-0.883817	9
0.451215	-0.892415	9
0.84092	-0.54116	9
0.234542	0.972106	0
0.256224	0.966617	0
0.173305	0.984868	0
0.202714	0.979238	0
0.140336	0.990104	0
0.221656	0.975125	0
0.372345	0.928094	0
0.403461	0.914997	1
0.438754	0.898607	1
0.510181	0.860067	1
0.540559	0.841306	1
0.586929	0.809639	2
0.637781	0.770218	2
0.711001	0.703191	2
0.757202	0.653181	2
0.811208	0.584757	3
0.840407	0.541956	3
0.894737	0.446594	3
0.908622	0.417619	3
0.952523	0.304468	3
0.967957	0.251116	3
0.985272	0.170996	4
0.995333	0.0965043	4
0.999739	0.0228239	4
0.99974	-0.0227931	5
0.989985	-0.141171	5
0.968271	-0.249902	5
0.909822	-0.414999	5
0.853108	-0.521734	6
0.824581	-0.565744	6
0.752767	-0.658287	7
0.666752	-0.74528	7
0.528394	-0.848999	7
0.449576	-0.893242	7
0.345794	-0.938311	8
0.3158	-0.948826	8
0.295617	-0.955306	8
0.291447	-0.956587	9
0.250533	-0.968108	9
0.210053	-0.97769	9
0.21899	-0.975727	10
0.241186	-0.970479	10
0.275671	-0.961252	10
0.242484	-0.970155	10
0.244056	-0.969761	10
0.232107	-0.97269	10
0.246467	-0.969151	10
0.230078	-0.973172	10
0.221551	-0.975149	10
0.229816	-0.973234	10
0.268571	-0.96326	10
0.255306	-0.96686	10
0.245863	-0.969305	10
0.261126	-0.965305	10
0.267715	-0.963498	10
0.360613	-0.932715	10
0.386043	-0.922481	10
0.413063	-0.910702	10
0.411188	-0.911551	10
0.539522	-0.841972	10
0.122121	0.992515	0
0.195911	0.980622	0
0.187177	0.982326	0
0.123327	0.992366	0
-0.0156188	0.999878	-1
-0.288184	0.957575	-1
-0.516002	0.856587	-1
-0.460413	0.887705	-1
-0.485886	0.874022	-2
-0.47638	0.879239	-2
-0.541346	0.8408	-2
-0.610248	0.792211	-3
-0.693401	0.720552	-3
-0.778379	0.627794	-3
-0.882238	0.470804	-4
-0.903133	0.429361	-4
-0.941204	0.337838	-5
-0.973328	0.229418	-5
-0.98634	0.164721	-5
-0.99708	0.0763631	-5
-0.992179	0.124823	-5
-0.998605	0.0528022	-6
-0.999246	0.0388251	-6
-0.999363	-0.0356971	-7
-0.998747	-0.0500406	-7
-0.998313	-0.058062	-7
-0.997866	-0.0652955	-8
-0.997576	-0.0695816	-8
-0.99536	-0.0962215	-8
-0.998774	-0.0495121	-8
-0.999593	-0.0285134	-9
-0.999685	0.0250916	-9
-0.999988	0.00489095	-9
-0.999713	0.0239752	-9
-0.999993	-0.00368062	-9
-0.999549	0.0300412	-9
-0.999933	0.0115879	-10
-0.999992	-0.00399334	-10
-0.998918	-0.0465021	-10
-0.998299	-0.0582989	-12
-0.992409	-0.122984	-12
-0.987142	-0.159848	-12
-0.968342	-0.249629	-12
-0.954243	-0.299031	-12
-0.932372	-0.3615	-12
-0.896821	-0.442393	-12
-0.866982	-0.498339	-12
-0.865738	-0.500498	-12
-0.855263	-0.518194	-12
-0.852239	-0.523152	-12
-0.792084	-0.610412	-12
-0.769957	-0.638096	-12
-0.701227	-0.712939	-12
-0.737298	-0.675568	-12
-0.752502	-0.65859	-12
-0.78372	-0.621114	-12
-0.849711	-0.527249	-12
-0.943471	-0.331454	-12
-0.943997	-0.329953	-12
-0.970444	-0.241328	-12
0.0525323	0.998619	0
0.169862	0.985468	0
0.204519	0.978863	0
0.246435	0.969159	1
0.197315	0.98034	1
0.422494	0.906366	2
0.814548	0.580096	2
0.849233	0.528018	2
0.865211	0.501409	2
0.901813	0.432127	3
0.897583	0.440845	3
0.932616	0.36087	3
0.92728	0.37437	3
0.942509	0.33418	3
0.94443	0.328714	3
0.965298	0.261151	4
0.982357	0.187016	4
0.997088	0.0762614	4
0.999839	-0.0179146	5
[truncated: 5,861 more rows]

## Sheet: FigS11B
dim_1	dim_2	evidence		Note: Due to the stochastic nature of the manifold inference procedure, exact fit manifolds may differ between runs.
0.321588	0.94688	0
-0.367096	0.930183	0
0.768251	0.640148	0
0.427666	0.903937	0
0.108793	0.994064	-1
0.194739	0.980855	-1
0.408799	0.912624	-1
0.0905246	0.995894	-1
-0.167911	0.985802	-1
-0.148674	0.988886	-1
-0.191873	0.98142	-1
-0.234576	0.972098	-1
-0.193514	0.981097	-2
-0.161074	0.986942	-2
-0.070399	0.997519	-2
-0.0869035	0.996217	-2
-0.0651544	0.997875	-2
-0.0627009	0.998032	-2
-0.0384679	0.99926	-2
-0.0307714	0.999526	-2
-0.0476052	0.998866	-2
-0.0919567	0.995763	-2
-0.0664935	0.997787	-2
-0.0535007	0.998568	-2
-0.0348064	0.999394	-2
-0.0142184	0.999899	-2
0.00909463	0.999959	-2
-0.0414077	0.999142	-3
-0.0913383	0.99582	-3
-0.171428	0.985197	-3
-0.373956	0.927446	-3
-0.459704	0.888072	-3
-0.465888	0.884844	-3
-0.59529	0.803511	-3
-0.650156	0.759801	-4
-0.724209	0.689581	-4
-0.744426	0.667705	-4
-0.824481	0.565889	-4
-0.798757	0.601653	-4
-0.815387	0.578916	-4
-0.835769	0.549081	-4
-0.73039	0.68303	-4
-0.677366	0.735647	-4
-0.557256	0.83034	-4
-0.526262	0.850323	-4
-0.651777	0.758411	-4
-0.748673	0.662939	-4
-0.85325	0.521502	-4
-0.891534	0.452954	-4
-0.91971	0.392598	-4
-0.890735	0.454523	-4
-0.928105	0.372319	-4
-0.928463	0.371425	-4
-0.909448	0.415818	-4
-0.92326	0.384177	-4
-0.917384	0.398004	-4
-0.813824	0.581111	-4
-0.588985	0.808144	-4
-0.726767	0.686884	-4
-0.274248	0.961659	-4
0.0851729	0.996366	0
0.200433	0.979708	0
0.154623	0.987974	0
0.0857658	0.996315	0
0.0075032	0.999972	1
0.034678	0.999399	0
0.107277	0.994229	0
0.112086	0.993699	0
0.118023	0.993011	0
0.145756	0.989321	1
0.125548	0.992088	0
0.190515	0.981684	0
0.201642	0.979459	0
0.291736	0.956499	0
0.316666	0.948537	0
0.279378	0.960181	1
0.147997	0.988988	1
0.0340673	0.99942	0
-0.498783	0.866727	0
-0.725117	0.688625	0
-0.792415	0.609982	0
-0.78944	0.613828	0
-0.888545	0.45879	0
-0.836557	0.54788	0
-0.841649	0.540024	0
-0.789098	0.614268	-1
-0.418518	0.908209	-1
0.0480782	0.998844	-1
0.885589	0.46447	-1
0.970474	-0.241204	-2
0.914578	-0.404409	-2
0.883202	-0.468992	-2
0.856379	-0.516348	-3
0.902097	-0.431534	-3
0.86988	-0.493263	-3
0.875257	-0.483658	-3
0.913776	-0.406219	-3
0.934663	-0.355535	-3
0.969375	-0.245585	-3
0.991387	-0.130968	-3
0.988299	0.152529	-3
0.940268	0.340436	-3
0.776546	0.630061	-3
0.700121	0.714024	-3
0.347463	0.937694	-3
0.0795076	0.996834	-3
-0.389973	0.920826	-3
-0.728948	0.684569	-3
-0.913493	0.406855	-3
-0.964294	0.264834	-3
-0.996446	0.0842313	-3
-0.999959	-0.00910359	-3
-0.998586	-0.0531547	-3
-0.947721	-0.319101	-3
-0.0440545	-0.999029	-3
0.506661	-0.862145	-3
0.66329	-0.748362	-3
0.722131	-0.691757	-3
0.730481	-0.682933	-3
0.89238	-0.451284	-3
0.141332	0.989962	0
0.219012	0.975722	0
0.160157	0.987092	0
0.0973513	0.99525	1
-0.0614134	0.998112	1
-0.390885	0.92044	1
-0.743576	0.668651	0
-0.78991	0.613223	0
-0.839935	0.542687	0
-0.854943	0.518721	0
-0.844625	0.535358	0
-0.849458	0.527656	0
-0.822384	0.568933	0
-0.820034	0.572315	0
-0.76949	0.638659	0
-0.724548	0.689224	0
-0.669408	0.742895	0
-0.625253	0.780422	0
-0.514134	0.85771	0
-0.476055	0.879416	0
-0.331319	0.943519	0
-0.248496	0.968633	0
-0.176201	0.984354	0
0.0193979	0.999812	0
0.0891591	0.996017	0
0.153845	0.988095	0
0.220593	0.975366	0
0.258625	0.965978	0
0.413404	0.910548	0
0.494003	0.86946	0
0.555863	0.831274	0
0.56675	0.82389	0
0.590899	0.806746	0
0.645728	0.763568	1
0.659391	0.751801	1
0.666967	0.745087	1
0.701397	0.712771	2
0.725672	0.68804	2
0.747667	0.664074	2
0.786865	0.617125	2
0.814704	0.579877	2
0.846994	0.531603	2
0.8607	0.509113	2
0.868472	0.495739	2
0.885717	0.464226	2
0.871107	0.491093	2
0.858332	0.513094	2
0.836088	0.548596	2
0.719078	0.694929	2
0.459018	0.888427	2
-0.207504	0.978234	2
-0.480029	0.877253	2
-0.696515	0.717542	2
-0.751487	0.659748	2
-0.73051	0.682902	2
-0.736756	0.676159	2
-0.720261	0.693704	2
-0.618635	0.785679	2
-0.59472	0.803933	2
-0.0831539	0.996537	2
0.131886	0.991265	0
0.242986	0.97003	0
0.135858	0.990728	0
0.12977	0.991544	1
0.0216584	0.999765	1
0.0513438	0.998681	1
0.464503	0.885571	2
0.623761	0.781616	2
0.690312	0.723512	1
0.706679	0.707534	1
0.719673	0.694313	1
0.755402	0.655262	2
0.786584	0.617483	2
0.754783	0.655975	3
0.757301	0.653066	3
0.701348	0.712819	3
0.652484	0.757802	3
0.618413	0.785854	3
0.555234	0.831694	3
0.510233	0.860036	4
0.453245	0.891386	4
0.420095	0.90748	4
0.423953	0.905684	4
0.434733	0.900559	4
0.451782	0.892128	5
0.449962	0.893048	5
0.520184	0.854054	5
0.568226	0.822873	5
0.644147	0.764902	6
0.712759	0.701409	6
0.778125	0.62811	6
0.806505	0.591227	6
0.815428	0.578858	6
0.800048	0.599936	7
0.774772	0.63224	7
0.680888	0.732388	7
0.617628	0.78647	8
0.511424	0.859328	8
0.345076	0.938575	8
0.14637	0.98923	8
-0.0311753	0.999514	8
-0.262147	0.965028	8
-0.514993	0.857194	8
-0.685593	0.727985	8
-0.815086	0.57934	8
-0.875003	0.484117	8
-0.938785	0.344503	8
-0.958472	0.285188	8
-0.979962	0.199184	8
-0.988306	0.152483	8
-0.984523	0.175258	8
-0.964839	0.262843	8
-0.92083	0.389963	8
-0.771314	0.636455	8
-0.315753	0.948842	8
0.35942	0.933176	8
0.897849	0.440304	8
0.981202	0.192985	8
0.989698	-0.143169	8
1	0.000449494	8
0.203092	0.97916	0
0.235147	0.97196	0
0.118072	0.993005	0
0.0938391	0.995587	0
-0.00245151	0.999997	0
-0.0806844	0.99674	0
0.0416226	0.999133	1
0.280409	0.959881	1
0.427549	0.903992	1
0.619363	0.785105	1
0.684641	0.72888	1
0.770246	0.637747	1
0.779406	0.626519	1
0.81785	0.575431	1
0.832869	0.55347	1
0.844648	0.535322	2
0.780767	0.624823	2
0.69093	0.722922	2
0.542534	0.840034	3
0.425467	0.904974	3
0.253487	0.967339	3
0.0823585	0.996603	3
0.00845874	0.999964	3
0.0379121	0.999281	3
0.0368327	0.999321	4
0.0186552	0.999826	4
0.0136712	0.999907	4
0.129417	0.99159	3
0.242397	0.970177	3
0.380386	0.924828	3
0.490621	0.871373	3
0.649642	0.76024	4
0.78276	0.622324	4
0.870008	0.493037	5
0.936637	0.350302	5
0.971595	0.236649	4
0.997589	0.0694012	5
0.99945	-0.0331522	5
0.993943	-0.109893	5
0.986442	-0.16411	6
0.976729	-0.214479	6
0.967957	-0.251115	6
0.967074	-0.254494	6
0.959929	-0.280245	6
0.965162	-0.261652	6
0.958052	-0.286594	6
0.965011	-0.262208	6
0.986047	-0.166467	6
0.991006	0.133817	6
0.144915	0.989444	6
-0.552701	0.83338	6
-0.566107	0.824332	6
-0.59841	0.80119	6
-0.502204	0.864749	6
-0.420823	0.907143	6
-0.111057	0.993814	6
0.128856	0.991663	6
0.25525	0.966875	6
0.365814	0.930688	6
0.188676	0.982039	6
0.113037	0.993591	0
0.235004	0.971994	0
0.209178	0.977878	0
0.262622	0.964899	0
0.193316	0.981137	0
0.545584	0.838056	1
0.935477	0.353387	1
0.943178	0.332288	1
0.921792	0.387685	1
0.932138	0.362104	2
0.935004	0.354637	2
0.932627	0.360841	2
0.950954	0.309332	2
0.957265	0.289211	2
0.981203	0.192977	2
0.99792	0.0644711	3
0.999076	0.0429744	3
0.999983	0.0058515	3
0.998238	-0.0593316	3
0.997238	-0.0742786	3
0.999265	-0.0383271	4
-0.986265	0.165169	4
-0.981715	0.190356	4
-0.955602	0.294661	3
-0.939474	0.342619	4
-0.95862	0.284689	4
-0.950865	0.309607	4
-0.974441	0.224642	4
-0.957473	0.288523	4
-0.942652	0.333777	5
-0.916504	0.400025	5
-0.901307	0.43318	5
-0.863314	0.504668	5
-0.823242	0.567691	6
-0.75465	0.656128	6
-0.627151	0.778897	7
-0.222282	0.974982	7
0.869595	0.493765	7
0.959747	0.280866	8
0.997328	0.0730495	8
0.99519	0.0979597	8
0.999493	0.0318463	8
0.998946	0.0458897	8
0.992298	0.123869	8
0.983675	0.179957	8
0.963909	0.266233	8
0.949458	0.313893	8
0.935747	0.352671	8
0.917154	0.398532	8
0.901946	0.431848	8
0.893782	0.448502	8
0.87623	0.481892	8
0.874799	0.484486	8
0.870153	0.492782	8
0.854922	0.518756	8
0.874997	0.484129	8
0.915208	0.402981	8
0.942518	0.334155	8
0.931656	0.363341	8
0.984725	0.174116	8
0.208987	0.977918	0
0.244814	0.96957	0
0.23905	0.971007	0
0.295357	0.955387	0
0.26796	0.96343	0
0.617772	0.786357	1
0.919679	0.392672	1
0.91285	0.408295	1
0.906187	0.422878	1
0.900463	0.434933	2
0.896846	0.442344	2
0.898306	0.43937	2
0.89883	0.438297	2
0.897791	0.440422	2
0.911127	0.412126	2
0.91009	0.41441	2
0.918741	0.394861	2
0.927429	0.373999	3
0.943912	0.330197	3
0.966937	0.255016	3
0.977179	0.212415	3
0.990214	0.139559	4
0.994735	0.102484	4
0.999871	0.0160466	4
0.999761	-0.0218647	5
0.996249	-0.0865332	5
0.996249	-0.0865313	5
0.997227	-0.0744228	5
0.992306	-0.123811	5
0.992393	-0.123112	5
0.986935	-0.161119	5
0.986686	-0.162638	6
0.982406	-0.18676	6
0.985542	-0.16943	7
0.958407	-0.285404	7
0.959202	-0.282722	7
0.940222	-0.340562	8
0.913186	-0.407544	8
0.87928	-0.476306	8
0.820309	-0.57192	8
0.76182	-0.647789	9
0.663734	-0.747969	9
0.59372	-0.804671	9
0.541607	-0.840632	9
0.504767	-0.863256	9
0.471022	-0.882122	9
0.345932	-0.93826	9
0.312862	-0.949798	9
0.292278	-0.956333	9
0.184444	-0.982843	9
0.158782	-0.987314	9
0.0574315	-0.998349	9
0.0522798	-0.998632	9
-0.020208	-0.999796	9
-0.135653	-0.990756	9
-0.3353	-0.942112	9
-0.368777	-0.929518	9
-0.407774	-0.913083	9
-0.680367	-0.732872	9
-0.890411	-0.455157	9
0.0723496	0.997379	0
0.171444	0.985194	0
0.168766	0.985656	0
0.179439	0.983769	0
0.0766853	0.997055	0
-0.0302498	0.999542	0
-0.740598	0.671948	0
-0.478879	0.877881	0
-0.519672	0.854366	0
-0.51637	0.856366	0
-0.457981	0.888962	0
-0.239316	0.970942	0
-0.128287	0.991737	-1
0.1387	0.990335	-1
0.370397	0.928873	-1
0.450236	0.89291	-1
0.512628	0.858611	-1
0.436873	0.899523	-2
0.281508	0.959559	-2
0.149025	0.988833	-2
0.0429792	0.999076	-3
-0.0292566	0.999572	-3
-0.181593	0.983374	-3
-0.113681	0.993517	-3
-0.10048	0.994939	-4
0.00606191	0.999982	-4
-0.00696826	0.999976	-4
0.137826	0.990456	-4
0.0926854	0.995695	-5
0.226646	0.973977	-5
0.307043	0.951696	-5
0.386755	0.922183	-5
0.432616	0.901578	-5
0.483531	0.875327	-5
0.538631	0.842542	-5
0.582406	0.812898	-5
0.566897	0.823788	-5
0.591438	0.80635	-5
0.605925	0.795522	-5
0.6593	0.75188	-5
0.699379	0.714751	-4
0.662817	0.748781	-4
0.722849	0.691006	-4
0.84742	0.530923	-4
0.886615	0.462509	-4
0.919856	0.392257	-4
0.942249	0.334912	-4
0.956085	0.29309	-4
0.984301	0.176498	-4
0.998251	0.0591186	-4
0.999191	-0.040218	-4
0.994055	-0.108876	-4
0.976448	-0.215754	-4
0.947096	-0.32095	-4
0.887825	-0.460181	-4
0.80633	-0.591465	-4
0.693963	-0.720011	-4
0.144439	-0.989514	-4
-0.078459	-0.996917	-4
0.944656	0.328063	-4
0.114058	0.993474	0
0.149838	0.988711	0
0.149285	0.988794	0
0.193231	0.981153	1
0.122651	0.99245	1
0.206216	0.978506	1
0.436554	0.899678	0
0.425695	0.904866	0
0.446755	0.894657	0
0.44721	0.894429	0
0.456539	0.889704	0
0.487701	0.873011	0
0.458588	0.888649	0
0.507474	0.861667	0
0.471872	0.881667	0
0.502276	0.864707	0
0.518024	0.855366	0
0.522862	0.852417	0
0.584553	0.811355	0
0.587108	0.809509	0
0.654607	0.755969	0
0.663189	0.748452	0
0.73654	0.676394	0
0.801664	0.597775	0
0.886175	0.463351	0
0.892564	0.450921	0
0.91505	0.403341	0
0.859372	0.511351	0
0.735987	0.676995	0
0.173702	0.984798	0
-0.429815	0.902917	0
-0.549448	0.835528	0
-0.759623	0.650364	0
-0.848931	0.528504	1
-0.892846	0.450361	1
-0.899347	0.437235	1
-0.904641	0.426173	2
-0.877389	0.47978	2
-0.795037	0.606561	2
-0.732124	0.681172	2
-0.776781	0.629771	2
-0.830231	0.557419	2
-0.910854	0.412729	2
-0.92239	0.386261	2
0.736541	-0.676393	2
0.736154	-0.676814	2
0.786951	-0.617016	2
0.71586	-0.698243	2
0.7562	-0.654341	2
0.818437	-0.574597	2
0.886081	-0.463531	2
0.998566	-0.053528	2
0.973691	0.227871	2
0.670256	0.74213	2
0.382759	0.923848	2
0.19843	0.980115	2
0.143227	0.98969	2
0.232016	0.972712	2
0.947824	0.318795	2
0.99159	-0.129417	2
0.156749	0.987638	0
0.178519	0.983936	0
0.144532	0.9895	0
0.129813	0.991538	1
0.0569082	0.998379	1
0.0708392	0.997488	1
0.147328	0.989088	1
0.16341	0.986558	1
0.191924	0.98141	2
0.22779	0.97371	2
0.280196	0.959943	2
0.326041	0.945356	2
0.392431	0.919781	2
0.451657	0.892191	2
0.517195	0.855868	3
0.626535	0.779393	3
0.69435	0.719637	3
0.780879	0.624682	3
0.847083	0.53146	3
0.899155	0.437629	3
0.921334	0.388773	3
0.940789	0.338993	3
0.964493	0.264108	3
0.975725	0.218998	3
0.993352	0.115117	3
0.982297	-0.187329	2
0.677592	-0.735438	2
0.244774	-0.96958	2
-0.0767843	-0.997048	3
-0.395109	-0.918634	3
-0.356657	-0.934235	3
-0.31163	-0.950203	3
-0.269676	-0.962951	3
-0.209847	-0.977734	3
-0.173118	-0.984901	4
-0.0874378	-0.99617	4
-0.0195647	-0.999809	4
0.0985709	-0.99513	4
0.137357	-0.990522	3
0.167188	-0.985925	3
0.199471	-0.979904	3
0.254111	-0.967175	3
0.300483	-0.953787	3
0.348556	-0.937288	3
0.408306	-0.912845	3
0.451947	-0.892045	3
0.472409	-0.881379	3
0.495989	-0.868329	3
0.499059	-0.866568	3
0.470772	-0.882255	3
0.554385	-0.832261	3
0.558113	-0.829765	3
0.583894	-0.81183	3
0.63353	-0.773718	3
0.683503	-0.729948	3
0.781877	-0.623433	3
0.820906	-0.571063	3
0.908484	-0.417919	3
0.934014	-0.357236	3
0.957702	0.287761	3
0.127384	0.991854	0
0.199225	0.979954	0
0.159993	0.987118	0
0.0737237	0.997279	0
-0.0537801	0.998553	0
-0.238805	0.971067	1
-0.414187	0.910192	1
-0.479365	0.877616	0
-0.548679	0.836033	0
-0.597224	0.802075	0
-0.607253	0.794508	0
-0.644097	0.764944	0
-0.636003	0.771687	0
-0.654785	0.755815	0
-0.603158	0.797622	-1
-0.588459	0.808527	-1
-0.496705	0.86792	-1
-0.473873	0.880593	-1
-0.433842	0.900989	-1
-0.354412	0.935089	-1
-0.20098	0.979595	-1
-0.106266	0.994338	-1
0.140049	0.990145	0
0.46814	0.883654	0
0.361403	0.93241	0
0.217167	0.976134	0
0.174871	0.984591	1
-0.0131304	0.999914	1
-0.138721	0.990332	1
-0.248054	0.968746	1
-0.329018	0.944324	0
-0.388437	0.921475	0
-0.451388	0.892328	0
-0.429918	0.902868	0
-0.453807	0.8911	0
-0.444419	0.895819	0
-0.427707	0.903918	0
-0.32405	0.94604	1
-0.258558	0.965996	1
-0.169975	0.985448	1
0.119297	0.992859	1
0.437695	0.899124	1
0.746577	0.665299	1
0.932151	0.362069	1
0.99704	0.0768825	1
0.994838	-0.101474	1
0.972855	-0.231415	1
0.922702	-0.385514	1
0.857513	-0.514463	1
0.753206	-0.657785	1
0.575406	-0.817868	1
0.42622	-0.90462	1
0.271502	-0.962438	1
0.150826	-0.98856	1
0.0885862	-0.996069	1
0.00196592	-0.999998	1
0.091733	-0.995784	1
0.108529	-0.994093	1
0.129586	-0.991568	1
0.624146	-0.781308	1
0.198255	0.98015	0
0.285488	0.958382	0
0.24866	0.968591	0
0.351801	0.936075	1
0.290887	0.956757	1
0.920839	0.389944	1
0.819762	-0.572704	1
0.741783	-0.67064	2
0.638342	-0.769753	2
0.68037	-0.732869	2
0.652038	-0.758186	3
0.681112	-0.73218	3
0.769288	-0.638902	3
0.856298	-0.516482	4
0.955408	-0.295288	4
0.977489	-0.210988	4
0.994915	-0.100719	4
0.999811	0.019459	4
0.988437	0.151634	5
0.958653	0.284579	5
0.906456	0.4223	6
0.861987	0.50693	6
0.78406	0.620685	6
0.749403	0.662114	6
0.712027	0.702152	6
0.7217	0.692206	7
0.759875	0.650069	7
0.829343	0.558739	8
0.918569	0.395261	9
0.970722	0.240205	9
0.999169	0.0407692	9
0.999309	-0.0371666	10
0.986569	-0.163347	10
0.97112	-0.238593	10
0.959124	-0.282987	10
0.922528	-0.38593	11
0.895442	-0.445177	11
0.86639	-0.499369	11
0.84806	-0.529901	12
0.804694	-0.59369	12
0.770078	-0.63795	12
0.762262	-0.647269	12
0.75661	-0.653866	12
0.791933	-0.610608	12
0.826215	-0.563355	12
0.872219	-0.489115	12
0.931727	-0.363161	12
0.97888	-0.204434	12
0.993529	-0.11358	12
0.997224	-0.0744605	12
0.992031	-0.12599	12
0.988174	-0.153335	12
0.960901	-0.276891	12
0.902096	-0.431535	12
0.787773	-0.615966	12
0.614209	-0.789144	12
0.450861	-0.892594	12
0.485246	-0.874378	12
0.503512	-0.863988	12
0.707916	-0.706297	12
0.140263	0.990114	0
0.203768	0.979019	0
0.104046	0.994573	0
0.126556	0.991959	-1
0.0843372	0.996437	-1
0.107932	0.994158	-1
0.228957	0.973436	-2
0.218616	0.975811	-2
0.254354	0.967111	-1
0.207727	0.978187	-1
0.198406	0.98012	-1
0.253421	0.967356	-2
0.281078	0.959685	-2
0.33696	0.941519	-3
0.427824	0.903862	-3
0.464237	0.885711	-3
0.520814	0.85367	-3
0.538906	0.842366	-3
0.606659	0.794962	-3
0.5512	0.834373	-4
0.523099	0.852272	-4
0.407813	0.913066	-4
0.341361	0.939932	-4
0.114675	0.993403	-4
0.04034	0.999186	-5
-0.214647	0.976692	-5
-0.311999	0.950082	-5
-0.430034	0.902813	-5
-0.508369	0.861139	-6
-0.592726	0.805404	-6
-0.628112	0.778123	-6
-0.633041	0.774118	-6
-0.656868	0.754006	-6
-0.693389	0.720563	-7
-0.677844	0.735206	-7
-0.677755	0.735288	-7
-0.559487	0.828839	-8
-0.556589	0.830788	-8
-0.263121	0.964763	-8
-0.176163	0.984361	-8
0.00628078	0.99998	-8
0.108585	0.994087	-8
0.0256559	0.999671	-8
0.258138	0.966108	-8
0.223981	0.974593	-8
0.383995	0.923335	-8
0.496998	0.867752	-8
0.411938	0.911212	-8
0.448171	0.893948	-8
0.377704	0.925926	-8
0.323453	0.946244	-8
0.187692	0.982228	-8
0.0652108	0.997872	-8
0.0634074	0.997988	-8
-0.115339	0.993326	-8
-0.316679	0.948533	-8
-0.435793	0.900047	-8
-0.0750332	0.997181	-8
0.726334	0.687342	-8
0.464076	0.885796	-8
0.0751174	0.997175	0
0.172164	0.985068	0
0.238848	0.971057	0
0.267297	0.963614	0
0.175253	0.984523	-1
0.56278	0.826607	-1
0.974063	-0.226279	-1
0.819505	-0.573071	-1
0.682	-0.731352	-1
0.650422	-0.759573	-2
0.537005	-0.843579	-2
0.505205	-0.862999	-3
0.330454	-0.943822	-3
0.0958318	-0.995398	-3
-0.299579	-0.954071	-4
-0.920962	-0.389652	-4
-0.965424	0.260686	-4
-0.873472	0.486874	-3
-0.72662	0.68704	-3
-0.627203	0.778856	-3
-0.466717	0.884407	-3
-0.29783	0.954619	-3
-0.0856936	0.996322	-3
0.0863973	0.996261	-2
0.232675	0.972555	-3
0.371122	0.928584	-3
0.473877	0.880591	-3
0.566001	0.824404	-3
0.644262	0.764805	-3
0.727038	0.686597	-3
0.814817	0.579718	-3
0.896605	0.442831	-3
0.963174	0.268878	-2
0.999996	0.00294033	-2
0.957113	-0.289715	-2
0.799986	-0.600019	-2
0.618388	-0.785873	-2
0.469695	-0.882829	-2
0.377291	-0.926095	-3
0.262015	-0.965064	-3
0.21958	-0.975595	-3
0.178657	-0.983911	-3
0.147312	-0.98909	-3
0.142134	-0.989847	-3
0.112125	-0.993694	-3
0.0717448	-0.997423	-3
0.100674	-0.994919	-3
0.0987732	-0.99511	-3
0.0932603	-0.995642	-3
0.0682869	-0.997666	-3
0.0616357	-0.998099	-3
0.0962504	-0.995357	-3
0.230897	-0.972978	-3
0.433325	-0.901238	-3
0.565544	-0.824718	-3
0.526346	-0.85027	-3
0.3747	-0.927146	-3
0.361033	-0.932553	-3
0.751098	-0.66019	-3
0.990956	-0.134185	-3
0.078797	0.996891	0
0.241923	0.970296	0
0.242974	0.970033	0
0.289679	0.957124	1
0.263089	0.964772	1
0.897891	0.440218	1
0.73415	-0.678987	1
0.801831	-0.597551	2
0.911286	-0.411774	2
0.956474	0.291817	2
0.435311	0.90028	3
-0.0703102	0.997525	3
-0.0348507	0.999393	3
-0.204217	0.978926	4
-0.330371	0.943851	4
-0.368481	0.929635	4
-0.438659	0.898653	4
-0.419943	0.90755	4
-0.443093	0.896476	5
-0.406543	0.913631	5
-0.401717	0.915764	5
-0.31283	0.949809	5
-0.153061	0.988217	6
-0.0857955	0.996313	6
0.0678898	0.997693	6
0.276429	0.961034	6
0.315558	0.948906	7
0.40784	0.913054	7
0.383965	0.923348	7
0.329878	0.944023	7
0.273708	0.961813	7
0.171155	0.985244	7
0.032501	0.999472	8
-0.167174	0.985927	8
-0.313022	0.949746	8
-0.408778	0.912634	9
-0.647047	0.76245	9
-0.766379	0.642388	9
-0.885294	0.465033	10
-0.893081	0.449895	10
-0.94129	0.3376	10
-0.9513	0.308268	10
-0.971859	0.235564	10
-0.966784	0.255595	10
-0.957692	0.287796	10
-0.969234	0.246142	10
-0.981775	0.190046	10
-0.988154	0.153468	10
-0.98575	0.168217	10
-0.999331	0.0365683	10
-0.999475	-0.0324048	10
-0.999982	-0.00608278	10
-0.999539	-0.0303465	10
-0.570737	-0.821133	10
0.547418	-0.836859	10
0.75675	-0.653705	10
0.885281	-0.465057	10
0.775049	-0.631901	10
0.525256	-0.850944	10
-0.513239	0.858246	10
0.0994645	0.995041	0
0.167022	0.985953	0
0.124892	0.99217	0
0.0177648	0.999842	0
-0.201276	0.979535	-1
-0.649408	0.76044	-1
-0.819862	0.572561	-1
-0.732172	0.68112	-1
-0.624472	0.781048	-1
-0.417294	0.908772	-1
-0.222725	0.974881	-1
-0.0239867	0.999712	-2
0.317205	0.948357	-2
0.66629	0.745693	-2
0.902018	0.431699	-3
0.98786	0.155347	-3
0.999812	0.0193706	-3
0.995138	-0.0984939	-3
0.996244	-0.0865869	-3
0.99939	0.0349299	-3
0.843791	0.536672	-3
0.39999	0.916519	-3
-0.391057	0.920367	-3
-0.74167	0.670765	-3
-0.803681	0.595061	-3
-0.874835	0.484421	-4
-0.895627	0.444807	-4
-0.909299	0.416143	-4
-0.943552	0.331225	-4
-0.942728	0.333562	-5
-0.959593	0.28139	-5
-0.962515	0.271229	-5
-0.981247	0.192755	-5
-0.987838	0.155485	-5
-0.992333	0.123593	-5
-0.998984	0.0450671	-5
-0.999989	-0.00471769	-5
-0.995354	-0.0962833	-6
-0.994447	-0.105242	-6
-0.998713	-0.0507106	-6
-0.999384	0.0350862	-6
-0.514382	0.857561	-6
0.592183	0.805804	-6
0.782722	0.622372	-6
0.819458	0.573139	-6
0.767503	0.641045	-6
0.669318	0.742976	-6
0.500008	0.866021	-6
0.577451	0.816425	-6
0.761703	0.647927	-6
0.830181	0.557495	-6
0.826377	0.563118	-6
0.498376	0.866961	-6
-0.455351	0.890312	-6
0.0357604	0.99936	-6
0.285945	0.958246	-6
-0.966641	0.256134	-6
-0.996583	0.0826024	-6
-0.955121	0.296217	-6
-0.852374	0.522932	-6
0.110791	0.993844	0
0.192944	0.98121	0
0.173029	0.984917	0
0.181314	0.983425	1
0.115946	0.993255	1
0.0639651	0.997952	1
0.19112	0.981567	2
0.130272	0.991478	2
0.143484	0.989653	2
0.206731	0.978398	3
0.231971	0.972723	3
0.277326	0.960776	3
0.302065	0.953287	4
0.313927	0.949447	4
0.383043	0.923731	4
0.420717	0.907192	5
0.435643	0.900119	5
0.469972	0.882682	5
0.525212	0.850971	6
0.61285	0.790199	6
0.662559	0.74901	6
0.807942	0.589262	6
0.867853	0.496822	7
0.939083	0.34369	7
0.959075	0.283152	7
0.976266	0.216576	7
0.987389	0.158315	8
0.993366	0.114998	8
0.999815	-0.0192291	8
0.99386	-0.110644	9
0.972531	-0.232772	9
0.970069	-0.242828	9
0.95742	-0.288698	10
0.962891	-0.269891	10
0.965789	-0.259329	10
0.97906	-0.203574	10
0.992018	-0.126093	10
0.995897	-0.0904889	11
0.99898	-0.0451588	11
0.999673	-0.0255818	11
0.998198	0.0600018	11
0.998802	0.0489398	11
0.990941	0.134295	11
0.985688	0.168577	11
0.972865	0.231375	11
0.956917	0.290363	11
0.952668	0.304012	11
0.963143	0.268989	11
0.979394	0.201959	11
0.993521	0.11365	11
0.985944	-0.167075	11
0.938789	-0.344493	11
0.894295	-0.447478	11
0.871882	-0.489716	11
0.93231	-0.361659	11
0.98642	-0.164241	11
0.915077	-0.403279	11
0.904109	-0.427303	11
0.992372	0.123283	11
0.996032	-0.0889908	11
0.169896	0.985462	0
0.26746	0.963569	0
0.17214	0.985072	0
0.256057	0.966662	0
0.281422	0.959584	1
0.686842	0.726807	0
0.825622	-0.564224	0
0.737578	-0.675262	0
0.611622	-0.79115	0
0.523538	-0.852002	0
0.432737	-0.90152	0
0.36477	-0.931098	0
0.316285	-0.948664	0
0.290768	-0.956793	0
0.250822	-0.968033	0
0.225074	-0.974342	1
0.201842	-0.979418	1
0.178636	-0.983915	1
0.16604	-0.986119	1
0.153309	-0.988178	1
0.154814	-0.987944	1
0.15695	-0.987607	1
0.122286	-0.992495	1
0.11162	-0.993751	1
0.0900939	-0.995933	2
0.126308	-0.991991	2
0.125557	-0.992086	2
0.170208	-0.985408	2
0.176656	-0.984273	2
0.267026	-0.963689	2
0.292396	-0.956297	1
0.358118	-0.933676	1
0.418297	-0.90831	2
0.514441	-0.857526	2
0.51387	-0.857868	2
0.592645	-0.805464	2
0.606796	-0.794858	2
0.634352	-0.773044	2
0.66684	-0.745201	2
0.607348	-0.794436	2
0.652997	-0.75736	2
0.525677	-0.850684	2
0.499139	-0.866522	2
0.619554	-0.784954	2
0.680892	-0.732384	2
0.471081	-0.88209	2
0.899842	-0.436216	2
0.844943	-0.534856	2
0.935333	-0.353769	2
0.967113	-0.254348	2
0.999504	-0.0314782	2
0.939837	0.341622	2
0.813864	0.581056	2
0.526575	0.850129	2
0.120095	0.992762	2
-0.158676	0.987331	2
-0.197329	0.980337	2
-0.812268	0.583284	2
0.557281	-0.830324	2
0.943367	-0.331752	2
0.049119	0.998793	0
0.155647	0.987813	0
0.222486	0.974936	0
0.21551	0.976502	0
0.146242	0.989249	1
0.661398	0.750035	1
0.610629	-0.791917	1
0.576444	-0.817136	1
0.559715	-0.828685	1
0.552402	-0.833578	1
0.565684	-0.824622	1
0.56051	-0.828148	1
0.572908	-0.81962	1
0.56838	-0.822766	1
0.533556	-0.845765	1
0.561195	-0.827683	2
0.567144	-0.823619	2
0.613909	-0.789377	2
0.689173	-0.724597	2
0.796039	-0.605245	3
0.871167	-0.490988	2
0.93206	-0.362305	2
0.967134	-0.254267	2
0.991374	-0.131065	3
0.999837	0.0180375	2
0.98746	0.157867	2
0.979083	0.20346	2
0.977863	0.209245	2
0.98314	0.182854	2
0.984036	0.177968	2
0.993954	0.109794	2
0.996485	0.0837717	3
0.998381	-0.0568791	3
0.99262	-0.121264	3
0.973914	-0.226917	3
0.934116	-0.356969	3
0.89563	-0.444799	3
0.811069	-0.584951	3
0.791964	-0.610568	3
0.687021	-0.726638	4
0.612522	-0.790453	4
0.576974	-0.816763	4
0.506589	-0.862188	4
0.446897	-0.894586	4
0.40211	-0.915591	4
0.369791	-0.929115	4
0.338603	-0.940929	4
0.314986	-0.949096	4
0.336068	-0.941838	4
0.288802	-0.957389	4
0.268106	-0.963389	4
0.249331	-0.968418	4
0.0639734	-0.997952	4
-0.124681	-0.992197	4
-0.376306	-0.926496	4
-0.598245	-0.801313	4
-0.77255	-0.634954	4
-0.452452	-0.891789	4
-0.018088	-0.999836	4
0.679455	-0.733717	4
0.0902293	0.995921	0
0.155145	0.987892	0
0.143496	0.989651	0
0.0640215	0.997949	0
-0.247704	0.968836	0
-0.715302	0.698815	0
-0.951527	0.307566	0
-0.942927	0.333001	0
-0.92222	0.386665	0
-0.919017	0.394219	0
-0.894044	0.447979	0
-0.755833	0.654764	0
-0.720081	0.69389	0
-0.627628	0.778513	-1
-0.588799	0.80828	-1
-0.420431	0.907325	-1
-0.3875	0.92187	-1
-0.447258	0.894405	-1
-0.427718	0.903912	-1
-0.183336	0.98305	-1
0.0613406	0.998117	-1
0.115211	0.993341	-1
-0.0187506	0.999824	-1
-0.996928	0.0783287	-1
-0.99859	0.0530834	0
-0.986885	0.161426	-1
-0.983854	0.178972	-1
-0.922057	0.387054	-1
-0.887454	0.460896	-2
-0.840392	0.541979	-2
-0.91836	0.395747	-2
-0.920057	0.391784	-2
-0.881039	0.473043	-2
-0.870865	0.491522	-2
-0.869539	0.493864	-2
-0.830726	0.556682	-3
-0.795666	0.605736	-3
-0.841448	0.540338	-4
-0.806192	0.591654	-4
-0.770269	0.637719	-4
-0.743673	0.668544	-4
-0.596676	0.802482	-4
-0.594138	0.804363	-4
-0.574057	0.818816	-4
-0.546549	0.837427	-4
-0.515731	0.856751	-4
-0.475405	0.879767	-4
-0.472708	0.881219	-4
-0.433796	0.901011	-4
-0.483648	0.875263	-4
-0.388392	0.921494	-4
-0.446964	0.894552	-4
-0.621359	0.783526	-4
-0.70155	0.71262	-4
-0.743653	0.668565	-4
-0.84472	0.535208	-4
-0.94034	0.340236	-4
-0.955547	0.294838	-4
-0.989455	0.144844	-4
-0.907288	0.420509	-4
0.0527339	0.998609	0
0.118002	0.993013	0
0.198177	0.980166	0
0.173165	0.984893	0
0.025083	0.999685	0
-0.0461047	0.998937	0
-0.0706295	0.997503	0
-0.176077	0.984376	0
-0.303869	0.952714	0
-0.427201	0.904157	0
-0.505622	0.862755	0
-0.640979	0.767559	1
-0.76581	0.643066	1
-0.818997	0.573798	2
-0.885611	0.464429	2
-0.896241	0.443568	2
-0.916073	0.401011	1
-0.919714	0.392589	1
-0.929606	0.368554	1
-0.930215	0.367014	1
-0.941924	0.335827	0
-0.940761	0.33907	0
-0.948233	0.317576	0
-0.954886	0.296972	0
-0.953825	0.300362	0
-0.944643	0.328101	0
-0.943938	0.330122	0
-0.924025	0.382332	0
-0.932246	0.361825	0
-0.893369	0.449325	1
-0.87635	0.481676	0
-0.789468	0.613792	0
-0.850659	0.525718	1
-0.706011	0.708201	1
-0.692683	0.721242	1
-0.227264	0.973833	2
-0.0651398	0.997876	2
0.519597	0.854411	2
0.755526	0.655119	2
0.997625	0.0688793	2
0.983445	-0.181209	2
0.880499	-0.474048	2
0.81995	-0.572434	2
0.764154	-0.645034	2
0.710667	-0.703528	2
0.639118	-0.769109	2
0.52689	-0.849934	2
0.40365	-0.914914	2
0.419011	-0.907981	2
0.468189	-0.883628	2
0.436961	-0.899481	2
0.561996	-0.82714	2
0.748018	-0.663678	2
0.863895	-0.503672	2
0.810696	0.585467	2
0.439143	0.898417	2
0.186036	0.982543	2
-0.510344	0.859971	2
-0.849092	0.528245	2
-0.643706	0.765273	2
0.0921961	0.995741	0
0.196721	0.980459	0
0.162678	0.986679	0
0.135303	0.990804	0
0.0102948	0.999947	0
-0.105694	0.994399	-1
0.0490945	0.998794	0
0.245735	0.969337	0
0.556747	0.830682	-1
0.723073	0.690772	-1
0.859591	0.510983	0
0.90213	0.431465	0
0.940412	0.340037	-1
0.947079	0.320999	0
0.952681	0.303971	0
0.946571	0.322495	0
0.943833	0.330422	1
0.933964	0.357368	1
0.925526	0.378684	1
0.932893	0.360154	1
0.934746	0.355317	1
0.938961	0.344024	1
0.935368	0.353677	1
0.930862	0.365371	1
0.913903	0.405934	1
0.893696	0.448673	2
0.882676	0.469981	2
0.847067	0.531485	2
0.810342	0.585957	2
0.784705	0.619869	3
0.790576	0.612365	2
0.828163	0.560488	2
0.869154	0.494542	3
0.958225	-0.286017	3
0.555219	-0.831704	3
0.523548	-0.851996	3
0.445945	-0.89506	4
0.550499	-0.834836	3
0.575185	-0.818023	3
0.671357	-0.741134	2
0.665335	-0.746545	3
0.718656	-0.695365	3
0.796053	-0.605227	3
0.790963	-0.611864	3
0.827736	-0.561117	3
0.849422	-0.527715	3
0.843035	-0.537859	3
0.852065	-0.523437	3
0.855696	-0.517478	3
0.843313	-0.537423	3
0.802985	-0.595999	3
0.811955	-0.583719	3
0.767143	-0.641477	3
0.794017	-0.607896	3
0.798773	-0.601632	3
0.758795	-0.651329	3
0.718794	-0.695223	3
0.621531	-0.78339	3
0.595123	-0.803635	3
0.894707	-0.446653	3
0.084199	0.996449	0
0.159901	0.987133	0
0.156218	0.987723	0
0.139234	0.99026	0
0.0870907	0.9962	1
0.109603	0.993975	0
0.236131	0.971721	0
0.197185	0.980366	0
0.137555	0.990494	0
0.137251	0.990536	1
0.116496	0.993191	0
0.126275	0.991995	0
0.121351	0.99261	0
0.152181	0.988353	0
0.159715	0.987163	0
0.199411	0.979916	1
0.236599	0.971607	1
0.274622	0.961552	0
0.328737	0.944421	0
0.361679	0.932303	0
0.41398	0.910286	0
0.408313	0.912842	0
0.372639	0.927976	0
0.298837	0.954304	0
0.206931	0.978356	0
0.0776371	0.996982	-1
-0.0562037	0.998419	-1
-0.293634	0.955918	-1
-0.47279	0.881175	-1
-0.658121	0.752912	-2
-0.716009	0.698091	-2
-0.792639	0.609691	-2
-0.862891	0.50539	-3
-0.877777	0.47907	-3
-0.922354	0.386347	-3
-0.926317	0.376745	-3
-0.949694	0.31318	-3
-0.974741	0.223336	-3
-0.985175	0.171551	-3
-0.994104	0.108434	-3
-0.998807	0.0488389	-3
-0.999827	-0.018624	-3
-0.999706	-0.024238	-3
-0.999321	-0.0368555	-3
-0.996666	-0.0815933	-3
-0.993784	-0.111327	-3
-0.989759	-0.142747	-3
-0.982144	-0.188133	-3
-0.981897	-0.189416	-3
-0.978629	-0.205634	-3
-0.980166	-0.19818	-3
-0.983536	-0.180712	-3
-0.984938	-0.172908	-3
-0.985053	-0.172252	-3
-0.984732	-0.174078	-3
-0.990623	-0.136625	-3
-0.993756	-0.111573	-3
-0.998586	-0.0531647	-3
-0.998045	0.0624961	-3
-0.818239	0.574879	-3
0.0388421	0.999245	0
0.121381	0.992606	0
0.222032	0.975039	0
0.258284	0.966069	0
0.263148	0.964755	0
0.59813	0.801399	0
0.98999	0.141135	0
0.991861	0.127328	0
0.981179	0.193101	1
0.989622	0.143698	1
0.981193	0.193031	1
0.985114	0.171905	1
0.975073	0.221883	1
0.954725	0.297491	1
0.90866	0.417536	1
0.829073	0.55914	2
0.738622	0.67412	2
0.566686	0.823934	2
0.543036	0.839709	2
0.275984	0.961162	3
0.548123	0.836398	3
0.499528	0.866298	3
0.967854	-0.251513	4
0.473324	-0.880888	4
0.561024	-0.8278	4
0.563545	-0.826086	5
0.558174	-0.829724	5
0.419518	-0.907747	5
0.230602	-0.973048	5
0.398912	-0.916989	6
0.362805	-0.931865	6
0.611633	-0.791142	6
0.778013	-0.628249	7
0.841587	-0.540121	7
0.828788	-0.559563	7
0.849382	-0.527778	7
0.839696	-0.543057	7
0.786529	-0.617554	7
0.836613	-0.547795	7
0.769708	-0.638396	7
0.763156	-0.646215	8
0.699045	-0.715078	8
0.631421	-0.77544	8
0.562527	-0.826779	8
0.52231	-0.852756	8
0.447048	-0.89451	8
0.423593	-0.905852	8
0.394659	-0.918828	8
0.359166	-0.933274	8
0.33424	-0.942488	8
0.31274	-0.949839	8
0.315573	-0.948901	8
0.332378	-0.943146	8
0.316161	-0.948706	8
0.357144	-0.934049	8
0.427799	-0.903874	8
0.364759	-0.931102	8
0.132099	-0.991236	8
0.651307	-0.758815	8
0.97081	-0.239848	8
0.114903	0.993377	0
0.137035	0.990566	0
0.169562	0.98552	0
0.189665	0.981849	0
0.00660662	0.999978	1
-0.231841	0.972754	1
-0.750225	0.661182	1
0.505932	0.862573	1
0.827053	-0.562124	1
0.866239	-0.499631	1
0.977112	-0.212725	1
0.998227	-0.0595204	2
0.999997	0.00261519	2
0.997383	0.0722975	2
0.995161	0.0982583	3
0.999153	0.041141	3
0.999429	0.0337827	3
0.999737	0.0229416	3
0.999594	0.0284788	3
0.998618	0.0525482	3
0.999807	0.0196404	3
0.999648	-0.0265383	3
0.995279	-0.0970588	4
0.979671	-0.200613	4
0.948643	-0.316348	4
0.93015	-0.367179	4
0.919178	-0.393842	4
0.893837	-0.448391	5
0.874461	-0.485095	5
0.873139	-0.487471	4
0.838504	-0.544896	4
0.821624	-0.57003	4
0.76713	-0.641492	4
0.736463	-0.676478	5
0.657696	-0.753284	4
0.63309	-0.774078	4
0.603047	-0.797705	4
0.607036	-0.794675	4
0.642748	-0.766078	4
0.661739	-0.749734	5
0.769447	-0.63871	5
0.785359	-0.619041	5
0.851936	-0.523646	5
0.834971	-0.550294	5
0.859017	-0.511947	5
0.832476	-0.554061	5
0.821164	-0.570692	5
0.772248	-0.635321	5
0.70531	-0.708899	5
0.634716	-0.772746	5
0.610433	-0.792068	5
0.59203	-0.805916	5
0.507787	-0.861483	5
0.509513	-0.860463	5
0.483304	-0.875453	5
0.459724	-0.888062	5
0.449684	-0.893188	5
0.272865	-0.962052	5
0.201232	-0.979544	5
0.841143	-0.540813	5
0.165902	0.986142	0
0.215102	0.976591	0
0.199788	0.979839	0
0.191412	0.98151	0
0.127332	0.99186	0
0.16946	0.985537	0
0.359283	0.933229	0
0.304218	0.952602	0
0.160514	0.987034	0
-0.018315	0.999832	0
-0.218825	0.975764	0
-0.378661	0.925536	0
-0.470585	0.882355	0
-0.51288	0.858461	0
-0.5097	0.860352	1
-0.485397	0.874294	1
-0.434699	0.900576	1
-0.367912	0.929861	1
-0.273449	0.961886	0
-0.162043	0.986784	0
-0.0319696	0.999489	0
0.0509089	0.998703	-1
0.159257	0.987237	-1
0.207768	0.978178	-2
0.296783	0.954945	-2
0.327665	0.944794	-2
0.335354	0.942092	-1
0.393495	0.919327	-2
0.415825	0.909444	-2
0.362529	0.931973	-2
0.294156	0.955758	-2
0.214392	0.976748	-2
0.0994877	0.995039	-2
-0.00930335	0.999957	-2
-0.0845188	0.996422	-2
-0.157299	0.987551	-1
-0.204687	0.978827	-1
-0.314642	0.949211	-1
-0.349361	0.936988	-1
-0.48268	0.875797	-1
-0.539025	0.84229	-1
-0.622609	0.782533	-1
-0.833429	0.552626	-1
-0.923308	0.384059	-1
-0.971727	0.236109	-1
-0.993763	0.111514	-1
-0.999899	0.0141825	-1
-0.996803	-0.0799009	-1
-0.990706	-0.136019	-1
-0.975076	-0.221872	-1
-0.95806	-0.286568	-1
-0.927569	-0.373653	-1
-0.909345	-0.416043	-1
-0.908951	-0.416904	-1
-0.940292	-0.340369	-1
-0.998884	-0.0472195	-1
-0.936931	0.349515	-1
-0.712682	0.701487	-1
-0.467152	0.884177	-1
0.0591266	0.99825	-1
0.106785	0.994282	0
0.190294	0.981727	0
0.173587	0.984819	0
0.23192	0.972735	0
0.220915	0.975293	0
0.636773	0.771051	-1
0.94717	-0.320732	-1
0.868023	-0.496524	-1
0.803164	-0.595758	-1
0.709949	-0.704253	-2
0.586144	-0.810207	-2
0.511505	-0.85928	-2
0.399784	-0.916609	-2
0.417292	-0.908772	-2
0.281452	-0.959575	-2
0.325151	-0.945662	-3
0.0930799	-0.995659	-3
0.013899	-0.999903	-3
-0.172998	-0.984922	-3
-0.383587	-0.923505	-3
-0.637632	-0.770342	-4
-0.804055	-0.594555	-4
-0.938381	-0.345604	-4
-0.996683	-0.0813766	-3
-0.957164	0.289547	-4
-0.840343	0.542055	-4
-0.621293	0.783579	-4
-0.641068	0.767484	-4
-0.572482	0.819918	-4
-0.570539	0.821271	-5
-0.728679	0.684855	-5
-0.769323	0.63886	-5
-0.803259	0.59563	-5
-0.862846	0.505467	-6
-0.889683	0.456579	-6
-0.905699	0.423921	-7
-0.912066	0.410043	-7
-0.920955	0.38967	-7
-0.925429	0.378921	-8
-0.92139	0.38864	-8
-0.928792	0.370601	-8
-0.925132	0.379645	-8
-0.919868	0.392228	-8
-0.901438	0.432908	-8
-0.856777	0.515686	-8
-0.779597	0.626282	-8
-0.72221	0.691674	-8
-0.609556	0.792743	-8
-0.494386	0.869243	-8
-0.428228	0.903671	-8
-0.323852	0.946108	-8
-0.242839	0.970067	-8
-0.233051	0.972465	-8
-0.249651	0.968336	-8
-0.284364	0.958717	-8
-0.328741	0.94442	-8
-0.406247	0.913763	-8
-0.401964	0.915655	-8
-0.409749	0.912198	-8
-0.399731	0.916633	-8
0.0386519	0.999253	0
0.137528	0.990498	0
0.198795	0.980041	0
0.140057	0.990143	0
0.0750372	0.997181	0
0.20458	0.97885	0
0.650857	0.7592	0
0.779918	0.625882	0
0.872238	0.489082	0
0.948662	0.316291	0
0.995828	0.0912452	0
0.997832	-0.0658167	0
0.943223	-0.332159	0
0.886687	-0.462371	0
0.750558	-0.660805	0
0.67202	-0.740533	0
0.599503	-0.800372	0
0.569758	-0.821813	0
0.560009	-0.828487	0
0.570753	-0.821122	0
0.470351	-0.882479	0
0.263459	-0.96467	0
0.167853	-0.985812	0
-0.417484	-0.908684	1
-0.875661	-0.482926	1
-0.992746	0.120228	1
-0.943812	0.330483	1
-0.835223	0.549912	2
-0.631941	0.775017	2
-0.614791	0.78869	2
-0.442909	0.896567	2
-0.282242	0.959343	2
-0.147851	0.98901	1
-0.0305408	0.999534	1
0.131369	0.991333	2
0.234302	0.972164	2
0.332332	0.943162	2
0.442427	0.896805	2
0.530147	0.847906	1
0.572578	0.81985	1
0.636641	0.771161	1
0.713271	0.700889	1
0.761304	0.648395	1
0.790245	0.61279	1
0.824292	0.566165	1
0.869899	0.49323	1
0.91348	0.406883	1
0.957049	0.289926	1
0.988659	0.150178	1
0.999826	-0.0186731	1
0.986229	-0.165383	1
0.952754	-0.303744	1
0.905405	-0.42455	1
0.893528	-0.449007	1
0.899955	-0.435983	1
0.955627	-0.294579	1
0.134932	0.990855	1
-0.752319	0.658799	1
-0.930269	0.366879	1
-0.478456	0.878112	1
0.0941492	0.995558	0
0.096934	0.995291	0
0.118312	0.992976	0
0.0216533	0.999766	0
-0.338418	0.940996	0
-0.696654	0.717407	0
-0.788093	0.615556	0
-0.758529	0.65164	-1
-0.795796	0.605565	-1
-0.81676	0.576977	-1
-0.835906	0.548873	0
-0.84652	0.532356	0
-0.885373	0.464881	0
-0.900229	0.435417	0
-0.93454	0.355858	0
-0.953688	0.300797	0
-0.966108	0.25814	0
-0.978034	0.208445	0
-0.984882	0.173226	0
-0.996059	0.0886971	0
-0.997748	0.0670712	0
-0.99948	0.0322374	0
-0.997182	0.0750174	0
-0.994236	0.107216	0
-0.983311	0.181933	0
-0.97218	0.234236	0
-0.939822	0.341663	0
-0.856113	0.516789	0
-0.732108	0.681188	0
-0.584518	0.811381	0
-0.461848	0.886959	0
-0.41396	0.910295	-1
-0.374228	0.927337	-1
-0.355964	0.9345	-1
-0.367881	0.929873	-1
-0.349271	0.937022	-1
-0.395302	0.918551	-2
-0.435302	0.900284	-2
-0.49905	0.866573	-2
-0.542168	0.84027	-2
-0.672417	0.740172	-2
-0.73817	0.674615	-2
-0.770604	0.637314	-2
-0.82705	0.562128	-2
-0.854143	0.520038	-2
-0.863215	0.504837	-2
-0.884592	0.466366	-2
-0.838054	0.545587	-2
-0.730535	0.682875	-2
-0.556533	0.830826	-2
0.123293	0.99237	-2
0.471197	0.882028	-2
0.390369	0.920658	-2
0.358824	0.933405	-2
0.250308	0.968166	-2
-0.138714	0.990332	-2
-0.511616	0.859214	-2
-0.526022	0.850471	-2
-0.443953	0.89605	-2
-0.396672	0.91796	-2
0.0628387	0.998024	0
0.129257	0.991611	0
0.158174	0.987411	0
0.104571	0.994517	0
0.036498	0.999334	-1
0.0434792	0.999054	-1
0.100754	0.994911	0
0.116539	0.993186	0
0.134172	0.990958	0
0.128787	0.991672	0
0.152572	0.988292	0
0.143421	0.989662	-1
0.179564	0.983746	-1
0.199408	0.979917	-1
0.194025	0.980996	0
0.11171	0.993741	0
0.0806359	0.996744	0
-0.0488933	0.998804	0
-0.197247	0.980354	0
-0.321221	0.947004	0
-0.38586	0.922557	0
-0.502016	0.864859	0
-0.414857	0.909887	0
-0.463453	0.886121	0
-0.363034	0.931776	0
-0.148732	0.988878	0
-0.13919	0.990266	0
0.0794723	0.996837	0
0.199478	0.979902	0
0.215004	0.976613	1
0.246477	0.969149	1
0.234719	0.972063	1
0.222315	0.974975	1
0.0979389	0.995192	1
-0.000443677	1	1
-0.124641	0.992202	1
-0.290056	0.95701	1
-0.421993	0.906599	1
-0.47829	0.878202	1
-0.584841	0.811148	1
-0.686637	0.727	1
-0.751805	0.659385	1
-0.845815	0.533477	1
-0.877245	0.480043	1
-0.917774	0.397103	1
-0.92861	0.371058	1
-0.95257	0.30432	1
-0.954972	0.296697	1
-0.954054	0.299635	1
-0.976141	0.217137	1
-0.976331	0.216284	1
-0.988428	0.15169	1
-0.990137	0.140102	1
-0.995708	0.0925462	1
-0.990767	0.135573	1
-0.994737	0.10246	1
-0.986048	0.16646	1
-0.98545	0.169967	1
-0.997912	-0.0645896	1
-0.995672	0.0929383	1
0.0675425	0.997716	0
0.185923	0.982564	0
0.155552	0.987828	0
0.0985619	0.995131	0
-0.112297	0.993675	0
-0.532519	0.846418	0
-0.997005	0.0773429	0
-0.997457	0.0712656	0
-0.998143	-0.0609186	0
-0.997523	-0.0703337	0
-0.993415	-0.11457	0
-0.994389	-0.105786	-1
-0.992331	-0.123611	-1
-0.99851	-0.0545758	-1
-0.999435	-0.0335992	-1
-0.99927	0.038208	-2
-0.998728	0.0504278	-2
-0.995501	0.0947516	-2
-0.986785	0.162034	-2
-0.974692	0.223552	-2
-0.956365	0.292174	-2
-0.935395	0.353606	-2
-0.905832	0.423638	-2
-0.875098	0.483946	-2
-0.834757	0.550619	-2
-0.776825	0.629716	-2
-0.727038	0.686598	-2
-0.652082	0.758148	-2
-0.613576	0.789636	-3
-0.56793	0.823077	-3
-0.460899	0.887452	-3
-0.460377	0.887724	-3
-0.414089	0.910236	-4
-0.451726	0.892156	-4
-0.301086	0.953597	-4
-0.0912783	0.995825	-5
0.2768	0.960928	-5
0.632728	0.774374	-5
0.89067	0.45465	-5
0.95155	0.307494	-5
0.992692	0.120673	-5
0.999198	0.0400537	-5
0.998033	-0.0626944	-5
0.983974	-0.178311	-5
0.75814	-0.652092	-5
-0.980249	-0.197765	-5
-0.997666	-0.0682766	-5
-0.997654	-0.0684596	-5
-0.999245	-0.0388492	-5
-0.999921	0.0125318	-5
-0.99937	0.0355028	-5
-0.999229	0.0392477	-5
-0.998623	0.0524675	-5
-0.999782	0.0208812	-5
-0.999984	-0.00571221	-5
-0.999727	-0.0233521	-5
-0.998663	-0.0516874	-5
-0.999473	-0.0324458	-5
-0.999693	-0.0247834	-5
-0.994282	0.106789	-5
0.0448147	0.998995	0
0.140437	0.99009	0
0.123912	0.992293	0
0.128831	0.991667	0
0.0422189	0.999108	0
-0.0145486	0.999894	0
0.174922	0.984582	0
0.218477	0.975842	-1
0.305731	0.952118	0
0.350981	0.936382	0
0.442606	0.896716	0
0.522267	0.852782	0
0.606853	0.794814	0
0.626985	0.779032	0
0.696189	0.717859	0
0.695042	0.718969	0
0.751227	0.660044	-1
0.713178	0.700983	-1
0.724647	0.689121	-1
0.69484	0.719164	-2
0.610844	0.791751	-2
0.591652	0.806193	-2
0.475383	0.879779	-2
0.313358	0.949635	-3
0.127144	0.991884	-3
-0.514867	0.85727	-3
-0.909386	0.415952	-4
-0.969082	0.246737	-4
-0.998978	0.0451932	-4
-0.999244	0.0388848	-5
-0.986349	0.164668	-5
-0.982953	0.183855	-5
-0.744001	0.668179	-5
-0.557904	0.829905	-5
0.0550918	0.998481	-5
0.553858	0.832611	-6
0.733666	0.679511	-6
0.843583	0.536999	-6
0.906905	0.421335	-6
0.9048	0.425836	-6
0.905756	0.423799	-7
0.891323	0.453368	-7
0.858931	0.512091	-7
0.827894	0.560885	-7
0.808827	0.588046	-7
0.799887	0.60015	-7
0.803604	0.595164	-7
0.788341	0.615238	-7
0.768753	0.639546	-7
0.736102	0.676871	-7
0.680563	0.732689	-7
0.631086	0.775713	-7
0.581348	0.813655	-7
0.53486	0.844941	-7
0.475552	0.879688	-7
0.371761	0.928328	-7
0.280027	0.959992	-7
0.149703	0.988731	-7
-0.00429412	0.999991	-7
0.146721	0.989178	-7
0.133969	0.990986	0
0.156074	0.987745	0
0.120047	0.992768	0
0.117857	0.993031	0
-0.0787693	0.996893	0
-0.367541	0.930007	1
-0.601716	0.79871	1
-0.649601	0.760275	1
-0.62994	0.776644	1
-0.594096	0.804394	0
-0.573769	0.819017	0
-0.592075	0.805883	0
-0.546419	0.837512	1
-0.465534	0.88503	1
-0.462435	0.886653	1
-0.490622	0.871372	2
-0.499832	0.866122	2
-0.562769	0.826614	3
-0.551172	0.834391	3
-0.657001	0.753889	3
-0.027672	0.999617	3
0.97763	0.210332	3
0.998641	0.0521082	3
0.99956	0.0296688	3
0.996836	0.0794871	3
0.996429	0.0844402	3
0.988386	0.151962	3
0.975857	0.218412	3
0.976758	0.214346	3
0.94409	0.329688	4
0.92541	0.378968	4
0.847548	0.530719	4
0.811096	0.584913	5
0.733291	0.679915	5
0.0922338	0.995737	5
-0.944952	0.327208	5
-0.986779	0.162074	4
-0.974638	-0.223786	5
-0.944101	-0.329657	5
-0.928225	-0.372018	5
-0.893435	-0.449192	5
-0.881658	-0.471888	5
-0.829577	-0.558392	5
-0.703231	-0.710961	5
-0.585923	-0.810366	5
-0.461386	-0.8872	5
-0.0733728	-0.997305	5
0.160012	-0.987115	5
0.376889	-0.926258	5
0.505899	-0.862593	5
0.615267	-0.788319	5
0.65864	-0.752459	5
0.792759	-0.609536	5
0.767942	-0.640519	5
0.858557	-0.512717	5
0.832446	-0.554106	5
0.878711	-0.477353	5
0.929793	-0.368084	5
0.955026	-0.296521	5
0.982065	0.188542	5
0.184457	0.982841	0
0.209087	0.977897	0
0.124352	0.992238	0
0.0547394	0.998501	0
-0.0710814	0.99747	0
-0.204861	0.978791	0
-0.267173	0.963648	0
-0.194063	0.980989	0
-0.111488	0.993766	0
-0.0540874	0.998536	0
-0.0049172	0.999988	0
-0.00481756	0.999988	0
0.0104923	0.999945	0
0.0453475	0.998971	1
0.102262	0.994757	1
0.0975384	0.995232	1
0.103137	0.994667	1
0.118075	0.993005	1
0.094283	0.995546	1
[truncated: 1,421 more rows]

## Sheet: FigS11C
	d=2		d=3		d=4		d=5		d=6		d=7
session	data	shuffle	data	shuffle	data	shuffle	data	shuffle	data	shuffle	data	shuffle
0	0.117312	0.0898796	0.152997	0.122903	0.139725	0.107544	0.156053	0.110925	0.16613	0.096336	0.10746	0.10142
1	0.0833272	0.0195708	0.052164	0.0447406	0.105824	0.0371059	0.0742287	0.0460974	0.066365	0.0395056	0.119923	0.052212
2	0.085407	0.00874823	0.0408708	0.0367469	0.031947	0.0240421	0.0521673	0.0135229	0.0459437	0.0212024	0.0157501	0.0263998
3	0.0531926	0.0459238	0.054574	0.0378661	0.0621555	0.0481044	0.110692	0.0457392	0.0744982	0.0527338	0.105946	0.0508415
4	0.135819	0.0265799	0.127818	0.0325717	0.126618	0.0432672	0.0811926	0.0198507	0.060457	0.0483582	0.0864205	0.0491218
5	0.0450829	0.0139639	0.0988765	0.0464469	0.0620035	0.0614541	0.0773238	0.054203	0.0660812	0.0446272	0.0996163	0.0550922
6	0.148338	0.137647	0.208866	0.183804	0.279919	0.179773	0.263137	0.171694	0.270528	0.183318	0.247461	0.186711

## Sheet: FigS11D
position	accuracy_mean	accuracy_sem	shuffle_mean	shuffle_sem
0
5
10
15	0.00211214	0.0199211	0.0123033	0.0123222
20	0.052631	0.028311	0.0133771	0.0110381
25	0.0183383	0.0298488	0.0150241	0.0132997
30	0.0232444	0.0187965	0.0091806	0.0139381
35	0.023334	0.0236866	0.0150579	0.0137967
40	0.0238747	0.0224849	0.0100812	0.0138864
45	0.050293	0.0185239	0.00865404	0.0119532
50	0.0359549	0.0268079	0.00284294	0.0120603
55	0.00864357	0.0235163	5.23529e-05	0.0148054
60	0.0158688	0.0279622	-0.0062676	0.015085
65	0.0484318	0.0205514	-4.71291e-05	0.0140428
70	0.017106	0.015499	0.00307698	0.0134769
75	0.0291305	0.0197298	0.00207132	0.0129744
80	0.0341894	0.0184421	0.0134745	0.0132689
85	0.0516985	0.0197422	0.0149488	0.015724
90	0.0716199	0.0344152	0.0206612	0.0134881
95	0.0683522	0.0326931	0.00702438	0.0138206
100	0.0607088	0.0365337	0.00562923	0.0137763
105	0.0668523	0.0225052	0.00200079	0.0145951
110	0.055429	0.0232132	0.0107647	0.0136076
115	0.0995755	0.0209501	0.0339996	0.0136257
120	0.0931319	0.0170148	0.0294476	0.0145405
125	0.0834535	0.0155117	0.0364135	0.0133862
130	0.100283	0.0215212	0.0282674	0.0129131
135	0.0950014	0.0193193	0.0363247	0.0125432
140	0.106045	0.0152028	0.0363515	0.0125585
145	0.0922862	0.0193282	0.0265099	0.0123762
150	0.079917	0.0198597	0.0447982	0.0127056
155	0.0714914	0.0164132	0.0404534	0.0124216
160	0.0783689	0.0216021	0.0407175	0.0132282
165	0.0855871	0.0320711	0.053063	0.0122556
170	0.0798146	0.0355154	0.0328226	0.0140881
175	0.072916	0.0287648	0.0405313	0.0118247
180	0.0818082	0.0196002	0.0261575	0.0124781
185	0.11487	0.0220987	0.0348987	0.0117573
190	0.127743	0.0186056	0.0348943	0.0117819
195	0.106095	0.027668	0.0306554	0.0141307
200	0.129399	0.0302153	0.0488946	0.0127264
205	0.135008	0.0292332	0.0527554	0.013512
210	0.147867	0.030403	0.0451566	0.014045
215	0.125448	0.0362997	0.0401042	0.0145889
220	0.129112	0.029049	0.0528225	0.0135705
225	0.119106	0.0437723	0.0644613	0.0145434
230	0.131257	0.0300369	0.0762149	0.015446
235	0.114	0.0417054	0.0664512	0.014906
240	0.127967	0.0468773	0.0872518	0.0150629
245	0.137427	0.0423836	0.0891374	0.0147008
250	0.133824	0.0542489	0.0879944	0.0159997
255	0.125481	0.0409745	0.0778293	0.0182714
260	0.0982041	0.0401566	0.0699354	0.0159874
265	0.0985269	0.0355548	0.074419	0.015921
270	0.0712908	0.0259666	0.0554828	0.0167626
275	0.059873	0.0250563	0.0667078	0.0186191
280	0.08274	0.0283112	0.051638	0.0181167
285	0.0895271	0.0311725	0.0602022	0.0191521
290	0.0730511	0.0457124	0.0678114	0.0189602
295	0.0653508	0.0305616	0.0706412	0.0189656
