# Supplementary material for: Neural circuit models for evidence accumulation through choice-selective sequences
Source: Nat Commun. 2026 Mar 17;17:4055. doi: 10.1038/s41467-026-70267-9 (PMC13139583; doi:10.1038/s41467-026-70267-9)
Supplement: Supplementary file 4 — Source Data [file 41467_2026_70267_MOESM4_ESM.zip › FigS12.xlsx]

## Sheet: FigS12A
mu_p	sig_p
-28.6111	6.88477
247.072	26.7564
241.675	55.7332
274.689	44.7999
23.1134	131.449
123.054	128.878
210.816	17.8439
26.0766	43.6235
-18.9824	19.2097
350	67.363
263.362	49.1788
46.7097	63.8759
329.959	65.6704
284.273	47.2893
350	42.8891
272.483	50.0486
291.486	11.6967
170.477	64.0587
-39.4037	12.9377
305.28	56.2029
350	51.2227
-27.7244	4.15954
258.697	38.2332
177.442	33.695
350	81.689
213.993	10.3688
115.745	96.1024
-50	89.1361
181.706	9.44469
350	111.022
31.2656	72.4697
342.47	58.2525
295.296	34.7952
213.86	90.1246
50.7761	33.425
291.486	28.2038
80.7415	29.6168
139.788	51.1324
350	101.649
261.32	32.427
350	121.224
202.341	66.7124
300.471	20.376
41.8845	98.158
197.172	84.9876
259.014	31.8858
350	157.967
300.741	1.0823
289.724	7.30454
21.3386	200
47.9567	91.3878
30.2322	200
302.902	12.9033
350	48.8859
68.7958	9.65017
350	84.0861
-18.4694	63.7199
142.514	103.993
350	32.4896
50.6351	107.504
295.262	17.1136
220.639	51.356
350	101.956
303.852	32.2495
52.272	36.1727
350	175.311
-28.8257	5.86835
200.98	20.6766
165.639	63.9966
343.227	16.8912
350	113.259
23.3812	95.8875
190.168	64.6042
350	47.26
350	120.599
132.761	200
350	46.7458
81.9703	79.9809
350	24.3608
-24.9723	1.44491
263.582	45.9349
213.396	89.7035
350	33.0448
215.006	0.89371
165.366	57.7648
259.96	27.5944
-22.8462	17.5938
256.84	54.5269
140.729	200
114.5	200
7.10241	75.3254
-17.4195	16.731
297.006	45.746
237.337	59.5788
-49.9593	0.0257505
305.011	11.741
350	97.8656
278.621	28.0609
283.533	44.1314
-50	200
350	33.6465
70.2504	97.1395
146.727	27.9718
311.348	49.5331
59.3395	121.136
247.175	63.6869
175.034	87.8733
136.214	83.6235
159.591	21.9384
51.2363	98.5289
315.93	32.903
112.432	107.092
-31.2984	1.25401
238.706	27.0017
-3.68166	29.7452
50.698	74.6081
230.534	35.0704
38.7454	75.0395
62.683	80.5318
72.7764	71.8194
213.23	53.2197
235.587	41.0404
293.271	200
-32.0761	1.38535
78.8093	200
122.796	50.8061
49.9561	35.8096
280.451	45.6959
1.96209	40.2214
218.95	0.0866355
256.113	45.3051
28.25	51.1873
193.333	65.4353
-50	156.049
248.997	63.2351
9.31769	62.7085
297.905	56.2561
13.1589	44.0476
146.714	31.6321
157.382	63.8755
231.729	82.9981
25.9866	75.8402
221.705	66.2442
282.319	13.8479
306.256	200
70.4624	72.0658
172.847	61.0167
350	48.4683
255.106	27.1959
350	67.6773
284.155	79.0647
186.68	95.426
305.658	61.2761
350	182.642
214.632	72.0724
311.004	29.7319
104.319	0.152156
168.564	24.8085
246.974	57.4853
128.322	87.2272
155.806	64.748
-50	42.9103
203.257	46.6655
350	32.9417
282.413	28.8361
302.559	98.7036
-17.388	26.4075
33.7841	39.2613
302.061	22.487
159.984	76.2742
304.381	15.0209
195.239	65.1181
350	60.6986
232.496	135.42
-20.6705	18.2802
226.213	56.3657
350	41.9294
262.315	31.8422
257.459	37.5633
229.677	87.1097
173.257	43.0859
246.7	27.3994
320.564	15.3761
350	157.479
-31.094	68.7427
57.4191	111.399
-29.5822	14.6215
249.387	91.8545
233.27	82.4254
242.945	38.5433
100.877	47.6868
276.096	37.4452
116.929	94.1268
310.663	27.7983
207.416	70.6245
195.104	61.0467
8.113	25.6258
272.325	38.8377
201.303	80.0996
172.539	92.6024
348.68	7.72544
198.595	85.1658
43.2995	113.833
348.77	73.7508
288.706	47.5601
239.306	29.7516
149.023	200
35.078	132.137
270.653	19.3001
-34.0773	13.0965
14.366	200
-28.1248	9.75916
-28.8666	10.2793
350	58.223
350	104.837
1.62555	67.4478
158.746	44.005
-50	146.429
168.29	166.746
-27.2579	15.8419
249.34	47.6548
126.135	23.9995
297.954	16.4162
-28.4941	7.90864
350	50.7175
208.226	52.3641
114.188	14.6895
209.111	90.8631
300.06	11.017
198.929	38.8548
232.893	20.7834
350	56.8317
350	180.413
-25.3149	21.8692
155.673	48.8209
-28.2954	7.9654
350	41.9446
204.358	54.261
210.375	49.5213
240.019	88.921
91.4279	109.027
170.949	64.1216
42.8152	77.1468
224.788	89.3286
295.342	37.9424
163.056	50.6521
-37.7615	3.9383
121.296	146.295
350	68.1016
46.5187	49.0684
-18.4169	21.5868
169.48	68.9233
-31.3972	0.0458592
208.127	68.0582
-35.9582	23.5962
251.929	159.992
176.074	61.6694
350	66.2863
193.883	54.5882
330.41	101.241
203.682	41.6595
28.481	70.4764
300.314	5.56083
160.129	60.1854
350	26.6761
160.983	64.3954
55.7192	72.4999
47.7146	90.9035
226.838	67.0548
350	91.692
95.0714	63.4702
89.1904	78.3421
350	50.3323
350	55.2726
350	76.9795
167.065	42.113
160.845	83.8299
294.121	9.37173
243.541	47.9882
136.622	21.0048
-27.9822	8.4565
297.775	110.237
325.448	66.0716
221.115	49.367
350	60.7259
53.5605	109.671
34.1584	69.18
105.833	85.6503
350	49.6573
-25.2749	18.4451
169.44	52.5406
-26.0887	25.7378
245.861	96.5174
221.529	28.0879
41.458	92.9741
-32.1557	122.403
350	35.8399
169.284	10.7626
257.953	43.5718
244.783	58.832
268.311	34.8044
160.332	25.6519
266.179	47.665
51.4706	197.233
301.07	7.37871
218.771	58.3058
72.7728	30.9294
288.971	47.7802
232.063	78.968
122.465	149.517
267.33	69.1042
170.394	97.4874
164.444	64.6068
350	24.0949
350	71.7349
350	44.0271
176.716	87.9477
156.969	13.5031
255.534	29.0846
164.808	43.7797
153.021	59.4348
248.321	26.7681
350	66.2265
294.963	22.7276
-27.8617	10.4861
215.333	68.5262
-23.8135	66.3731
-31.3213	11.9235
274.945	41.0382
-29.2865	6.89781
350	118.67
241.855	17.2448
350	76.0037
230.941	150.239
250.653	36.7649
350	21.0797
291.937	47.942
255.58	57.7156
112.495	56.6842
280.85	15.0082
156.047	100.157
146.9	52.2766
14.9243	0.390351
307.737	10.9022
220.983	96.8376
222.675	51.892
100.324	97.9819
-15.9108	58.5936
261.94	13.2709
242.57	106.321
256.597	50.9093
350	152.797
262.438	34.2942
93.9399	86.8721
-36.2785	3.09165
243.316	11.3799
230.343	46.9287
-24.7019	1.34877
114.797	53.872
47.657	40.2466
235.138	48.2333
232.866	35.5404
282.67	17.1281
-25.4719	1.61642
99.6241	75.7244
350	113.038
309.657	14.9221
235.463	39.1817
296.685	7.57238
303.182	16.0204
139.828	74.6704
178.576	12.9254
350	73.5638
185.124	63.2544
26.6641	29.8468
228.504	65.8516
350	169.614
248.646	173.305
164.013	180.627
275.57	22.379
-22.6144	16.7898
226.845	36.1053
56.8527	22.6923
159.504	63.7966
277.646	129.738
343.111	21.716
350	48.9903
78.2616	104.93
129.689	85.9498
350	39.3773
131.217	65.483
350	143.159
250.084	64.0874
248.637	70.0371
185.731	67.9324
350	38.9453
71.3422	144.571
174.682	87.3601
280.654	43.5619
265.582	33.1741
192.248	63.2209
69.9064	68.0446
190.03	0.879242
350	139.66
-6.70031	0.00810142
-16.4749	37.3274
247.927	25.4319
249.993	0.884967
350	114.982
123.048	71.6091
282.711	87.9412
157.721	79.2585
169.538	105.768
197.088	86.0501
266.608	11.6762
301.001	35.5031
146.699	89.9713
350	55.749
190.721	160.749
-28.9451	6.86686
264.392	41.2553
277.119	115.075
272.873	15.9104
269.703	24.2893
319.278	50.3398
139.221	34.8518
293.909	14.6326
71.9782	68.1984
-24.9952	20.5425
350	104.86
321.577	24.99
180.358	107.26
350	90.6993
350	53.005
268.113	95.1205
349.906	0.0960045
242.527	28.2323
133.13	95.7162
165.441	69.1685
245.475	33.842
41.3982	51.5723
219.403	38.2819
53.3343	187.351
43.9695	58.6556
221.779	46.1514
208.511	38.1018
41.3458	69.7994
315.453	0.224077
271.354	43.5839
171.452	53.4283
69.01	67.5408
-50	69.4136
224.866	71.132
348.107	102.642
262.616	76.4333
242.841	51.8472
218.083	68.1123
-50	78.713
350	76.1777
279.289	36.129
350	62.0122
-26.6647	6.41527
272.979	121.974
136.712	23.6686
33.3231	31.3603
-2.31965	77.6083
-27.7032	4.8119
-15.4629	41.8289
274.987	0.860369
291.598	67.4566
172.607	25.3054
271.244	51.6953
259.663	46.5296
-20.5537	16.3592
204.899	55.9498
-33.9325	18.6003
173.969	78.0926
115.019	25.2997
222.494	53.1472
-27.6921	6.96291
203.929	103.2
148.595	63.6857
238.848	46.8611
266.056	193.871
133.256	177.748
30.4595	50.7588
243.071	73.2079
200.638	51.2047
-29.0791	6.29932
350	74.9356
251.638	92.3664
282.58	22.0616
29.8525	42.6008
40.105	55.6042
120.687	164.497
12.7395	31.1043
322.712	200
242.778	15.5588
218.503	47.0271
208.544	54.952
78.46	81.5055
223.224	40.8052
-50	195.117
330.023	33.2283
76.0865	43.7929
311.827	38.6245
101.165	108.034
78.5901	23.1634
124.298	57.3997
214.161	19.8627
341.191	23.7358
260.423	43.2466
100.72	15.8785
267.837	26.0764
14.0512	64.2547
155.401	43.8163
292.943	14.7749
149.215	89.9988
75.0401	104.012
229.895	35.0497
184.573	78.7538
42.0994	119.435
101.307	86.0077
161.894	109.601
285.679	18.9635
-42.6042	2.13591
119.288	31.5075
350	55.0063
-50	48.4464
-27.607	6.2118
301.975	119.178
333.591	109.416
98.3546	80.2388
22.0006	61.9886
63.2584	55.9698
103.277	32.7888
246.998	104.892
-28.1023	8.39096
-26.7753	4.94728
332.772	55.2979
40.5413	105.951
201.226	47.378
75.5602	41.8487
199.428	62.3188
182.118	55.8304
-24.1653	0.314619
250.783	68.2926
43.9491	28.8318
338.526	65.6642
200.767	69.9995
323.495	27.9635
350	59.492
350	48.0864
105.583	108.834
350	102.853
231.759	43.8533
287.657	30.3954
297.091	30.6455
74.489	66.4148
-28.8545	5.8784
-0.897846	65.2468
283.601	28.0352
250.632	24.9875
126.335	200
228.677	66.0142
185.134	84.4662
143.589	51.0055
-29.1429	6.26135
268.49	17.0742
-50	196.241
161.397	31.4567
187.905	76.3751
350	45.242
294.311	112.916
-50	84.8584
350	21.4895
-18.4322	21.3796
271.733	53.1965
67.5245	114.217
266.098	23.3282
350	79.0319
202.475	99.8884
249.938	29.0218
50.4653	200
258.775	23.6965
120.007	0.830172
296.002	25.9009
8.50297	67.4125
261.669	83.257
209.068	62.3764
52.3395	37.0693
123.512	83.2196
219.986	143.561
322.821	54.3502
287.417	28.3825
96.2689	74.5791
105.142	88.7154
277.272	35.5261
350	36.2088
310.844	49.9081
158.971	21.539
252.2	28.2398
237.392	30.519
350	29.1849
350	65.3868
173.797	104.694
280.051	24.7573
350	87.3787
253.415	36.094
212.498	43.6626
156.619	48.6169
290.354	35.9439
350	56.261
-27.9934	4.36944
130.908	125.361
247.224	118.215
350	116.197
42.2011	55.1267
350	95.638
350	93.2984
350	66.7493
350	58.8584
256.126	25.3325
85.0012	0.865281
265.309	27.5524
115.473	148.768
256.409	45.5552
156.023	80.1179
216.601	200
262.211	40.1748
213.416	62.4901
-49.6313	0.467913
296.914	16.1375
265.272	30.8295
188.065	58.6665
76.721	200
136.328	77.2482
306.809	42.0045
-27.4385	5.86139
263.201	33.4126
350	59.2883
350	56.5982
294.739	29.9048
185.187	69.974
221.834	71.1765
225.052	30.5518
88.1136	38.9454
188.665	137.265
226.203	61.5012
335.498	60.5035
280.715	24.8062
164.468	31.7695
158.019	35.0478
350	149.069
143.571	33.0352
236.255	34.5336
-26.9173	15.598
225.637	27.8385
240.406	50.6632
-4.94854	33.2521
258.646	89.0506
242.977	45.3567
159.974	0.876883
251.36	36.9784
216.193	78.9022
159.923	134.749
230.932	67.7807
-25.1742	6.10678
203.384	68.1923
70.9213	67.8351
350	51.9905
342.727	64.4257
287.507	20.9079
29.1434	117.704
-30.2443	9.04593
226.162	68.9789
165.722	31.1782
172.414	43.1475
271.135	69.6544
223.434	21.4029
322.543	118.7
9.00458	32.716
291.745	107.67
261.58	40.6856
232.502	45.6176
-29.4159	13.5327
-27.1634	4.06172
110.794	111.836
272.691	69.2367
189.573	45.2085
237.477	19.4447
150.508	45.1041
276.004	19.8495
306.029	35.2866
266.199	28.4242
-19.5099	22.56
-25.4644	23.3533
222.755	57.9478
60.3088	85.8741
38.2608	42.3981
250.961	29.5278
200.897	70.8862
254.025	28.9707
176.022	49.2743
138.004	62.1923
155.16	55.5013
100.745	27.5902
188.679	75.1106
-3.1831	51.6766
350	163.117
-17.575	78.5087
-49.3631	1.57969
307.82	28.9609
350	119.305
230.604	39.2483
259.746	29.324
235.968	52.5507
34.4399	36.7161
266.144	11.167
243.14	51.6593
128.459	0.0509261
228.924	54.7766
350	19.4679
350	157.489
350	153.411
220.709	65.1856
231.23	28.9129
289.85	35.6724
275.15	44.817
207.493	73.857
280.848	29.4921
300.54	33.3216
180.095	54.6104
10.2492	0.290338
105.119	60.2525
150.35	56.5267
30.9931	94.274
299.201	107.616
221.958	62.792
286.825	26.5828
-24.065	13.3401
54.8198	89.8171
350	73.3289
157.645	57.5806
134.662	200
350	177.793
350	59.4893
237.929	25.0656
34.1692	47.155
-30.331	12.4949
158.943	99.9079
18.3815	95.6579
-50	34.8314
343.637	4.3064
187.94	70.5692
230.375	0.261207
-50	157.155
350	70.9188
84.9067	165.407
226.604	73.0952
-50	140.97
-29.3948	4.91932
243.398	43.472
308.346	12.9869
-9.42849	105.351
46.2459	41.6276
62.9064	92.8362
350	32.999
321.166	31.6137
350	65.2949
280.227	58.4982
-13.0254	23.9894
120.195	37.0907
330.084	40.9479
297.763	38.0854
220.621	74.8516
226.359	52.1399
97.9203	32.0897
-27.897	6.60043
131.113	36.1391
291.341	4.843
98.6144	149.244
-50	141.61
284.655	15.0368
144.538	57.2092
232.703	41.2282
327.957	57.9861
178.512	69.0944
15.7117	34.1323
270.256	29.2371
277.541	28.5016
279.6	146.002
348.941	18.1466
282.745	40.5291
125.219	29.5391
247.656	47.046
246.363	50.9296
291.301	11.7441
235.976	48.6715
28.4196	56.5882
81.4605	31.2489
221.585	39.7822
163.686	51.583
253.772	36.6182
223.747	51.4143
-13.3154	23.2971
350	84.0168
190.606	58.5394
253.411	18.0684
350	63.7906
120.322	138.091
143.963	93.4699
-4.02415	43.4632
255.755	129.562
144.651	58.3308
25.249	38.453
243.7	35.6378
311.332	11.8516
192.998	197.322
249.321	90.0142
185.981	195.97
155.417	75.9959
160.424	51.1037
293.362	7.40894
326.284	42.4414
85.0832	59.981
135.423	72.8954
144.183	90.526
349.999	19.4899
288.772	21.8288
189.757	41.199
-21.8993	16.0895
-27.7174	31.4921
136.696	65.0712

## Sheet: FigS12B
mu_p	sig_p
269.508	40.9334
217.336	200
350	52.683
281.499	8.42513
350	114.963
125.161	110.678
279.794	14.2827
261.498	14.3246
165.801	139.942
236.999	77.2317
125.868	89.7198
65.7855	9.91442
350	69.2935
64.8577	89.3868
77.6756	6.56578
238.409	16.1159
297.885	8.52472
279.507	6.43673
99.697	36.0447
272.914	17.2572
311.345	59.4767
74.1418	14.7042
277.892	11.1484
177.046	30.0213
197.828	11.7701
78.4889	129.931
270.326	10.5913
148.298	40.7684
52.7719	25.1347
219.718	16.2257
55.1715	22.4769
270.75	28.0929
-25.1369	0.164791
123.21	73.0752
185.556	20.6371
271.535	10.8178
280.739	11.2899
120.958	67.5618
285.578	13.684
284.999	43.589
284.481	9.87122
201.397	14.0112
187.495	78.3715
278.941	24.5141
149.188	200
210.827	10.7221
211.43	84.6239
263.971	24.0558
84.6331	16.9191
208.025	73.8816
350	39.6274
58.8345	100.033
47.1019	41.1946
132.749	24.0158
190.816	85.8926
350	69.1179
8.1563	30.3764
203.907	189.503
223.86	27.1851
289.632	11.4896
214.886	12.4184
266.425	15.1543
130.853	58.6382
57.0391	13.3956
156.12	97.2285
176.105	47.1463
77.9862	86.2198
195.062	48.833
89.0998	8.42775
291.761	26.7567
130.085	15.9506
231.098	12.0019
281.288	4.48135
236.209	15.1724
284.597	52.3668
119.042	11.3322
206.467	91.4306
136.359	60.4292
224.246	46.8411
140.913	52.6187
41.4966	18.9834
238.298	29.7854
252.33	23.1213
150.092	200
350	67.1989
117.343	52.2603
-49.226	1.27939
312.73	39.0529
350	33.501
208.622	86.6415
178.171	30.4696
349.431	0.00296537
202.522	0.889562
208.169	63.5558
267.989	21.6818
240.15	70.0286
299.627	9.03745
350	96.2448
148.197	110.419
154.614	45.1696
123.199	20.4664
259.3	25.5725
38.2048	26.8429
88.2247	51.6899
246.861	22.6094
214.244	45.6719
306.908	42.8649
172.839	39.7109
350	53.2643
-49.9881	0.049478
95.9399	59.4801
202.012	54.5853
-49.9166	2.44598
329.483	76.439
350	32.0088
350	105.045
258.271	142.416
183.753	88.3607
246.159	29.5733
350	86.1336
-24.052	8.28081
255.222	32.0177
153.494	12.4392
228.549	19.0221
350	68.6966
291.517	8.27861
234.352	22.4018
92.8872	81.956
274.946	12.6642
298.757	59.588
-12.5643	12.5606
177.392	20.4405
-17.797	5.67254
99.0137	88.2413
283.899	9.12164
301.586	17.4869
146.831	28.2876
100.035	70.4967
157.457	16.1127
159.007	18.6408
203.754	37.0962
71.6808	12.6366
129.99	91.0627
350	140.83
275.166	27.9261
254.099	23.4946
350	179.177
149.688	46.6474
26.3819	19.1384
268.685	24.1986
179.68	23.1663
206.957	37.0314
113.085	87.6042
237.573	95.3301
186.295	18.9782
350	51.0407
154.31	12.4769
299.7	12.915
108.784	100.544
350	59.9339
123.36	60.3991
198.394	70.8826
150.59	43.5141
349.867	0.0776361
-49.4677	1.52876
63.3819	71.0626
100.158	48.3302
80.3673	46.8447
154.37	24.6443
310.36	44.353
235.086	13.736
350	52.4352
-49.8231	0.580154
305.719	22.0349
148.36	29.1639
-49.9912	0.00926865
19.964	10.7949
350	88.1103
350	63.3731
192.005	70.4119
77.8407	23.0837
213.027	37.9539
315.567	30.9313
190.744	61.1659
176.216	57.8626
237.971	15.7498
284.071	5.67788
290.391	7.56841
-49.9964	0.0282876
195.357	15.6969
150.931	55.8028
75.247	11.2049
-49.6285	0.618589
237.219	37.4138
24.2904	17.0041
257.922	31.227
209.362	20.779
90.6499	15.685
277.441	0.870697
154.641	200
285.84	32.7991
93.4059	15.0542
176.046	129.253
85.7824	27.8354
209.551	43.0914
69.8515	13.2062
204.799	47.367
127.997	46.3984
239.265	23.579
23.9054	7.61997
263.548	12.4644
300.792	13.0563
282.643	13.6757
-22.6977	1.3357
154.578	115.705
350	32.5144
30.8391	16.3746
176.979	38.0171
100.367	23.9477
270.269	111.755
280.602	26.2628
303.094	39.7909
240.175	24.3201
350	65.866
107.023	147.239
270.02	16.4664
99.5223	29.6584
316.459	44.2204
350	55.3197
79.9102	93.8681
114.152	101.767
266.003	16.7552
4.23854	22.2831
203.836	25.1926
289.152	60.9603
279.492	10.7935
-49.8439	0.431493
291.59	9.66707
47.5158	49.5689
214.808	200
293.967	14.8717
350	110.097
147.522	34.2831
245.956	16.635
244.145	33.1033
156.244	29.4946
148.206	74.7535
290.395	6.81246
129.118	61.9822
199.633	179.014
285.209	7.97036
280.4	12.8945
188.308	50.1722
239.494	22.0101
249.455	48.1693
74.8313	51.0038
91.4653	130.02
105.87	85.5375
195.914	61.5951
149.769	46.1947
70.1103	20.4286
282.224	9.70766
227.094	11.831
-49.9742	0.0338683
142.784	35.1574
265.258	19.1399
244.626	11.8111
166.01	35.7603
208.727	200
350	106.32
96.2445	17.2588
350	23.9207
320.994	9.62609
350	80.8368
226.392	14.0314
-49.9894	0.0286545
216.023	98.0151
30.4987	13.2738
120.401	69.7
288.078	7.61613
154.889	23.9875
33.7258	19.7152
225.858	81.1388
243.858	47.345
134.235	26.6714
283.411	29.0942
164.722	19.3569
202.684	44.072
205.111	26.9527
284.255	11.9505
242.082	15.4334
122.67	13.039
-49.9913	0.0278811
350	80.1038
185.236	16.1902
238.826	80.7084
350	100.311
255.633	115.267
175.858	19.111
117.433	87.1144
236.836	37.1917
44.0267	22.289
228.033	51.2125
259.487	22.874
44.9856	51.1368
182.898	49.3288
350	78.1229
116.411	60.9628
253.516	16.5098
217.008	81.2828
350	53.6012
49.8036	44.1106
79.6016	25.6892
347.928	1.73788
283.87	17.0255
240.463	102.635
105.649	91.5529
271.467	29.1341
252.211	10.1236
288.374	5.2741
278.249	13.912
302.537	200
53.6358	10.918
94.5039	7.65773
27.796	48.3725
296.111	99.7652
305.48	30.0004
34.6742	8.38227
208.719	25.0781
274.409	4.47769
334.338	15.7995
68.5052	25.9187
128.219	63.916
230.285	37.7558
60.1686	39.0644
228.423	32.3841
350	68.8935
264.552	17.3754
-49.0421	1.84231
281.232	35.6955
233.393	19.7881
35.8506	11.9486
98.8297	35.7818
220.057	76.1533
168.256	17.6874
291.506	10.6561
-27.1869	8.96031
258.686	10.0871
350	141.325
203.492	28.4545
146.157	27.4057
350	159.015
234.613	20.4316
237.659	22.7278
130.577	23.1513
306.583	8.02584
211.356	0.0821388
-17.8021	10.7689
269.889	23.6334
148.923	59.4829
257.52	0.91014
268.978	18.4395
160.463	72.7627
-49.6549	1.15943
290.446	5.92092
129.175	50.2332
85.8335	69.9555
274.661	26.493
13.0708	32.51
145.036	23.1306
135.625	154.327
279.556	11.4206
248.404	13.8383
217.747	24.1413
51.0743	58.7714
105.141	18.7822
334.547	47.0947
236.046	15.9012
128.332	24.3149
256.465	21.325
170.841	106.046
249.348	18.6009
134.185	26.2831
276.752	11.5336
259.755	21.0975
350	24.1268
-2.65612	12.381
350	70.2297
350	49.3863
266.37	12.1043
51.4282	26.3729
140.701	44.4844
277.954	18.5891
206.59	36.7681
215.711	19.6396
93.9705	28.5993
350	93.21
350	29.8615
226.211	47.4521
260.797	32.5235
79.7962	37.2147
270.8	13.2067
66.071	79.3403
108.027	74.696
103.434	111.9
55.1566	27.4398
298.251	6.64478
288.245	0.236214
-49.6714	0.563622
350	53.7103
139.527	27.9283
304.3	21.3028
350	27.8421
-24.8728	6.69562
202.247	46.33
350	200
166.411	15.9314
167.378	43.7405
350	25.6277
47.7814	18.4422
170.879	31.0813
206.992	45.3252
160.558	32.5119
172.91	9.04897
284.187	27.1506
210.467	12.9593
188.6	20.6619
174.567	200
57.9358	0.297433
151.068	53.0458
288.265	5.73481
139.972	200
255.606	14.9943
152.826	33.4731
272.357	25.6697
87.3659	0.304581
285.677	15.3182
24.0819	15.8206
61.7604	28.0086
288.947	48.1972
33.2438	56.2332
185.555	23.1911
220.234	38.4162
2.62594	19.5155
233.144	96.918
91.5411	47.7156
284.898	25.6395
268.87	22.5261
282.411	28.076
291.995	11.1914
250.891	20.9315
205.792	12.6728
272.844	14.8618
265.52	31.1171
291.8	200
88.6063	87.4583
350	165.789
281.041	42.8904
88.5245	86.4759
247.384	24.9044
207.106	19.683
-0.737944	16.4681
285.322	33.8545
120.759	18.7708
33.1618	30.2961
181.316	200
350	200
280.73	10.5194
175.159	135.342
67.6817	35.0357
141.918	21.9198
269.063	56.021
272.447	28.7035
240.699	15.6331
165.84	38.7203
276.731	14.0023
-49.9987	0.0303321
287.75	25.9571
173.352	32.8331
282.422	35.1754
167.815	200
182.352	23.8252
265.637	19.1487
214.841	200
334.111	52.4215
166.314	34.1745
290.369	16.5193
219.729	33.0098
120.203	81.5283
299.78	19.1671
140.212	54.8361
213.145	0.113522
240.737	54.1204
201.863	49.2871
-24.4248	7.95738
289.581	7.61624
77.795	75.4799
284.451	10.4074
191.937	17.7142
263.305	11.8695
247.672	16.3006
80.3037	12.1387
232.516	28.241
296.212	12.3402
240.415	48.0672
285.062	24.1074
350	200
195.658	200
289.558	8.62199
285.844	10.9605
253.313	16.7178
232.286	29.32
274.023	12.0616
147.422	71.6269
141.526	91.5391
50.9762	29.4097
240.287	35.0292
286.689	18.8896
274.851	14.7625
225.733	28.5881
41.8063	22.7585
301.572	60.1807
280.918	20.1116
350	65.0245
62.3389	103.272
173.784	39.8814
289.096	14.7434
343.804	6.06077
223.655	15.3981
236.699	13.8705
-22.4325	4.34084
198.285	20.8541
349.295	0.00492995
7.6712	21.638
200.739	44.9761
350	64.875
59.6568	16.5325
110.237	23.1476
287.555	10.4131
288.734	7.76425
117.709	66.4025
349.025	0.0556942
129.754	177.678
64.5824	71.272
286.516	8.04828
235.055	143.691
224.28	33.0708
259.264	18.2264
289.62	13.435
262.762	11.5962
313.703	200
238.905	17.0979
262.391	26.9014
273.61	9.51942
72.2363	0.380627
274.937	21.2844
270.166	17.307
350	40.3056
350	21.36
203.971	8.54175
94.2528	46.9629
-49.9887	0.0231668
288.315	33.4098
192.486	0.939597
64.2084	71.2083
330.481	53.5742
73.5321	48.1774
310.841	11.8128
256.54	46.3163
149.07	61.5356
137.023	33.0913
161.697	91.8813
193.383	16.7403
250.314	20.5357
350	22.9857
227.08	50.5045
272.763	15.473
350	61.6947
286.221	16.9954
274.686	10.5558
252.281	15.2742
124.99	19.9679
168.589	24.296
240.977	110.665
255.097	53.7422
72.5535	38.0327
306.16	58.6447
304.781	18.7893
257.463	22.628
223.955	49.8333
303.492	43.2464
242.975	54.7777
166.428	11.9621
126.041	57.7295
102.314	60.5238
28.0942	26.5886
267.072	42.129
100.797	67.2564
77.0821	21.1464
310.976	71.1723
-23.5999	3.71616
287.592	29.5271
-21.9777	6.0095
-5.52263	24.1502
252.26	113.107
212.026	44.3728
261.66	11.3791
114.197	13.6006
350	64.232
109.578	101.994
263.824	36.5832
104.898	200
188.875	15.3493
-49.9992	0.00339417
154.513	18.2938
293.054	5.70907
240.278	13.6228
350	22.7401
243.33	44.792
267.057	62.9892
247.654	58.0173
25.8421	25.8808
127.267	200
179.211	34.6813
-48.6959	2.68829
266.505	19.4148
233.053	19.9841
196.49	30.2963
156.363	74.7914
193.518	16.9041
350	46.4064
113.98	36.7949
118.541	21.5646
275.653	9.45498
329.063	200
193.995	87.3635
350	117.069
296.053	19.879
236.772	25.2037
350	23.872
120.977	87.8151
350	66.7113
297.813	19.7543
189.785	22.3645
287.909	11.3708
227.735	19.7653
275.907	10.3181
278.614	19.5843
49.5932	7.3101
70.7215	16.2434
121.377	12.2599
103.212	18.0888
33.4619	38.457
237.505	56.9104
253.483	38.3
276.742	22.5777
257.305	18.3156
264.571	15.7454
210.738	51.8976
350	64.1168
110.849	116.692
-49.9851	0.0247232
282.94	36.1069
350	158.111
286.267	6.7421
253.582	15.8552
350	57.1015
344.355	18.5437
350	51.9471
146.481	55.6798
235.878	25.3391
64.588	53.2167
249.511	200
326.479	200
0.643861	138.449
295.754	81.9473
134.472	51.024
-49.9935	0.0281216
59.7316	26.3702
250.623	30.6519
222.371	19.5235
192.852	15.6878
305.382	24.4136
283.885	44.1482
100.721	37.4941
127.089	46.764
280.873	11.7983
275.549	11.0002
290.156	16.8229
334.994	13.8976
-49.4255	1.28019
83.3215	83.232
157.611	153.177
177.928	37.2255
107.675	0.334873
121.473	45.1079
291.528	12.6688
153.825	42.0989
123.322	60.7424
199.547	27.878
38.3499	27.3478
243.287	24.4932
-25.8034	2.96508
91.6949	79.4345
247.496	118.084
227.713	14.5626
120.004	70.9282
220.786	82.2559
234.892	200
26.6012	56.2287
252.053	26.8687
237.073	11.0106
54.0527	34.3069
288.823	9.29228
19.1541	23.975
200.263	58.0882
262.187	26.2823
311.951	46.3855
150.35	40.548
252.278	21.2866
178.986	15.2168
243.278	200
119.22	83.2406
240.617	27.5585
14.477	14.2974
249.431	22.5845
247.236	21.9463
248.968	16.1713
350	142.859
41.4103	9.1713
60.2165	45.8828
141.202	200
15.2689	19.9299
32.3613	31.7548
309.23	173.318
101.671	21.092
295.917	10.1833
298.477	17.3598
188.908	17.4188
7.87201	19.3697
271.078	25.1681
180.499	200
154.717	18.6614
346.594	3.2486
259.472	76.4336
206.8	47.7359
111.212	77.0772
330.62	13.0435
273.522	13.1843
222.194	18.0716
227.777	15.6626
156.016	64.1233
175.234	42.0991
286.566	4.65806
242.495	17.1529
282.593	55.101
350	44.1358
142.319	104.755
153.325	65.2502
103.07	55.2257
244.909	24.5075
147.862	34.884
335.566	34.0316
293.426	9.25173
26.7031	19.6534
337.151	5.48817
232.797	44.6306
350	128.675
21.5101	7.74693
119.082	51.6097
73.7586	61.172
213.427	31.8894
19.5829	9.35016
254.903	103.336
173.221	88.0085
-50	80.6255
214.276	13.8838
-49.2796	2.41069
264.907	6.00461
143.859	28.3376
258.345	32.9786
125.87	30.0236
165.891	115.253
84.2757	81.1329
317.282	32.9026
235.178	42.7621
237.053	32.6065
-49.9997	0.0115251
299.683	52.5019
36.3453	24.7631
176.753	200
276.637	22.7022
79.0804	88.8148
350	44.4961
107.035	8.44647
291.936	43.8865
247.117	27.5472
198.381	84.5562
199.695	112.45
250.263	31.2395
205.298	30.3816
239.177	7.89
110.603	56.8657
-49.0087	1.3127
273.746	16.6085
212.798	45.7394
163.762	63.89
268.46	17.8199
187.691	150.033
196.46	47.4667
243.103	26.3417
162.799	26.0801
170.005	25.4234
292.724	12.3992
240.629	63.6822
128.061	75.8092
-25.4771	3.82745
276.607	7.72494
350	70.137
280.689	7.6575
140.042	39.753
350	82.9581
350	119.067
149.804	29.9823
283.255	6.05153
110.482	36.5096
212.918	63.9254
96.5717	117.61
36.4462	17.7917
291.576	14.1651
279.137	21.4464
283.03	15.2677
288.055	33.1483
329.94	200
28.5362	20.6726
275.466	7.11341
100.327	17.2752
121.519	15.9558
350	29.2416
247.577	1.44391
110.013	55.1779
199.172	75.204
42.8189	20.4837
225.368	9.31937
134.081	84.8882
289.126	7.03619
92.5767	78.1354
30.3533	22.3933
350	116.835
288.127	9.55344
290.81	20.4888
17.3191	16.0803
272.29	13.4218
293.147	25.0406
129.761	90.9136
227.949	33.1401
232.591	12.8537
229.155	62.0905
234.224	0.0427554
197.27	21.2532
284.023	11.3269
268.017	200
215.276	20.5448
136.941	55.1125
218.454	23.2524
121.678	24.6985
135.039	37.7388
159.409	45.5426
148.55	27.078
223.718	200
317.388	21.9774
289.091	24.4046
79.8721	16.659
226.605	81
96.3862	138.146
28.8628	28.585
2.91973	0.119434
314.05	47.827
117.532	0.754041
223.032	34.6013
70.4648	154.609
349.579	57.8198
72.2136	64.3423
203.104	36.3178
165.387	50.6524
350	132.782
248.887	9.1655
81.0689	44.5326
30.8966	31.8237
258.167	101.192
154.068	24.3493
75.0835	108.664
350	65.0584
350	33.042
283.94	15.4364
327.935	200
283.152	35.4321
219.717	33.1032
181.351	104.763
282.376	13.5539
-21.5413	5.98342
192.564	33.0151
349.74	0.188188
272.556	13.2495
239.319	16.5724
230.239	100.258
186.074	13.3621
294.856	8.79518
350	50.3208
277.995	20.6918
246.166	27.4137
237.46	0.83771
136.726	9.98772
271.361	32.0519
143.548	24.7994
61.4485	24.4324
82.5674	101.1
199.667	200
87.2099	67.608
199.388	17.4356
213.371	24.4894
70.96	63.8792
-49.9703	0.332134
22.3694	0.333818
233.289	32.2524
168.602	176.739
196.024	37.1385
283.343	11.7869
249.236	14.3538
169.802	23.113
191.669	200
321.722	24.1333
287.781	7.7911
92.7695	17.2217
91.8998	200
350	33.336
64.0501	45.7313
-50	200
47.8334	20.2697
97.1651	16.2793
68.0313	38.3442
73.7447	21.0807
290.09	6.25623
200.936	10.9197
315.17	33.2195
307.507	42.8631
-49.756	0.38309
89.5795	141.926
134.248	44.0931
255.121	15.2143
155.152	200
350	90.9761
281.153	28
269.314	19.1973
44.1294	81.9561
60.5232	9.01104
292.373	7.71495
341.32	95.2028
174.731	22.658
117.521	26.9641
58.6989	39.1963
159.354	94.0413
241.211	28.7572
152.144	73.9062
227.934	23.6308
287.884	25.1662
175.304	85.5869
206.661	15.985
41.9927	33.5386
204.526	21.1675
-14.7435	11.7632
138.932	49.5489
150.31	15.6749
296.611	17.5768
177.004	47.6537
259.395	20.5543
86.0355	36.1318
187.636	35.0367
75.2665	33.9701
152.812	62.5719
112.332	51.7438
-0.759792	102.001
111.004	0.106148
247.552	20.106
177.168	29.086
240.767	48.0451
268.324	171.517
150.243	189.636
350	65.1611
242.723	40.7067
217.59	25.1285
267.32	26.396
212.371	96.3048
251.32	32.3449
85.1041	115.043
277.716	12.8165
297.48	23.4153
239.277	23.3468
272.484	27.21
212.513	1.42159
268.738	16.7218
260.318	31.8227
138.831	76.5766
158.326	39.6903
-50	168.883
179.987	19.5469
340.9	46.684
298.234	130.292
145.335	65.61
186.378	34.7762
-3.89071	0.213602
290.026	57.5922
293.891	20.0384
290.077	24.4874
125.215	72.7831
74.1415	46.3257
339.35	200
81.692	14.3988
208.984	200
171.958	13.0587
95.9782	47.0055
92.9716	18.6789
241.194	35.6921
284.645	25.589
221.428	20.9705
228.836	36.64
350	161.868
272.498	0.905211
280.322	17.2567
349.436	0.319301
278.147	19.8349
275.295	37.4871
236.731	18.8175
209.736	22.2901
92.8693	14.031
239.357	26.0167
299.211	31.3856
258.334	47.7105
32.5315	30.0597
129.881	12.0599
180.851	17.835
182.291	108.341
131.868	74.2915
281.062	21.7353
-22.6259	1.22743
202.921	0.197664
137.446	21.762
287.64	4.53188
-27.5234	4.11803
292.557	29.8474
188.117	21.3661
247.556	18.9257
250.78	21.5272
176.199	6.80548
33.8293	18.9512
-49.4087	0.036136
321.767	200
259.786	11.2422
283.646	33.4933
153.269	54.9947
31.9283	19.7729
350	117.929
210.522	43.0914
209.284	81.2088
226.443	18.1608
234.559	32.6727
285.227	12.817
300.573	18.5778
247.564	27.3646
274.714	12.934
75.9754	0.118089
255.913	23.5203
154.176	164.192
288.806	13.6386
350	86.9695
223.42	54.7785
102.97	98.2609
120.77	76.5088
265.694	29.8416
213.996	54.2709
214.914	33.7279
280.927	18.2086
205.227	30.8303
64.8735	40.2322
350	87.9478
28.804	23.7525
141.965	200
192.886	16.882
265.263	16.478
293.706	19.9288
128.351	50.5951
342.661	16.8974
267.52	0.872869
201.337	25.3531
39.2322	36.4665
133.964	17.9507
113.086	101.248
291.027	4.86742
161.157	107.062
287.764	7.29929
114.847	72.851
165.353	30.9628
49.0799	28.0514
135.249	61.5406
-27.7536	1.54213
277.762	14.0838
293.458	18.7296
292.388	16.9126
165.115	81.203
254.11	21.4141
108.193	68.6114
210.883	60.5912
58.9264	47.5717
236.223	25.5868
153.108	115.501
154.34	69.4531
187.283	61.0356
350	179.447
350	115.541
350	151.853
105.924	12.8613
132.393	12.2126
-30	20
350	21.4189
267.508	20.6334
265.792	85.2782
100.186	18.9149
218.546	15.159
248.923	26.0546
350	30.4297
276.676	10.1196
263.673	15.6661
279.088	20.7522
21.5119	37.2372
277.24	17.5538
350	121.465
205.763	49.5462
310.282	19.1973
302.096	39.7421
64.5082	38.8804
187.349	47.3361
329.563	28.3243
276.283	48.2858
-19.9018	6.36293
191.22	50.275
288.72	15.0919
252.833	138.756
282.924	8.56583
182.672	8.81696
215.881	45.8158
290.978	11.3152
309.7	33.2152
293.566	5.31787
53.1395	5.5842
143.54	29.4479
272.853	58.5248
45.1634	17.9425
289.469	64.3999
207.17	58.2794
288.847	9.44019
226.516	16.3958
74.0364	72.4102
26.9831	34.5908
270.695	9.74159
124.435	35.4241
67.572	200
203.123	47.0416
147.163	47.6436
114.097	2.84324
350	51.9893
350	125.85
350	33.4047
104.026	24.1053
290.991	18.0967
282.744	9.13034
350	74.8847
74.1254	86.0555
79.9464	12.2103
27.6418	15.6609
55.4752	9.38632
193.152	96.7635
297.234	17.892
205.863	200
294.94	24.5437
257.018	0.292678
176.601	53.7254
143.634	46.897
78.3286	77.786
273.008	22.8882
350	29.3832
140.491	32.0947
195.124	49.6341
240.703	64.4491
36.2776	26.4479
194.516	35.9308
240.123	16.7744
343.215	38.3904
230.701	19.9416
189.347	52.3919
21.3953	19.7311
290.77	6.59926
134.819	137.62
88.3127	51.2541
281.43	46.9151
276.125	19.5077
332.629	112.415
93.4017	30.2063
312.679	35.642
282.961	23.478
293.664	11.3899
196.533	15.5347
235.801	34.1216
290.932	15.7572
111.23	13.9985
88.1006	44.0814
193.934	30.1546
274.08	45.4119
350	200
350	65.9665
175.901	22.2
290.951	9.94645
150.539	22.1035
229.89	34.6919
11.9255	18.1571
222.886	26.8891
236.343	38.9401
121.725	29.1859
294.171	26.8584
265.347	24.089
219.542	10.4956
289.958	23.7069
-21.2744	4.21524
180.551	69.965
126.321	80.1473
114.939	40.083
199.576	27.4334
167.064	58.0191
112.484	60.8304
145.996	171.554
-25.6828	7.1015
237.255	13.3239
124.399	56.3654
233.668	44.2492
348.078	3.56528
281.798	63.3166
350	84.666
103.851	34.9497
287.596	7.08656
350	47.7653
35.4405	129.063
296.223	18.6453
255.074	44.114
153.008	13.3635
-14.0679	0.663838
-49.9888	0.055982
350	23.2917
244.298	84.4004
100.852	11.4756
67.3217	62.5317
-22.7295	1.21821
266.793	54.1726
248.12	22.307
288.707	11.9741
247.779	42.158
350	27.6107
350	160.265
25.0527	22.2646
220.891	99.4565
232.725	11.381
350	130.893
88.9799	57.5615
3.91347	22.5622
349.998	23.504
188.267	16.5697
92.2997	10.0765
195.391	26.2874
111.047	74.7925
86.422	29.8897
206.874	82.5695
350	193.439
350	147.102
260.502	16.7137
192.916	54.6973
296.578	24.5339
224.892	0.0543988
175.368	31.4799
350	35.2835
288.084	7.85043
138.944	145.015
269.774	14.785
95.8078	43.8275
117.267	84.9455
273.154	26.5626
149.537	16.9653
119.846	75.8434
243.418	26.946
150.787	154.694
202.46	0.906414
323.785	14.755
156.475	55.9243
250.016	37.6744
177.605	75.0288
196.915	21.5774
249.674	40.8706
227.039	27.6392
350	23.3216
122.481	23.8359
289.162	6.01542
350	30.6588
350	106.178
204.024	58.6834
170.97	182.984
271.918	39.6398
225.956	59.3046
120.989	68.114
306.97	19.383
270.535	10.8683
45.9377	33.5152
350	69.0821
205.685	48.7822
295.053	15.4216
240.757	73.7484
64.9482	19.7243
236.882	10.8225
235.971	30.7868
177.734	35.4166
24.8072	35.6255
153.925	198.773
274.332	17.2065
248.185	65.6413
251.387	39.7031
279.219	13.6517
242.259	11.7876
350	51.3133
253.133	42.7725
318.742	83.8434
70.2689	5.48203
176.614	14.6027
166.956	31.1678
265.246	11.4312
153.893	53.2332
275.531	33.0428
235.43	26.1436
266.756	21.5278
100.734	71.7139
252.616	25.5876
119.992	39.4434
155.638	104.354
136.31	25.3109
295.569	9.66753
270.618	22.9894
-50	97.6653
308.648	18.5602
2.2739	17.2073
251.162	41.2956
97.6248	27.2323
349.675	19.6931
2.57472	29.3104
285.901	7.16585
248.643	14.9157
283.76	9.85188
176.916	18.2429
230.918	18.4119
348.658	1.06305
237.295	22.5064
289.355	20.1928
-30	20
109.029	112.194
350	64.0061
247.687	23.3746
287.657	11.8076
277.938	12.6477
234.036	23.6141
159.166	15.6869
113.078	32.0424
113.076	17.2781
-25.2669	3.74955
108.183	41.3677
267.344	32.5283
295.053	18.5216
118.3	23.2604
91.5114	74.667
350	128.294
296.012	41.3676
350	38.2774
281.24	11.8761
36.4317	24.7451
201.845	35.6376
270.495	29.3142
267.393	29.5218
350	82.9647
37.6306	12.4626
85.8848	11.4289
257.545	20.4997
-2.45394	1.97416
-27.5615	3.21456
130.228	65.5041
222.194	14.0303
92.4704	0.988979
350	30.7754
289.586	6.86067
85.4189	83.0472
350	69.9548
254.571	91.067
326.117	36.9889
218.083	29.3786
350	34.6062
349.996	20.3423
350	72.32
284.499	10.9233
217.727	25.1683
283.789	11.2329
350	62.3826
225.124	17.7756
350	136.278
284.259	10.9576
350	69.8769
-2.29721	136.107
231.729	37.364
192.225	21.2445
128.754	8.86222
54.93	14.3138
200.027	9.39156
293.614	10.0246
153.907	15.4524
349.997	45.7724
212.978	30.4426
17.8751	14.0426
296.788	9.12706
178.474	35.6598
238.249	20.045
295.841	17.0475
102.364	30.7468
279.223	43.5848
112.204	17.5985
160.388	28.7212
31.851	9.61911
53.5258	49.0309
82.1609	70.1202
242.498	1.24199
187.808	16.4739
285.281	22.0171
220.52	28.6397
254.885	22.3668
-32.638	1.07753
261.995	28.4843
296.307	10.1778
250.705	13.2296
-27.7046	4.48469
257.253	27.6319
289.173	13.5873
203.808	54.833
264.151	37.0278
147.918	30.6449
292.194	59.1303
222.719	48.0349
203.845	72.9275
102.187	93.1851
264.164	31.6743
135.142	26.6547
231.394	23.9885
350	40.6571
79.0039	200
259.858	28.2432
86.065	200
296.294	16.2449
277.184	79.9139
160.19	16.7376
-49.332	2.44088
195.754	18.276
114.612	51.3333
350	47.8214
287.583	6.53574
168.744	6.0229
182.887	13.4458
34.0574	11.5503
274.464	13.994
231.466	200
15.1245	18.5101
274.801	11.881
163.58	31.8722
98.4959	62.4771
103.54	20.1416
266.458	21.2498
350	45.8221
350	147.509
-2.5813	19.3993
193.82	14.5918
253.228	44.7744
-48.9727	2.83378
259.596	195.021
169.941	51.8819
208.638	17.1097
42.523	40.6544
71.0677	27.0157
288.728	9.09619
7.45089	18.1591
188.856	48.7374
350	39.0758
137.879	91.4096
-49.9832	0.0305844
292.672	27.3253
267.293	9.89738
286.814	13.8168
350	138.647
198.073	89.534
107.084	54.8513
114.189	125.385
105.58	10.6238
350	95.0536
261.242	18.6105
122.077	28.6261
195.961	200
150.641	77.5762
11.7385	18.6213
289.078	13.096
350	147.279
145.839	10.5325
208.297	200
228.697	16.4216
350	154.345
167.508	0.863878
350	87.5609
212.886	55.4683
73.0974	34.4478
260.343	11.666
168.359	200
97.9228	67.1373
293.176	18.2629
238.03	20.6973
110.001	63.6674
276.512	12.1456
111.966	58.6744
-49.9921	0.0219639
-23.0193	1.2322
278.657	11.1265
282.513	0.887774
236.811	200
151.593	39.8329
82.5538	16.3664
128.38	32.7452
162.51	28.2954
159.503	26.5757
148.999	43.0374
123.27	51.5991
197.997	24.5494
-8.64644	18.9636
350	35.8219
83.0389	16.5034
25.1435	28.0297
135.534	56.0669
15.0831	20.7899
286.667	12.3582
320.836	36.8272
213.691	137.59
135.337	86.8329
176.283	151.283
227.591	27.249
253.383	14.2297
234.242	29.0244
350	173.249
89.6038	188.44
288.941	14.3135
72.5506	40.8148
129.722	103.662
261.236	22.2379
350	81.8233
221.258	15.1447
271.477	137.859
145.825	31.8544
268.367	17.2161
200.146	26.6806
282.609	16.0208
162.553	94.3982
224.049	157.316
168.068	24.0831
238.061	36.3999
218.321	19.7225
317.706	56.82
254.474	21.9579
269.477	78.0607
285.652	11.6693
272.497	0.807158
76.0238	40.7157
253.262	31.1969
348.469	1.9571
-0.763255	0.0657271
100.57	34.7979
209.589	60.6002
339.498	91.2562
57.4635	60.3919
59.0968	32.1107
82.0916	0.184557
342.746	76.4721
282.753	11.7901
1.42757	15.3513
291.236	15.7435
218.033	134.093
350	63.7192
218.429	84.4541
268.243	21.201
213.738	55.4822
311.728	62.849
70.7934	78.739
331.654	42.6221
131.695	26.0086
350	39.5638
190.327	107.69
34.3032	13.9469
-23.576	3.50414
50.1786	27.8687
119.735	12.8841
140.72	35.2276
109.559	8.47938
350	53.5264
190.505	14.3335
51.4576	25.1799
39.6225	25.9168
294.564	7.48984
106.727	17.323
207.883	16.242
-49.925	0.336031
299.005	25.941
277.073	43.816
250.721	77.1397
118.414	141.44
282.031	8.57115
114.324	13.9289
273.274	17.147
225.688	128.944
88.9213	13.8777
267.438	25.4946
293.21	15.4258
350	28.2546
239.386	45.8607
220.961	75.8084
13.8327	22.6572
185.161	20.4533
233.208	184.467
167.711	15.955
257.127	147.218
350	112.354
23.6058	17.1296
256.23	11.8371
291.532	7.37309
277.995	13.9778
106.356	38.5432
138.847	98.2788
20.5625	21.3269
95.5192	100.309
175.712	23.0423
286.958	24.5862
-49.9281	0.117251
293.655	1.68862
151.381	39.8834
105.904	89.4143
271.609	15.8171
240.739	55.7131
93.4993	51.2489
214.525	38.513
-15.3324	11.7368
289.277	14.8003
245.761	31.3008
247.413	8.03289
145.997	90.1271
349.838	0.0884413
172.175	50.9726
179.859	56.804
220.077	68.6919
350	41.9422
252.85	21.7805
139.999	26.7058
130.016	17.281
23.4295	10.7074
296.833	14.31
269.281	20.7073
222.45	0.987878
350	134.37
156.97	119.236
350	87.6613
221.516	35.6791
291.547	17.0856
-22.6947	1.29312
183.046	21.4544
350	42.9899
184.278	27.2546
293.996	22.1177
-49.9909	0.0211827
-34.5129	1.30381
273.628	10.458
271.596	26.4835
225.825	15.7816
239.272	58.6156
195.725	68.1654
217.369	0.135337
114.183	33.5467
64.8732	71.3231
-49.8194	1.18216
252.801	26.2818
96.3835	32.098
35.3952	13.3035
134.197	66.624
211.627	22.5428
208.385	19.443
255.158	22.5284
158.277	40.6643
107.109	19.5054
231.794	12.3231
119.117	40.2621
169.691	31.1071
350	143.101
248.801	16.7769
229.237	13.7101
-23.668	3.46622
350	51.4436
-28.3014	6.86621
163.008	20.0572
182.254	200
346.55	30.7588
293.381	7.59915
303.672	41.025
202.776	200
232.505	21.7201
88.0282	70.483
349.794	2.32452
273.547	22.5263
63.3273	20.5606
268.72	16.1875
272.457	20.0696
248.86	8.35597
183.978	77.7332
41.2036	22.0091
67.7898	68.7289
350	69.0752
188.002	72.7658
68.4832	14.3876
255.99	0.11023
60.6223	57.0912
140.477	20.8839
276.641	15.7717
237.427	18.4485
289.435	11.2884
313.118	13.201
239.201	88.4514
128.258	47.5866
282.048	16.7087
110.653	99.2539
204.54	46.0769
350	73.7825
103.266	46.482
293.741	29.2921
123.399	16.2934
104.152	19.921
168.42	46.3167
278.892	11.9809
115.042	77.4244
251.886	30.8433
288.153	17.3538
225.34	22.5433
245.496	27.6204
349.21	200
273.387	15.34
247.664	22.4509
264.229	15.6273
292.961	7.92203
145.501	199.738
101.7	55.5046
186.897	16.3913
278.418	21.8329
264.493	20.8252
269.04	17.7857
272.945	17.9328
150.251	30.0345
79.6634	59.2034
130.784	31.5751
135.368	13.8553
128.545	30.1586
259.247	24.6785
119.199	31.0635
350	59.8222
157.154	66.3652
350	24.1491
350	200
152.935	13.4913
245.017	29.8521
137.784	45.4511
244.748	44.3994
234.831	12.6289
78.1196	9.76613
85.589	57.455
303.761	14.0601
342.566	4.13124
292.827	29.6311
77.9215	12.928
301.025	22.7171
212.676	36.6482
96.596	67.0572
279.093	7.73392
350	20.2141
212.155	25.9431
-28.5261	6.99265
221.806	148.307
350	140.087
299.174	6.98752
72.6866	42.785
291.36	11.9891
152.572	73.9469
350	52.091
33.3222	25.0847
-3.98603	12.614
187.907	33.2961
175.451	10.566
104.556	21.2419
265.344	8.97835
340.15	200
108.041	117.791
-49.9942	0.0328528
104.558	77.4998
291.449	13.3493
350	33.1776
237.388	20.5061
188.836	36.9705
258.967	19.2599
294.678	8.39612
199.671	28.0192
291.264	13.0948
-17.4044	5.391
286.49	9.15188
139.155	19.9073
205.86	13.1814
236.448	187.853
232.345	16.4547
297.828	10.2226
161.831	33.9664
233.433	51.8469
233.473	75.0962
162.086	33.0271
289.481	27.5245
286.92	0.0625079
276.408	0.00833685
263.209	24.7957
219.327	12.792
24.7374	51.0549
267.548	0.278475
153.502	18.8366
-49.952	0.117982
169.372	50.7581
269.425	39.6856
57.009	115.912
267.725	12.6473
52.6184	157.472
270.197	15.5702
29.656	20.948
76.2927	25.4387
219.512	21.6219
71.9299	18.987
-49.9957	0.0245238
251.429	26.4966
110.372	18.5125
271.249	98.6729
223.803	89.8839
261.783	22.1369
278.382	47.2163
269.446	9.94245
-34.0664	1.36932
131.453	17.525
260.429	26.9358
106.116	47.6966
248.026	0.770345
148.876	200
33.1376	31.3408
91.7703	19.4968
105.978	11.5323
43.9082	24.9924
323.604	200
135.087	15.9155
250.807	47.0514
235.342	32.1166
269.308	21.3246
91.3166	37.7301
140.133	37.8176
288.344	8.07115
270.103	12.8109
283.179	12.3307
209.922	65.159
262.791	118.131
-49.6688	1.19104
289.856	7.94634
266.227	200
-49.756	0.482859
203.097	200
211.626	19.01
237.81	21.9265
290.909	57.9605
241.979	27.3959
136.063	200
32.2822	10.5907
350	32.1889
350	28.9885
250.497	42.2801
93.0528	15.7266
297.727	15.1053
218.639	112.983
294.385	6.98398
172.673	25.6002
286.95	33.6394
158.584	64.4998
291.405	14.4654
350	44.6337
154.129	28.9822
246.261	25.9689
293.115	11.6524
60.0482	145.182
86.5202	174.098
95.9427	200
121.996	13.2384
4.19466	13.1564
281.411	10.8871
337.725	25.6205
216.801	39.1489
134.218	73.703
114.654	20.5852
143.676	48.8486
-50	2.29327e-05
92.1449	79.5277
197.731	17.5193
137.521	20.776
277.524	24.123
298.433	50.7747
275.917	18.8532
350	94.3323
350	25.4272
30.5335	22.1919
211.826	38.8458
289.562	6.28252
350	49.2845
224.559	18.3517
124.59	70.863
124.261	12.6236
220.407	200
95.0066	130.38
200.768	12.5126
133.401	12.0086
87.5035	41.0202
145.32	42.4918
67.3523	29.7705
150.803	30.9178
344.679	177.364
62.4102	21.2632
262.117	27.6894
58.614	53.4645
234.549	21.5106
182.607	27.7247
89.9801	91.4785
286.064	10.4204
256.336	29.9114
126.397	88.9232
350	200
-24.7813	3.5101
41.4769	153.917
350	74.1076
214.816	40.3589
219.183	28.6492
253.96	14.6432
228.214	15.2781
133.974	11.5228
33.4115	29.8734
350	153.138
346.144	2.11778
265.249	51.7636
318.309	34.4706
254.066	26.1981
155.86	48.654
350	29.8684
131.02	72.3336
294.756	19.3513
309.07	27.3961
336.982	200
184.205	26.7491
318.192	30.5895
105.113	73.5237
317.781	200
154.525	77.2445
97.5469	35.9449
215.857	200
288.949	27.767
214.924	200
202.687	48.0642
262.188	17.6897
247.278	14.4726
292.888	14.0122
223.309	55.65
88.781	38.9789
284.467	9.97428
275.138	15.6836
301.862	18.6551
297.839	27.1384
273.726	8.43292
122.5	0.961212
[truncated: 1,570 more rows]

## Sheet: FigS12C
mu_p	sig_p
251.747	25.7045
350	79.1902
266.494	30.7358
219.375	12.059
350	200
293.733	9.04459
350	62.7441
226.008	38.3831
-49.9773	0.0643144
350	200
205.04	23.9053
113.256	42.2321
91.0604	10.8586
-49.9713	0.0519837
112.246	200
264.034	29.6031
222.586	13.3623
-49.8203	0.700308
17.4717	24.2539
54.8439	10.2026
209.724	11.6877
-49.9461	0.178908
102.479	8.552
261.278	94.9733
198.052	14.9533
264.614	22.3482
103.777	31.1667
105.269	39.2782
237.499	0.851544
350	145.897
101.975	127.489
42.4744	28.7501
114.082	15.7853
256.341	19.525
350	22.4293
271.25	27.7092
350	117.549
245.377	18.4938
-23.4667	6.51044
245.376	14.6133
103.296	78.0338
146.804	18.8653
60.6252	12.2987
39.8801	14.0967
349.091	0.513744
350	68.6041
-30.3437	0.0534471
186.266	31.5251
259.369	36.3103
233.309	11.18
86.7717	86.542
277.059	56.2634
-49.9771	0.0675034
282.823	22.7514
145.538	6.7807
350	90.8947
125.472	29.8782
179.741	200
266.548	6.9471
350	85.6787
350	187.214
44.1988	49.4754
349.357	0.00703487
283.145	20.3802
189.81	76.4028
221.711	8.67249
-49.9855	0.0418072
217.5	0.862257
292.339	7.11335
214.568	200
242.973	19.882
267.024	22.6747
294.774	4.58026
35.1474	11.5118
284.518	16.4373
122.55	1.07185
55.1304	26.1428
-49.1395	2.57573
255.275	200
276.068	35.764
42.5985	14.7148
-21.5803	6.46828
281.658	15.7061
16.3681	6.20968
-49.6074	1.04592
296.525	19.356
92.7174	200
-49.9814	0.0420946
126.06	200
271.209	41.3055
265.901	44.9647
-49.1065	1.76793
103.333	0.202241
263.155	21.4342
90.6629	10.259
122.999	61.2158
345.935	6.89961
5.67154	19.0536
237.583	21.9645
173.973	200
266.27	54.2859
237.514	1.01002
161.093	49.7258
350	81.7288
249.926	18.784
217.448	28.319
206.17	37.8756
349.719	0.167639
258.292	11.7986
254.049	35.2637
15.133	15.707
23.3354	10.4514
271.738	54.5243
98.6509	10.5518
221.676	47.0908
-12.0732	0.829396
107.606	45.19
350	68.6806
190.465	21.0169
222.191	0.267882
296.331	16.1059
210.996	12.3195
261.653	11.0182
145.902	19.208
191.82	14.2984
296.809	200
227.521	13.3422
121.585	26.3593
307.987	75.7518
85.5992	41.3293
247.975	9.85078
244.112	45.6489
178.053	200
77.9271	27.2621
215.793	57.3304
99.8333	19.0788
139.94	10.8719
-49.8789	2.10736
304.318	40.0699
16.795	18.0135
235.709	200
225.158	9.39954
347.496	0.848617
-17.4856	0.978347
112.379	18.6427
349.123	0.00289142
115.501	200
202.192	15.2365
295.979	22.9907
-49.9984	0.016559
310.994	200
166.367	13.0138
350	32.0436
169.244	45.2366
232.566	13.7549
350	41.0322
17.3337	0.755949
161.724	55.9753
134.958	200
215.843	17.353
223.514	62.7573
152.506	0.798045
177.661	8.66313
251.477	20.6427
74.3882	200
247.827	28.7387
52.3434	7.21659
282.93	200
88.8882	200
251.507	23.7637
12.4802	0.386807
265.078	9.32353
264.782	22.6232
287.188	12.3134
264.778	70.5384
167.227	14.3788
144.661	17.5587
225.388	10.8935
211.972	43.2131
226.2	200
24.5229	0.0136922
231.746	42.6795
181.481	46.4984
314.895	56.699
294.376	8.85729
227.821	16.55
350	141.997
244.219	26.0051
223.303	20.1899
212.361	68.648
63.1542	46.2587
-49.3233	1.55047
211.748	29.8542
-26.9049	3.45174
207.771	56.0714
258.41	10.8638
134.397	0.0867884
303.129	42.5831
350	35.0061
155.133	37.1191
121.89	9.25414
350	178.106
-22.5992	1.30809
100.002	79.1404
318.629	40.15
254.68	11.5316
350	69.1266
97.5969	54.2884
200.093	23.024
167.932	10.8139
229.325	28.7994
248.95	52.6606
200.497	200
98.6545	164.889
288.853	25.3266
221.445	14.2842
274.591	63.9672
350	130.954
41.2937	35.7694
294.746	12.6181
21.1913	36.7458
-49.4029	1.69813
-49.8853	0.227586
297.293	62.033
-49.4798	1.00547
146.361	0.184254
339.931	74.5055
149.326	91.8208
67.0809	0.228235
350	200
26.2538	11.9873
47.9891	0.0677769
-17.9167	0.5553
300.624	200
271.782	15.4334
103.067	82.9925
350	77.4555
220.006	15.2508
-49.9991	2.96003
350	67.3375
-49.9933	0.0205021
158.668	8.99274
350	139.911
269.731	40.0345
210.012	54.3223
125.907	97.5625
84.7198	8.42151
292.057	16.3835
237.849	46.3838
66.4036	14.2755
192.616	30.251
218.85	35.7259
86.598	123.574
212.717	11.7675
126.889	181.263
265.618	200
285.709	26.4013
275.526	8.39818
261.662	11.8787
350	48.3122
-49.0101	2.89115
196.047	11.7266
147.444	86.2754
350	26.1346
257.276	47.6966
-49.9996	1.70794
16.8735	26.0507
92.5609	1.19489
201.884	12.0672
26.7444	0.10199
109.51	26.24
58.4961	57.2601
135.506	87.1241
-49.9991	2.05872
219.831	11.6337
222.801	12.1411
199.636	12.7938
347.492	0.00647756
350	110.667
156.365	45.0571
287.896	10.4425
350	146.432
-49.992	0.0187042
156.053	19.2058
104.657	22.1955
-17.57	3.01783
27.1699	26.6881
119.243	3.97066
74.63	52.4432
211.792	19.7857
-18.0499	4.0324
42.8672	0.859496
98.6716	30.4342
20.3122	3.04269
126.553	79.7347
18.997	7.32748
127.934	20.7306
261.587	200
160.79	40.8498
-22.6614	1.4127
350	66.8449
161.828	92.3255
113.732	25.9687
267.522	13.5698
-49.3244	1.06904
292.854	7.87694
-49.9269	0.189528
264.28	29.4661
166.694	6.59189
75.8903	22.1727
46.926	42.3761
-49.9932	0.0221481
130.945	10.7408
308.964	20.2801
350	146.863
295.189	12.171
202.239	20.3201
289.832	15.3254
236.977	13.1685
242.205	36.007
255.791	20.2523
342.823	80.3234
142.211	9.42769
209.432	21.1598
220.998	200
349.403	0.37854
137.071	139.759
264.952	13.8076
322.986	41.0735
3.61622	0.902721
285.627	25.4829
350	144.843
-49.9775	0.126405
279.556	193.149
296.688	6.24982
125.203	121.667
336.461	88.2898
216.599	200
336.97	5.67766
45.4427	45.1507
350	200
210.494	200
101.626	22.4545
276.096	18.901
217.35	35.5967
130.67	34.1226
137.249	13.9716
337.83	200
349.365	0.0309559
86.1826	58.5296
284.43	11.7699
325.533	200
350	43.579
-49.8091	0.833004
-49.9475	0.124668
350	66.0383
350	82.2196
350	119.146
349.877	0.167497
204.684	7.88047
92.4351	33.2028
216.117	23.7312
99.3911	34.6266
-49.9918	0.0442552
220.037	26.6247
239.224	19.8073
222.761	35.1951
188.012	30.4272
234.921	86.688
259.648	26.1423
349.439	78.029
256.484	12.253
329.808	200
349.764	0.117273
228.772	0.161277
-27.6512	4.68908
142.363	10.749
142.447	0.981649
215.92	200
-49.4058	1.24359
252.667	200
210.161	8.68683
192.904	133.364
241.455	60.9141
57.9794	40.1076
350	151.664
128.656	23.2558
300.8	12.8656
233.871	38.0955
246.166	39.5617
108.256	24.7387
171.442	17.9431
75.9714	12.6944
34.8007	25.683
285.538	11.5128
350	25.0346
122.102	200
290.354	12.4619
120.239	38.7502
114.27	46.3738
247.832	48.3112
51.0781	31.3595
139.34	13.0246
289.12	14.3953
-49.982	0.0481781
105.704	15.8059
197.497	42.5926
138.892	28.6716
160.605	20.3924
-49.9895	0.036597
183.95	40.9574
303.53	45.1717
229.989	40.5323
350	53.536
251.055	31.6406
193.304	12.6842
342.339	200
186.319	13.6182
255.685	15.1316
288.272	23.8269
238.618	23.8164
350	39.2324
-49.2893	2.26329
-49.9998	0.0170505
260.066	18.9775
340.135	4.8846
220.957	200
261.539	41.6284
261.089	13.0107
47.2212	0.00689743
160.71	11.9446
154.519	9.96053
205.166	126.136
-49.9113	2.9251
295.738	42.839
142.777	200
249.727	16.6036
122.869	21.8105
350	24.4795
350	106.651
209.487	63.2728
-22.6145	1.29306
161.929	18.6261
101.32	0.0879395
270.571	11.3968
110.923	25.9144
-49.8464	0.368795
262.1	31.7339
40.1511	16.0364
41.4086	18.9911
106.028	12.2401
332.162	3.19222
222.009	11.9881
158.436	19.1045
349.759	0.110157
350	61.022
247.696	16.7833
258.853	40.9198
-0.144833	16.6249
255.129	39.1182
-26.6377	4.53048
263.418	9.63035
323.179	200
291.75	13.5533
350	150.584
164.633	19.6662
291.783	7.54803
239.79	59.4201
304.784	54.3626
274.479	99.7647
350	108.813
197.567	177.994
45.3805	38.1194
346.411	17.9194
140.588	90.0577
182.437	7.00623
-49.4825	2.48667
332.881	24.4382
235.722	11.9451
278.244	200
223.184	27.8373
189.475	12.4815
204.98	17.3096
268.986	21.3287
37.2833	0.28999
230.185	42.5547
193.987	41.5108
350	49.7228
17.5052	20.7597
152.573	0.83776
183.009	24.1204
215.253	39.4432
231.803	13.2344
263.35	21.6383
283.191	200
152.742	16.9493
-49.9917	0.0200623
37.9756	0.0305963
109.244	28.6564
256.209	48.3512
240.017	81.5945
270.573	19.4367
48.1287	27.1939
188.944	11.7144
249.191	56.8548
299.264	50.3653
239.552	51.1245
-49.2406	1.34557
348.678	1.59795
190.362	10.8757
58.8663	38.0115
150.709	41.3133
123.691	14.0578
217.64	200
271.287	10.0785
294.349	3.91715
264.614	16.788
125.343	5.00749
298.528	6.84063
350	46.3122
212.227	12.9079
246.638	200
281.285	14.4641
347.362	6.04259
120.381	28.4756
292.365	50.2308
292.636	7.17134
57.6007	0.352734
350	81.6551
78.9053	120.298
46.3383	19.6263
205.416	11.557
-49.9954	4.39066
350	37.448
17.3678	0.719685
302.627	9.43256
260.469	10.832
350	93.3032
276.442	200
282.136	16.4774
308.397	22.3847
149.812	18.6982
-26.5882	4.10895
153.037	18.9447
274.213	9.53153
117.401	0.862736
226.628	116.649
-15.8764	4.39252
56.9774	57.3684
59.0697	20.8441
-22.613	1.36292
350	109.524
50.9879	32.0375
190.208	51.4823
283.738	0.0427406
205.201	52.1513
277.624	28.7131
263.046	8.61353
296.283	28.358
260.238	37.6886
-49.4214	0.340616
-49.9193	1.08628
31.0731	23.4061
274.675	33.6841
-24.0881	6.77118
282.047	24.2573
165.097	49.4462
285.934	32.1968
306.093	76.194
249.669	12.7951
82.4816	11.8675
291.792	5.08746
-49.9408	0.110871
231.643	36.2008
325.624	200
238.956	15.0154
350	200
88.4705	24.8663
225.739	32.2992
271.154	200
350	184.144
350	43.9141
228.96	16.8955
31.5413	22.7598
98.9737	46.3089
134.229	11.2669
87.2684	41.1756
350	80.17
294.707	3.19117
99.966	58.6315
206.372	10.3934
-7.39324	0.664101
137.002	5.90206
125.944	8.06762
155.097	84.8934
316.023	16.6631
60.0116	33.2136
187.791	10.1756
270.386	11.2224
87.307	0.241105
165.43	44.97
350	97.2406
239.42	200
-49.9841	0.0475436
37.6267	37.3395
74.3757	200
32.1426	0.292152
242.129	12.7635
271.587	15.4047
34.5621	24.086
277.407	10.4618
125.008	8.05321
209.848	47.2888
118.375	60.721
350	182.198
307.509	22.3442
280.238	15.1695
275.381	27.8007
67.43	12.6506
99.7107	24.7143
348.472	3.75053
260.455	14.9464
48.3362	17.8418
350	24.6425
262.086	38.6386
56.9813	36.726
91.1511	18.1196
-49.728	0.678837
206.44	176.155
152.613	100.864
42.6771	31.0989
234.433	21.88
248.061	24.0539
350	200
272.886	51.9504
203.506	11.2421
62.4248	0.156266
296.561	17.9713
-19.1635	5.8926
307.914	38.6113
124.721	13.0037
127.837	81.9868
311.615	41.7568
27.3818	0.912009
-49.6698	1.06088
198.199	200
308.168	21.7533
214.825	10.8923
350	30.153
278.222	8.37396
281.454	22.9872
-48.6006	2.17848
37.9028	22.5348
-0.721133	0.526798
306.209	49.0004
-48.8171	2.43628
78.116	8.71909
-49.9862	0.0272186
268.79	14.5233
190.36	29.7878
40.8453	9.02372
62.2871	43.8272
350	87.3019
350	110.544
350	83.5085
341.842	6.60456
297.037	11.3548
-48.9828	2.52952
201.846	81.2055
99.5555	200
350	106.086
229.436	23.8082
108.044	48.4656
181.588	6.95116
219.038	38.2988
160.092	15.2898
-41.5835	0.0136154
2.55263	0.370991
297.044	33.2989
238.415	36.9724

## Sheet: FigS12D
mu_p	sig_p
194.679	61.2624
250.088	50.3886
268.226	37.3938
205.054	60.3133
174.983	0.95981
248.886	57.6752
350	149.11
24.529	37.072
71.0747	26.5593
108.637	34.6449
302.239	17.5349
67.8288	27.8337
332.185	25.5634
227.726	47.8743
247.024	54.5474
-4.76521	1.29117
287.612	11.2122
146.244	63.325
214.658	85.8747
135.967	43.6365
191.54	17.2503
46.1206	57.3405
262.255	17.4448
294.077	20.5936
209.873	69.0872
-50	138.346
331.147	21.5883
-50	59.6755
350	200
253.789	20.4357
282.945	14.9901
264.33	29.1539
216.596	17.8675
242.971	65.4795
259.533	28.3493
-49.9667	0.142728
140.204	60.1241
145.218	32.5517
172.549	200
350	104.897
170.643	64.1611
-22.2829	6.40068
217.891	60.0445
210.066	200
350	62.7947
215.319	116.785
120.3	41.0959
242.224	29.8039
40.5803	29.0542
260.085	34.7609
310.472	22.0887
190.55	80.5902
128.886	75.672
148.434	17.376
231.382	46.3176
236.235	33.2325
266.411	27.059
200.007	0.85491
48.5466	84.8272
318.008	200
309.618	24.5499
58.1891	13.683
350	29.7895
83.8844	48.1825
292.297	12.0891
219.476	32.8044
225.85	25.1219
248.653	28.5276
233.426	27.7298
177.097	25.4384
178.258	63.483
84.4688	200
205.559	52.4158
244.364	45.9532
160.037	0.847801
256.324	23.5938
214.865	60.5552
207.387	37.7315
25.2642	0.333723
283.937	13.5517
59.632	72.981
209.106	68.4134
250.873	25.9817
350	23.9077
320.583	24.1388
210.008	0.816699
331.545	12.4733
350	131.494
291.086	8.88803
249.465	35.3478
350	170.207
242.639	28.9647
-49.938	0.127723
-22.5515	6.44453
229.302	21.2572
85.2409	128.376
228.956	75.8191
350	48.7531
350	28.1918
-23.2553	7.60528
135.049	37.6026
-49.8434	0.20654
206.53	72.9984
-32.3565	0.0416635
342.033	25.5437
153.735	66.0898
241.086	29.4021
-28.2695	6.53368
219.998	0.984569
208.106	57.6928
277.123	14.3814
81.1671	9.43254
300.417	7.84911
341.001	54.5262
27.1083	45.1572
295.423	7.90495
251.896	56.6607
255.813	25.8104
195.535	89.1899
153.957	125.824
111.257	11.8947
56.3785	52.7366
24.2622	89.1241
237.064	28.7884
10.041	0.595598
231.223	22.8051
349.402	0.0412503
350	25.624
350	88.0448
166.528	86.9591
235.137	43.6084
277.035	25.089
292.433	20.5481
295.891	1.63248
350	43.458
350	45.0277
282.153	58.9273
197.024	76.5852
31.9725	18.4933
276.052	25.0644
267.143	63.0393
316.555	21.6753
113.32	19.6122
65.491	35.005
237.368	63.8976
260.341	39.7456
308.287	13.3295
261.554	120.031
285.213	81.327
286.482	28.4086
-50	37.6732
215.835	51.0025
71.1919	109.99
67.2319	54.8084
303.175	7.88202
182.589	72.7594
343.562	0.0221513
222.236	47.4636
324.428	60.2776
-50	147.492
247.162	39.4154
204.648	62.4007
226.833	26.4953
296.538	10.6561
300.036	9.85773
267.592	20.039
257.71	18.6084
260.6	21.2642
234.5	22.2593
286.829	15.321
266.914	93.6285
217.687	58.1102
269.044	47.2583
350	81.8122
300.684	12.9269
287.734	56.3576
207.65	61.2279
164.452	29.5491
243.604	37.4008
259.245	29.6662
257.453	28.0601
229.495	17.7212
251.089	25.5866
168.178	18.4211
286.456	14.1769
273.076	41.919
225.95	32.1288
163.751	0.0655468
252.027	39.8869
-39.5139	8.7182
234.221	65.9975
225.678	36.6369
350	200
274.057	23.6881
-49.9949	0.0580856
256.465	49.2085
350	28.5763
226.62	61.7393
20.0213	72.8058
350	20.9319
268.828	26.753
167.849	64.1505
-21.1313	13.9451
261.125	31.9886
203.897	43.9651
-25.2529	1.44973
217.655	113.768
104.862	14.0347
283.231	30.4511
204.41	23.3453
255.271	16.4542
290.193	26.6415
26.905	31.6166
234.651	26.3729
350	39.4646
280.772	19.4817
273.88	10.4665
279.301	25.5019
170.693	182.422
342.171	200
288.491	9.24321
195.259	51.5957
162.05	66.3085
262.399	52.2539
224.421	71.6838
350	90.5088
220.598	47.6624
350	93.3706
186.348	64.9158
29.898	0.783142
84.6622	200
227.37	38.3077
240.42	31.3486
165.288	0.120362
290.731	21.1078
-3.64513	0.268363
85.0745	0.833272
290.72	20.7706
31.662	39.6228
328.094	19.0844
266.713	79.8703
150.33	87.6163
240.066	21.0516
261.371	36.0046
-25.0871	8.34989
298.173	5.48013
350	184.749
144.402	43.7375
106.842	93.1982
276.396	93.711
288.89	16.9397
237.495	23.7154
74.33	23.8334
65.2502	111.892
52.5922	54.6305
263.133	25.4811
238.906	28.4395
229.632	31.5512
130.815	176.787
239.007	200
254.953	30.1795
253.742	39.4765
181.063	157.648
314.407	14.101
136.696	76.9896
280.024	20.985
62.1105	37.6533
274.863	26.9111
240.671	62.2218

## Sheet: FigS12E
mu_p	mu_e	sig_e_norm
-28.6111	-5.2444e-06	inf
247.072	-5.24625	0.166768
241.675	-2.76508	0.399764
274.689	-6.96353	0.217568
23.1134	3	4.3921
123.054	9	0.959922
210.816	-14	0.147305
26.0766	0.0717015	0.039062
-18.9824	-0.205965	inf
350	-15
263.362	-12.1533	0.423647
46.7097	-5	0.832065
329.959	-15
284.273	-9.77832	0.222014
350	15
272.483	7.1129	0.325494
291.486	-6.40215	0.335035
170.477	9.53392	0.574126
-39.4037	0.00712106
305.28	15
350	-8.16157
-27.7244	2.78089e-05	inf
258.697	5.72938	0.412859
177.442	13	0.336589
350	8.59556
213.993	-7.89301	0.0365583
115.745	-8	0.853888
-50	0.149152
181.706	-6.02382	0.00592367
350	-15
31.2656	2.36993	0.874326
342.47	7.89872
295.296	4.16643	0.269951
213.86	9.26672	0.328591
50.7761	-2.68929	0.338172
291.486	6.84904	0.178814
80.7415	3.62767	0.0896944
139.788	8.23546	0.315639
350	-4.80824
261.32	13	0.501077
350	-15
202.341	-6.2226	0.261682
300.471	13	0.653272
41.8845	-4	1.43315
197.172	-6.52576	0.270749
259.014	1.25175	0.179172
350	4.71058
300.741	8.51763	0.144616
289.724	-6.94666	0.0685346
21.3386	-3	0.753246
47.9567	-5	0.937275
30.2322	-3	1.04029
302.902	14.9326
350	7.23078
68.7958	1.11933	0.0124575
350	-10.8957
-18.4694	-1	inf
142.514	10	0.768933
350	8.55036
50.6351	-4	1.00944
295.262	3.7233	0.192022
220.639	13	0.888924
350	-10.3729
303.852	2.52607
52.272	5	0.884159
350	-5.97645
-28.8257	-2.17913e-06	inf
200.98	-16	0.447667
165.639	6.93469	0.359463
343.227	8.09075
350	-15
23.3812	3	1.10782
190.168	-5.51484	0.183574
350	-15
350	1.70525
132.761	9.89514	1.66667
350	15
81.9703	-6	1.03771
350	6.73337
-24.9723	0.0420101	inf
263.582	7.01742	0.170889
213.396	16	0.443582
350	-13.2171
215.006	-9.51713	0.0149278
165.366	6.7962	0.23681
259.96	9.31935	0.396105
-22.8462	-0.000743779	inf
256.84	-15	0.669513
140.729	11	1.62463
114.5	-4.25972	2
7.10241	-0.0535958	inf
-17.4195	0.00377364	inf
297.006	16	0.770638
237.337	10.3459	0.498668
-49.9593	0
305.011	-5.9933
350	-7.48766
278.621	-5.44523	0.262775
283.533	-14.5142	0.489539
-50	-4.85189
350	-16
70.2504	-6	0.622775
146.727	6.07798	0.0400736
311.348	-15
59.3395	-5	1.31536
247.175	12.3457	0.935104
175.034	-12	0.866736
136.214	-0.361026	0.0143345
159.591	7.70147	0.052572
51.2363	5	1.15588
315.93	-7.33685
112.432	-8	1.4596
-31.2984	0.00295513	inf
238.706	-6.98051	0.0678884
-3.68166	-1	inf
50.698	1.43531	0.312086
230.534	7.86689	0.248964
38.7454	-3.32112	0.432341
62.683	5.67675	0.85893
72.7764	6	1.00178
213.23	7.60462	0.251803
235.587	3.96661	0.265092
293.271	7.80492	0.0901181
-32.0761	0.00102256	inf
78.8093	6.73597	2.22909
122.796	7.58566	0.550457
49.9561	2.80572	0.291029
280.451	-8.18138	0.0896403
1.96209	-1	inf
218.95	-6	0.208333
256.113	8.54929	0.29933
28.25	-3	0.975452
193.333	6.88631	0.53647
-50	-1
248.997	12.2013	0.747712
9.31769	2	5.30215
297.905	16	0.746453
13.1589	2	1.78517
146.714	-3.60314	0.260875
157.382	7.7962	0.0496567
231.729	-13	0.68605
25.9866	3	1.44427
221.705	9.7964	0.409793
282.319	0.736099	0.267176
306.256	11.4517
70.4624	5.68093	0.641437
172.847	-14	0.667412
350	9.10227
255.106	6.25292	0.174439
350	-7.74738
284.155	-5.71499	0.261901
186.68	-10.2307	0.488156
305.658	-4.39754
350	15
214.632	-4.78937	0.039451
311.004	-10.3788
104.319	-7	0.416667
168.564	3.56097	0.043675
246.974	16	0.835405
128.322	-10	1.08008
155.806	-7.30289	0.0782341
-50	0.105428
203.257	6.47482	0.319214
350	15
282.413	-10.4653	0.0255368
302.559	15
-17.388	-0.399821	inf
33.7841	2.40167	0.913332
302.061	-0.385324	0.230681
159.984	4.11593	0.204074
304.381	-5.82342
195.239	-11.4071	0.288867
350	9.55365
232.496	-13	0.898065
-20.6705	0.429081	inf
226.213	-3.23867	0.383739
350	15
262.315	4.46033	0.191411
257.459	8.49599	0.0098084
229.677	2.1833	0.609006
173.257	-13	0.61494
246.7	0.245308	0.108814
320.564	8.69191
350	-7.62929
-31.094	0.463768	inf
57.4191	5	0.724666
-29.5822	0.00997805	inf
249.387	5.79619	0.269735
233.27	13	0.632617
242.945	-7.99502	0.254849
100.877	-8	0.56715
276.096	-8.90853	0.293354
116.929	-8	0.921924
310.663	7.59044
207.416	13.6757	1.03448
195.104	7.07964	0.221609
8.113	-2	1.6238
272.325	-10.4114	1.2
201.303	-10.4397	1.15385
172.539	-12	0.852995
348.68	-5
198.595	-14	0.74812
43.2995	-0.125298	0.114546
348.77	-15
288.706	16	0.79781
239.306	4.03173	0.173264
149.023	-11	0.961789
35.078	-3	1.84119
270.653	-4.73778	0.0749896
-34.0773	-0.207713
14.366	-2	8.10734
-28.1248	0.0771306	inf
-28.8666	-0.132822	inf
350	-13.6259
350	-7.31442
1.62555	-1	inf
158.746	13	0.447903
-50	1
168.29	-12	1.14557
-27.2579	-0.0329476	inf
249.34	7.99544	0.281638
126.135	-0.52439	0.0846592
297.954	-4.62366	0.133087
-28.4941	0.145636	inf
350	11.6811
208.226	-5.18712	0.127964
114.188	-2.85862	0.141113
209.111	-14	1.00537
300.06	-14	0.599496
198.929	7.68353	0.200542
232.893	8.66056	0.187213
350	5.52485
350	-15
-25.3149	-0.42661	inf
155.673	3.58653	0.209152
-28.2954	0.106993	inf
350	12.5579
204.358	-6.87124	0.189381
210.375	-7.01975	0.261837
240.019	-6.4942	0.728793
91.4279	6.25171	0.45643
170.949	-6.08638	0.391828
42.8152	3.76385	0.956724
224.788	-8.57046	0.194363
295.342	2.04607	0.383122
163.056	-9.28455	0.260448
-37.7615	-0.0784746
121.296	10	1.24277
350	3.06853
46.5187	-5	0.487107
-18.4169	0.384156	inf
169.48	7.268	0.172654
-31.3972	0	inf
208.127	9.49839	0.563339
-35.9582	0.388624
251.929	-14	0.269937
176.074	-7.89227	0.272962
350	13.1566
193.883	-6.34445	0.236227
330.41	9.73337
203.682	8.63562	0.177145
28.481	3	1.16995
300.314	-7.7442	0.40279
160.129	1.23278	0.0356585
350	-15
160.983	-5.25061	0.159233
55.7192	1.47735	0.533582
47.7146	-5	1.80063
226.838	-13	0.533361
350	15
95.0714	8	0.277617
89.1904	-7	1.35989
350	-4.26295
350	15
350	-6.19165
167.065	11	0.750725
160.845	-4.7955	0.622926
294.121	-4.66519	0.116705
243.541	-14	0.297747
136.622	2.53646	0.108098
-27.9822	0.121595	inf
297.775	-13	0.547941
325.448	11.1329
221.115	9.9597	0.334362
350	-15
53.5605	-5	1.85961
34.1584	-4	1.26106
105.833	-1.03948	0.829617
350	7.93391
-25.2749	-0.214037	inf
169.44	7.3036	0.246281
-26.0887	-0.0177884	inf
245.861	-14	0.478517
221.529	7.81756	0.205974
41.458	-0.736649	0.324441
-32.1557	0.708686	inf
350	-8.27157
169.284	-4.50068	0.0124998
257.953	6.62153	0.459078
244.783	-13.5214	0.507166
268.311	9.56662	0.227871
160.332	-7.44905	0.150493
266.179	3.72247	0.0793227
51.4706	-3.63826	0.708795
301.07	16	0.600306
218.771	-6.12785	0.322135
72.7728	3.33062	0.290036
288.971	-14	0.569844
232.063	-9.45072	0.401477
122.465	10	1.19456
267.33	0.844412	0.988022
170.394	-11	0.740805
164.444	0.214119	0.38034
350	-15
350	15
350	8.19613
176.716	-6.49544	0.618447
156.969	-2.6618	0.0302223
255.534	9.45227	0.245332
164.808	12	0.513909
153.021	6.66337	0.30261
248.321	7.66153	0.216913
350	7.3021
294.963	-6.41448	0.102653
-27.8617	0.00694662	inf
215.333	-13.179	1.2
-23.8135	-0.238367	inf
-31.3213	-0.0022715	inf
274.945	6.14359	0.274313
-29.2865	-2.99324e-06	inf
350	7.10639
241.855	3.0292	0.0695297
350	-15
230.941	-4.03873	1.15385
250.653	8.20807	0.416745
350	-6.18928
291.937	7.24402	0.246205
255.58	14	0.408484
112.495	7.50434	0.253975
280.85	9.4064	0.110747
156.047	-10	0.843075
146.9	4.54471	0.182735
14.9243	0	2.5
307.737	9.75925
220.983	-3.31049	0.417819
222.675	-6.08394	0.105595
100.324	7.09085	0.865107
-15.9108	-1	inf
261.94	-16	0.276821
242.57	-15	0.885339
256.597	16	0.472318
350	15
262.438	-8.85406	0.119909
93.9399	5.15327	0.388485
-36.2785	0.000354294
243.316	8.60483	0.0103521
230.343	6.56057	0.521537
-24.7019	0.00836608	inf
114.797	-5.43337	0.626445
47.657	5	0.833895
235.138	7.42421	0.689956
232.866	10.3619	0.273954
282.67	-6.79813	0.0948997
-25.4719	0.0882453	inf
99.6241	-7	0.721995
350	-13.9784
309.657	8.59648
235.463	-3.40359	0.0998051
296.685	-10.3177	0.117588
303.182	7.18139
139.828	8.23578	0.337631
178.576	-8.14316	0.0228887
350	-15
185.124	9.79003	0.32883
26.6641	1.3171	0.2704
228.504	13	0.91873
350	3.76015
248.646	-13	0.636195
164.013	12	1.14198
275.57	-6.46782	0.064822
-22.6144	0.00358886	inf
226.845	15.9195	0.348103
56.8527	0.124024	0.0825485
159.504	12	0.635548
277.646	-9.02482	0.553034
343.111	9.53241
350	6.49958
78.2616	-7	1.17404
129.689	-9	1.02777
350	-10.0058
131.217	7.97721	0.459248
350	-15
250.084	7.15496	0.206655
248.637	1.85528	0.3224
185.731	-8.53447	0.270846
350	-15
71.3422	-5	0.871485
174.682	-9.26006	0.270028
280.654	16	0.67005
265.582	-5.95376	0.266496
192.248	8.24542	0.324504
69.9064	6	1.31445
190.03	-8.64148	0.0167692
350	-14.2836
-6.70031	1	inf
-16.4749	-1	inf
247.927	6.06762	0.20567
249.993	-2.85392	0.0245427
350	5.95663
123.048	4.02655	0.456004
282.711	11.4197	0.55213
157.721	-6.19821	0.531736
169.538	-12	0.843055
197.088	12.8923	1.07143
266.608	-8.7465	0.0774062
301.001	-6.8509	0.224182
146.699	9.50975	0.38607
350	16
190.721	-15.1799	0.537278
-28.9451	-2.56242e-07	inf
264.392	16	0.777687
277.119	-9.13864	0.537541
272.873	12.3638	0.24087
269.703	-12.4587	0.0730268
319.278	7.6773
139.221	-5.80083	0.0744794
293.909	-14	0.481484
71.9782	4.27047	0.384219
-24.9952	-0.279954	inf
350	-7.4223
321.577	11.0192
180.358	-8.39928	0.367829
350	15
350	-6.37673
268.113	3.81834	0.469714
349.906	-5
242.527	13.59	0.387315
133.13	9.64349	0.182372
165.441	7.10184	0.412224
245.475	-12.1254	0.242488
41.3982	-2.70972	0.370869
219.403	-13.7989	0.56387
53.3343	-4	1.92217
43.9695	-4	0.81295
221.779	7.03722	0.227083
208.511	6.17138	0.167122
41.3458	-4	0.842134
315.453	-5
271.354	-8.02093	1.2
171.452	-8.78695	0.365104
69.01	6	0.969701
-50	-1
224.866	8.67901	0.247277
348.107	-15
262.616	14	0.610177
242.841	10.2535	0.449641
218.083	13	0.708458
-50	1
350	9.26265
279.289	7.80753	0.242522
350	-9.96348
-26.6647	-0.000534955	inf
272.979	0.0912144	0.359991
136.712	-10	0.246616
33.3231	3.48282	0.770624
-2.31965	1	inf
-27.7032	4.65673e-06	inf
-15.4629	0.197682	inf
274.987	-7.19469	0.0299407
291.598	8.49907	1.07143
172.607	2.75563	0.0812651
271.244	-6.96842	0.356893
259.663	7.67509	0.346044
-20.5537	-0.132221	inf
204.899	8.31033	0.471422
-33.9325	0.193223
173.969	-5.75123	0.104299
115.019	-3.81263	0.073258
222.494	13	0.782312
-27.6921	2.48134e-05	inf
203.929	-10.4805	0.292637
148.595	1.16033	0.152284
238.848	-8.98729	0.242619
266.056	3.97189	0.470076
133.256	-10	1.23894
30.4595	-0.731963	0.592223
243.071	6.55105	0.71796
200.638	-5.69025	0.133118
-29.0791	-5.64687e-06	inf
350	7.73005
251.638	10.1272	0.613599
282.58	16	0.655673
29.8525	3	1.27871
40.105	2.49842	0.242769
120.687	-7.39947	2
12.7395	-0.542606	1.25316
322.712	-5.78387
242.778	-7.46799	0.0339306
218.503	-8.20664	0.226348
208.544	-5.11916	0.185486
78.46	-7	0.53052
223.224	6.6721	0.217134
-50	1
330.023	-14.1862
76.0865	0.281692	0.0225651
311.827	-7.27771
101.165	8	0.970603
78.5901	-1.01073	0.053717
124.298	-8	0.563538
214.161	-6.10213	0.299549
341.191	9.54158
260.423	-7.05653	0.223036
100.72	-4.90717	0.14669
267.837	-12.8027	0.18195
14.0512	0.552033	1.40238
155.401	12	0.382408
292.943	-14	0.29182
149.215	8.81054	0.215992
75.0401	6	1.46923
229.895	7.26974	0.220902
184.573	-13	0.521562
42.0994	-1.10506	1.22878
101.307	-4.73831	0.954393
161.894	6.45508	0.256971
285.679	8.86944	0.214148
-42.6042	0
119.288	3.56953	0.107783
350	-13.9735
-50	-0.308289
-27.607	2.57359e-05	inf
301.975	8.05103	0.210036
333.591	-1.97819
98.3546	8	0.630743
22.0006	3	1.9553
63.2584	6	1.02308
103.277	-2.68885	0.105886
246.998	-13.2261	0.481786
-28.1023	-0.508615	inf
-26.7753	-8.94981e-08	inf
332.772	-11.0768
40.5413	4	2.98677
201.226	-8.61652	0.244006
75.5602	5.9384	0.215759
199.428	-2.22012	0.310785
182.118	-5.56763	0.221142
-24.1653	0	inf
250.783	13	0.803163
43.9491	-1.46344	0.0431694
338.526	-15
200.767	10.1134	0.0291599
323.495	-10.3191
350	-9.21716
350	-5.77502
105.583	-5.03177	0.0927483
350	-4.89293
231.759	-6.81579	0.173801
287.657	1.19103	0.205627
297.091	8.46147	0.486047
74.489	6	0.676829
-28.8545	-5.0931e-06	inf
-0.897846	-1	inf
283.601	7.17564	0.137937
250.632	13	0.626894
126.335	-3.17873	1.875
228.677	5.75855	0.516943
185.134	-7.10025	0.255275
143.589	8.00924	0.383857
-29.1429	-6.65993e-06	inf
268.49	3.64578	0.14648
-50	1
161.397	3.73962	0.133766
187.905	-12.5673	0.674894
350	9.20257
294.311	16	0.967534
-50	-1
350	7.34057
-18.4322	-1	inf
271.733	7.27141	0.458148
67.5245	6	0.892366
266.098	5.48085	0.130407
350	10.2523
202.475	12.0798	0.956697
249.938	-6.25358	0.0454932
50.4653	0.114726	0.261348
258.775	-14	0.476733
120.007	-5.87889	0.0644197
296.002	-8.35969	0.238061
8.50297	2	1.70467
261.669	-14	0.715125
209.068	16	0.801184
52.3395	0.470101	0.411442
123.512	0.391853	0.0571083
219.986	-15	0.763321
322.821	8.0038
287.417	-8.81518	0.374638
96.2689	8	0.516926
105.142	8	0.504898
277.272	7.08161	0.295729
350	9.43464
310.844	6.43017
158.971	6.00234	0.219673
252.2	7.17593	0.241434
237.392	-11.355	0.430661
350	5.76065
350	-7.57511
173.797	7.25041	1.15605
280.051	-5.52437	0.20405
350	-15
253.415	-5.9152	0.211682
212.498	-15	0.262053
156.619	-5.12779	0.304687
290.354	-10.4638	0.259379
350	6.30399
-27.9934	-0.000433751	inf
130.908	-9.91213	1.21267
247.224	14	0.807321
350	-8.16863
42.2011	-4	1.03239
350	-8.04196
350	-0.92662
350	-6.98631
350	15
256.126	8.63957	0.220338
85.0012	-1.33479	0.030706
265.309	8.10591	0.219283
115.473	-8	1.52882
256.409	-4.73793	0.171453
156.023	11	0.633841
216.601	-4.07126	0.676581
262.211	-5.90554	0.327394
213.416	-15	0.524536
-49.6313	0
296.914	-8.33708	0.185272
265.272	4.68562	0.403752
188.065	8.26526	0.207458
76.721	6	2.94479
136.328	-1.90896	0.183062
306.809	15
-27.4385	-9.28522e-06	inf
263.201	-5.60083	0.00837312
350	-12.1694
350	-15
294.739	-5.25074	0.226175
185.187	-7.80488	0.377876
221.834	14	0.535617
225.052	3.4479	0.323008
88.1136	-5.56098	0.278109
188.665	0.470529	0.0848844
226.203	-14	0.570939
335.498	9.69609
280.715	8.12432	0.214059
164.468	-3.30323	0.0336301
158.019	-4.17984	0.141663
350	-15
143.571	-3.61712	0.062573
236.255	13.7664	0.35442
-26.9173	0.194066	inf
225.637	-5.03348	0.303214
240.406	13	0.77424
-4.94854	-1	inf
258.646	-7.58348	0.262886
242.977	-7.67914	0.332378
159.974	-6.00451	0.0073573
251.36	6.02011	0.258485
216.193	-5.66893	0.631436
159.923	-11	1.2501
230.932	11.1046	0.792158
-25.1742	2.28911e-05	inf
203.384	9.64826	1.07143
70.9213	7	0.855157
350	9.45791
342.727	-6.10546
287.507	5.61283	0.167037
29.1434	3	5.75579
-30.2443	-0.542301	inf
226.162	-7.25083	0.134247
165.722	-1.45836	0.0117887
172.414	-5.06996	0.0868454
271.135	-14	0.634151
223.434	10.174	0.155628
322.543	2.26726
9.00458	-2	2.19455
291.745	-5.56108	1.07143
261.58	-14	0.831992
232.502	16	0.582304
-29.4159	-0.0319291	inf
-27.1634	-2.88544e-06	inf
110.794	-9	1.875
272.691	8.8717	0.566278
189.573	5.49284	0.100949
237.477	2.92716	0.401527
150.508	0.376403	0.453959
276.004	4.04116	0.107822
306.029	-5.91974
266.199	-5.69141	0.183657
-19.5099	-0.389205	inf
-25.4644	-0.105527	inf
222.755	2.79635	0.467842
60.3088	1.08073	0.873779
38.2608	5	1.03737
250.961	3.42222	0.19044
200.897	16	1.03448
254.025	8.35335	0.177777
176.022	-13	0.735676
138.004	9.51364	0.373527
155.16	5.35625	0.239099
100.745	-2.9096	0.255874
188.679	-7.23829	0.332416
-3.1831	-0.456711	inf
350	-14.7843
-17.575	0.296881	inf
-49.3631	0
307.82	15
350	15
230.604	4.15159	0.237134
259.746	-6.23785	0.180864
235.968	13	0.466315
34.4399	-3	0.764693
266.144	-6.61686	0.0108485
243.14	5.0191	0.307078
128.459	1	0.277778
228.924	16	0.894352
350	12.9618
350	-13.9825
350	7.80804
220.709	16	0.778179
231.23	4.52238	0.225825
289.85	10.0456	0.320089
275.15	13.3651	0.141477
207.493	5.19175	1.07143
280.848	7.88446	0.268579
300.54	10.4864	0.47482
180.095	-8.73786	0.285082
10.2492	0	2.5
105.119	-7	0.512362
150.35	8.02476	0.699015
30.9931	-3	1.51726
299.201	-1.97634	0.496776
221.958	11.7114	1.15385
286.825	10.1843	0.315127
-24.065	-0.18389	inf
54.8198	5	0.50522
350	-6.99909
157.645	12	0.280651
134.662	0.114516	0.805236
350	-9.29002
350	8.75419
237.929	9.3867	0.0728023
34.1692	3	1.26361
-30.331	-0.202113	inf
158.943	8.44448	0.707536
18.3815	3	4.92714
-50	-0.238676
343.637	3
187.94	5.10386	0.487056
230.375	-5	0.2
-50	-1
350	15
84.9067	-7	1.2856
226.604	-15	0.430578
-50	1
-29.3948	0	inf
243.398	3.39506	0.199722
308.346	-15
-9.42849	-1	inf
46.2459	4	0.824874
62.9064	6	0.734082
350	-6.97083
321.166	6.53923
350	-8.95136
280.227	2.41465	0.525483
-13.0254	0.0609639	inf
120.195	-1.53635	0.123457
330.084	-7.57303
297.763	-3.41977	0.210587
220.621	2.92834	0.378814
226.359	7.50743	0.0115533
97.9203	1.43465	0.195784
-27.897	-1.90945e-06	inf
131.113	-1.84406	0.0468445
291.341	6.03631	0.00572254
98.6144	-6.16315	1.25065
-50	-1
284.655	-14	0.535865
144.538	-1.23432	0.313042
232.703	-6.55799	0.168085
327.957	4.90783
178.512	-4.33026	0.434571
15.7117	1.0185	0.831919
270.256	9.2353	0.280146
277.541	14	0.739018
279.6	12.271	0.463011
348.941	9.62047
282.745	14	0.475559
125.219	4.2434	0.382633
247.656	-6.40356	0.199701
246.363	6.59626	0.377386
291.301	-10.3906	0.270743
235.976	10.226	0.664399
28.4196	3	1.24489
81.4605	7	0.406179
221.585	-5.61882	0.397851
163.686	-7.22163	0.244712
253.772	7.30579	0.324503
223.747	5.16453	0.230069
-13.3154	-0.471293	inf
350	-7.66421
190.606	-5.53566	0.230075
253.411	9.41366	0.319094
350	-12.1661
120.322	-10	0.980344
143.963	8.7127	0.521894
-4.02415	-1	inf
255.755	-9.39173	0.499795
144.651	-4.35349	0.225279
25.249	-3	0.944005
243.7	-14	0.326586
311.332	-15
192.998	4.53089	1.2
249.321	3.09998	0.411819
185.981	-14.9935	1.15385
155.417	11	1.5
160.424	-12	0.69192
293.362	-14	0.201263
326.284	-15
85.0832	-4.43078	0.344192
135.423	7.52409	0.368705
144.183	-5.25993	0.607792
349.999	9.46556
288.772	-9.37986	0.181483
189.757	-2.36001	0.215893
-21.8993	-0.0214794	inf
-27.7174	-0.423498	inf
136.696	5.76112	0.40033

## Sheet: FigS12F
mu_e_norm	sig_e_norm
-0.403558	0.166768
-0.230424	0.399764
-0.580294	0.217568
1.5	0.959922
1.125	0.147305
-1.07692	0.039062
0.0358507	0.423647
-0.868092	0.832065
-1.25	0.222014
-0.752178	0.325494
0.474193	0.335035
-0.42681	0.574126
0.680994	0.412859
0.381959	0.336589
1.08333	0.0365583
-0.607155	0.853888
-1.14286	0.00592367
-0.430273	0.874326
1.18497	0.269951
0.320494	0.328591
0.617782	0.338172
-0.672323	0.178814
0.456603	0.0896944
0.604612	0.315639
0.823546	0.501077
1.08333	0.261682
-0.51855	0.653272
1.08333	1.43315
-1.33333	0.270749
-0.543813	0.179172
0.104312	0.144616
0.655202	0.0685346
-0.463111	0.753246
-1.5	0.937275
-1.25	1.04029
-1.5	0.0124575
0.223866	0.768933
1.11111	1.00944
-1.33333	0.192022
0.310275	0.888924
1.08333	0.884159
1.25	0.447667
-1.06667	0.359463
0.630427	1.10782
1.5	0.183574
-0.45957	1.03771
1.09946	0.170889
-1.2	0.443582
0.584785	0.0149278
1.06667	0.23681
-0.732087	0.396105
0.67962	0.669513
0.716873	0.770638
-1.07143	0.498668
1.1	0.262775
-0.608531	0.489539
1.06667	0.622775
0.689728	0.0400736
-0.363015	1.31536
-1.03673	0.935104
-1.2	0.866736
0.607798	0.0143345
-1.25	0.052572
0.823046	1.15588
-1.09091	1.4596
-0.0451283	0.0678884
0.770147	0.312086
1.25	0.248964
-1.14286	0.432341
-0.498608	0.85893
0.358827	1.00178
0.655574	0.251803
-1.10704	0.265092
1.13535	0.0901181
1.2	0.550457
0.584971	0.291029
0.330551	0.0896403
0.65041	0.208333
1.12266	0.29933
0.948208	0.975452
0.70143	0.53647
-0.681782	0.747712
-0.5	0.746453
0.569953	0.260875
-1.5	0.0496567
0.491879	0.68605
1.01677	1.44427
1.06667	0.409793
-0.300261	0.267176
0.77962	0.641437
-1.08333	0.667412
1.5	0.174439
0.653093	0.261901
0.0490733	0.488156
0.946822	0.039451
-1.07692	0.416667
0.521076	0.043675
-0.476249	0.835405
-0.852556	1.08008
-0.368413	0.0782341
-1.16667	0.319214
0.273921	0.0255368
1.06667	0.913332
-1.11111	0.230681
-0.6639	0.204074
0.431654	0.288867
-0.805021	0.898065
1.20083	0.383739
-0.0296403	0.191411
0.374175	0.0098084
-0.950591	0.609006
-1.08333	0.61494
-0.249128	0.108814
0.343102	0.724666
0.566399	0.269735
0.181941	0.632617
-1.08333	0.254849
0.0188699	0.56715
1.25	0.293354
0.386413	0.921924
1.08333	1.03448
-0.571073	0.221609
-1.14286	1.2
-0.636324	1.15385
-1.14286	0.852995
0.911715	0.74812
0.544588	0.114546
-2	0.79781
-0.800878	0.173264
-0.803053	0.961789
-1.09091	0.0749896
-1.07692	0.447903
-0.041766	1.14557
1.06667	0.281638
0.335977	0.0846592
-1.1	0.133087
-1.5	0.127964
-0.364444	0.141113
1.08333	1.00537
-1.09091	0.599496
0.666287	0.200542
-0.0655487	0.187213
-0.330262	0.209152
-0.399009	0.189381
-0.317625	0.261837
-1.07692	0.728793
-1.07692	0.45643
0.640294	0.391828
0.666197	0.956724
0.298877	0.194363
-0.528557	0.383122
-0.539981	0.260448
-0.499554	1.24277
1.04195	0.487107
-0.468183	0.172654
0.940963	0.563339
-0.571364	0.269937
0.15739	0.272962
-0.84405	0.236227
1.11111	0.177145
-1.25	1.16995
0.7268	0.40279
0.791533	0.0356585
-1.07692	0.159233
-0.607098	0.533582
-0.453175	0.533361
0.575708	0.277617
1.5	1.35989
-0.595707	0.750725
0.123278	0.622926
-0.525061	0.116705
0.369337	0.297747
-1.25	0.108098
-1.08333	0.547941
1.14286	0.334362
-1.16667	1.26106
1.1	0.829617
-0.47955	0.246281
-0.311013	0.478517
-1.07692	0.205974
0.281829	0.324441
-1.08333	0.0124998
0.66398	0.459078
-1.25	0.507166
-1.33333	0.227871
-0.129935	0.150493
0.608633	0.0793227
-1.07692	0.708795
0.521171	0.600306
-0.24555	0.322135
-0.409153	0.290036
0.441435	0.569844
-0.965818	0.401477
0.637775	1.19456
-0.620754	0.988022
0.248164	0.740805
-0.909565	0.38034
1.06667	0.618447
-0.437704	0.0302223
0.666124	0.245332
-1.07692	0.513909
-0.630048	0.30261
1.11111	0.216913
0.0562942	0.102653
-1.1	1.2
0.0194653	0.274313
-0.590494	0.0695297
-0.295756	1.15385
0.630151	0.416745
1.09091	0.246205
0.666337	0.408484
0.589349	0.253975
-0.53454	0.110747
-1.01377	0.843075
0.511966	0.182735
0.252434	0.417819
-0.310672	0.105595
0.684006	0.865107
0.482935	0.276821
1.07692	0.885339
0.938042	0.472318
0.783867	0.119909
-1.11111	0.388485
0.378726	0.0103521
0	0.521537
-0.254653	0.626445
-0.467996	0.833895
1.01298	0.689956
-1.06667	0.273954
-1.07143	0.0948997
1.06667	0.721995
-0.681082	0.0998051
0.858878	0.117588
0.717069	0.337631
0.546714	0.0228887
-0.603708	0.32883
1.25	0.2704
0.494947	0.91873
0.863489	0.636195
-0.522933	1.14198
-1.16667	0.064822
-0.226906	0.348103
-0.793671	0.0825485
0.823578	0.635548
-0.678597	0.553034
0.815836	1.17404
0.658548	1.02777
1.08333	0.459248
-1.08333	0.206655
1.09091	0.3224
-0.538985	0.270846
1.0613	0.871485
0.0310061	0.270028
1.09091	0.67005
-0.694217	0.266496
-1.16667	0.324504
-1.125	1.31445
0.886357	0.0167692
0.550381	0.20567
0.154606	0.0245427
-0.656498	0.456004
-1.25	0.55213
-0.712313	0.531736
1.06667	0.843055
-0.496147	1.07143
0.749584	0.0774062
1.2	0.224182
-0.720124	0.38607
0.46674	0.537278
-0.237827	0.777687
0.402655	0.537541
0.87844	0.24087
-0.516517	0.0730268
-1.09091	0.0744794
0.991716	0.481484
-0.5831	0.384219
-0.526992	0.367829
1.05664	0.469714
-1.012	0.387315
1.06667	0.182372
-0.702972	0.412224
0.951058	0.242488
-0.88991	0.370869
-0.483402	0.56387
-1.07692	0.81295
0.854093	0.227083
-0.763571	0.167122
0.254556	0.842134
0.906001	1.2
1.0715	0.365104
0.710184	0.969701
-0.932722	0.247277
-0.903242	0.610177
-0.919929	0.449641
-1.33333	0.708458
-1.33333	0.242522
0.586435	0.359991
0.514282	0.246616
-1.33333	0.770624
-0.616995	0.0299407
-0.675919	1.07143
1.2	0.0812651
0.723251	0.356893
1.07692	0.346044
0.85446	0.471422
1.08333	0.104299
0.520502	0.073258
0.00701649	0.782312
-1.11111	0.292637
1.16094	0.152284
-0.553438	0.242619
0.653775	0.470076
0.229636	1.23894
-0.497745	0.592223
0.639591	0.71796
0.639256	0.133118
-0.522839	0.613599
-0.476579	0.655673
1.08333	1.27871
-0.806193	0.242769
0.116033	1.25316
-0.69133	0.0339306
0.330991	0.226348
-1.11111	0.185486
-0.365982	0.53052
0.436737	0.217134
-0.406446	0.0225651
0.779016	0.970603
1.06667	0.053717
1.5	0.563538
0.832807	0.299549
-1.05707	0.223036
-0.542606	0.14669
-0.57446	0.18195
-0.683887	1.40238
-0.393782	0.382408
-1.16667	0.29182
0.556009	0.215992
0.0563383	1.46923
1.14286	0.220902
-0.202145	0.521562
-1.14286	1.22878
-0.469395	0.954393
-0.54281	0.256971
-0.817861	0.214148
-1.06689	0.107783
0.552033	0.210036
1.09091	0.630743
-1.07692	1.02308
0.881054	0.105886
1.2	0.481786
0.48465	0.244006
-1.08333	0.215759
-0.368355	0.310785
-0.789718	0.221142
0.645508	0.803163
0.682265	0.0431694
0.446192	0.0291599
0.670919	0.0927483
1.14286	0.173801
1.5	0.205627
1.2	0.486047
-0.384121	0.676829
-0.881739	0.137937
1.33333	0.626894
-0.615466	0.516943
0.989734	0.255275
-0.15858	0.383857
-0.463969	0.14648
1.08333	0.133766
-0.365861	0.674894
0.674226	0.967534
-0.838628	0.458148
-0.524291	0.892366
0.0794019	0.130407
0.564098	0.956697
1.2	0.0454932
0.478376	0.261348
1.08333	0.476733
-0.397341	0.0644197
0.479879	0.238061
-0.591688	0.715125
0.728113	0.801184
0.303815	0.411442
0.373962	0.0571083
-1.04727	0.763321
1.06667	0.374638
0.605951	0.516926
1.2	0.504898
0.456737	0.295729
1.00665	0.219673
-0.481045	0.241434
0.0286815	0.430661
-1.07692	1.15605
-0.839842	0.20405
-0.59712	0.211682
-1.07692	0.262053
1.06667	0.304687
0.117525	0.259379
0.0489817	1.21267
-1.07143	0.807321
-0.678091	1.03239
1.14286	0.220338
1.14286	0.030706
0.472108	0.219283
0.600234	0.171453
0.551995	0.633841
-0.87346	0.676581
0.604201	0.327394
-0.460364	0.524536
-0.455015	0.185272
-1.07143	0.403752
-0.512779	0.207458
-0.747415	0.183062
-0.991213	0.00837312
1.07692	0.226175
-1.33333	0.377876
0.664582	0.535617
-0.222465	0.323008
0.540394	0.278109
-1.14286	0.0848844
-0.364456	0.570939
1.1	0.214059
-0.313174	0.0336301
-0.454272	0.141663
-1.07143	0.062573
-0.641314	0.35442
0.390469	0.303214
0.551017	0.77424
1.2	0.262886
-0.173542	0.332378
-0.400059	0.0073573
-0.403903	0.258485
-0.650406	0.631436
1.07692	1.2501
0.287325	0.792158
-0.92683	1.07143
0.0361945	0.855157
-1.07692	0.167037
0.624947	0.134247
-0.330323	0.0117887
-0.379986	0.0868454
-0.361712	0.634151
0.91776	0.155628
-0.419457	1.07143
1.08333	0.831992
-0.631956	0.582304
-0.590703	0.566278
-0.545865	0.100949
0.401341	0.401527
-0.436071	0.453959
-1.1	0.107822
0.740306	0.183657
0.643217	0.467842
1.16667	0.873779
0.374189	1.03737
1.5	0.19044
-0.557756	1.03448
-0.132578	0.177777
-0.389997	0.735676
-1.07692	0.373527
0.84783	0.239099
-0.370739	0.255874
-1.07692	0.332416
1.06667	0.237134
-1.125	0.180864
0.591447	0.466315
0.457737	0.764693
0.225166	0.0108485
0.0376403	0.307078
0.310858	0.277778
-0.474284	0.894352
0.233029	0.778179
0.270183	0.225825
1.25	0.320089
0.263247	0.141477
1.06667	1.07143
0.696113	0.268579
-1.08333	0.47482
0.864877	0.285082
0.535625	0.512362
-0.484934	0.699015
-0.482553	0.496776
0.345966	1.15385
-0.479835	0.315127
1.08333	0.50522
-1.5	0.280651
-0.508989	0.805236
0.386085	0.0728023
0.111111	1.26361
1.06667	0.707536
1.06667	0.487056
0.376865	0.2
0.669707	1.2856
0.891003	0.430578
0.346117	0.199722
0.657039	0.824874
0.873869	0.734082
-0.672143	0.525483
0	0.123457
-1.16667	0.210587
0.729524	0.378814
-1.5	0.0115533
-0.152026	0.195784
0.900879	0.0468445
0.678954	0.00572254
1.25	1.25065
1.09091	0.535865
0.012724	0.313042
0.722054	0.168085
1.5	0.434571
0.76768	0.831919
1.5	0.280146
0.392605	0.739018
-0.384615	0.463011
-1.16667	0.475559
-1.07143	0.382633
0.261158	0.199701
1.33333	0.377386
1.2	0.270743
0.160976	0.664399
-0.219479	1.24489
-0.284981	0.406179
0.225257	0.397851
0.625619	0.244712
0.179332	0.324503
-0.230508	0.230069
0.503026	0.230075
-1.02719	0.319094
-1.07692	0.980344
-0.137147	0.521894
-0.504461	0.499795
-0.39366	0.225279
1.0185	0.944005
0.615687	0.326586
1.07692	1.2
0.943921	0.411819
1.07692	1.15385
0.530426	1.5
-0.492581	0.69192
0.439751	0.201263
-0.799278	0.344192
0.852168	0.368705
1.5	0.607792
1.16667	0.181483
-0.468235	0.215893
-0.656512	0.40033
0.487053
0.430377
-0.461305
0.784471
-1.11111
0.968078
-0.670838
-0.483721
-1.5
-1.07692
0.34853
0.258331
-1.07097
1.1
-1.09091
-1.07692
-0.738463
0.684009
-0.584437
-0.721527
-0.196667
0.640124

## Sheet: FigS12G
mu_p	mu_e	sig_e_norm
269.508	7.66713	0.304133
217.336	2.38594	0.65412
350	-8.93497
281.499	16	0.306269
350	-13.6678
125.161	5.78478	0.33928
279.794	-14	0.270851
261.498	-2.86607	0.0807258
165.801	14	0.747717
236.999	3.44358	0.102546
125.868	6.00041	0.226795
65.7855	-2.64384	0.0263053
350	-7.59738
64.8577	-4.77458	0.41701
77.6756	-0.342743	0.0203662
238.409	-14	0.725834
297.885	6.64074	0.171752
279.507	7.40906	0.0111683
99.697	5.84693	0.256751
272.914	-4.23349	0.10864
311.345	15
74.1418	-0.774784	0.185035
277.892	-7.44851	0.0088921
177.046	-5.48735	0.0660897
197.828	-3.84097	0.0295131
78.4889	7	0.856577
270.326	6.82299	0.123648
148.298	4.30688	0.148279
52.7719	-5	0.389852
219.718	-2.68506	0.0841834
55.1715	-2.41928	0.238654
270.75	14	0.526635
-25.1369	0	inf
123.21	3.21691	0.184031
185.556	-8.4571	0.249794
271.535	7.43395	0.0602327
280.739	5.53759	0.188735
120.958	-5.00927	0.219971
285.578	-3.54997	0.0526484
284.999	-7.20187	0.607246
284.481	-6.18398	0.193204
201.397	1.0846	0.0146818
187.495	8.07631	0.213369
278.941	-4.73037	0.0834138
149.188	9	1.24726
210.827	5.22601	0.0114482
211.43	0.778778	0.0338819
263.971	7.97223	0.253729
84.6331	1.7414	0.138579
208.025	-16	0.436021
350	-7.09647
58.8345	-6	0.491053
47.1019	-1.2603	0.19854
132.749	4.49358	0.106637
190.816	2.09965	0.257611
350	-6.66878
8.1563	0.433573	inf
203.907	6.85079	0.180049
223.86	8.91368	0.131015
289.632	13	1.2
214.886	7.85569	0.015776
266.425	-6.78806	0.144821
130.853	-9	0.40085
57.0391	-3.05072	0.0800257
156.12	12	0.956989
176.105	-9.53873	0.372534
77.9862	4.28089	0.610008
195.062	4.37277	0.248968
89.0998	-2.64661	0.0223391
291.761	16	0.505227
130.085	3.03876	0.00922722
231.098	7.74154	0.232088
281.288	-0.203798	0.0212114
236.209	3.47195	0.100323
284.597	3.94427	0.353662
119.042	-0.250016	0.0201843
206.467	-16	1.05958
136.359	-10	0.456364
224.246	-8.63655	0.151598
140.913	6.57306	0.480317
41.4966	-4	1.06548
238.298	-3.78786	0.0363363
252.33	-6.5212	0.175972
150.092	10	1.71593
350	4.59796
117.343	2.57659	0.161436
-49.226	0
312.73	3.42699
350	5.89318
208.622	-5.45127	0.223741
178.171	-4.74623	0.131287
349.431	3
202.522	-6.5252	0.304713
208.169	-6.57161	0.21892
267.989	7.32976	0.130843
240.15	4.53408	0.46581
299.627	-9.37187	0.240586
350	-7.48397
148.197	-5.32672	0.252952
154.614	0.779037	0.344813
123.199	2.50142	0.0585631
259.3	4.80714	0.128336
38.2048	-2.18326	0.334368
88.2247	-8	0.494049
246.861	-15	0.545878
214.244	-15	0.538204
306.908	-16
172.839	8.5126	0.218233
350	-4.37361
-49.9881	0
95.9399	-6.89314	0.31275
202.012	-4.21602	0.114628
-49.9166	0
329.483	-15
350	6.22864
350	-15
258.271	11	0.248608
183.753	-5.75296	0.192535
246.159	-6.9314	0.164539
350	11.1121
-24.052	0.000146842	inf
255.222	5.16162	0.109764
153.494	3.44287	0.0123937
228.549	2.11074	0.0870252
350	6.0515
291.517	-5.01421	0.252164
234.352	5.80898	0.0619872
92.8872	3.97795	0.264677
274.946	8.41465	0.191119
298.757	15	0.503293
-12.5643	-0.0178847	inf
177.392	-6.23305	0.210326
-17.797	3.51905e-06	inf
99.0137	-7.85819	0.29175
283.899	-7.25354	0.197465
301.586	-3.76167
146.831	-10	0.431149
100.035	8	0.894735
157.457	-6.47379	0.162952
159.007	6.09345	0.232647
203.754	1.73736	0.234993
71.6808	-2.46571	0.0256348
129.99	-5.25433	0.216467
350	-5.40342
275.166	17	0.375787
254.099	8.77342	0.155827
350	-7.56798
149.688	11	0.429341
26.3819	0.0484656	0.231743
268.685	5.21684	0.200871
179.68	-6.12503	0.189841
206.957	-5.47193	0.0580163
113.085	-11	0.82551
237.573	-6.44516	0.482877
186.295	5.84458	0.183218
350	9.72346
154.31	-0.874106	0.0332368
299.7	4.00416	0.246177
108.784	-5.9872	0.370311
350	8.32462
123.36	11	0.48993
198.394	-9.09343	0.227743
150.59	7.56867	0.222869
349.867	2
-49.4677	0
63.3819	1.02902	0.0913976
100.158	-1.86157	0.145466
80.3673	3.17	0.335863
154.37	6.2724	0.0884918
310.36	-15
235.086	-2.70749	0.0202422
350	-5.76211
-49.8231	0
305.719	2.04771
148.36	5.32742	0.250879
-49.9912	0
19.964	-1.0629	0.30773
350	-8.74012
350	-15
192.005	5.3662	0.31351
77.8407	1.79986	0.100205
213.027	5.89648	0.335534
315.567	0.126991
190.744	9.38605	0.50129
176.216	-6.8995	0.172849
237.971	-10.4823	0.220145
284.071	9.10091	0.0330761
290.391	-2.25911	0.0905358
-49.9964	0
195.357	6.59159	0.0108841
150.931	-3.52137	0.138999
75.247	2.4451	0.0232597
-49.6285	0
237.219	6.93464	0.185991
24.2904	0.459902	0.0675873
257.922	7.00465	0.201364
209.362	-7.11175	0.166301
90.6499	1.1799	0.102296
277.441	3.08208	0.0196771
154.641	-3.53001	0.153621
285.84	3.38744	0.138825
93.4059	1.23542	0.0529886
176.046	-4.89645	0.435328
85.7824	2.59853	0.0197813
209.551	6.67442	0.200242
69.8515	-3.18883	0.152069
204.799	5.25656	0.146707
127.997	6.73169	0.190614
239.265	10.3131	0.237092
23.9054	0.0611996	0.039226
263.548	6.94425	0.0160063
300.792	-8.53688
282.643	14	0.224765
-22.6977	-0.162312	inf
154.578	11	1.21547
350	-4.84976
30.8391	-0.0798918	0.288397
176.979	1.60447	0.201463
100.367	-4.42892	0.0714841
270.269	11	1.2
280.602	10.7191	0.253319
303.094	15
240.175	7.7456	0.0624702
350	8.69304
107.023	8.93418	1.76471
270.02	7.33877	0.200228
99.5223	2.16178	0.202031
316.459	-15
350	6.84265
79.9102	-6.13076	0.391639
114.152	-7.00673	0.252522
266.003	2.37438	0.0691595
4.23854	0.371924	inf
203.836	-14	0.274062
289.152	-3.68832	0.102254
279.492	2.36977	0.0121878
-49.8439	0
291.59	-8.53827	0.207279
47.5158	0.178859	0.121625
214.808	-14	0.87741
293.967	11	0.274453
350	-8.03887
147.522	5.54979	0.275005
245.956	-9.29075	0.23967
244.145	-14	0.420942
156.244	11	0.261704
148.206	7.76047	0.223832
290.395	-4.58343	0.182103
129.118	6.62717	0.234487
199.633	-14	1.11111
285.209	-6.64221	0.474249
280.4	7.46471	0.00960503
188.308	10.4104	0.441002
239.494	9.38158	0.212033
249.455	3.21046	0.0738538
74.8313	-3.33198	0.211376
91.4653	6	0.785633
105.87	-8	0.877084
195.914	5.43541	0.471618
149.769	4.72788	0.241909
70.1103	-2.99637	0.16199
282.224	-4.08123	0.0740304
227.094	3.01238	0.0347122
-49.9742	0
142.784	-10	0.31843
265.258	5.49724	0.0386625
244.626	3.47048	0.113571
166.01	-6.17371	0.0754169
208.727	-4.10724	1.15385
350	7.40179
96.2445	-0.929247	0.0381647
350	-4.36304
320.994	9.5367
350	-5.04501
226.392	15	0.159164
-49.9894	0
216.023	-8.04991	0.464937
30.4987	-1.39533	0.222169
120.401	4.95886	0.354513
288.078	6.72014	0.170998
154.889	-10	0.41899
33.7258	-1.08763	0.212724
225.858	11	0.677781
243.858	-10.7229	0.334041
134.235	-0.395859	0.109058
283.411	-9.65752	0.180233
164.722	2.06448	0.0980263
202.684	-14	0.215425
205.111	8.73721	0.146733
284.255	12.8029	0.411372
242.082	-0.604881	0.215642
122.67	-2.33984	0.0272377
-49.9913	0
350	4.57545
185.236	1.11337	0.0798779
238.826	-6.51484	0.164439
350	15
255.633	-6.44654	0.339239
175.858	4.38048	0.0801084
117.433	5.90028	0.313938
236.836	10	1.07143
44.0267	-0.167862	0.14422
228.033	6.00583	0.177098
259.487	9.34868	0.226956
44.9856	-4	1.02247
182.898	6.10637	0.338053
350	1.78959
116.411	6.12993	0.242779
253.516	11.3928	0.268201
217.008	3.88706	0.235227
350	9.52101
49.8036	-5	1.23306
79.6016	-3.7058	0.21118
347.928	-5
283.87	4.19759	0.0414306
240.463	-10.2911	0.211131
105.649	10	0.873991
271.467	4.00385	0.175534
252.211	-0.501665	0.010161
288.374	-1.41748	0.331961
278.249	-13.7456	0.396537
302.537	-15
53.6358	1.39246	0.0358146
94.5039	-5.67988	0.0334305
27.796	0.523543	0.0698939
296.111	15	0.835089
305.48	3.79339
34.6742	0.640592	0.0672613
208.719	-5.06379	0.107845
274.409	11.6871	0.00884671
334.338	-8.21584
68.5052	-1.1257	0.0984911
128.219	-9	0.548511
230.285	-6.20724	0.14625
60.1686	-2.48831	0.20621
228.423	-15	0.30992
350	-5.79022
264.552	7.90093	0.211698
-49.0421	0
281.232	-10.4192	0.267238
233.393	-4.91403	0.167773
35.8506	0.672383	0.0398825
98.8297	1.82909	0.0945127
220.057	-8.88919	0.324643
168.256	6.47641	0.150168
291.506	14	0.355357
-27.1869	-0.00607865	inf
258.686	-2.03651	0.0688161
350	-9.64719
203.492	7.06939	0.0982046
146.157	13	0.653636
350	-15
234.613	-11.7609	0.159606
237.659	10.655	0.241937
130.577	-3.61752	0.0938131
306.583	-5.01793
211.356	6	0.172414
-17.8021	0.00137627	inf
269.889	5.57216	0.368224
148.923	7.17207	0.397933
257.52	0.994012	0.0202035
268.978	-10.0927	0.0160939
160.463	7.60495	0.300702
-49.6549	0
290.446	-13	0.247673
129.175	10	0.292152
85.8335	6	0.562399
274.661	-3.20425	0.0394636
13.0708	0.696072	0.29978
145.036	-4.5773	0.0595502
135.625	7.86644	0.716964
279.556	1.51128	0.00968238
248.404	5.37849	0.00903998
217.747	-8.16634	0.258441
51.0743	-5	0.576894
105.141	3.02563	0.137394
334.547	5.04457
236.046	-7.83511	0.0171092
128.332	-3.92572	0.0460132
256.465	5.53294	0.092404
170.841	-1.11618	0.511444
249.348	2.10007	0.0460127
134.185	0.181044	0.186023
276.752	11	0.208543
259.755	4.20991	0.0600205
350	-7.69783
-2.65612	0.490653	inf
350	8.32646
350	-15
266.37	6.26009	0.134977
51.4282	1.76504	0.321882
140.701	-7.16743	0.359894
277.954	-6.42546	0.189771
206.59	-5.72246	0.100527
215.711	7.21129	0.230334
93.9705	0.308069	0.243022
350	13.7647
350	-7.61122
226.211	8.72088	0.378464
260.797	8.94432	0.32507
79.7962	3.97982	0.233103
270.8	-1.37903	0.00965236
66.071	3.79982	0.301632
108.027	6.8565	0.334556
103.434	10	0.59935
55.1566	3.45666	0.596317
298.251	-6.21312	0.107635
288.245	-4	0.192308
-49.6714	0
350	-6.08451
139.527	-9	0.237171
304.3	-15
350	6.32454
-24.8728	6.99365e-06	inf
202.247	4.88756	0.13132
350	15
166.411	-8.87172	0.240267
167.378	1.59181	0.0639315
350	-2.41485
47.7814	1.23842	0.131688
170.879	2.43191	0.245391
206.992	4.79965	0.173234
160.558	3.18304	0.141831
172.91	-2.13244	0.0243374
284.187	7.47977	0.239721
210.467	2.25797	0.0364521
188.6	7.10347	0.0599238
174.567	-5.49572	0.704621
57.9358	3	0.555556
151.068	-6.72745	0.296908
288.265	8.46239	0.0209494
139.972	10	1.57778
255.606	3.91531	0.277007
152.826	4.22221	0.410269
272.357	6.49311	0.292752
87.3659	2	0.384615
285.677	-14	0.397799
24.0819	0.891458	0.0354059
61.7604	5	0.372409
288.947	14	0.400986
33.2438	0.725064	0.19109
185.555	7.24039	0.137113
220.234	7.41877	0.231036
2.62594	0.379439	inf
233.144	-10.7733	0.229916
91.5411	6.94897	0.357667
284.898	5.85856	0.130071
268.87	-5.67864	0.154636
282.411	-3.33479	0.424506
291.995	-3.60246	0.134248
250.891	-9.41964	0.18071
205.792	-13	0.285186
272.844	8.11544	0.0539658
265.52	-16	0.407349
291.8	-5.77077	0.179573
88.6063	1.11424	0.078758
350	6.0186
281.041	14	0.487675
88.5245	3.35572	0.615092
247.384	11	0.197224
207.106	2.29507	0.0195148
-0.737944	-0.246619	inf
285.322	-9.34813	0.241475
120.759	-7.11533	0.19915
33.1618	2.0114	0.931019
181.316	-12	0.937057
350	-4.2828
280.73	3.93016	0.12956
175.159	2.3999	0.0113489
67.6817	-0.426921	0.0774802
141.918	7.24965	0.085657
269.063	-16	0.323734
272.447	15	0.52966
240.699	-6.87227	0.142126
165.84	-4.9737	0.164903
276.731	-4.02422	0.200028
-49.9987	0
287.75	5.41903	0.137795
173.352	3.51759	0.0452977
282.422	-3.97547	0.113762
167.815	11	1.04007
182.352	-2.65921	0.124347
265.637	-4.68623	0.104557
214.841	-14	0.875129
334.111	-1.05344
166.314	4.96674	0.111102
290.369	-7.04002	0.021846
219.729	4.85011	0.116022
120.203	9	0.596209
299.78	-2.44475	0.162836
140.212	6.73394	0.19404
213.145	4	0.208333
240.737	-13	0.685347
201.863	8.86823	0.469446
-24.4248	-0.0183364	inf
289.581	-16	0.659652
77.795	7	0.535828
284.451	-9.66517	0.192111
191.937	-5.26208	0.101324
263.305	-8.45324	0.151437
247.672	-7.06214	0.0209922
80.3037	-3.98273	0.0986853
232.516	7.17041	0.187547
296.212	-5.17985	0.34115
240.415	-8.97874	0.178852
285.062	-12.3833	0.145697
350	-2.94886
195.658	-12	1.19086
289.558	-15	0.28603
285.844	-5.02277	0.178001
253.313	-10.5337	0.0106677
232.286	8.14596	0.143272
274.023	8.42453	0.218067
147.422	7.8276	0.285819
141.526	3.75868	0.131507
50.9762	-6	0.800142
240.287	3.95404	0.0267246
286.689	4.63379	0.0898726
274.851	12.2267	0.127724
225.733	15	0.427111
41.8063	1.46176	0.0437176
301.572	-3.14343
280.918	8.22211	0.224914
350	7.88728
62.3389	5	0.569771
173.784	-5.648	0.192382
289.096	13	0.574775
343.804	5
223.655	14	0.383385
236.699	3.39164	0.0115982
-22.4325	1.07008e-05	inf
198.285	-8.04446	0.208677
349.295	-4
7.6712	0.0546893	inf
200.739	8.84256	0.214367
350	9.09263
59.6568	5.62283	0.414634
110.237	-0.385421	0.131178
287.555	-9.5337	0.187701
288.734	-5.88114	0.167061
117.709	9	0.291543
349.025	-4
129.754	10	1.76471
64.5824	6	0.39071
286.516	-10.0615	0.161857
235.055	4.8107	0.746484
224.28	7.57494	0.214403
259.264	6.71499	0.184365
289.62	2.10328	0.0432763
262.762	-5.40979	0.116441
313.703	15
238.905	9.23199	0.209831
262.391	8.54549	0.208278
273.61	-3.68318	0.0158803
72.2363	1	0.5
274.937	-3.57445	0.144373
270.166	-6.42183	0.115016
350	-6.66791
350	-9
203.971	-8.96946	0.006032
94.2528	-1.79211	0.0502358
-49.9887	0
288.315	5.2657	0.255428
192.486	-10.7269	0.0145209
64.2084	-5.40013	0.356624
330.481	-8.94776
73.5321	2.24968	0.323388
310.841	-7.70633
256.54	-5.64974	0.149839
149.07	-11	0.696709
137.023	1.22167	0.105739
161.697	-5.4536	0.168786
193.383	4.56568	0.177528
250.314	-10.9748	0.320006
350	15
227.08	10.4582	0.542304
272.763	7.95633	0.0496139
350	3.91521
286.221	5.1282	0.152574
274.686	7.05739	0.10181
252.281	6.00304	0.164419
124.99	4.5552	0.112128
168.589	1.34406	0.0989379
240.977	-16	0.489116
255.097	-9.2435	0.105329
72.5535	1.25477	0.183138
306.16	-15
304.781	3.76724
257.463	8.0226	0.192111
223.955	3.24614	0.202282
303.492	10.7149
242.975	8.58565	0.428813
166.428	-12	0.236491
126.041	-7.79531	0.347303
102.314	-10	0.457421
28.0942	0.842857	0.499623
267.072	4.77398	0.242309
100.797	2.811	0.565168
77.0821	-4.46118	0.206013
310.976	-3.53522
-23.5999	-1.12534e-06	inf
287.592	-2.77985	0.298467
-21.9777	6.48924e-07	inf
-5.52263	0.00145831	inf
252.26	-9.79488	0.217052
212.026	1.43278	0.211114
261.66	6.64786	0.00952204
114.197	0.575966	0.0179946
350	-4.66452
109.578	7.24691	0.950897
263.824	-6.89003	0.180513
104.898	8	1.42715
188.875	1.80276	0.018353
-49.9992	0
154.513	-8.92989	0.0271622
293.054	4.30115	0.160139
240.278	-6.07553	0.0482812
350	-6.37829
243.33	6.53546	0.198207
267.057	-5.91346	0.217715
247.654	-4.35443	0.0999613
25.8421	1.70131	0.499221
127.267	-9	1.875
179.211	-6.92749	0.208824
-48.6959	0
266.505	8.54585	0.132766
233.053	-7.71173	0.00938106
196.49	-14	0.146939
156.363	5.05986	0.282131
193.518	-10.9272	0.283465
350	-15
113.98	-4.27339	0.263482
118.541	9	0.257151
275.653	5.29862	0.0147846
329.063	10.8659
193.995	9.61463	0.342272
350	15
296.053	2.18816	0.263508
236.772	-14	0.37624
350	3.98516
120.977	7.36518	0.254676
350	1.83521
297.813	5.48431	0.156295
189.785	-6.68903	0.181116
287.909	5.7224	0.141489
227.735	-10.3578	0.0241492
275.907	-6.07164	0.0938519
278.614	4.63704	0.218664
49.5932	1.38723	0.118253
70.7215	-6	0.453425
121.377	6.25701	0.0339437
103.212	2.56369	0.0543521
33.4619	-2.47418	0.813355
237.505	-8.39869	0.187015
253.483	9.98574	0.232407
276.742	7.12185	0.121892
257.305	-5.42075	0.114193
264.571	6.90185	0.210473
210.738	6.04623	0.0235036
350	7.55936
110.849	-10.5077	0.923779
-49.9851	0
282.94	15	0.66027
350	15
286.267	-10.4442	0.0834979
253.582	10.4421	0.244181
350	-7.85555
344.355	-8.66623
350	-15
146.481	-6.65773	0.26449
235.878	7.21107	0.184231
64.588	-4.20698	0.321254
249.511	-3.41788	0.785126
326.479	-6.01262
0.643861	-1	inf
295.754	-7.39236	0.111427
134.472	-4.57428	0.226922
-49.9935	0
59.7316	2.41918	0.582024
250.623	-5.569	0.134029
222.371	15	0.281365
192.852	-3.65585	0.0700134
305.382	6.03165
283.885	7.08845	0.242507
100.721	8	0.251012
127.089	4.37051	0.318648
280.873	4.80138	0.190872
275.549	-8.25567	0.203876
290.156	11	0.289355
334.994	-6.78596
-49.4255	0
83.3215	-4.96756	0.371074
157.611	7.16054	1.66667
177.928	-2.43516	0.0194988
107.675	-2	0.3125
121.473	-3.44095	0.194165
291.528	3.95364	0.0226145
153.825	-5.01896	0.180499
123.322	6.0253	0.183814
199.547	-9.27908	0.127815
38.3499	-0.426859	0.279895
243.287	13.7849	0.377144
-25.8034	-3.45995e-06	inf
91.6949	6.71028	0.327757
247.496	-12.3739	0.207954
227.713	-7.21989	0.212633
120.004	4.49574	0.172622
220.786	-11.0553	0.267425
234.892	0.232874	0.858983
26.6012	-1.12231	0.48812
252.053	-1.01769	0.243452
237.073	5.62038	0.0409023
54.0527	-2.60806	0.257047
288.823	-1.88595	0.154406
19.1541	0.46063	0.612753
200.263	3.24009	0.084854
262.187	-7.8012	0.366257
311.951	-8.96845
150.35	11	0.603122
252.278	10	0.204302
178.986	-2.81459	0.109604
243.278	9.80071	0.625924
119.22	-8	1.1356
240.617	5.63776	0.118193
14.477	0.219496	0.31914
249.431	8.59105	0.0831401
247.236	10.2351	0.184212
248.968	-11.3401	0.256709
350	5.28787
41.4103	-1.04207	0.096813
60.2165	0.843398	0.13906
141.202	1.07107	1.42881
15.2689	0.232392	0.456156
32.3613	-4	0.75027
309.23	7.04912
101.671	-2.99087	0.0597067
295.917	-4.20116	0.024988
298.477	-8.27769	0.152113
188.908	-8.49642	0.0911986
7.87201	-0.175319	inf
271.078	5.18402	0.108504
180.499	12	0.976634
154.717	5.37698	0.177796
346.594	6
259.472	7.4344	0.166082
206.8	11.3472	0.280122
111.212	6.55003	0.256778
330.62	-3.8094
273.522	6.86643	0.197004
222.194	3.74352	0.0553577
227.777	9.06218	0.0259156
156.016	12	0.935582
175.234	-4.87074	0.0934982
286.566	7.13069	0.0185393
242.495	6.86972	0.189191
282.593	13.365	1.03448
350	9.17111
142.319	-5.81981	0.217456
153.325	-11	0.697924
103.07	-7.50469	0.427574
244.909	-6.03563	0.0188877
147.862	-4.11936	0.137124
335.566	-3.11319
293.426	14	0.458868
26.7031	-0.912066	0.187567
337.151	-8
232.797	4.57041	0.00926985
350	-5.02503
21.5101	-0.390257	0.0641008
119.082	-4.37437	0.277463
73.7586	-6	0.823407
213.427	-8.07816	0.248832
19.5829	-2.30322	0.273958
254.903	-5.39083	0.626946
173.221	-6.55877	0.275466
-50	6
214.276	8.87774	0.0196329
-49.2796	0
264.907	-3.53941	0.00963366
143.859	-1.31876	0.0334612
258.345	3.88826	0.194641
125.87	10	0.275609
165.891	-7.45148	0.255356
84.2757	6	0.750511
317.282	-1.36106
235.178	-7.18281	0.172062
237.053	-7.155	0.159137
-49.9997	0
299.683	9.7063	0.172826
36.3453	1.77996	0.33544
176.753	-3.13131	0.677624
276.637	-8.16365	0.226594
79.0804	2.04119	0.32957
350	-3.55901
107.035	4.59921	0.018951
291.936	-5.39081	0.38045
247.117	13.2139	0.295979
198.381	-5.33817	0.106311
199.695	-0.402821	0.473013
250.263	8.76851	0.188105
205.298	13	0.401315
239.177	4.96393	0.00506533
110.603	-5.5386	0.264308
-49.0087	0
273.746	9.11326	0.0272556
212.798	-15	0.307992
163.762	6.63709	0.197789
268.46	5.97015	0.17031
187.691	8.66039	0.652405
196.46	6.02584	0.165136
243.103	6.50881	0.172378
162.799	3.03892	0.08478
170.005	-0.808609	0.0240501
292.724	-6.73585	0.213739
240.629	-11.2697	0.324746
128.061	6.02336	0.223735
-25.4771	0	inf
276.607	3.98729	0.293371
350	15
280.689	-5.95519	0.00503835
140.042	-11	0.672796
350	-7.41974
350	8.21134
149.804	-5.2814	0.214657
283.255	3.40569	0.0100872
110.482	-4.03546	0.213697
212.918	-9.23174	0.174671
96.5717	7	0.50964
36.4462	-2.32632	0.136252
291.576	12.7961	0.471242
279.137	6.16657	0.150776
283.03	6.65708	0.196899
288.055	4.45021	0.142817
329.94	-15
28.5362	-0.787687	0.252285
275.466	3.09867	0.0139917
100.327	6.49177	0.253287
121.519	1.59722	0.0910656
350	11.5082
247.577	-11.1082	0.00473593
110.013	-8	0.556653
199.172	-6.03968	0.628592
42.8189	2.02303	0.490568
225.368	-5.39654	0.00892522
134.081	-10	0.680006
289.126	-3.78042	0.0687133
92.5767	4.65745	0.309908
30.3533	-0.0991413	0.0992526
350	-6.80616
288.127	-3.77045	0.0369853
290.81	-3.00745	0.111203
17.3191	-0.081871	0.196587
272.29	-5.19474	0.0760615
293.147	5.93343	0.0726159
129.761	5.47227	0.411982
227.949	-9.05922	0.132525
232.591	-9.10489	0.0285368
229.155	-16	0.272553
234.224	-4	0.0550346
197.27	-3.7909	0.170594
284.023	-3.15273	0.219391
268.017	3.48566	0.416103
215.276	-5.78687	0.113099
136.941	-7.05217	0.243159
218.454	-6.75336	0.212488
121.678	-1.77739	0.163889
135.039	2.70229	0.0514411
159.409	9.41077	0.245239
148.55	-2.7703	0.167174
223.718	15	0.960673
317.388	6.63052
289.091	8.96853	0.0118629
79.8721	2.20597	0.214413
226.605	13	0.473713
96.3862	-7.937	1.05596
28.8628	-0.607597	0.270768
2.91973	0	inf
314.05	-6.01505
117.532	1.05953	0.0538213
223.032	6.09744	0.164998
70.4648	6	1.33292
349.579	5.24852
72.2136	-3.26274	0.496136
203.104	6.4252	0.172801
165.387	-6.63513	0.3674
350	7.06814
248.887	8.32009	0.0498596
81.0689	2.41604	0.345346
30.8966	1.17018	0.156389
258.167	5.07953	0.156048
154.068	-8.25712	0.356711
75.0835	-7	0.766556
350	-8.32232
350	8.45872
283.94	-7.26073	0.0600708
327.935	0.421106
283.152	12.1482	0.634484
219.717	-4.7586	0.163547
181.351	7.54262	0.532077
282.376	-13.6432	0.40972
-21.5413	1.0312e-06	inf
192.564	8.53625	0.148193
349.74	-5
272.556	-8.05004	0.157307
239.319	7.68862	0.210016
230.239	3.41429	0.117115
186.074	-7.56543	0.0112699
294.856	13	0.515906
350	15
277.995	-11.0758	0.0450409
246.166	5.78137	0.26332
237.46	4.04204	0.0290965
136.726	-3.04196	0.0297555
271.361	4.6935	0.0265428
143.548	-6.2363	0.168765
61.4485	-1.27913	0.182065
82.5674	-4.62052	0.515628
199.667	15	1.06743
87.2099	4.63975	0.33115
199.388	-6.78095	0.0434197
213.371	6.14446	0.148043
70.96	-5.99477	0.740131
-49.9703	0
22.3694	0	1.66667
233.289	-10.4164	0.288852
168.602	-5.72396	0.680055
196.024	9.26439	0.194754
283.343	-4.354	0.00785623
249.236	-15	0.536062
169.802	6.16784	0.13478
191.669	10.787	0.266866
321.722	4.75366
287.781	15	0.221404
92.7695	1.94668	0.0764024
91.8998	-5.9592	0.477172
350	-8.16604
64.0501	-6	0.542748
-50	-12.4106
47.8334	0.181424	0.270116
97.1651	1.24996	0.0593493
68.0313	-5	0.423282
73.7447	5.47588	0.206477
290.09	8.53355	0.13911
200.936	1.71332	0.0348051
315.17	1.3657
307.507	-15
-49.756	0
89.5795	-8	1.46289
134.248	1.84141	0.110482
255.121	-3.26544	0.046611
155.152	11	1.23619
350	-2.62049
281.153	-5.0067	0.289255
269.314	8.90634	0.015065
44.1294	-1.89736	0.270968
60.5232	-0.24093	0.103501
292.373	16	0.507607
341.32	-5.52471
174.731	5.53117	0.0936603
117.521	10	0.292655
58.6989	-3.13463	0.453096
159.354	9.24806	0.345953
241.211	-8.42934	0.163909
152.144	-1.44626	0.322617
227.934	-6.53227	0.0304392
287.884	15.4881	0.00944068
175.304	0.889493	0.0660855
206.661	-6.23704	0.0164879
41.9927	-0.775366	0.177793
204.526	5.11237	0.150264
-14.7435	0.208994	inf
138.932	-4.30561	0.1905
150.31	-0.491555	0.0320461
296.611	-8.87785	0.20159
177.004	-1.87556	0.0762379
259.395	-3.23338	0.0187179
86.0355	1.11371	0.131447
187.636	3.17632	0.184296
75.2665	-6	0.493289
152.812	-8.29454	0.118814
112.332	-8	0.335405
-0.759792	-1	inf
111.004	1	0.277778
247.552	5.50078	0.159502
177.168	4.4283	0.167843
240.767	-6.47168	0.0108833
268.324	5.39314	0.0254514
150.243	-8.05954	1.76471
350	-3.31585
242.723	-0.820081	0.317557
217.59	-2.25956	0.115788
267.32	-4.30134	0.131819
212.371	5.47845	0.32352
251.32	9.42383	0.222235
85.1041	-5.45021	0.236848
277.716	7.07318	0.213487
297.48	11.5483	0.571837
239.277	-2.75691	0.156383
272.484	7.15549	0.291845
212.513	-8.22309	0.0266546
268.738	-6.88677	0.156221
260.318	-5.69838	0.187662
138.831	8.23828	0.396014
158.326	-6.52468	0.134703
-50	5.48993
179.987	-8.06098	0.136385
340.9	15
298.234	3.52173	0.0821293
145.335	-7.26358	1.36364
186.378	4.21796	0.0806344
-3.89071	0	inf
290.026	15	0.45305
293.891	7.00191	0.170489
290.077	4.61154	0.100659
125.215	9	0.287803
74.1415	3.14862	0.361917
339.35	-15
81.692	7	0.377547
208.984	-0.211606	0.783715
171.958	5	0.23351
95.9782	6.95058	0.26221
92.9716	-2.12472	0.066494
241.194	6.84491	0.0672929
284.645	6.05619	0.163881
221.428	4.25966	0.121913
228.836	5.69366	0.148697
350	15
272.498	-3.77554	0.0151501
280.322	-6.85745	0.174729
349.436	-6
278.147	-6.6138	0.188338
275.295	-0.461749	0.18611
236.731	-7.10377	0.368108
209.736	4.1265	0.13492
92.8693	4.70653	0.061593
239.357	-9.69479	0.217947
299.211	-5.97781	0.127999
258.334	-3.51183	0.173405
32.5315	1.07862	0.512098
129.881	-0.946116	0.00818888
180.851	-4.98482	0.0934177
182.291	-9.05736	0.321345
131.868	10	0.444883
281.062	4.62599	0.189806
-22.6259	0.00984132	inf
202.921	-5	0.192308
137.446	-9.33768	0.354904
287.64	-4.42696	0.344064
-27.5234	-2.44983e-05	inf
292.557	17	0.642434
188.117	-8.80433	0.335627
247.556	5.45699	0.0408516
250.78	8.62345	0.135064
176.199	-10.5915	0.010806
33.8293	-1.87015	0.320272
-49.4087	0
321.767	5.46541
259.786	4.77543	0.0655712
283.646	6.45877	0.0747618
153.269	5.06401	0.370119
31.9283	-1.22515	0.654115
350	-6.82271
210.522	-6.14408	0.237449
209.284	6.09132	0.15971
226.443	11.4782	0.241388
234.559	-16	0.491719
285.227	3.58971	0.170172
300.573	4.91265
247.564	-6.76675	0.0215135
274.714	7.68965	0.172485
75.9754	0	0.5
255.913	4.04499	0.118265
154.176	-0.282372	0.0385343
288.806	-8.84683	0.20213
350	15
223.42	5.03884	0.201195
102.97	-8	0.568385
120.77	1.22875	0.152116
265.694	7.66394	0.1448
213.996	-13	0.367482
214.914	-5.5811	0.156091
280.927	-4.10349	0.141767
205.227	-7.35037	0.199954
64.8735	0.0367295	0.417656
350	-8.3813
28.804	-1.10353	0.157228
141.965	3.43209	0.788369
192.886	4.12828	0.125681
265.263	-8.25664	0.183328
293.706	3.00863	0.327877
128.351	-7.86582	0.317972
342.661	6.41229
267.52	-8.80818	0.0119304
201.337	4.37172	0.157675
39.2322	-0.212791	0.668277
133.964	5.17189	0.132388
113.086	-5.08592	0.21817
291.027	-7.20655	0.187908
161.157	-9.5101	1.15664
287.764	-14	0.213509
114.847	-8.99864	0.32768
165.353	12	0.372094
49.0799	2.38362	0.66052
135.249	8.42402	0.266161
-27.7536	-0.0074795	inf
277.762	5.92088	0.180297
293.458	5.76006	0.118388
292.388	-7.06847	0.325123
165.115	-3.75633	0.263253
254.11	6.0841	0.139564
108.193	-6.85726	0.405916
210.883	1.5337	0.0330763
58.9264	0.291826	0.128176
236.223	-4.62384	0.163434
153.108	-8.79998	0.244812
154.34	-4.55004	0.155619
187.283	-13	0.736503
350	10.3657
350	4.40076
350	-5.23167
105.924	3.52085	0.0175217
132.393	2.49916	0.0144795
-30	0	inf
350	-6.60887
267.508	-15	0.263809
265.792	-10.2012	0.195505
100.186	-4.45741	0.207275
218.546	15	0.137206
248.923	6.41095	0.0814589
350	-9.45562
276.676	4.91437	0.179974
263.673	11.9461	0.254624
279.088	-2.65681	0.276875
21.5119	3	0.86147
277.24	-8.02941	0.413957
350	-8.97289
205.763	6.71063	0.173771
310.282	-0.0402968
302.096	-6.23996
64.5082	-2.15784	0.229286
187.349	6.43464	0.147506
329.563	12.3831
276.283	-6.0777	0.202851
-19.9018	-8.63943e-09	inf
191.22	-8.33431	0.224379
288.72	-13	0.507844
252.833	6.35425	0.17146
282.924	-6.34845	0.137784
182.672	10.2484	0.00902244
215.881	-11.0073	0.632247
290.978	-8.6509	0.263955
309.7	4.0306
293.566	11	0.347812
53.1395	2.71621	0.0364341
143.54	-1.66204	0.250727
272.853	-9.67975	0.108748
45.1634	0.545175	0.0464049
289.469	-6.95654	0.0436666
207.17	11	0.860516
288.847	14	0.626906
226.516	-14	0.223315
74.0364	-6	1.28439
26.9831	0.888938	0.424422
270.695	-9.7131	0.0310095
124.435	-5.25305	0.314115
67.572	3.57698	3.33333
203.123	-3.13181	0.115116
147.163	10	0.563717
114.097	-4.6612	0.0150822
350	5.01384
350	4.71434
350	6.47982
104.026	4.14612	0.273989
290.991	-6.28482	0.231681
282.744	9.7564	0.214869
350	-8.07178
74.1254	2.39655	0.289147
79.9464	-3.29098	0.125889
27.6418	2.31168	0.283229
55.4752	0.558291	0.0518327
193.152	-7.54753	0.156035
297.234	-14	0.527173
205.863	14	1.09134
294.94	5.03766	0.149235
257.018	-10	0.2
176.601	2.88497	0.097484
143.634	-10	0.347365
78.3286	-7	1.04586
273.008	2.53189	0.201191
350	4.93097
140.491	4.70741	0.0980089
195.124	5.8615	0.163976
240.703	3.92237	0.131781
36.2776	-0.375792	0.203937
194.516	-6.38586	0.0784381
240.123	14	0.272411
343.215	7.88379
230.701	-7.84759	0.123203
189.347	-8.71898	0.281267
21.3953	3	0.859794
290.77	3.95235	0.198838
134.819	-9	0.70905
88.3127	-5.15421	0.29019
281.43	7.91436	0.302586
276.125	-6.22928	0.24573
332.629	-5.99565
93.4017	4.76803	0.209296
312.679	14.2494
282.961	5.57575	0.149694
293.664	-5.8004	0.279026
196.533	-14	0.27281
235.801	15	0.308458
290.932	10.6881	0.00771632
111.23	-1.3049	0.119212
88.1006	-3.51155	0.186572
193.934	-4.74648	0.0226494
274.08	9.05106	0.34925
350	-10.761
350	-2.31754
175.901	-9.65881	0.130637
290.951	6.68445	0.17295
150.539	10	0.213908
229.89	-9.44004	0.189584
11.9255	0.464342	0.26275
222.886	-7.54801	0.173034
236.343	9.35769	0.227273
121.725	-3.49686	0.086371
294.171	6.03135	0.164248
265.347	-7.15102	0.33628
219.542	4.95952	0.00530442
289.958	8.38044	0.242164
-21.2744	-1.72186e-06	inf
180.551	1.41543	0.297307
126.321	1.14647	0.208113
114.939	-4.97118	0.190627
199.576	-12.2885	0.148467
167.064	-4.80755	0.236847
112.484	8	0.548683
145.996	5.04492	0.135431
-25.6828	8.27402e-06	inf
237.255	-8.94367	0.00517341
124.399	-8.92871	0.329468
233.668	-8.21986	0.104973
348.078	-1
281.798	7.299	0.360113
350	15
103.851	-1.37262	0.0640279
287.596	-7.99654	0.104203
350	-12.5182
35.4405	-0.0162177	0.107558
296.223	5.01576	0.126032
255.074	-5.20068	0.184493
153.008	-7.38336	0.14988
-14.0679	0	inf
-49.9888	0
350	5.48276
244.298	8.35051	0.180304
100.852	-2.20917	0.0424967
67.3217	2.57537	0.612786
-22.7295	0.73109	inf
266.793	6.21217	0.139877
248.12	5.8304	0.177926
288.707	7.45157	0.171145
247.779	6.96169	0.221163
350	6.27399
350	-16
25.0527	0.908127	0.23121
220.891	-5.64659	0.137012
232.725	-12.1254	0.00843062
350	-6.45943
88.9799	2.54721	0.264194
3.91347	-0.130668	inf
349.998	-9.45516
188.267	7.37217	0.0507739
92.2997	1.8356	0.0435269
195.391	4.91259	0.022511
111.047	7.02037	0.30604
86.422	2.72829	0.152537
206.874	-11.0154	0.707304
350	-11.9612
350	0.987398
260.502	-3.43795	0.0403328
192.916	6.92585	0.178166
296.578	7.47873	0.46013
224.892	6.76094	0.120003
175.368	-1.23024	0.0221644
350	6.35903
288.084	7.36487	0.254731
138.944	0.0415606	0.0555835
269.774	8.30051	0.218181
95.8078	8	0.500192
117.267	-4.25338	0.279698
273.154	6.7566	0.212861
149.537	0.564844	0.0741767
119.846	-6.61072	0.619209
243.418	-14	0.347601
150.787	-5.3578	0.143988
202.46	-2.10877	0.0168773
323.785	-9.58605
156.475	5.52662	0.508707
250.016	15	0.312181
177.605	6.01687	0.179456
196.915	5.00298	0.0263107
249.674	-5.53923	0.0121973
227.039	7.10876	0.145616
350	-6.76603
122.481	-6.07916	0.0429
289.162	-2.63592	0.00957695
350	-10.9372
350	4.4929
204.024	4.91388	0.40586
170.97	11	1.30435
271.918	-15	0.569869
225.956	-7.28785	0.256192
120.989	2.22207	0.0791019
306.97	5.72254
270.535	1.82775	0.0218152
45.9377	-2.54594	0.517017
350	6.3229
205.685	11	0.657864
295.053	-8.24078	0.142982
240.757	6.49923	0.194557
64.9482	-2.52581	0.030572
236.882	12.1745	0.00847987
235.971	-14	0.454479
177.734	-4.36254	0.0610648
24.8072	1.73878	1.50257
153.925	11	1.36364
274.332	9.46052	0.224833
248.185	-12.8274	0.242768
251.387	-8.63405	0.189129
279.219	-11	0.421384
242.259	-11.0571	0.0173866
350	15
253.133	-4.18586	0.112816
318.742	6.73558
70.2689	0.435066	0.0235657
176.614	-8.96192	0.326716
166.956	14	0.338322
265.246	-4.96858	0.167858
153.893	-7.19272	0.30156
275.531	3.62544	0.130899
235.43	-8.35897	0.210055
266.756	2.81698	0.0662387
100.734	-1.28716	0.460556
252.616	16	0.32229
119.992	0.483007	0.419028
155.638	4.84484	0.163432
136.31	3.60753	0.156829
295.569	-4.58996	0.252485
270.618	8.9219	0.209608
-50	12
308.648	5.22341
2.2739	0.494841	inf
251.162	-7.95109	0.0342533
97.6248	0.94739	0.157659
349.675	2.94546
2.57472	-0.297261	inf
285.901	8.29806	0.0314915
248.643	6.34344	0.0895093
283.76	-7.72775	0.331402
176.916	-5.47789	0.0767086
230.918	3.67231	0.0990597
348.658	-8
237.295	-5.18486	0.217504
289.355	7.70999	0.08811
-30	0	inf
109.029	-9	1.56297
350	7.3276
247.687	6.07945	0.16147
287.657	11.7848	0.401955
277.938	-6.74592	0.0865829
234.036	6.79199	0.132178
159.166	7.25553	0.0313644
113.078	-2.85771	0.140501
113.076	1.08009	0.0327245
-25.2669	0	inf
108.183	3.94102	0.198756
267.344	6.65822	0.206987
295.053	7.65662	0.190912
118.3	-9	0.332655
91.5114	-6.05896	0.403308
350	-2.21535
296.012	-7.6777	0.121832
350	-15
281.24	1.92343	0.0373997
36.4317	-1.53305	0.271042
201.845	-6.48426	0.220542
270.495	4.47651	0.176457
267.393	-4.43354	0.212002
350	-7.42215
37.6306	0.102176	0.107309
85.8848	-2.73777	0.0944193
257.545	-8.43081	0.327439
-2.45394	0	inf
-27.5615	3.45964e-09	inf
130.228	-6.32646	0.245548
222.194	-10.9101	0.0048191
92.4704	3.71856	0.0245662
350	-10.2766
289.586	8.58275	0.0921
85.4189	7	0.701092
350	-1.04586
254.571	7.50737	0.181416
326.117	-7.89556
218.083	11.0879	0.261158
350	-3.84543
349.996	11.6254
350	-4.91731
284.499	7.71327	0.219941
217.727	-5.89763	0.139859
283.789	7.85285	0.173674
350	-4.45277
225.124	-5.15406	0.187664
350	7.63906
284.259	-4.85837	0.120579
350	6.9616
-2.29721	-0.0491691	inf
231.729	7.19915	0.19927
192.225	5.1524	0.0576348
128.754	3.5525	0.0135981
54.93	1.48483	0.0720212
200.027	-5.00929	0.00532506
293.614	-7.77679	0.195591
153.907	2.80356	0.0665752
349.997	-6.45205
212.978	14	0.203292
17.8751	1.82093	0.396965
296.788	-12	0.298271
178.474	-10.1368	0.432033
238.249	7.0057	0.171335
295.841	-6.88293	0.174356
102.364	-3.73678	0.159211
279.223	6.71484	0.184914
112.204	-4.9719	0.148172
160.388	-6.74023	0.252274
31.851	2.16643	0.205073
53.5258	1.35653	0.14984
82.1609	3.83111	0.285992
242.498	7.87517	0.0576549
187.808	-1.38314	0.00913838
285.281	13.3795	0.357251
220.52	-6.77128	0.192388
254.885	-8.59768	0.133018
-32.638	0.0130353	inf
261.995	-6.995	0.141869
296.307	-8.74801	0.0233075
250.705	-16	0.331947
-27.7046	7.96782e-07	inf
257.253	5.17971	0.040434
289.173	7.64198	0.19214
203.808	-8.23135	0.305141
264.151	0.134608	0.0247328
147.918	-0.776085	0.0736265
292.194	-2.05283	0.412461
222.719	6.81606	0.24886
203.845	1.58669	0.200926
102.187	6.66808	0.73947
264.164	-16	0.351114
135.142	10	0.269915
231.394	-14	1.10297
350	-6.05287
79.0039	5.38136	0.3257
259.858	-6.03652	0.177529
86.065	-0.28323	1.44467
296.294	10.0112	0.395412
277.184	5.92025	0.0980357
160.19	1.72909	0.0591629
-49.332	0
195.754	-13	0.377407
114.612	1.87783	0.0764975
350	-5.75511
287.583	3.93056	0.0599523
168.744	-6.93577	0.0177267
182.887	-11	0.523729
34.0574	1.49848	0.0659618
274.464	3.65009	0.102806
231.466	-12	0.617043
15.1245	-1.37664	0.232313
274.801	-7.11036	0.173988
163.58	2.79549	0.099837
98.4959	-7.14353	0.669172
103.54	4.48789	0.21002
266.458	2.91099	0.158089
350	15
350	6.24223
-2.5813	-1	inf
193.82	9.04045	0.00668385
253.228	7.1571	0.19036
-48.9727	0
259.596	-7.59176	0.266858
169.941	-12	0.508079
208.638	-14	0.400019
42.523	1.53511	0.0539377
71.0677	-7	0.662482
288.728	7.191	0.115534
7.45089	0.374522	inf
188.856	-6.01654	0.12627
350	-4.17919
137.879	-5.95859	0.237674
-49.9832	0
292.672	17	0.427891
267.293	4.58084	0.00898101
286.814	-4.94865	0.111103
350	-12.5339
198.073	6.80258	0.190893
107.084	-7.04275	0.236303
114.189	1.82136	0.298335
105.58	1.17402	0.0280617
350	-6.46003
261.242	9.11209	0.262047
122.077	2.83481	0.126137
195.961	3.7357	1.25
150.641	-4.10802	0.530751
11.7385	0.433014	0.146632
289.078	-12.8396	0.204877
350	2.25484
145.839	-6.59208	0.0181215
208.297	-6.49804	0.186363
228.697	-2.37676	0.0104981
350	-15
167.508	1.39428	0.016345
350	-10.1809
212.886	-6.83446	0.163187
73.0974	-0.414198	0.155681
260.343	-1.54589	0.0109392
168.359	-7.61516	1.57895
97.9228	-3.34713	0.292931
293.176	5.74455	0.0335059
238.03	-5.78292	0.130452
110.001	6.70485	0.277574
276.512	4.35127	0.0818029
111.966	3.71138	0.14799
-49.9921	0
-23.0193	0.0143488	inf
278.657	1.99864	0.0057696
282.513	-10.3517	0.0195087
236.811	7.4471	0.458602
151.593	11	0.285826
82.5538	1.89782	0.258189
128.38	-7.81225	0.416999
162.51	4.80694	0.128719
159.503	2.95264	0.0584467
148.999	2.72838	0.201477
123.27	-3.25651	0.0737026
197.997	-3.33503	0.140431
-8.64644	0.0747432	inf
350	-7.47439
83.0389	1.85929	0.0972033
25.1435	-3	1.44612
135.534	6.84025	0.199305
15.0831	0.528804	0.093297
286.667	-6.43342	0.235135
320.836	4.45918
213.691	-10.7075	0.559426
135.337	8.20522	0.251425
176.283	13.0282	1.15385
227.591	-6.72588	0.168622
253.383	7.92926	0.0175074
234.242	-4.72999	0.144674
350	5.851
89.6038	-7	2.5
288.941	4.05635	0.15135
72.5506	-1.81176	0.178452
129.722	5.11197	0.189629
261.236	13	0.27676
350	-4.75324
221.258	-10.8231	0.0278566
271.477	0.924146	0.239271
145.825	-2.40119	0.140401
268.367	7.31649	0.175245
200.146	1.95769	0.0714108
282.609	15	0.529586
162.553	10	0.457103
224.049	-6.33846	0.165402
168.068	4.31541	0.139719
238.061	-6.32511	0.268056
218.321	-8.32119	0.0723151
317.706	-6.03032
254.474	-2.45513	0.14927
269.477	13	0.856438
285.652	4.4758	0.140078
272.497	3.47003	0.0474939
76.0238	0.461459	0.0267402
253.262	-8.49083	0.207231
348.469	-4
-0.763255	0	inf
100.57	2.41807	0.10005
209.589	-5.87759	0.1213
339.498	-7.46396
57.4635	3.92513	0.300846
59.0968	0.257404	0.175264
82.0916	2	0.454545
342.746	-9.59232
282.753	-5.21468	0.192102
1.42757	0.438804	inf
291.236	5.43301	0.246722
218.033	-1.20771	0.470884
350	4.38516
218.429	4.5481	0.332433
268.243	-3.31828	0.141406
213.738	9.72645	0.580853
311.728	-6.58782
70.7934	-1.44007	0.456517
331.654	11.7596
131.695	5.1841	0.100722
350	7.37456
190.327	5.61479	0.112874
34.3032	-0.986703	0.232656
-23.576	-1.48891e-05	inf
50.1786	0.481911	0.0342494
119.735	1.23494	0.0454205
140.72	10	0.353796
109.559	-6.34022	0.0723786
350	-7.15248
190.505	8.6424	0.124622
51.4576	-2.73144	0.0679843
39.6225	1.8605	0.337848
294.564	3.6532	0.216523
106.727	-5.95536	0.391538
207.883	-8.31373	0.236918
-49.925	0
299.005	7.48548	0.222192
277.073	-8.61292	0.189894
250.721	-6.43713	0.112188
118.414	-6.27458	0.262036
282.031	6.40252	0.184392
114.324	2.83587	0.111223
273.274	-6.58958	0.139328
225.688	5.93798	0.744748
88.9213	-2.60969	0.364356
267.438	8.27411	0.296656
293.21	-13	0.615374
350	5.90622
239.386	7.6349	0.274707
220.961	-7.04557	0.232546
13.8327	1.16022	0.0600913
185.161	4.47985	0.0901203
233.208	6.76637	0.180149
167.711	7.52912	0.0731685
257.127	-16	0.832979
350	7.95633
23.6058	-0.554563	0.295559
256.23	2.43232	0.00924611
291.532	5.33871	0.153388
277.995	9.26799	0.185732
106.356	-10	0.249805
138.847	4.28787	0.2633
20.5625	-0.596996	0.501838
95.5192	6.4867	0.447079
175.712	1.35251	0.18918
286.958	16	1.02775
-49.9281	0
293.655	11.0034	0.187422
151.381	-12.7815	0.344045
105.904	-1.35231	0.103672
271.609	-3.56834	0.0959563
240.739	-16	0.328532
93.4993	-6.6231	0.415264
214.525	7.7428	0.209332
-15.3324	-0.0103851	inf
289.277	-7.44851	0.0086207
245.761	-5.8843	0.177867
247.413	-8.20807	0.0560866
145.997	2.71772	0.0607806
349.838	-2
172.175	3.8816	0.16935
179.859	-5.60644	0.108649
220.077	-5.3614	0.531204
350	9.91409
252.85	-8.2071	0.156641
139.999	9.56966	0.25272
130.016	-4.86792	0.0500388
23.4295	0.461131	0.0697513
296.833	-6.65212	0.224654
269.281	4.84275	0.230058
222.45	-9.91263	0.0106965
350	15
156.97	-11	0.582127
350	8.21975
221.516	-7.2849	0.174908
291.547	5.87479	0.12097
-22.6947	-0.0199673	inf
183.046	10.7557	0.0367892
350	6.071
184.278	-3.93717	0.141511
293.996	-15	0.50365
-49.9909	0
-34.5129	0.0107602	inf
273.628	2.9401	0.0461511
271.596	5.12321	0.1581
225.825	1.49494	0.00994589
239.272	-12.2199	0.182869
195.725	8.69089	0.266744
217.369	5	0.178571
114.183	-3.447	0.17216
64.8732	-2.82822	0.294677
-49.8194	0
252.801	7.93343	0.195231
96.3835	0.0715449	0.128216
35.3952	-2.32033	0.2642
134.197	1.82499	0.276628
211.627	1.97544	0.0480417
208.385	-9.75732	0.458737
255.158	10.964	0.316429
158.277	-11	0.358069
107.109	-2.02204	0.280376
231.794	-9.69276	0.0109763
119.117	-3.02396	0.118718
169.691	-5.87991	0.0471268
350	0.740436
248.801	9.73493	0.246576
229.237	-8.34547	0.170708
-23.668	3.45453e-06	inf
350	-8.83036
-28.3014	3.04209e-06	inf
163.008	1.5744	0.0108405
182.254	9.38011	1.11111
346.55	7.66659
293.381	-14	0.995265
303.672	-2.77364
202.776	11	0.924725
232.505	-5.54026	0.0953389
88.0282	8	0.595151
349.794	3
273.547	11.2893	0.288879
63.3273	2.11437	0.172556
268.72	5.91214	0.0284352
272.457	-3.22531	0.0254972
248.86	3.37085	0.00985855
183.978	-9.55	0.240891
41.2036	-0.7087	0.270355
67.7898	7	0.410297
350	15
188.002	7.24238	0.193259
68.4832	-4.94258	0.0979068
255.99	5	0.172414
60.6223	-6	1.12275
140.477	10	0.300489
276.641	4.12904	0.0604443
237.427	8.68506	0.174941
289.435	6.55918	0.121396
313.118	-9.09217
239.201	-8.49136	0.124127
128.258	8.58009	0.41132
282.048	5.20011	0.0264316
110.653	6.67078	0.351788
204.54	-8.63467	0.268976
350	-3.15653
103.266	-8	0.355365
293.741	7.20983	0.200362
123.399	4.97584	0.0340576
104.152	-4.04259	0.166175
168.42	11	0.675878
278.892	-5.69079	0.0809029
115.042	-7.40301	0.247978
251.886	14	0.244237
288.153	6.89398	0.214283
225.34	14	0.513795
245.496	8.06698	0.228673
349.21	1.40949
273.387	-8.89202	0.207769
247.664	6.74853	0.1903
264.229	2.93693	0.235805
292.961	-6.28235	0.158315
145.501	-2.87242	0.761961
101.7	8	0.444611
186.897	7.94675	0.0211578
278.418	-9.93226	0.109736
264.493	9.85277	0.0262795
269.04	5.156	0.142604
272.945	-7.26787	0.187105
150.251	11	0.505466
79.6634	-6	0.406743
130.784	4.38608	0.294487
135.368	4.55508	0.0484374
128.545	2.18053	0.0362551
259.247	7.12778	0.174746
119.199	6.82701	0.302491
350	15
157.154	3.26337	0.160338
350	-6.23897
350	3.65717
152.935	-6.3993	0.126728
245.017	-5.53307	0.211176
137.784	-10	0.411424
244.748	7.11206	0.19155
234.831	-10.9057	0.0052409
78.1196	3.39277	0.0206019
85.589	-6.88094	0.323877
303.761	-12.7496
342.566	3
292.827	11.6344	0.439676
77.9215	-1.611	0.167185
301.025	-4.43407
212.676	3.89486	0.232099
96.596	5.89802	0.508994
279.093	3.09902	0.0055103
350	-10.1371
212.155	-4.55149	0.168762
-28.5261	-2.82497e-06	inf
221.806	-2.54155	0.127717
350	-13.3706
299.174	-7.47123	0.0092744
72.6866	3.77466	0.39341
291.36	-11.9507	0.341096
152.572	1.82197	0.0918189
350	-7.33484
33.3222	1.11543	0.390304
-3.98603	-0.028388	inf
187.907	3.24068	0.100787
175.451	-8.76686	0.0166893
104.556	-6.04881	0.181601
265.344	-2.33507	0.0117654
340.15	-11.4791
108.041	10	0.703434
-49.9942	0
104.558	6.11524	0.270448
291.449	3.42298	0.197949
350	-13.5157
237.388	-8.63198	0.199253
188.836	-11.3347	0.262301
258.967	9.65837	0.255161
294.678	-5.97316	0.155919
199.671	1.37768	0.34476
291.264	7.43382	0.00756439
-17.4044	-2.48169e-05	inf
286.49	-7.77552	0.126125
139.155	-0.498564	0.0175109
205.86	-3.64529	0.0406719
236.448	7.60917	0.230074
232.345	-14	0.190428
297.828	-6.92231	0.200226
161.831	3.26961	0.11417
233.433	-14	0.416344
233.473	-0.349659	0.434034
162.086	3.37561	0.0941473
289.481	9.84462	0.276907
286.92	-8	0.185185
276.408	2	0.178571
263.209	8.88477	0.453202
219.327	1.933	0.0185828
24.7374	1.01018	0.297828
267.548	-5	0.208333
153.502	-3.59389	0.0383986
-49.952	0
169.372	-8.15154	0.25963
269.425	4.97475	0.113038
57.009	-6	0.410488
267.725	7.49982	0.172914
52.6184	3.36972	0.393441
270.197	-6.40831	0.0907421
29.656	3	0.789103
76.2927	2.83972	0.130022
219.512	-14	0.350685
71.9299	-1.97106	0.0591551
-49.9957	0
251.429	-8.76132	0.341251
110.372	-1.87602	0.0547524
271.249	17	0.452101
223.803	0.0773156	0.0461552
261.783	-16	0.722012
278.382	15	0.31756
269.446	-4.52562	0.158153
-34.0664	0.00326861	inf
131.453	4.80931	0.0692912
260.429	-13	0.352996
106.116	6.62932	0.259643
248.026	-7	0.172414
148.876	5.22506	0.32679
33.1376	-0.639885	0.567782
91.7703	-3.1939	0.0669029
105.978	-2.45888	0.0196865
43.9082	-2.20782	0.59191
323.604	15
135.087	6.97325	0.252332
250.807	2.71571	0.511035
235.342	-8.10693	0.073474
269.308	-6.11282	0.197908
91.3166	4.13815	0.269128
140.133	4.43741	0.171438
288.344	5.92986	0.255578
270.103	-6.13856	0.13558
283.179	-14	0.436176
209.922	7.15251	0.137739
262.791	11	0.751833
-49.6688	0
289.856	7.35844	0.35353
266.227	-16	0.747559
-49.756	0
203.097	-1.8367	0.415401
211.626	-6.5797	0.241538
237.81	6.64033	0.179016
290.909	-14	0.524743
241.979	9.34152	0.276474
136.063	-11.5467	0.823414
32.2822	2.2172	0.17602
350	7.87119
350	-6.09019
250.497	9.7524	0.309447
93.0528	2.16605	0.090554
297.727	6.91824	0.0175801
218.639	4.3528	0.363601
294.385	10.1761	0.154751
172.673	-3.97831	0.30692
286.95	-16	0.352166
158.584	6.54993	0.16478
291.405	11	0.225359
350	10.1244
154.129	-6.83673	0.166874
246.261	6.26025	0.337903
293.115	6.02845	0.131151
60.0482	5	1.14992
86.5202	8	2.09446
95.9427	-6.3994	0.357367
121.996	2.38328	0.0965224
4.19466	-0.493925	inf
281.411	-6.67949	0.0462578
337.725	5.88556
216.801	5.55506	0.24722
134.218	-5.44547	0.255203
114.654	-1.74968	0.08551
143.676	-2.14403	0.197562
-50	0
92.1449	5.32178	0.832761
197.731	-3.7131	0.0747192
137.521	0.451968	0.0136901
277.524	11	0.53028
298.433	-11.0045	0.244304
275.917	13	0.239205
350	15
350	-5.80318
30.5335	1.96279	0.382555
211.826	-6.94475	0.194897
289.562	-5.90559	0.0599326
350	13.255
224.559	8.39055	0.0100424
124.59	3.76356	0.407597
124.261	2.58266	0.0135285
220.407	15	1.15385
95.0066	-9	0.940867
200.768	0.849248	0.0234608
133.401	-6.81875	0.0421016
87.5035	7	0.3535
145.32	7.88838	0.192027
67.3523	-2.95306	0.21659
150.803	-6.40392	0.131328
344.679	-15
62.4102	-3.68564	0.352811
262.117	7.39613	0.20694
58.614	2.49185	0.172726
234.549	9.55498	0.0107195
182.607	9.18511	0.306293
89.9801	5.67195	1.4131
286.064	7.05283	0.150769
256.336	4.79132	0.126155
126.397	-4.75159	0.190848
350	-13.85
-24.7813	2.02988e-06	inf
41.4769	2.21393	0.449205
350	-8.32763
214.816	7.81905	0.263686
219.183	-7.24455	0.272476
253.96	-14	0.227005
228.214	2.8855	0.00486578
133.974	2.7031	0.0135957
33.4115	-3.16567	0.338285
350	5.95666
346.144	-3
265.249	-8.08389	0.1922
318.309	-9.05888
254.066	-7.44683	0.246327
155.86	-13	0.674504
350	5.06896
131.02	4.65839	0.190005
294.756	-2.44763	0.195153
309.07	-15
336.982	-10.0639
184.205	-7.71656	0.222007
318.192	9.08194
105.113	-1.01234	0.178573
317.781	6.39645
154.525	1.86087	0.0932698
97.5469	-2.24234	0.471766
215.857	5.3671	0.144871
288.949	8.42728	0.146956
214.924	-11	0.916714
202.687	5.37425	0.184653
262.188	-5.82988	0.110523
247.278	-9.42141	0.00943684
292.888	-6.99249	0.167871
223.309	5.40757	0.100205
88.781	-3.13543	0.340904
284.467	4.08736	0.149591
275.138	-7.94812	0.264361
301.862	-6.7848
297.839	4.31496	0.185573
273.726	-6.30233	0.167381
122.5	-0.122443	0.0301852
[truncated: 1,570 more rows]

## Sheet: FigS12H
mu_e_norm	sig_e_norm
0.638928	0.304133
0.183534	0.65412
1.06667	0.306269
0.642753	0.33928
-1.07692	0.270851
-0.191071	0.0807258
1.07692	0.747717
0.286965	0.102546
0.545492	0.226795
-0.528768	0.0263053
-0.954915	0.41701
-0.0571238	0.0203662
-1.07692	0.725834
0.442716	0.171752
0.617422	0.0111683
0.835276	0.256751
-0.352791	0.10864
-0.154957	0.185035
-0.496567	0.0088921
-0.45728	0.0660897
-0.256065	0.0295131
1.16667	0.856577
0.524845	0.123648
0.358906	0.148279
-1.25	0.389852
-0.179004	0.0841834
-0.604821	0.238654
1.07692	0.526635
0.357435	0.184031
-0.704759	0.249794
0.530996	0.0602327
0.369172	0.188735
-0.556586	0.219971
-0.253569	0.0526484
-0.600156	0.607246
-0.412266	0.193204
0.0774718	0.0146818
0.621255	0.213369
-0.363874	0.0834138
1	1.24726
0.373286	0.0114482
0.0648982	0.0338819
0.664353	0.253729
0.290233	0.138579
-1.06667	0.436021
-1.2	0.491053
-0.4201	0.19854
0.408507	0.106637
0.190878	0.257611
0.570899	0.180049
0.636692	0.131015
1.08333	1.2
0.523713	0.015776
-0.452537	0.144821
-1.125	0.40085
-0.76268	0.0800257
1.09091	0.956989
-0.953873	0.372534
0.713482	0.610008
0.336367	0.248968
-0.529322	0.0223391
1.06667	0.505227
0.379845	0.00922722
0.774154	0.232088
-0.0135865	0.0212114
0.289329	0.100323
0.281734	0.353662
-0.031252	0.0201843
-1.06667	1.05958
-1.11111	0.456364
-0.719712	0.151598
0.73034	0.480317
-1.33333	1.06548
-0.252524	0.0363363
-0.434747	0.175972
1.11111	0.161436
0.286288	0.223741
-0.389377	0.131287
-0.431476	0.304713
-0.543767	0.21892
-0.547634	0.130843
0.610813	0.46581
0.37784	0.240586
-0.720913	0.252952
-0.443894	0.344813
0.0779037	0.0585631
0.277935	0.128336
0.320476	0.334368
-0.727754	0.494049
-1.14286	0.545878
-1.07143	0.538204
-1.07143	0.218233
0.85126	0.31275
-0.984734	0.114628
-0.281068	0.248608
1.1	0.192535
-0.410926	0.164539
-0.462093	0.109764
0.397048	0.0123937
0.344287	0.0870252
0.150767	0.252164
-0.33428	0.0619872
0.387265	0.264677
0.568279	0.191119
0.647281	0.503293
1.07143	0.210326
-0.51942	0.29175
-0.982274	0.197465
-0.48357	0.431149
-1	0.894735
1.14286	0.162952
-0.647379	0.232647
0.609345	0.234993
0.115824	0.0256348
-0.493141	0.216467
-0.656791	0.375787
1.0625	0.155827
0.797583	0.429341
1.1	0.231743
0.0242328	0.200871
0.401296	0.189841
-0.612503	0.0580163
-0.364795	0.82551
-1.1	0.482877
-0.495782	0.183218
0.389638	0.0332368
-0.0971229	0.246177
0.266944	0.370311
-0.665244	0.48993
1.1	0.227743
-0.757786	0.222869
0.756867	0.0913976
0.257254	0.145466
-0.310261	0.335863
0.634	0.0884918
0.62724	0.0202422
-0.225625	0.250879
0.443951	0.30773
-0.53145	0.31351
0.412785	0.100205
0.359971	0.335534
0.453575	0.50129
0.625737	0.172849
-0.574958	0.220145
-0.80633	0.0330761
0.650065	0.0905358
-0.205374	0.0108841
0.549299	0.138999
-0.352137	0.0232597
0.407516	0.185991
0.462309	0.0675873
0.229951	0.201364
0.538819	0.166301
-0.646522	0.102296
0.19665	0.0196771
0.220149	0.153621
-0.294167	0.138825
0.24196	0.0529886
0.176488	0.435328
-0.445132	0.0197813
0.433088	0.200242
0.444961	0.152069
-0.637766	0.146707
0.375469	0.190614
0.747966	0.237092
0.736652	0.039226
0.0305998	0.0160063
0.46295	0.224765
1.07692	1.21547
1.1	0.288397
-0.0399459	0.201463
0.133706	0.0714841
-0.632703	1.2
1.1	0.253319
0.893258	0.0624702
0.595815	0.200228
1.11677	0.202031
0.564521	0.391639
0.270222	0.252522
-1.02179	0.0691595
-0.700673	0.274062
0.158292	0.102254
-1.07692	0.0121878
-0.263451	0.207279
0.169269	0.121625
-0.569218	0.87741
0.0596196	0.274453
-1.07692	0.275005
1.1	0.23967
0.462483	0.420942
-0.844613	0.261704
-1.07692	0.223832
1.1	0.182103
0.646706	0.234487
-0.305562	1.11111
0.736352	0.474249
-1.07692	0.00960503
-0.510939	0.441002
0.574209	0.212033
0.694029	0.0738538
0.670113	0.211376
0.214031	0.785633
-0.666396	0.877084
1	0.471618
-1.14286	0.241909
0.362361	0.16199
0.525319	0.0740304
-0.599274	0.0347122
-0.340103	0.31843
0.21517	0.0386625
-1.11111	0.113571
0.549724	0.0754169
0.247891	1.15385
-0.561246	0.0381647
-0.34227	0.159164
-0.116156	0.464937
1.07143	0.222169
-0.619223	0.354513
-0.465111	0.170998
0.495886	0.41899
0.48001	0.212724
-1	0.677781
-0.362545	0.334041
1.1	0.109058
-0.824835	0.180233
-0.0439843	0.0980263
-0.643835	0.215425
0.18768	0.146733
-1.07692	0.411372
0.672093	0.215642
1.06691	0.0272377
-0.0403254	0.0798779
-0.292481	0.164439
0.101215	0.339239
-0.434323	0.0801084
-0.429769	0.313938
0.36504	1.07143
0.590028	0.14422
0.769231	0.177098
-0.0559539	0.226956
0.461987	1.02247
0.84988	0.338053
-1.33333	0.242779
0.469721	0.268201
0.612993	0.235227
0.949401	1.23306
0.277647	0.21118
-1.25	0.0414306
-0.741161	0.211131
0.349799	0.873991
-0.735075	0.175534
1.11111	0.010161
0.400385	0.331961
-0.0385896	0.396537
-0.118123	0.0358146
-0.916371	0.0334305
0.348115	0.0698939
-0.811412	0.835089
0.261772	0.0672613
1.07143	0.107845
0.320296	0.00884671
-0.337586	0.0984911
0.834789	0.548511
-0.225141	0.14625
-1.125	0.20621
-0.413816	0.30992
-0.622078	0.211698
-1.07143	0.267238
0.564352	0.167773
-0.801478	0.0398825
-0.378003	0.0945127
0.224128	0.324643
0.261299	0.150168
-0.592613	0.355357
0.588765	0.0688161
1.07692	0.0982046
-0.135768	0.653636
0.589116	0.159606
1.08333	0.241937
-0.78406	0.0938131
0.761074	0.172414
-0.401947	0.368224
0.428571	0.397933
0.398011	0.0202035
0.597672	0.0160939
0.0710009	0.300702
-0.776359	0.247673
0.691359	0.292152
-1.08333	0.562399
1.11111	0.0394636
1.2	0.29978
-0.213617	0.0595502
0.348036	0.716964
-0.45773	0.00968238
0.874049	0.00903998
0.100752	0.258441
0.358566	0.576894
-0.58331	0.137394
-1.25	0.0171092
0.432233	0.0460132
-0.602701	0.092404
-0.490715	0.511444
0.368863	0.0460127
-0.0858599	0.186023
0.175006	0.208543
0.0226305	0.0600205
0.846154	0.134977
0.350826	0.321882
0.481546	0.359894
0.353009	0.189771
-0.716743	0.100527
-0.428364	0.230334
-0.440189	0.243022
0.721129	0.378464
0.0513449	0.32507
0.581392	0.233103
0.74536	0.00965236
0.795963	0.301632
-0.106079	0.334556
0.759964	0.59935
0.857062	0.596317
1.11111	0.107635
1.15222	0.192308
-0.564829	0.237171
-0.307692	0.13132
-1.125	0.240267
0.375966	0.0639315
-0.73931	0.131688
0.122447	0.245391
0.309605	0.173234
0.18707	0.141831
0.319977	0.0243374
0.289367	0.239721
-0.177704	0.0364521
0.498651	0.0599238
0.161283	0.704621
0.473564	0.555556
-0.457977	0.296908
0.6	0.0209494
-0.747495	0.277007
0.604456	0.410269
1.11111	0.292752
0.326276	0.384615
0.422221	0.397799
0.49947	0.0354059
0.285714	0.372409
-1.07692	0.400986
0.445729	0.19109
1	0.137113
1.07692	0.231036
0.362532	0.229916
0.603366	0.357667
0.570674	0.130071
-0.718222	0.154636
0.99271	0.424506
0.390571	0.134248
-0.378576	0.18071
-0.222319	0.285186
-0.240164	0.0539658
-0.627976	0.407349
-1.08333	0.179573
0.579674	0.078758
-1.06667	0.487675
-0.412198	0.615092
0.159177	0.197224
1.07692	0.0195148
0.559287	0.241475
0.785714	0.19915
0.191256	0.931019
-0.719087	0.937057
-0.790593	0.12956
1.0057	0.0113489
-1	0.0774802
0.30232	0.085657
0.199992	0.323734
-0.0853843	0.52966
0.805517	0.142126
-1.06667	0.164903
1.07143	0.200028
-0.458151	0.137795
-0.49737	0.0452977
-0.365838	0.113762
0.361269	1.04007
0.319781	0.124347
-0.265031	0.104557
1.1	0.875129
-0.221601	0.111102
-0.312415	0.021846
-1	0.116022
0.382057	0.596209
-0.440001	0.162836
0.32334	0.19404
1.125	0.208333
-0.188058	0.685347
0.748216	0.469446
0.333333	0.659652
-1.08333	0.535828
0.682172	0.192111
-1.06667	0.101324
1.16667	0.151437
-0.644345	0.0209922
-0.350805	0.0986853
-0.603803	0.187547
-0.470809	0.34115
-0.663788	0.178852
0.55157	0.145697
-0.39845	1.19086
-0.561171	0.28603
-0.773955	0.178001
-1.09091	0.0106677
-1.07143	0.143272
-0.35877	0.218067
-0.702245	0.285819
0.626612	0.131507
0.648041	0.800142
0.78276	0.0267246
0.313223	0.0898726
-1.2	0.127724
0.395404	0.427111
0.463379	0.0437176
0.764166	0.224914
1.07143	0.569771
0.487255	0.192382
0.685176	0.574775
1.25	0.383385
-0.5648	0.0115982
1.08333	0.208677
1.07692	0.214367
0.282636	0.414634
-0.731314	0.131178
0.73688	0.187701
1.12457	0.167061
-0.0642368	0.291543
-0.733362	0.39071
-0.392076	0.161857
1.125	0.746484
1.11111	0.214403
1.2	0.184365
-0.670764	0.0432763
0.320713	0.116441
0.582687	0.209831
0.559582	0.208278
0.161791	0.0158803
-0.416138	0.5
0.659428	0.144373
0.569699	0.115016
-0.245545	0.006032
0.2	0.0502358
-0.32495	0.255428
-0.458702	0.0145209
-0.597964	0.356624
-0.256016	0.323388
0.4787	0.149839
-0.825145	0.696709
-1.08003	0.105739
0.374946	0.168786
-0.376649	0.177528
-1.1	0.320006
0.111061	0.542304
-0.419508	0.0496139
0.304379	0.152574
-0.731654	0.10181
0.747017	0.164419
0.612025	0.112128
0.3663	0.0989379
0.542876	0.489116
0.500253	0.105329
0.506134	0.183138
0.122187	0.192111
-1.06667	0.202282
-0.616233	0.428813
0.209128	0.236491
0.617123	0.347303
0.231867	0.457421
0.715471	0.499623
-1.09091	0.242309
-0.708664	0.565168
-1.11111	0.206013
0.421428	0.298467
0.340999	0.217052
0.351375	0.211114
-0.892235	0.00952204
-0.213835	0.0179946
-0.652992	0.950897
0.0955186	0.180513
0.604351	1.42715
0.0719957	0.018353
1.03527	0.0271622
-0.530002	0.160139
1.14286	0.0482812
0.15023	0.198207
-0.744157	0.217715
0.358429	0.0999613
-0.405035	0.499221
0.435697	0.208824
-0.454882	0.132766
-0.290295	0.00938106
0.850655	0.146939
-1.125	0.282131
-0.692749	0.283465
0.569724	0.263482
-0.59321	0.257151
-1.07692	0.0147846
0.459988	0.342272
-0.840552	0.263508
-0.427339	0.37624
1.125	0.254676
0.378473	0.156295
0.739587	0.181116
0.218816	0.141489
-1.07692	0.0241492
0.736518	0.0938519
0.36562	0.218664
-0.445935	0.118253
0.408743	0.453425
-0.690523	0.0339437
-0.404776	0.0543521
0.38642	0.813355
0.462409	0.187015
-1.2	0.232407
0.695223	0.121892
0.366242	0.114193
-1.23709	0.210473
-0.599906	0.0235036
0.713267	0.923779
0.508704	0.66027
-0.492796	0.0834979
0.530911	0.244181
0.465094	0.26449
-1.05077	0.184231
1.07143	0.321254
-0.696277	0.785126
0.745863	0.111427
-0.665773	0.226922
0.480738	0.582024
-1.05174	0.134029
-0.262914	0.281365
-0.462023	0.0700134
-0.508253	0.242507
0.806393	0.251012
-0.371267	0.318648
1.07143	0.190872
-0.33235	0.203876
0.590704	0.289355
1.14286	0.371074
0.485612	0.0194988
0.369337	0.3125
-0.550378	0.194165
0.733333	0.0226145
-0.709651	0.180499
0.795615	0.183814
-0.17394	0.127815
-0.25	0.279895
-0.430119	0.377144
0.282403	0.327757
-0.557663	0.207954
0.669478	0.212633
-0.713775	0.172622
-0.142286	0.267425
0.984635	0.858983
0.958612	0.48812
-0.773369	0.243452
-0.656354	0.0409023
0.499527	0.257047
-0.789661	0.154406
0.0166338	0.612753
-0.561157	0.084854
-0.0848078	0.366257
0.468365	0.603122
-0.521611	0.204302
-0.157163	0.109604
0.230315	0.625924
0.249237	1.1356
-0.600092	0.118193
1.1	0.31914
0.769231	0.0831401
-0.234549	0.184212
0.816726	0.256709
-1.14286	0.096813
0.469813	0.13906
0.219496	1.42881
0.572737	0.456156
0.852928	0.75027
-0.872318	0.0597067
-0.347357	0.024988
0.16868	0.152113
0.119008	0.0911986
0.116196	0.108504
-1.33333	0.976634
-0.332319	0.177796
-0.350097	0.166082
-0.551846	0.280122
-0.708035	0.256778
0.398771	0.197004
1.09091	0.0553577
0.537698	0.0259156
0.495626	0.935582
0.872863	0.0934982
0.935718	0.0185393
0.528187	0.189191
0.267394	1.03448
0.647299	0.217456
1.09091	0.697924
-0.374672	0.427574
0.509335	0.0188877
0.572477	0.137124
0.954642	0.458868
-0.484984	0.187567
-1.1	0.00926985
-0.938086	0.0641008
-0.377227	0.277463
-0.34328	0.823407
1.07692	0.248832
-0.456033	0.273958
0.326458	0.626946
-0.195128	0.275466
-0.486041	0.0196329
-1.2	0.00963366
-0.621397	0.0334612
-1.15161	0.194641
-0.490075	0.275609
-0.596252	0.255356
0.739811	0.750511
-0.252815	0.172062
-0.131876	0.159137
0.324021	0.172826
1.11111	0.33544
-0.620956	0.677624
1	0.226594
-0.478854	0.32957
-0.477	0.018951
0.606644	0.38045
0.593321	0.295979
-0.24087	0.106311
-0.627973	0.473013
0.340198	0.188105
0.657029	0.401315
-0.359388	0.00506533
0.943847	0.264308
-0.444848	0.0272556
-0.0366201	0.307992
0.626322	0.197789
1.08333	0.17031
0.330929	0.652405
-0.692325	0.165136
0.607551	0.172378
-1.07143	0.08478
0.510545	0.0240501
0.39801	0.213739
0.577359	0.324746
0.401723	0.223735
0.542401	0.293371
0.303892	0.00503835
-0.0808609	0.672796
-0.449057	0.214657
-0.804982	0.0100872
0.547578	0.213697
0.284807	0.174671
-0.397012	0.50964
-1.1	0.136252
-0.586823	0.471242
0.283807	0.150776
-0.504432	0.196899
-0.615449	0.142817
1.16667	0.252285
-0.775439	0.0139917
0.853074	0.253287
0.411105	0.0910656
0.512083	0.00473593
0.29668	0.556653
-0.393844	0.628592
0.238359	0.490568
0.927395	0.00892522
0.177469	0.680006
-0.85448	0.0687133
-1.14286	0.309908
-0.464591	0.0992526
0.674345	0.0369853
-0.385467	0.111203
-1.11111	0.196587
-0.290802	0.0760615
0.66535	0.0726159
-0.0330471	0.411982
-0.290034	0.132525
-0.187966	0.0285368
-0.0409355	0.272553
-0.432895	0.0550346
0.456418	0.170594
0.684034	0.219391
-0.603948	0.416103
-0.700376	0.113099
-1.06667	0.243159
-0.363636	0.212488
-0.315908	0.163889
-0.286612	0.0514411
0.268128	0.245239
-0.413348	0.167174
-0.783575	0.960673
-0.482383	0.0118629
-0.222173	0.214413
0.300254	0.473713
0.941077	1.05596
-0.230858	0.270768
1.07143	0.0538213
0.560533	0.164998
0.441195	1.33292
1.08333	0.496136
-0.992125	0.172801
-0.303798	0.3674
0.132441	0.0498596
0.469034	0.345346
1.2	0.156389
-0.652548	0.156048
0.428347	0.356711
-0.552928	0.766556
0.594292	0.0600708
0.483209	0.634484
0.39006	0.163547
0.423295	0.532077
-0.917458	0.40972
-1.16667	0.148193
-0.484049	0.157307
1.01235	0.210016
-0.3399	0.117115
0.628552	0.0112699
-1.04947	0.515906
0.776023	0.0450409
-0.536669	0.26332
0.640719	0.0290965
0.284525	0.0297555
-0.630453	0.0265428
1.08333	0.168765
-0.692241	0.182065
0.361335	0.515628
0.310926	1.06743
-0.337995	0.33115
0.361038	0.0434197
-0.692923	0.148043
-0.255826	0.740131
-0.770087	0.288852
1.07143	0.680055
0.662822	0.194754
-0.565079	0.00785623
0.472651	0.536062
-1.19895	0.13478
0	0.266866
-0.801262	0.221404
-0.52036	0.0764024
0.617626	0.477172
-0.272125	0.542748
-1.07143	0.270116
0.513987	0.0593493
0.829769	0.423282
1.07143	0.206477
0.278097	0.13911
-0.851315	0.0348051
-1.2	1.46289
0.0604747	0.110482
0.178565	0.046611
-1	1.23619
0.912647	0.289255
0.711129	0.015065
0.12238	0.270968
-1.14286	0.103501
0.204601	0.507607
-0.20409	0.0936603
1.1	0.292655
-0.417225	0.453096
0.556646	0.345953
-0.632453	0.163909
-0.0602326	0.322617
1.06667	0.0304392
0.553117	0.00944068
1.11111	0.0660855
-0.783658	0.0164879
0.770672	0.177793
-0.602096	0.150264
-0.120522	0.1905
-0.502482	0.0320461
0.968006	0.20159
0.0741244	0.0762379
-0.415803	0.0187179
-0.258455	0.131447
0.393259	0.184296
-0.391419	0.493289
-0.0446869	0.118814
-0.682911	0.335405
-0.170505	0.277778
-0.230956	0.159502
0.159102	0.167843
0.264693	0.0108833
-1.2	0.0254514
-0.691212	0.317557
-1	0.115788
0.125	0.131819
0.423137	0.32352
0.369025	0.222235
-0.431445	0.236848
0.414857	0.213487
-1.00744	0.571837
-0.0546721	0.156383
-0.161397	0.291845
-0.391031	0.0266546
0.391318	0.156221
0.673131	0.187662
-0.778601	0.396014
0.505227	0.134703
0.888331	0.136385
-0.183794	0.0821293
0.477033	1.36364
-0.747554	0.0806344
-0.529751	0.45305
-0.474865	0.170489
0.915364	0.100659
-0.543724	0.287803
-0.671749	0.361917
0.234782	0.377547
-0.605299	0.783715
0.281197	0.23351
1.07143	0.26221
0.466794	0.066494
0.354734	0.0672929
1.125	0.163881
0.629724	0.121913
1.16667	0.148697
-0.0176339	0.0151501
1.25	0.174729
0.992939	0.188338
-0.35412	0.18611
0.456327	0.368108
0.403746	0.13492
0.304261	0.061593
0.379578	0.217947
-0.269681	0.127999
-0.457163	0.173405
-0.44092	0.512098
-0.0307832	0.00818888
-0.59198	0.0934177
0.317423	0.321345
0.672361	0.444883
-0.646319	0.189806
-0.398521	0.192308
-0.234122	0.354904
0.359539	0.344064
-0.105124	0.642434
-0.415402	0.335627
-0.905736	0.0408516
1.11111	0.135064
0.308399	0.010806
-0.384615	0.320272
-1.03752	0.0655712
-0.368913	0.0747618
1.0625	0.370119
-0.733694	0.654115
0.363799	0.237449
0.574897	0.15971
-0.756533	0.241388
-0.935077	0.491719
0.341102	0.170172
0.645877	0.0215135
0.562667	0.172485
-0.612576	0.5
-0.512006	0.118265
0.406088	0.0385343
0.819872	0.20213
-1.06667	0.201195
0.256408	0.568385
-0.520519	0.152116
0.591511	0.1448
0	0.367482
0.311153	0.156091
-0.0313747	0.141767
-0.589789	0.199954
0.503884	0.417656
-1.14286	0.157228
0.175535	0.788369
0.51093	0.125681
-1.08333	0.183328
-0.372074	0.327877
-0.273566	0.317972
-0.612531	0.0119304
0.00918237	0.157675
-0.551763	0.668277
0.343209	0.132388
0.31756	0.21817
-0.58976	0.187908
0.250719	1.15664
-0.87398	0.213509
-0.629156	0.32768
0.336286	0.372094
-0.0709304	0.66052
0.574654	0.266161
-0.565102	0.180297
-0.480437	0.118388
-0.864555	0.325123
-1	0.263253
-1.12483	0.139564
1.09091	0.405916
0.595904	0.0330763
0.936003	0.128176
0.394725	0.163434
0.443082	0.244812
-0.543728	0.155619
-0.341484	0.736503
0.434578	0.0175217
-0.857158	0.0144795
0.139428	0.263809
0.0583652	0.195505
-0.38532	0.207275
-0.879998	0.137206
-0.455004	0.0814589
-1.08333	0.179974
0.440106	0.254624
0.277684	0.276875
-1.07143	0.86147
-0.680081	0.413957
-0.636772	0.173771
1.07143	0.229286
0.641095	0.147506
0.491437	0.202851
0.918929	0.224379
-0.241528	0.507844
1.5	0.17146
-0.729947	0.137784
0.559219	0.00902244
-0.53946	0.632247
0.428976	0.263955
-0.506475	0.347812
-0.694526	0.0364341
-1.08333	0.250727
0.529521	0.108748
-0.42323	0.0464049
0.854036	0.0436666
-0.733822	0.860516
-0.576727	0.626906
0.785714	0.223315
0.679053	1.28439
-0.138503	0.424422
-0.645317	0.0310095
0.181725	0.314115
-0.463769	0.115116
1.1	0.563717
1.07692	0.0150822
-1.07692	0.273989
-1.2	0.231681
0.444469	0.214869
-0.64754	0.289147
-0.656632	0.125889
0.894244	0.283229
-0.240908	0.0518327
1	0.156035
-0.58265	0.527173
0.592303	1.09134
-0.523735	0.149235
0.750492	0.2
0.399425	0.097484
-0.548496	0.347365
1.15584	1.04586
0.111658	0.201191
-0.628961	0.0980089
-1.07692	0.163976
1.07692	0.131781
0.359833	0.203937
-0.769231	0.0784381
0.20607	0.272411
-1.11111	0.123203
-1.16667	0.281267
0.18085	0.859794
0.392284	0.198838
0.390767	0.70905
0.326864	0.29019
-0.187896	0.302586
-0.580533	0.24573
1.07692	0.209296
-0.60366	0.149694
-0.670691	0.279026
1.5	0.27281
0.282311	0.308458
-1.125	0.00771632
-0.736316	0.119212
0.494648	0.186572
-0.415285	0.0226494
0.681147	0.34925
0.428904	0.130637
-0.386693	0.17295
-1.07692	0.213908
1.07143	0.189584
0.712538	0.26275
-0.186414	0.173034
-0.50165	0.227273
-0.431498	0.086371
0.696235	0.164248
-0.965881	0.33628
0.557038	0.00530442
1	0.242164
-0.726157	0.297307
0.464342	0.208113
-0.539144	0.190627
0.623846	0.148467
-0.38854	0.236847
0.40209	0.548683
-0.476734	0.135431
0.354251	0.00517341
0.598603	0.329468
0.141543	0.104973
0.104225	0.360113
-0.710169	0.0640279
-0.819235	0.104203
-0.369812	0.107558
1.14286	0.126032
0.504492	0.184493
-0.596245	0.14988
-1.11609	0.180304
-0.54799	0.0424967
0.561462	0.612786
-0.152513	0.139877
-0.571182	0.177926
-0.00540589	0.171145
0.334384	0.221163
-0.346712	0.23121
-0.61528	0.137012
0.596465	0.00843062
-0.245464	0.264194
0.515074	0.0507739
0.414144	0.0435269
0.485867	0.022511
0.532255	0.30604
0.580141	0.152537
0.454064	0.707304
-0.37644	0.0403328
-1.01045	0.178166
0.363887	0.46013
0.491478	0.120003
0.262229	0.0221644
0.377892	0.254731
0.877546	0.0555835
0.545658	0.218181
-0.786816	0.500192
-0.229196	0.279698
0.532758	0.212861
0.575287	0.0741767
0.450729	0.619209
-0.087874	0.347601
0.613739	0.143988
0.00461785	0.0168773
0.638501	0.508707
1.14286	0.312181
-0.531673	0.179456
0.45044	0.0263107
0.0470703	0.0121973
-0.82634	0.145616
-1.07692	0.0429
-0.53578	0.00957695
-0.140584	0.40586
0.552662	1.30435
1.07143	0.569869
0.501406	0.256192
0.416915	0.0791019
-0.503566	0.0218152
0.507768	0.517017
-0.759895	0.657864
-0.18828	0.142982
0.377991	0.194557
1.1	0.030572
-1.07143	0.00847987
-0.520561	0.454479
0.222207	0.0610648
0.130554	1.36364
-0.848647	0.224833
1.1	0.242768
-0.633906	0.189129
0.541603	0.421384
-0.505162	0.0173866
1.01454	0.112816
-1.07692	0.0235657
-0.31161	0.326716
0.869391	0.338322
1.1	0.167858
0.727732	0.30156
-0.855161	0.130899
-0.616718	0.210055
-0.846154	0.0662387
-0.691071	0.460556
-0.279057	0.32229
0.0725111	0.419028
-0.746826	0.163432
1.07692	0.156829
-0.414049	0.252485
-0.719272	0.209608
0.27888	0.0342533
-0.59707	0.157659
0.201213	0.0314915
-0.143018	0.0895093
1.06667	0.331402
0.0603758	0.0767086
0.44044	0.0990597
0.327957	0.217504
-0.305997	0.08811
0.594794	0.16147
-0.530073	0.401955
0.157898	0.0865829
0.592719	0.132178
0.453103	0.0313644
-0.551982	0.140501
-0.547789	0.0327245
0.306026	0.198756
-0.370347	0.206987
0.513999	0.190912
-1.125	0.332655
0.405296	0.403308
0.982063	0.121832
-0.481851	0.0373997
0.452799	0.271042
0.659594	0.220542
-0.357214	0.176457
0.154298	0.212002
0.563003	0.107309
0.665822	0.0944193
0.546901	0.327439
-1.125	0.245548
-0.865566	0.0048191
-0.479856	0.0245662
0.147956	0.0921
-0.766527	0.701092
-0.540355	0.181416
0.344347	0.261158
-0.369462	0.219941
0.0340585	0.139859
-0.39111	0.173674
-0.562054	0.187664
-0.70294	0.120579
-0.727343	0.19927
0.531223	0.0576348
0.660212	0.0135981
1.16667	0.0720212
0.57749	0.00532506
0.852912	0.195591
0.550948	0.0665752
-0.393175	0.203292
0.560918	0.396965
-0.343604	0.298271
-0.404864	0.432033
0.553781	0.171335
0.4684	0.174356
0.322955	0.159211
0.371206	0.184914
-0.333953	0.148172
-0.598215	0.252274
0.280356	0.205073
1.07692	0.14984
0.910464	0.285992
-1.09091	0.0576549
-1.01368	0.00913838
0.500407	0.357251
-0.458862	0.192388
-0.533826	0.133018
0.516526	0.141869
-0.710271	0.0233075
-0.518479	0.331947
1.08322	0.040434
0.339132	0.19214
0.638519	0.305141
0.525011	0.0247328
-0.106395	0.0736265
1.02919	0.412461
-0.483663	0.24886
-0.573179	0.200926
-0.466333	0.73947
-0.672924	0.351114
-1.06667	0.269915
0.369979	1.10297
0.509465	0.3257
-0.63318	0.177529
0.0112173	1.44467
-0.0646738	0.395412
-0.146631	0.0980357
0.524312	0.0591629
0.144244	0.377407
0.83351	0.0764975
-1.06667	0.0599523
1.11111	0.0177267
-1.07692	0.523729
0.896894	0.0659618
-0.503043	0.102806
-0.0404614	0.617043
0.770094	0.232313
0.394683	0.173988
0.15719	0.099837
-1.08333	0.669172
0.234729	0.21002
0.393056	0.158089
-0.533521	0.00668385
-1.1	0.19036
0.749239	0.266858
0.260721	0.508079
-0.857143	0.400019
-0.688322	0.0539377
-0.546951	0.662482
0.254135	0.115534
-1.0205	0.12627
0.641127	0.237674
0.207928	0.427891
0.904045	0.00898101
0.47714	0.111103
-0.506117	0.190893
-1	0.236303
-1.07692	0.298335
0.767556	0.0280617
-1.16667	0.262047
0.513643	0.126137
-0.501379	1.25
-0.662066	0.530751
1.0625	0.146632
0.327203	0.204877
-0.412387	0.0181215
0.453505	0.186363
-0.782527	0.0104981
0.260195	0.016345
0.146753	0.163187
0.911209	0.155681
0.404972	0.0109392
0.311309	0.292931
-0.456447	0.0335059
0.433014	0.130452
-0.987662	0.277574
-0.732454	0.0818029
-0.433203	0.14799
-0.15845	0.0057696
0.107252	0.0195087
-0.569538	0.458602
-0.0828397	0.285826
-0.128824	0.258189
-0.846129	0.416999
-0.557855	0.128719
0.38297	0.0584467
-0.413066	0.201477
0.838106	0.0737026
0.435127	0.140431
0.463922	0.0972033
0.153742	1.44612
-0.690111	0.199305
0.677009	0.093297
1.1	0.235135
0.316303	0.559426
-0.976531	0.251425
0.369764	1.15385
0.328071	0.168622
0.272838	0.0175074
-0.325651	0.144674
-0.222335	0.15135
0.371857	0.178452
-1.5	0.189629
0.760028	0.27676
0.528804	0.0278566
-0.428895	0.239271
-0.892293	0.140401
0.911691	0.175245
0.930584	0.0714108
-0.448392	0.529586
0.609943	0.457103
-0.394166	0.165402
-1.16667	0.139719
0.270423	0.268056
-0.362352	0.0723151
0.464724	0.14927
1.08333	0.856438
-0.721539	0.140078
0.154024	0.0474939
-0.240119	0.0267402
0.522606	0.207231
0.150591	0.10005
1.07143	0.1213
1.11111	0.300846
-0.452747	0.175264
0.331955	0.454545
-0.421674	0.192102
-0.594371	0.246722
-0.188856	0.470884
1.08333	0.332433
0.344292	0.141406
0.347003	0.580853
0.0922918	0.456517
-0.65314	0.100722
0.345438	0.112874
-0.391839	0.232656
0.785026	0.0342494
0.0514808	0.0454205
0.4	0.353796
-0.347645	0.0723786
0.362201	0.124622
-0.0929005	0.0679843
0.303207	0.337848
-0.221218	0.216523
0.748188	0.391538
-0.288014	0.236918
0.471282	0.222192
0.431907	0.189894
-0.328901	0.112188
0.120478	0.262036
0.154368	0.184392
1.11111	0.111223
-0.905746	0.139328
0.6648	0.744748
-0.682861	0.364356
0.620166	0.296656
0.304433	0.615374
-0.992559	0.274707
-0.69281	0.232546
0.534677	0.0600913
-0.538308	0.0901203
-0.40232	0.180149
-0.784323	0.0731685
0.533543	0.832979
0.354484	0.295559
-0.549131	0.00924611
0.424141	0.153388
-0.434949	0.185732
0.551607	0.249805
-1.08333	0.2633
0.508993	0.501838
-0.58713	0.447079
1.16022	0.18918
0.344604	1.02775
0.52049	0.187422
0.752912	0.344045
-1.06667	0.103672
-0.277281	0.0959563
0.173737	0.328532
0.444893	0.415264
0.926799	0.209332
-1.11111	0.0086207
0.47643	0.177867
-0.298498	0.0560866
0.810837	0.0607806
0.112709	0.16935
1.06667	0.108649
0.78596	0.531204
-1.06513	0.156641
-0.193187	0.25272
-0.237889	0.0500388
-1.06667	0.0697513
-1.10385	0.224654
0.5956	0.230058
-0.465532	0.0106965
-0.420307	0.582127
-0.547205	0.174908
0.301968	0.12097
0.298585	0.0367892
-0.40046	0.141511
-0.446783	0.50365
-0.586221	0.0461511
0.869969	0.1581
-0.442538	0.00994589
0.230566	0.182869
-0.604738	0.266744
0.372519	0.178571
-0.708045	0.17216
-1.1	0.294677
-0.560377	0.195231
0.391652	0.128216
0.827364	0.2642
-0.328097	0.276628
-1.07143	0.0480417
0.226161	0.458737
0.341548	0.316429
0.0996624	0.358069
-0.814662	0.280376
0.724241	0.0109763
0.384615	0.118718
-0.430875	0.0471268
-0.707055	0.246576
0.528895	0.170708
0.0119241	0.0108405
-0.773442	1.11111
0.165908	0.995265
0.131696	0.924725
-0.81311	0.0953389
0.78314	0.595151
-1.1	0.288879
-0.252755	0.172556
-0.646184	0.0284352
-0.377996	0.0254972
-0.452301	0.00985855
0.748841	0.240891
-0.596105	0.270355
0.143127	0.410297
0.721547	0.193259
-1.07692	0.0979068
0.785714	0.172414
-0.36935	1.12275
1.14286	0.300489
0.868406	0.0604443
0.528593	0.174941
0.394143	0.121396
-0.21502	0.124127
0.240775	0.41132
-0.795833	0.0264316
-0.236233	0.351788
1.16667	0.268976
0.557106	0.355365
-0.988517	0.200362
0.357143	0.0340576
-1.2	0.166175
1.11111	0.675878
0.294932	0.0809029
0.668082	0.247978
0.468513	0.244237
-0.606526	0.214283
1.07251	0.513795
0.346674	0.228673
0.667078	0.207769
-0.664206	0.1903
-1.14286	0.235805
0.554602	0.158315
0.552871	0.761961
-0.449177	0.444611
1.1	0.0211578
-0.355674	0.109736
-0.740301	0.0262795
1.07692	0.142604
0.574498	0.187105
1.07692	0.505466
0.672248	0.406743
-0.684001	0.294487
0.421783	0.0484374
0.489489	0.0362551
-0.418823	0.174746
-0.287242	0.302491
1.14286	0.160338
0.611288	0.126728
-0.662151	0.211176
0.615798	0.411424
0.343733	0.19155
-0.484525	0.0052409
1.1	0.0206019
-1.2	0.323877
0.487342	0.439676
0.50612	0.167185
0.242281	0.232099
0.548291	0.508994
0.682701	0.0055103
0.271947	0.168762
-0.533275	0.127717
-0.368872	0.0092744
-1.11111	0.39341
0.592672	0.341096
-0.727048	0.0918189
0.565462	0.390304
-1.14682	0.100787
0.831032	0.0166893
-0.3222	0.181601
0.278204	0.0117654
0.737252	0.703434
0.309902	0.270448
-0.379291	0.197949
-0.195504	0.199253
-0.498082	0.262301
0.943665	0.255161
-0.919284	0.155919
0.182197	0.34476
0.557717	0.00756439
0.216046	0.126125
-0.626205	0.0175109
-0.864115	0.0406719
-0.194589	0.230074
1.11111	0.190428
0.873606	0.200226
0.263307	0.11417
-0.61657	0.416344
-0.94456	0.434034
0.742952	0.0941473
-0.39821	0.276907
0.105975	0.185185
0.464614	0.178571
-0.518368	0.453202
-0.055396	0.0185828
-0.24302	0.297828
0.543512	0.208333
-1.07692	0.0383986
-0.629301	0.25963
0.297237	0.113038
-1.07692	0.410488
-0.0268969	0.172914
0.337561	0.393441
0.656308	0.0907421
-0.666667	0.789103
0.153846	0.130022
0.740398	0.350685
0.128867	0.0591551
0.505092	0.341251
-0.416667	0.0547524
-0.299491	0.452101
-0.741049	0.0461552
0.414562	0.722012
-1.2	0.31756
0.624985	0.158153
0.842429	0.0692912
-0.492947	0.352996
1.5	0.259643
0.473286	0.172414
-1.07692	0.32679
-0.394212	0.567782
-0.584088	0.0669029
-0.31267	0.0196865
1.0625	0.59191
0.00552254	0.252332
-1.06667	0.511035
1.07143	0.073474
-0.41142	0.197908
0.601164	0.269128
-1.08333	0.171438
0.828665	0.255578
-0.5	0.13558
0.435422	0.436176
-0.319943	0.137739
-0.456271	0.751833
-0.351269	0.35353
-0.735942	0.747559
0.774806	0.415401
0.226309	0.241538
-0.540462	0.179016
-0.555711	0.524743
0.591165	0.276474
0.493046	0.823414
0.494155	0.17602
-0.472197	0.309447
-1.07692	0.090554
0.596042	0.0175801
1.1	0.363601
0.613204	0.154751
-1.06667	0.30692
-0.141284	0.352166
-0.469978	0.16478
0.474309	0.225359
-1.07692	0.166874
0.622768	0.337903
-1.0497	0.131151
0.739066	1.14992
0.6966	0.357367
0.309436	0.0965224
0.49416	0.0462578
0.362733	0.24722
0.848008	0.255203
-0.361664	0.08551
-1.06667	0.197562
0.545827	0.832761
1.1	0.0747192
-0.683673	0.0136901
0.447161	0.53028
0.502371	0.244304
1.25	0.239205
1.14286	0.382555
-0.9142	0.194897
0.238328	0.0599326
-0.445299	0.0100424
0.462922	0.407597
-0.495043	0.0135285
-0.249954	1.15385
-0.178669	0.940867
1.06436	0.0234608
-0.309425	0.0421016
0.0451968	0.3535
0.733333	0.192027
-0.733637	0.21659
1.08333	0.131328
0.981397	0.352811
-0.496053	0.20694
-0.536872	0.172726
0.699213	0.0107195
0.418174	0.306293
0.286962	1.4131
1.07143	0.150769
-1.125	0.126155
0.0606606	0.190848
-0.757639	0.449205
1.16667	0.263686
0.876487	0.272476
-0.738265	0.227005
-0.53366	0.00486578
-0.737128	0.0135957
0.568933	0.338285
0.49837	0.1922
0.796248	0.246327
0.765426	0.674504
1.13439	0.190005
0.503773	0.195153
0.342237	0.222007
-0.431962	0.178573
0.737976	0.0932698
0.52127	0.471766
-0.557273	0.144871
-1.07692	0.146956
0.221962	0.916714
0.300344	0.184653
-1.05522	0.110523
-0.538926	0.00943684
-0.572833	0.167871
-1.08333	0.100205
0.42349	0.340904
-0.163175	0.149591
-0.643047	0.264361
-0.112482	0.185573
0.186087	0.167381
-0.320334	0.0301852
0.357807	0.332224
0.561819	0.233067
-0.916667	0.0107181
0.358283	0.0990475
-0.388659	0.146689
-0.628094	0.140944
-0.466166	0.139794
0.386255	0.0230386
-0.522572	0.190089
0.291954	0.00783336
-0.567723	0.236802
0.35958	0.135295
-0.450167	0.119345
-0.0122443	0.143986
-1.07143	0.549034
-1	0.0449277
-0.880854	0.28781
-0.336518	0.0121164
-0.308295	0.311861
0.478304	0.23422
0.522223	0.625
0.665373	0.422914
0.559387	0.278848
1.02179	0.335076
-1.04554	0.294276
0.441326	0.0736583
0.344657	0.518488
0.341936	0.0815849
1.1	0.287891
0.458894	0.230741
1.25	0.31641
0.977962	0.197176
-1.09091	0.16129
0.681555	0.298105
0.25	0.00995153
1.07692	0.638348
0.461803	0.131593
0.0255584	0.00965135
0.167083	0.0180852
0.47568	0.160873
-0.156422	0.106341
-0.336903	0.600758
-0.412539	0.0131435
0.627843	0.339848
1.08333	1.4403
-0.423632	0.150721
0.666667	0.318213
-1.07692	0.299957
-0.702404	0.172414
0	0.13391
1.16667	0.242181
0.436838	0.242811
0.438602	0.610299
-0.544391	0.753124
0.30347	0.176801
0.443402	0.0809432
-1.33333	0.229779
-0.180672	0.0608184
-0.774008	0.441905
1	0.138804
-0.478292	0.234973
-1.08333	0.00660538
1.08333	0.136245
-0.2	0.0502538
-0.377511	0.459465
-0.467835	0.383204
0.0142287	0.898636
1.362	0.231027
-0.995105	0.00703442
-0.0240261	0.253616
-0.273287	0.223623
0.709369	0.11928
0.0669718	0.549392
0.733875	1.31524
0.502117	0.0170912
-0.895399	0.156981
-0.454896	0.0182174
0.274975	0.146022
-1.03325	0.258115
-1.07692	0.130178
-0.532161	0.294975
1.08333	0.0556955
-0.857156	0.496453
-0.75372	0.0225444
0.812586	0.460249
0.418539	0.115534
0.769112	0.240857
-1.2	0.270484
-1.33333	0.0166975
-0.687243	0.413703
0.714339	0.168197
-0.330659	0.0487388
0.619382	0.486238
-0.399482	0.245755
0.52093	0.0741819
1.07692	0.0133496
-0.113852	0.220694
1.07692	0.00953945
-0.74236	0.178571
-0.227312	0.333313
-0.181245	0.313594
-0.146942	0.123263
-0.614021	0.279195
-0.558123	0.332201
1	0.100958
-0.423287	0.135183
-0.589027	1.15385
0.703376	0.158577
0.196498	0.416375
-0.380655	0.111996
0.511826	0.219279
0.733333	0.734255
-0.489377	0.179643
-0.285714	0.232033
-1.11111	0.41334
0.542803	0.973692
0.491991	0.225724
-0.286767	0.261967
1.16315	0.0138446
0.454618	0.462925
-0.470645	0.833271
-0.481321	0.204915
-0.353998	0.288265
1.04469	0.176813
-0.346227	0.146152
0.856972	0.0576565
1.16667	0.143685
0.728547	0.185185
0.54563	0.659014
-1.07692	0.0118792
1.11111	0.319984
-0.537602	0.150975
-0.351838	0.285506
1.0697	0.482058
0.763809	0.223474
-1.16667	0.21014
0.700773	0.288718
0.622155	0.147636
-0.60279	0.0785494
0.641627	0.00905562
-0.529907	0.284709
0.00629979	0.195322
0.214286	0.106929
1.16667	0.133476
0.413385	0.523198
-1.06667	0.454797
-0.39708	0.015512
0.473238	0.316029
-0.159351	0.136004
0.586987	0.127304
0.769231	0.318395
0.992255	0.0133718
-0.272174	0.439629
-0.0330048	0.0964183
0.16928	0.173616
-0.736596	0.1342
0.390083	0.127778
-0.334534	0.327286
0.431551	0.195447
-0.292837	0.170066
-1.13185	0.406641
0.0800229	0.021434
0.517074	0.127845
0.493661	0.168101
-0.509024	0.0395692
0.573888	0.403876
0.567696	0.352852
1	0.145435
-0.354106	0.21326
0.370876	0.184624
-0.568264	1.25
0.698678	0.301554
-0.907349	0.190396
-0.649041	0.462049
0.51558	0.0177217
-0.719121	0.156802
0.403109	0.237553
-0.88486	0.318937
0.788935	0.0129294
-0.599571	0.174819
-0.349791	0.144711
-1.06286	0.115976
-0.359528	0.102249
-0.674815	0.176146
0.430774	0.72983
-0.5	1.2732
-0.820971	0.0819238
0.500745	0.348011
1.08333	0.0958079
-0.682285	0.191473
0.467259	0.262382
0.566222	0.0796182
0.601004	0.181033
-0.754837	0.303673
-0.339224	0.217497
0.41298	0.00879637
-0.374565	0.172275
0.468346	0.0704074
0.61764	0.269677
-1.2	0.245754
0.429116	0.222006
0.050147	0.445172
-1.10646	0.247197
0.224803	0.00863802
0.630307	0.0227614
0.701122	0.128876
0.403371	0.0575872
-0.708509	0.0390777
-0.452884	0.0538083
0.455052	0.238071
-0.744507	0.293935
0.598448	0.291427
0.266408	0.480121
0.726925	0.329264
0.520847	0.648782
-0.453627	0.130219
-0.668243	0.0362425
-0.895652	0.429923
0.309868	0.122096
0.21116	0.0105533
0.438527	0.381188
-0.476897	0.201567
-0.660774	0.119735
-0.146276	0.197912
-0.529396	0.526199
1.10652	0.416799
0.722378	0.080838
1.07143	0.435832
-1.125	0.595784
-0.444863	0.0370125
0.323429	0.313595
-0.784041	0.343159
-1.2	0.731707
-0.679216	0.196262
0.0285223	0.167456
1.033	0.208433
0.658977	0.282331
0.941922	0.0334594
0.69859	0.0777549
-1.14286	0.247857
0.456168	0.116349
-0.220384	0.151995
-1.00817	0.12758
-1.07692	0.865328
0.146153	0.0287871
-0.890822	0.0944907
-0.429745	0.00840025
1.07143	0.1034
0.726848	0.0366192
0.352546	0.277778
-0.682868	0.0120369
-1.07692	0.205518
-0.228198	0.0283922
0.476495	0.737553
0.794024	0.399668
-0.234168	0.301362
-0.503885	0.338768
0.9042	0.00989397
0.923077	0.377099
0.112771	0.121627
0.389195	0.194176
-0.825294	0.172876
0.342928	0.12984
0.931145	0.1981
0.125	0.317406
0.706187	0.177725
-0.421122	0.167162
0.18808	0.0381253
1.25	0.170576
0.659675	0.151982
-1.07692	0.139072
1.05678	0.176141
-0.296956	0.0982563
0.881374	0.0910319
-0.27014	0.119766
0.355778	0.140738
-0.161418	0.135608
0.288733	0.0912156
0.477453	1.16967
-0.119279	0.172414
-0.568483	0.257875
0.767762	0.264764
0.126589	0.188622
-0.36716	0.162399
-0.570039	0.328249
0.504016	0.0678901
-0.226701	0.176175
0.682432	0.147243
0.0682545	0.0853514
0.680893	0.189932
0.374039	0.521338
-0.430024	0.15084
0.565361	0.00970928
-1.14286	0.0913959
0.133333	0.390131
-0.683024	0.174815
-0.171445	0.176035
0.369961	0.00805841
-0.51428	0.0332967
0.845295	0.278619
-0.261321	0.146376
-0.596055	0.668512
0.355222	0.482841
-0.207934	0.167113
0.514287	1.17922
0.384476	0.513003
-0.460543	0.0146779
-0.0251506	0.0353234
-0.150732	0.256688
-0.7903	0.0205231
-0.439859	0.443606
0.636892	0.0899443
-0.589416	0.693485
-0.0105672	0.24466
-1.05877	0.205481
-0.483571	0.0938705
-0.928571	0.0937485
-0.541511	0.228398
-0.200142	0.21625
-1.125	0.0200958
-1.07692	1.18378
0.973411	0.9034
-0.598559	0.44378
0.305093	0.297723
-0.926538	0.0395551
1.2	0.0848196
-0.484155	0.115413
1.1	0.379653
0.629335	0.223231
0.406671	0.284973
-0.109897	0.120389
0.519905	0.328044
-0.717539	0.265297
-0.82565	0.136248
0.235603	0.246041
-1.07143	0.170654
1.07143	0.0504231
-1.06667	0.113938
0.351534	0.0161873
0.665706	0.154498
-0.474003	0.220879
-0.468132	0.0549092
1.03294	0.187436
0.68416	0.202225
0.686843	0.315149
1.5	0.595601
0.413926	0.188172
1.03045	0.0279953
-0.440121	0.180651
-0.580503	0.1393
0.676205	0.0310472
0.56378	0.0789606
-0.313041	0.20005
1.07143	0.169631
-0.69957	0.194813
-0.348534	0.755513
0.605767	0.19889
-0.182313	0.479052
0.287657	0.100001
-0.509882	0.0408189
0.699669	0.132715
1.14286	0.111797
-0.547816	0.304122
0.680792	0.0349403
0.450543	0.105586
-0.569259	0.309733
0.0770455	0.12583
0.45699	0.00876636
0.401064	0.177708
-0.559172	0.157469
0.597408	0.29256
-1.09091	0.210724
-0.181581	0.271566
-1.125	0.425165
-0.402786	0.572096
-1.01248	0.213484
0.415031	0.826215
0.423859	0.161417
0.732349	0.191601
-0.12879	0.322709
0.544922	0.2653
0.11653	0.34732
0.404869	0.397849
-0.439636	0.0931079
-0.449795	0.417096
-0.454174	0.376001
-0.312278	0.536284
-0.178038	0.43277
0.487916	0.0518579
-0.465227	0.143923
0.954404	0.12042
0.540621	0.378045
1.09091	0.345469
-0.299617	0.356279
-0.540272	0.402292
[truncated: 906 more rows]

## Sheet: FigS12I
mu_p	mu_e	sig_e_norm
251.747	-3.56549	0.0293377
350	-4.74462
266.494	-6.27798	0.07943
219.375	-7.14784	0.0656871
350	-7.01385
293.733	0.00952129	0.00560477
350	-7.70428
226.008	-4.75	0.0495307
-49.9773	0
350	-5.06388
205.04	-3.68288	0.167222
113.256	-1.33007	0.0872698
91.0604	-3.76665	0.0742806
-49.9713	0
112.246	5.68962	1.87115
264.034	-8.96801	0.206447
222.586	-3.1524	0.0325126
-49.8203	0
17.4717	0.366228	0.245633
54.8439	-0.150341	0.0621622
209.724	-0.635117	0.00953285
-49.9461	0
102.479	2.09915	0.0321519
261.278	-0.625334	0.036694
198.052	-9.97305	0.0161806
264.614	-4.62973	0.0276452
103.777	-4.17262	0.155073
105.269	0.287872	0.062859
237.499	-9.44817	0.0198348
350	8.82244
101.975	2.78747	0.497473
42.4744	-0.440726	0.181416
114.082	-2.40904	0.0711877
256.341	-5.0306	0.197855
350	1.5743
271.25	-11.3365	0.00732683
350	-3.94753
245.377	10.11	0.00534395
-23.4667	-1.69395e-08	inf
245.376	0.364799	0.00946944
103.296	-8	0.803451
146.804	-4.51259	0.0232352
60.6252	-2.66825	0.0356174
39.8801	0.0662338	0.0363874
349.091	-4
350	5.52451
-30.3437	0	inf
186.266	3.50284	0.080048
259.369	-5.69549	1.2
233.309	2.13247	0.00607774
86.7717	-5.2206	0.235012
277.059	3.13159	0.138129
-49.9771	0
282.823	-6.75278	0.198018
145.538	-2.25863	0.0138348
350	-2.37646
125.472	2.66866	0.186005
179.741	0.204411	0.719129
266.548	2.34529	0.00909979
350	8.60003
350	-8.86355
44.1988	-1.70977	0.541264
349.357	7
283.145	-14	0.120273
189.81	8.31924	0.103945
221.711	-12.913	0.0143878
-49.9855	0
217.5	2.99919	0.0061252
292.339	3.01942	0.032607
214.568	2.62444	0.525639
242.973	8.68236	0.0628358
267.024	-5.47681	0.204006
294.774	-2.35145	0.00918782
35.1474	-2.04725	0.22352
284.518	14	0.663185
122.55	-4.83272	0.0506429
55.1304	-1.54776	0.10725
-49.1395	0
255.275	-1.5568	0.420682
276.068	-2.08772	0.45674
42.5985	-0.0428255	0.120882
-21.5803	4.96099e-07	inf
281.658	13	0.333575
16.3681	1.09739	0.0924586
-49.6074	0
296.525	-3.20896	0.0674307
92.7174	-0.887059	2.72727
-49.9814	0
126.06	10	1.27046
271.209	7.142	0.237019
265.901	-3.01646	0.262996
-49.1065	0
103.333	4	0.333333
263.155	7.42003	0.0106098
90.6629	-1.97582	0.011431
122.999	-1.17584	0.0402364
345.935	5
5.67154	-0.442874	inf
237.583	3.64332	0.153203
173.973	-2.33895	0.664045
266.27	3.58649	0.187859
237.514	-7.81953	0.0124854
161.093	1.50344	0.0841679
350	5.46835
249.926	7.98334	0.0186245
217.448	-2.53692	0.0113492
206.17	4.59633	0.141822
349.719	-5
258.292	9.87723	0.00837061
254.049	-3.4405	0.297332
15.133	1.4383	0.400766
23.3354	1.47793	0.0889582
271.738	-2.6554	0.126161
98.6509	1.85053	0.0361494
221.676	-5.50194	0.0129527
-12.0732	0	inf
107.606	0.478449	0.0641892
350	-15
190.465	2.2942	0.00967272
222.191	-10	0.192308
296.331	-4.04422	0.0302474
210.996	-0.901756	0.01449
261.653	-8.13302	0.0126197
145.902	-7.64905	0.132631
191.82	1.66518	0.0157738
296.809	-1.20893	0.407934
227.521	11.063	0.00435878
121.585	1.18797	0.119867
307.987	-9.77568
85.5992	-0.188029	0.255109
247.975	2.00094	0.00575379
244.112	16	0.549791
178.053	-5.51197	0.102779
77.9271	-0.568151	0.0252708
215.793	-7.15599	0.0947913
99.8333	1.4931	0.0856597
139.94	3.17636	0.017661
-49.8789	0
304.318	-7.04726
16.795	-0.463742	0.139882
235.709	1.60645	0.459568
225.158	-10.0374	0.00490186
347.496	-2
-17.4856	0	inf
112.379	-2.88756	0.048073
349.123	4
115.501	-6.27272	1.6043
202.192	-5.60901	0.00988732
295.979	-12	0.453807
-49.9984	0
310.994	1.50154
166.367	2.68484	0.0308154
350	-2.49457
169.244	11	0.460209
232.566	-12.0055	0.00554779
350	1.08999
17.3337	-1.00396	0.0121095
161.724	0.0374176	0.058233
134.958	8	1.76471
215.843	3.59838	0.313509
223.514	7.40482	0.143377
152.506	-0.316606	0.0781799
177.661	9.40709	0.0113588
251.477	4.58061	0.00962494
74.3882	-6	2.77152
247.827	0.00904981	0.000824986
52.3434	-0.937521	0.0197844
282.93	1.41539	0.360974
88.8882	6	1.86503
251.507	6.21934	0.240238
12.4802	-1	2.5
265.078	3.4887	0.0112911
264.782	-1.60098	0.0244351
287.188	11.1544	0.0155257
264.778	4.57792	0.00951636
167.227	-1.55959	0.0116209
144.661	5.55584	0.0140806
225.388	5.81184	0.0183522
211.972	5.12098	0.0442427
226.2	16	0.669648
24.5229	1	1.25
231.746	10.1047	0.0409947
181.481	-11.7269	0.556326
314.895	15
294.376	5.83885	0.0174258
227.821	9.13292	0.05856
350	-7.07989
244.219	-0.403276	0.141126
223.303	10.776	0.00854647
212.361	7.35043	0.383764
63.1542	-1.26508	0.0863701
-49.3233	0
211.748	-6.16978	0.0512907
-26.9049	0	inf
207.771	-12	0.271474
258.41	-0.0149269	0.00607962
134.397	5	0.294118
303.129	-4.78548
350	7.44947
155.133	0.117178	0.0640037
121.89	-1.34203	0.0161283
350	3.42521
-22.5992	-0.00164288	inf
100.002	-1.96583	0.190218
318.629	4.20232
254.68	-10.0211	0.00608004
350	8.56163
97.5969	0.872205	0.0704581
200.093	-2.2162	0.015841
167.932	-1.21254	0.0107012
229.325	-12	0.454159
248.95	9.54494	0.416926
200.497	3.89462	1.2
98.6545	-7	1.19677
288.853	4.17871	0.135836
221.445	0.273037	0.0098464
274.591	7.4965	0.0815907
350	1.45931
41.2937	-0.130097	0.126128
294.746	13	0.600065
21.1913	0.556884	0.227032
-49.4029	0
-49.8853	0
297.293	-2.21488	0.395828
-49.4798	0
146.361	-4	0.25
339.931	-4.8168
149.326	-7.88346	0.222524
67.0809	-2	0.5
350	4.04993
26.2538	1.4378	0.0608286
47.9891	-2	0.833333
-17.9167	0	inf
300.624	-3.61444
271.782	9.21538	0.0206413
103.067	1.90433	0.101192
350	1.01053
220.006	11.2726	0.00908515
-49.9991	0
350	0.0511695
-49.9933	0
158.668	7.63734	0.0128563
350	4.84366
269.731	-4.25476	0.282426
210.012	-7.06184	0.127818
125.907	-1.08683	0.119084
84.7198	-1.16649	0.0121817
292.057	-11.8286	0.384868
237.849	0.627782	0.146133
66.4036	-3.04248	0.0888765
192.616	-9.30535	0.0952296
218.85	-0.574713	0.0098799
86.598	-3.43757	0.613879
212.717	-11.0236	0.0186982
126.889	10	1.57895
265.618	9.98696	0.824266
285.709	1.69647	0.336469
275.526	8.14129	0.0182766
261.662	-9.9913	0.00601661
350	-4.28644
-49.0101	0
196.047	1.64702	0.0094549
147.444	-2.34624	0.0855983
350	7.41339
257.276	-15	0.312685
-49.9996	0
16.8735	-0.688609	0.300446
92.5609	-2.40995	0.0224471
201.884	3.34321	0.0097243
26.7444	-2	1.25
109.51	6.14633	0.189899
58.4961	4.00341	0.389474
135.506	-0.994783	0.28967
-49.9991	0
219.831	-5.33606	0.0101127
222.801	-10.6238	0.00949157
199.636	9.87221	0.016365
347.492	-8
350	-15
156.365	2.54341	0.115482
287.896	11.188	0.0101041
350	-15
-49.992	0
156.053	-0.271644	0.0270669
104.657	-1.06619	0.0358678
-17.57	4.28516e-06	inf
27.1699	0.623618	0.206591
119.243	-4.86828	0.00893501
74.63	-1.02356	0.058809
211.792	-2.00707	0.00571152
-18.0499	5.73314e-05	inf
42.8672	-2.0783	0.0307337
98.6716	-3.85216	0.185424
20.3122	1.25556	0.0836741
126.553	3.56792	0.165322
18.997	0.751456	0.143062
127.934	-1.47259	0.0708612
261.587	-2.24719	0.501171
160.79	5.01339	0.0408797
-22.6614	0.0496938	inf
350	4.81086
161.828	-13	0.385265
113.732	-1.10393	0.0438916
267.522	5.09706	0.00606373
-49.3244	0
292.854	2.87551	0.100759
-49.9269	0
264.28	-8.70486	0.061168
166.694	7.30229	0.0135963
75.8903	-1.45469	0.024251
46.926	1.64597	0.140177
-49.9932	0
130.945	-0.935134	0.0605476
308.964	0.508608
350	1.92507
295.189	10.9037	0.0181335
202.239	8.04088	0.0225762
289.832	-1.42263	0.201914
236.977	-7.20121	0.014591
242.205	16	0.539
255.791	11.3596	0.361592
342.823	4.00862
142.211	2.07194	0.0295206
209.432	-1.97448	0.00439645
220.998	-12	0.73032
349.403	5
137.071	-0.210898	0.0776753
264.952	6.85942	0.00706461
322.986	5.12394
3.61622	0	inf
285.627	-7.31333	0.0266566
350	2.2733
-49.9775	0
279.556	-0.289934	0.371608
296.688	-4.01856	0.182457
125.203	-0.507575	0.45525
336.461	-15
216.599	3.77812	0.608519
336.97	-4
45.4427	2.26785	0.367089
350	-4.03955
210.494	2.42313	0.423449
101.626	-2.26673	0.0449878
276.096	13	0.474795
217.35	-5.92053	0.0872077
130.67	-1.30543	0.164114
137.249	-0.0464467	0.0368752
337.83	-1.0737
349.365	4
86.1826	-0.579813	0.0789817
284.43	13	0.593562
325.533	15
350	15
-49.8091	0
-49.9475	0
350	13.4974
350	-11.3475
350	1.44884
349.877	7
204.684	9.69204	0.00873806
92.4351	1.95644	0.116799
216.117	5.67192	0.00919953
99.3911	1.31166	0.120939
-49.9918	0
220.037	2.90262	0.00612097
239.224	-6.94391	0.0183331
222.761	7.67341	0.0114573
188.012	10.6342	0.071102
234.921	6.82466	0.407611
259.648	10.3256	0.0506417
349.439	-2.56204
256.484	8.91538	0.0159474
329.808	3.47816
349.764	-9
228.772	-4	0.192308
-27.6512	2.33796e-07	inf
142.363	0.506215	0.0533413
142.447	7.77521	0.020227
215.92	9.48088	0.755509
-49.4058	0
252.667	2.76852	0.7119
210.161	11.4362	0.00964297
192.904	-3.23035	0.202702
241.455	-6.79196	0.0559356
57.9794	-0.422728	0.15927
350	15
128.656	4.54735	0.057784
300.8	-0.280872
233.871	-5.00863	0.0649063
246.166	-6.75024	0.136788
108.256	4.70393	0.0856375
171.442	5.42748	0.0625629
75.9714	1.8972	0.0371217
34.8007	1.48828	0.278144
285.538	11.039	0.0170099
350	15
122.102	6.26082	0.836031
290.354	-10.2433	0.00803419
120.239	-0.414973	0.0474006
114.27	-0.662542	0.0895663
247.832	-7.50253	0.0636812
51.0781	0.551061	0.0394258
139.34	2.52297	0.0139799
289.12	-12.0924	0.0556352
-49.982	0
105.704	8	0.528005
197.497	7.17609	0.230085
138.892	-3.56987	0.040524
160.605	0.491635	0.0128415
-49.9895	0
183.95	10.4907	0.0785965
303.53	-15
229.989	-5.41794	0.0112502
350	-2.3569
251.055	-14	0.656027
193.304	-2.59964	0.0110081
342.339	-3.48265
186.319	1.24914	0.0144524
255.685	-9.77097	0.0131349
288.272	-3.81398	0.266378
238.618	1.61997	0.0196883
350	7.13114
-49.2893	0
-49.9998	0
260.066	8.88063	0.00545462
340.135	3
220.957	0.220217	0.506475
261.539	-11.4355	0.751729
261.089	7.31834	0.00963141
47.2212	1	0.833333
160.71	-0.330786	0.0105909
154.519	5.84828	0.0313128
205.166	5.22121	0.150184
-49.9113	0
295.738	3.3704	0.0845375
142.777	10	1.57895
249.727	7.02469	0.0246626
122.869	-1.96496	0.0331031
350	3.95034
350	15
209.487	2.35363	0.195442
-22.6145	-0.0109146	inf
161.929	0.12392	0.0557117
101.32	3	0.357143
270.571	-10.5134	0.248776
110.923	-0.728828	0.036181
-49.8464	0
262.1	5.56621	1.15385
40.1511	-1.05434	0.0255205
41.4086	1.64141	0.230536
106.028	1.06181	0.0243997
332.162	-6
222.009	6.63442	0.00924211
158.436	-3.54704	0.0785235
349.759	-4
350	2.6974
247.696	0.806032	0.00640533
258.853	-1.83515	0.219345
-0.144833	0.208845	inf
255.129	-6.5828	0.0115852
-26.6377	0	inf
263.418	-12.6673	0.00979281
323.179	-1.79403
291.75	4.82308	0.102517
350	-15
164.633	4.63178	0.0374456
291.783	7.2577	0.176711
239.79	4.11883	0.270823
304.784	-15
274.479	0.119021	0.176861
350	15
197.567	-14	0.793185
45.3805	0.386625	0.100014
346.411	-7.2159
140.588	-7.06995	0.567952
182.437	-2.8962	0.005648
-49.4825	0
332.881	9.96815
235.722	-3.45058	0.00939241
278.244	-0.897324	0.418181
223.184	3.9277	0.0253292
189.475	-2.90486	0.0180819
204.98	8.88235	0.0180554
268.986	-5.24762	0.0478576
37.2833	2	0.833333
230.185	-14	0.30218
193.987	-6.22339	0.225839
350	15
17.5052	-0.428262	0.142186
152.573	3.07068	0.0308411
183.009	6.5786	0.0388936
215.253	8.49998	0.0103691
231.803	-8.03908	0.00527395
263.35	-14	0.386586
283.191	0.0843846	0.479482
152.742	0.790168	0.0211384
-49.9917	0
37.9756	1	1.25
109.244	2.01538	0.0698147
256.209	3.62879	0.130554
240.017	3.94282	0.23266
270.573	-5.08564	0.277263
48.1287	-0.378244	0.151727
188.944	-8.62455	0.0216082
249.191	6.32155	0.270484
299.264	1.47418	0.402554
239.552	3.96629	0.144645
-49.2406	0
348.678	7
190.362	0.877973	0.00566746
58.8663	-1.22197	0.144968
150.709	4.35707	0.135374
123.691	-5.47709	0.0157045
217.64	13	0.73842
271.287	10.1234	0.0152383
294.349	1.78735	0.406061
264.614	-3.62272	0.0110221
125.343	-2.10918	0.00815482
298.528	7.1008	0.0497007
350	-4.36906
212.227	10.7653	0.00915827
246.638	-12.3288	1.15385
281.285	5.62697	0.124392
347.362	-5
120.381	-3.25061	0.164059
292.365	-15	0.231151
292.636	5.42018	0.010379
57.6007	0	0.625
350	15
78.9053	-6	0.543895
46.3383	-0.358206	0.0405777
205.416	0.175084	0.0130388
-49.9954	0
350	-4.92209
17.3678	-1.00434	0.0393499
302.627	-7.66524
260.469	-11.0341	0.00610121
350	2.21352
276.442	16	0.815894
282.136	-0.799774	0.021931
308.397	9.04623
149.812	-3.90387	0.0486553
-26.5882	0	inf
153.037	0.581822	0.0379086
274.213	4.07789	0.0180238
117.401	4.76754	0.0220208
226.628	-1.4782	0.031581
-15.8764	-2.13838e-05	inf
56.9774	-3.13389	0.242716
59.0697	0.490749	0.0354684
-22.613	8.09381e-05	inf
350	7.89346
50.9879	0.540362	0.0322574
190.208	13	0.291077
283.738	5	0.192308
205.201	7.61957	0.105701
277.624	-4.33923	0.283959
263.046	9.66451	0.0145039
296.283	-5.48367	0.153702
260.238	-3.38064	0.196409
-49.4214	0
-49.9193	0
31.0731	-0.0971689	0.248959
274.675	-1.58069	0.0140198
-24.0881	-1.63594e-07	inf
282.047	5.67117	0.217121
165.097	7.0362	0.22301
285.934	-1.80141	0.355532
306.093	4.70812
249.669	-2.09837	0.00590797
82.4816	-2.00421	0.078466
291.792	-3.33055	0.00887607
-49.9408	0
231.643	-7.45071	0.00975158
325.624	-10.31
238.956	6.62922	0.02929
350	-2.21039
88.4705	1.8197	0.0868632
225.739	9.74754	0.0308734
271.154	14	0.837379
350	-7.59548
350	-2.41797
228.96	4.27925	0.0255777
31.5413	0.000189357	0.0456735
98.9737	-5.26311	0.210741
134.229	-2.26791	0.0388645
87.2684	-0.498697	0.0777102
350	4.4061
294.707	6.09897	0.0594689
99.966	7	0.629373
206.372	6.6963	0.00863883
-7.39324	0	inf
137.002	-7.23266	0.0265682
125.944	0.257587	0.0144211
155.097	-12	0.76621
316.023	11.2292
60.0116	-0.756684	0.28187
187.791	-3.18335	0.0202524
270.386	-7.71563	0.00872668
87.307	0	0.454545
165.43	-13	0.213233
350	-0.187858
239.42	-5.7573	0.460222
-49.9841	0
37.6267	-1.69589	0.210867
74.3757	5	3.33333
32.1426	0	1.25
242.129	11.1581	0.0137078
271.587	-9.99467	0.0220538
34.5621	-1.89959	0.447576
277.407	0.178049	0.011263
125.008	-2.13398	0.0356244
209.848	-8.43228	0.192147
118.375	-1.3986	0.156913
350	-0.195826
307.509	5.24566
280.238	-11.565	0.0356928
275.381	5.71303	0.225213
67.43	2.39769	0.0293743
99.7107	4.28449	0.0868621
348.472	-4
260.455	9.65886	0.00925143
48.3362	-0.382862	0.0457394
350	-9.39683
262.086	1.18403	0.2753
56.9813	2.87449	0.148627
91.1511	0.848755	0.0111846
-49.728	0
206.44	2.91521	0.103094
152.613	12	1.11919
42.6771	-0.082389	0.117892
234.433	2.66266	0.10535
248.061	-5.74776	0.0843108
350	-2.92177
272.886	0.526262	0.282102
203.506	4.88228	0.00512699
62.4248	1	0.555556
296.561	-5.33831	0.379817
-19.1635	-5.33018e-07	inf
307.914	11.0261
124.721	-2.40897	0.0162828
127.837	5.40846	0.289512
311.615	-14.9729
27.3818	-2.27652	0.0422756
-49.6698	0
198.199	2.65024	0.0254707
308.168	6.72618
214.825	6.67525	0.00870033
350	-6.82726
278.222	4.0031	0.0165069
281.454	-10.3666	0.211458
-48.6006	0
37.9028	0.0096205	0.134853
-0.721133	0	inf
306.209	-1.39151
-48.8171	0
78.116	-4.49328	0.0253388
-49.9862	0
268.79	6.14624	0.0368193
190.36	-5.57154	0.0569439
40.8453	-0.217215	0.0206411
62.2871	0.846168	0.135487
350	-0.955314
350	-6.65806
350	-15
341.842	8
297.037	7.58308	0.0108781
-48.9828	0
201.846	-1.40246	0.150816
99.5555	7	2.28944
350	4.46419
229.436	2.87615	0.00548732
108.044	7	0.366582
181.588	-6.62834	0.00999547
219.038	-1.30078	0.103403
160.092	3.34446	0.115706
-41.5835	0
2.55263	0	inf
297.044	6.67988	0.425435
238.415	0.34964	0.0352797

## Sheet: FigS12J
mu_e_norm	sig_e_norm
-0.274269	0.0293377
-0.482922	0.07943
-0.51056	0.0656871
0.000732407	0.00560477
-0.431818	0.0495307
-0.263063	0.167222
-0.147785	0.0872698
-0.627774	0.0742806
0.711203	0.206447
-0.689847	0.0325126
-0.225171	0.245633
0.366228	0.0621622
-0.0375851	0.00953285
-0.0453655	0.0321519
0.299878	0.036694
-0.0481026	0.0161806
-0.767157	0.0276452
-0.356133	0.155073
-0.596089	0.062859
0.035984	0.0198348
-0.858925	0.497473
0.39821	0.181416
-0.146909	0.0711877
-0.344149	0.197855
-0.386969	0.00732683
-1.03059	0.00534395
0.842497	0.00946944
0.0280615	0.803451
-1.14286	0.0232352
-0.410235	0.0356174
-0.667063	0.0363874
0.0331169	0.080048
0.250203	1.2
-0.438115	0.00607774
0.213247	0.235012
-0.8701	0.138129
0.240891	0.198018
-0.519445	0.0138348
-0.20533	0.186005
0.333583	0.719129
0.0185829	0.00909979
0.180407	0.541264
-0.569922	0.120273
-1.07692	0.103945
0.69327	0.0143878
-0.922355	0.0061252
0.249932	0.032607
0.232263	0.525639
0.218703	0.0628358
0.72353	0.204006
-0.421293	0.00918782
-0.167961	0.22352
-0.682418	0.663185
1.07692	0.0506429
-0.536969	0.10725
-0.386941	0.420682
-0.119754	0.45674
-0.189792	0.120882
-0.0142752	0.333575
1.08333	0.0924586
1.09739	0.0674307
-0.229212	1.27046
-0.147843	0.237019
1.11111	0.262996
0.595167	0.333333
-0.274223	0.0106098
0.571429	0.011431
0.570772	0.0402364
-0.329303	0.153203
-0.130649	0.664045
0.242888	0.187859
-0.194912	0.0124854
0.239099	0.0841679
-0.558538	0.0186245
0.167049	0.0113492
0.798334	0.141822
-0.195148	0.00837061
0.353564	0.297332
0.759787	0.400766
-0.264654	0.0889582
1.4383	0.126161
1.47793	0.0361494
-0.189671	0.0129527
0.264361	0.0641892
-0.423226	0.00967272
0.0683498	0.192308
0.152947	0.0302474
-0.909091	0.01449
-0.311094	0.0126197
-0.0644112	0.132631
-0.58093	0.0157738
-0.695368	0.407934
0.128091	0.00435878
-0.0929949	0.119867
0.850999	0.255109
0.131997	0.00575379
-0.0313382	0.549791
0.200094	0.102779
1.06667	0.0252708
-0.423998	0.0947913
-0.11363	0.0856597
-0.550461	0.017661
0.213299	0.139882
0.453766	0.459568
-0.463742	0.00490186
0.123573	0.048073
-0.716956	0.00988732
-0.412509	0.453807
-0.696969	0.0308154
-0.431463	0.460209
-1.09091	0.00554779
0.244076	0.0121095
1.1	0.058233
-0.857536	0.313509
-1.00396	0.143377
0.00415751	0.0781799
1.14286	0.0113588
0.359838	0.00962494
0.493655	0.000824986
-0.0287824	0.0197844
0.85519	0.360974
0.352355	0.240238
-1.2	0.0112911
0.000603321	0.0244351
-0.23438	0.0155257
0.117949	0.00951636
1.2	0.0116209
0.518279	0.0140806
-1	0.0183522
0.34887	0.0442427
-0.145544	0.669648
0.85803	1.25
0.352148	0.0409947
-0.129966	0.556326
0.617316	0.0174258
0.581184	0.05856
0.393922	0.141126
1.06667	0.00854647
0.5	0.383764
0.777284	0.0863701
-0.977239	0.0512907
0.449142	0.271474
0.702532	0.00607962
-0.0310212	0.294118
0.718397	0.0640037
0.565418	0.0161283
-0.316269	0.190218
-0.474599	0.00608004
-1.09091	0.0704581
-0.00106621	0.015841
0.555556	0.0107012
0.00976483	0.454159
-0.149114	0.416926
-0.280832	1.2
-0.71579	1.19677
0.124601	0.135836
-0.201472	0.0098464
-0.101045	0.0815907
-1.09091	0.126128
0.795412	0.600065
0.324552	0.227032
-1.16667	0.395828
0.417871	0.25
0.0210029	0.222524
0.576654	0.5
-0.0433655	0.0608286
1.08333	0.833333
0.278442	0.0206413
-0.170375	0.101192
-0.444444	0.00908515
-0.716678	0.0128563
-0.4	0.282426
0.718899	0.127818
-0.666667	0.119084
0.767949	0.0121817
0.317388	0.384868
0.867125	0.146133
0.763734	0.0888765
-0.386797	0.0952296
-0.543218	0.0098799
-0.120759	0.613879
-0.194414	0.0186982
-0.844901	0.824266
0.0627782	0.336469
-0.76062	0.0182766
-0.715796	0.00601661
-0.0522466	0.0094549
-0.572928	0.0855983
-0.787396	0.312685
1.11111	0.300446
0.832247	0.0224471
0.113098	0.0097243
0.542753	1.25
-0.713664	0.189899
0.164702	0.389474
-0.213294	0.28967
-1.07143	0.0101127
-0.688609	0.00949157
-0.401658	0.016365
0.25717	0.115482
-1	0.0101041
1.02439	0.0270669
1.00085	0.0358678
-0.0904349	0.206591
-0.381147	0.00893501
-0.758843	0.058809
0.759401	0.00571152
0.254341	0.0307337
0.860616	0.185424
-0.0246949	0.0836741
-0.133273	0.165322
0.311809	0.143062
-0.608535	0.0708612
-0.204711	0.501171
-0.182461	0.0408797
-0.692767	0.385265
-0.550308	0.0438916
1.25556	0.00606373
0.396435	0.100759
0.751456	0.061168
-0.163621	0.0135963
-0.172861	0.024251
0.455763	0.140177
-1.08333	0.0605476
-0.157704	0.0181335
0.424755	0.0225762
0.221193	0.201914
-0.791351	0.014591
0.912786	0.539
-0.290938	0.361592
0.548656	0.0295206
-0.103904	0.00439645
0.838746	0.73032
0.61853	0.0776753
-0.12933	0.00706461
-0.514372	0.0266566
1.06667	0.371608
0.946633	0.182457
0.230216	0.45525
-0.179498	0.608519
-1.09091	0.367089
-0.0191725	0.423449
0.685942	0.0449878
-0.664849	0.474795
-0.0263576	0.0872077
-0.30912	0.164114
-0.0563973	0.0368752
0.314844	0.0789817
0.755949	0.593562
0.186395	0.00873806
-0.323818	0.116799
1.08333	0.00919953
-0.455425	0.120939
-0.145048	0.00612097
-0.00464467	0.0183331
-0.0966355	0.0114573
1.08333	0.071102
0.745541	0.407611
0.279491	0.0506417
0.436302	0.0159474
0.218611	0.192308
0.290262	0.0533413
-0.534147	0.020227
0.767341	0.755509
0.966747	0.7119
0.524974	0.00964297
1.03256	0.202702
0.685798	0.0559356
-0.307692	0.15927
0.0723164	0.057784
0.777521	0.0649063
0.790073	0.136788
0.212963	0.0856375
0.879711	0.0625629
-0.248488	0.0371217
-0.522458	0.278144
-0.105682	0.0170099
0.505261	0.836031
-0.385279	0.00803419
-0.519249	0.0474006
0.587991	0.0895663
0.493407	0.0636812
0.379439	0.0394258
0.744141	0.0139799
0.849152	0.0556352
0.782603	0.528005
-0.731663	0.230085
-0.0461082	0.040524
-0.0828177	0.0128415
-0.577118	0.0785965
0.183687	0.0112502
0.28033	0.656027
-0.863745	0.0110081
1.14286	0.0144524
0.552007	0.0131349
-0.446234	0.266378
0.0614544	0.0196883
0.749333	0.00545462
-0.416765	0.506475
-1.07692	0.751729
-0.173309	0.00963141
0.104095	0.833333
-0.751613	0.0105909
-0.293383	0.0313128
0.107998	0.150184
0.740053	0.0845375
0.0183514	0.0246626
-0.879656	0.0331031
0.609861	0.195442
0.333333	0.0557117
-0.0275655	0.357143
0.835469	0.248776
0.348081	0.036181
0.259262	1.15385
1.11111	0.0255205
0.540361	0.230536
-0.218329	0.0243997
0.156908	0.00924211
0.0112654	0.0785235
0.428571	0.00640533
-0.750955	0.219345
-0.104118	0.0115852
0.42817	0.00979281
-0.351447	0.102517
0.547138	0.0374456
0.176969	0.176711
0.51034	0.270823
-0.322458	0.176861
0.0620025	0.793185
-0.141166	0.100014
-0.4702	0.567952
-0.904807	0.005648
0.371006	0.00939241
0.578972	0.418181
0.558285	0.0253292
0.274588	0.0180819
0.00915542	0.0180554
-1.07692	0.0478576
0.128875	0.833333
-0.706995	0.30218
-0.222785	0.225839
-0.24647	0.142186
-0.0690249	0.0308411
0.39277	0.0388936
-0.20749	0.0103691
0.683257	0.00527395
-0.403663	0.386586
0.666667	0.479482
-1.07692	0.0211384
-0.478722	1.25
-0.428262	0.0698147
0.383835	0.130554
0.4699	0.23266
0.653845	0.277263
-0.57422	0.151727
-1.07692	0.0216082
0.00703205	0.270484
0.0790168	0.402554
0.5	0.144645
0.335896	0.00566746
0.279137	0.144968
0.262855	0.135374
-0.36326	0.0157045
-0.126081	0.73842
-0.663427	0.0152383
0.421437	0.406061
0.147418	0.0110221
0.3051	0.00815482
0.0975526	0.0497007
-0.305493	0.00915827
0.435707	1.15385
-0.608566	0.124392
1.08333	0.164059
0.778721	0.231151
0.178735	0.010379
-0.278671	0.625
-0.210918	0.543895
0.546215	0.0405777
0.828099	0.0130388
-0.948373	0.0393499
0.432844	0.00610121
-0.361179	0.815894
-1.07143	0.021931
0.416937	0.0486553
0	0.0379086
-1.2	0.0180238
-0.119402	0.0220208
0.013468	0.031581
-0.502171	0.242716
-0.84878	0.0354684
1.06667	0.0322574
-0.0615211	0.291077
-0.390387	0.192308
0.0831175	0.105701
0.271859	0.283959
0.595943	0.0145039
-0.134382	0.153702
-0.783471	0.196409
0.122687	0.248959
0.108072	0.0140198
1.08333	0.217121
0.333333	0.22301
0.507971	0.355532
-0.394476	0.00590797
0.966451	0.078466
-0.421821	0.00887607
-0.307331	0.00975158
-0.0485845	0.02929
-0.143699	0.0868632
0.472598	0.0308734
0.58635	0.837379
-0.128672	0.0255777
-0.161413	0.0456735
-0.334035	0.210741
-0.237897	0.0388645
-0.573132	0.0777102
0.50994	0.0594689
0.303283	0.629373
0.649836	0.00863883
1.07692	0.0265682
0.285283	0.0144211
9.46784e-05	0.76621
-0.751873	0.28187
-0.226791	0.0202524
-0.0831161	0.00872668
0.469152	0.454545
1.16667	0.213233
0.5151	0.460222
-0.723266	0.210867
0.0367981	1.25
-1.09091	0.0137078
-0.189171	0.0220538
-0.244873	0.447576
-0.551117	0.011263
0	0.0356244
-1.08333	0.192147
-0.442869	0.156913
-0.565298	0.0356928
1.25	0.225213
0	0.0293743
0.858315	0.0868621
-0.713905	0.00925143
-0.949794	0.0457394
0.0136961	0.2753
-0.213398	0.148627
-0.648637	0.0111846
-0.174825	0.103094
-0.889612	1.11919
0.439464	0.117892
0.599423	0.10535
0.61207	0.0843108
0.643924	0.282102
-0.127621	0.00512699
0.0789353	0.555556
0.574898	0.379817
0.141459	0.0162828
0.242934	0.289512
1.09091	0.0422756
-0.027463	0.0254707
0.177511	0.00870033
-0.442135	0.0165069
0.0438551	0.211458
0.37556	0.134853
0.2	0.0253388
-0.410639	0.0368193
-0.267664	0.0569439
0.772637	0.0206411
-1.13826	0.135487
0.203865	0.0108781
0.513481	0.150816
0.266873	0.00548732
-0.74047	0.366582
0.00481025	0.00999547
-0.898657	0.103403
0.472788	0.115706
-0.506504	0.425435
-0.0724052	0.0352797
0.169234
0.583314
-0.127497
1.16667
0.239679
1.16667
-0.509873
-0.10006
0.334446
0.513837
0.0233093

[truncated: 2 more sheets: FigS12K, FigS12L]
